# Supplementary material for: Integrative Multi‐Omics Approaches Reveal Selectivity Profiles and Molecular Mechanisms of FIIN‐2, a Covalent FGFR Inhibitor
Source: Adv Sci (Weinh). 2025 Feb 20;12(14):2412578. doi: 10.1002/advs.202412578 (PMC11984845; doi:10.1002/advs.202412578)
Supplement: Supplementary file 2 — Supplemental Table S1 [file ADVS-12-2412578-s004.xlsx]

## Sheet: QuantifiedProteins
Symbol	pID	N: Mol. weight [kDa]	N: Q-value	N: Score	T: Protein IDs	T: Majority protein IDs	T: Protein names	kinase	DMSO_intensity_Log2_R1	DMSO_intensity_Log2_R2	DMSO_intensity_Log2_R3	FP_intensity_Log2_R1	FP_intensity_Log2_R2	FP_intensity_Log2_R3	FIIN2_FP_intensity_Log2_R1	FIIN2_FP_intensity_Log2_R2	FIIN2_FP_intensity_Log2_R3	mean_DMSO	mean_FP	mean_FIIN_FP	pval_meanr_FIIN2vsDMSO	pval_meanr_FIIN2vsFP	Peptides R1	Peptides R2	Peptides R3	Razor + unique peptides R1	Razor + unique peptides R2	Razor + unique peptides R3	Unique peptides R1	Unique peptides R2	Unique peptides R3	DMSO_R1_count	FP_R1_count	FIIN2_FP_R1_count	DMSO_R2_count	FP_R2_count	FIIN2_FP_R2_count	DMSO_R3_count	FP_R3_count	FIIN2_FP_R3_count
	P0DPI2;A0A0B4J2D5	28.17	0	131.75	P0DPI2;A0A0B4J2D5	P0DPI2;A0A0B4J2D5			11.6066	12.1437	11.5024	12.5257	12.199	12.5655	11.8074	11.6318	11.879	5.87547	6.21503	5.88637	0.251953	0.000583465	7	4	5	7	4	5	7	4	5	3	3	3	1	1	1	3	3	3
RBM47	A0AV96	64.098	0	154.13	A0AV96	A0AV96	RNA-binding protein 47		11.3384	11.4385	11.1318	12.2438	12.1804	12.342	11.788	11.7172	11.8965	5.65145	6.1277	5.90029	0.0302113	0.000275094	8	6	7	7	5	6	7	5	6	5	5	5	2	2	2	2	2	2
UBA6	A0AVT1	117.97	0	107.18	A0AVT1	A0AVT1	Ubiquitin-like modifier-activating enzyme 6		13.0617	13.2271	13.1475	14.2097	14.2239	14.2508	13.7678	13.5977	13.6473	6.5727	7.11407	6.83547	0.00257376	0.0143537	13	9	13	13	9	13	13	9	13	3	3	3	3	3	3	5	5	5
ESYT2	A0FGR8	102.36	0	84.442	A0FGR8	A0FGR8	Extended synaptotagmin-2		10.8421	10.6579	10.9878	11.6658	11.6413	11.7981	10.7406	10.9671	10.3796	5.41463	5.85088	5.34788	0.005212	0.0748612	7	4	5	7	4	5	7	4	5	4	4	4	2	2	2	1	1	1
MEX3A	A1L020	54.173	0	46.742	A1L020	A1L020	RNA-binding protein MEX3A		9.37149	9.89232	9.72885	10.373	10.3821	10.3128	10.1764	9.68786	9.89549	4.99878	5.34465	5.12662	0.0973524	0.196496	1	2	2	1	2	2	1	2	2	0	0	0	2	2	2	1	1	1
ILVBL	A1L0T0	67.867	0	90.025	A1L0T0	A1L0T0	Acetolactate synthase-like protein		11.3373	11.252	11.5697	12.5878	12.7318	12.594	12.0151	11.9608	11.6801	5.85984	6.4856	6.10932	0.0603502	0.0996241	4	2	2	4	2	2	4	2	2	2	2	2	1	1	1	0	0	0
VWA8	A3KMH1	214.82	0	58.046	A3KMH1	A3KMH1	von Willebrand factor A domain-containing protein 8		10.0736	10.3517	10.0437	10.9993	11.251	11.3772	10.6268	10.1247	10.3345	5.24483	5.77126	5.34768	0.117311	0.285884	5	1	5	5	1	5	5	1	5	1	1	1	0	0	0	1	1	1
CNOT1	A5YKK6	266.94	0	57.202	A5YKK6	A5YKK6	CCR4-NOT transcription complex subunit 1		10.6922	10.8334	10.901	11.7766	11.3394	11.5978	11.2419	11.4934	11.2062	5.57111	5.95231	5.82358	0.139739	0.101147	5	4	6	5	4	6	5	4	6	1	1	1	0	0	0	1	1	1
PGP	A6NDG6	34.006	0.0033066	7.6569	A6NDG6	A6NDG6	Phosphoglycolate phosphatase		11.2067	11.2446	11.2585	12.0702	12.1222	11.8617	11.6238	11.5499	11.7131	5.78497	6.17568	5.98113	0.0145048	0.10029	1	1	1	1	1	1	1	1	1	1	1	1	2	2	2	0	0	0
GLTPD2	A6NH11	31.641	0	38.087	A6NH11	A6NH11	Glycolipid transfer protein domain-containing protein 2		11.3253	11.2814	10.9017	11.9343	11.9997	12.0547	11.4981	11.4866	11.7334	5.7514	6.16478	5.95303	0.0488595	0.0583605	3	1	3	3	1	3	3	1	3	2	2	2	1	1	1	0	0	0
FBLL1	A6NHQ2	34.803	0.0033175	7.7766	A6NHQ2	A6NHQ2	rRNA/tRNA 2-O-methyltransferase fibrillarin-like protein 1		10.7244	10.8091	11.0308	11.7725	11.7765	11.4997	11.0107	10.9723	10.9795	5.42739	5.84145	5.49374	0.060773	0.0184611	2	1	2	1	1	1	1	1	1	1	1	1	2	2	2	1	1	1
SMCHD1	A6NHR9	226.37	0	101.93	A6NHR9	A6NHR9	Structural maintenance of chromosomes flexible hinge domain-containing protein 1		11.4734	11.3056	11.3222	12.0147	11.9519	12.0516	11.6086	11.8341	11.7574	5.68353	6.00302	5.86669	0.00798385	0.14053	9	7	6	9	7	6	9	7	6	2	2	2	2	2	2	4	4	4
RAP1B	P61224;A6NIZ1	20.825	0	17.204	P61224;A6NIZ1	P61224;A6NIZ1	Ras-related protein Rap-1b;Ras-related protein Rap-1b-like protein		10.7246	10.2312	10.3136	10.693	11.3939	11.3239	10.842	10.7127	10.69	5.37824	5.73511	5.54078	0.0625822	0.0437662	4	4	4	2	2	2	2	2	2	0	0	0	2	3	3	2	2	2
SAC3D1	A6NKF1	43.553	0	24.111	A6NKF1	A6NKF1	SAC3 domain-containing protein 1		10.495	10.7533	10.5013	11.4973	11.2287	11.2332	10.818	10.8047	11.0546	5.45827	5.82652	5.61287	0.109432	0.35483	2	2	2	2	2	2	2	2	2	1	1	1	0	0	0	1	1	1
RGPD4	Q7Z3J3;A6NKT7	197.29	0	13.374	Q7Z3J3;A6NKT7	Q7Z3J3;A6NKT7	RanBP2-like and GRIP domain-containing protein 4;RanBP2-like and GRIP domain-containing protein 3		9.42481	9.30191	9.49962	10.9257	11.0307	10.9087	9.98438	9.97918	9.90641	4.87106	5.64418	5.14499	0.0276963	0.0368454	12	12	13	1	0	1	1	0	1	1	1	1	0	0	0	1	1	1
SNRPG	P62308;A8MWD9	8.496	0	19.963	P62308;A8MWD9	P62308;A8MWD9	Small nuclear ribonucleoprotein G;Putative small nuclear ribonucleoprotein G-like protein 15		10.742	10.7094	10.6656	11.2239	11.2097	11.5748	10.5169	10.6125	10.2184	5.51948	5.83473	5.3913	0.000725455	0.0376065	2	2	2	2	2	2	2	2	2	2	2	2	1	1	1	0	0	0
SMIM1	B2RUZ4	8.749	0	129.24	B2RUZ4	B2RUZ4	Small integral membrane protein 1		10.7698	10.9059	11.0469	11.2701	11.2025	10.9734	10.717	10.666	10.8218	5.62043	5.741	5.53413	0.63023	0.337266	1	1	1	1	1	1	1	1	1	1	1	1	0	0	0	2	2	2
EIF3C	Q99613;B5ME19	105.34	0	100.19	Q99613;B5ME19	Q99613;B5ME19	Eukaryotic translation initiation factor 3 subunit C;Eukaryotic translation initiation factor 3 subunit C-like protein		12.4727	12.481	12.1215	12.947	13.2016	13.2358	12.7789	12.4545	12.7954	6.17921	6.56408	6.33814	0.0614955	0.135355	10	5	8	10	5	8	10	5	8	8	8	8	2	2	2	2	2	2
GPR89B	P0CG08;B7ZAQ6	52.916	0	16.472	P0CG08;B7ZAQ6	P0CG08;B7ZAQ6	Golgi pH regulator B;Golgi pH regulator A		10.9636	10.8854	11.1916	12.5351	12.3956	11.9304	10.9409	11.243	11.365	5.50677	6.14352	5.59147	0.0501165	0.0819502	2	2	1	2	2	1	2	2	1	1	1	1	1	1	1	1	1	1
TMEM238	C9JI98	18.04	0	53.473	C9JI98	C9JI98	Transmembrane protein 238		9.09516	8.76086	8.97962	9.43879	9.52984	9.68875	9.37112	9.63237	9.25532	4.47261	4.77623	4.87647	0.049738	0.400867	1	1	1	1	1	1	1	1	1	1	1	1	1	1	0	2	2	2
NACA	Q13765;E9PAV3	23.384	0	39.534	Q13765;E9PAV3	Q13765;E9PAV3	Nascent polypeptide-associated complex subunit alpha;Nascent polypeptide-associated complex subunit alpha, muscle-specific form		12.4142	12.3565	12.4988	13.035	13.1928	12.944	13.0335	12.9513	13.0358	6.21158	6.52863	6.50343	0.0423412	0.949221	3	3	3	3	3	3	3	3	3	3	3	3	4	4	4	4	4	4
C11orf98	E9PRG8	14.234	0	38.45	E9PRG8	E9PRG8	Uncharacterized protein C11orf98		13.7399	13.7208	13.7535	14.3141	14.2188	14.3194	13.6406	13.7395	13.6176	6.86903	7.14204	6.83295	0.00251958	0.0161548	3	4	5	3	4	5	3	4	5	6	6	6	2	2	2	4	4	4
AGPS	O00116	72.911	0	323.31	O00116	O00116	Alkyldihydroxyacetonephosphate synthase, peroxisomal		13.7155	13.6769	13.6929	14.7697	14.7988	14.7308	14.2248	14.2308	14.2709	6.84755	7.38321	7.12108	0.000832547	0.00634674	14	10	10	14	10	10	14	10	10	11	11	11	10	10	9	7	7	7
KIF2A	O00139	79.954	0	69.965	O00139	O00139	Kinesin-like protein KIF2A		11.5712	11.429	11.6548	12.419	12.6242	12.3422	11.9676	11.901	12.0006	5.77583	6.23089	5.9782	0.0377829	0.0678262	6	5	9	6	5	9	5	5	8	1	1	1	1	1	1	3	3	3
DDX39A	O00148	49.129	0	19.392	O00148	O00148	ATP-dependent RNA helicase DDX39A		10.5085	10.4776	10.431	11.0183	10.9978	11.0312	10.6846	10.7197	10.7653	5.23619	5.50789	5.3616	0.00368171	0.00759127	6	5	4	2	1	2	2	1	2	1	1	1	1	1	1	2	2	2
PDLIM1	O00151	36.071	0	58.34	O00151	O00151	PDZ and LIM domain protein 1		12.0232	11.4838	11.8293	12.1338	12.4688	12.3403	11.7786	11.9978	11.7982	5.88939	6.15713	5.9291	0.21663	0.0136917	3	3	5	3	3	5	3	3	5	1	1	1	1	1	1	3	3	3
ACOT7	O00154;Q6ZUV0	41.796	0	68.881	O00154;Q6ZUV0	O00154	Cytosolic acyl coenzyme A thioester hydrolase		12.3275	12.1205	12.0383	12.522	12.7053	12.8076	12.2779	12.3039	12.2616	6.08106	6.33914	6.14056	0.124965	0.0551345	5	4	5	5	4	5	5	4	5	3	3	3	3	3	3	2	2	2
MYO1C	O00159	121.68	0	127.01	O00159	O00159	Unconventional myosin-Ic		12.9665	13.0572	12.9036	13.9393	14.0203	14.1543	13.312	13.1708	13.1576	6.48787	7.01899	6.60674	0.0107999	0.0236638	12	10	10	12	10	10	12	10	10	4	4	4	2	3	3	3	3	3
SNAP23	O00161	23.354	0	166.2	O00161	O00161	Synaptosomal-associated protein 23		12.7386	12.5866	12.591	13.624	13.8225	13.8013	12.9177	12.8707	12.8467	6.31937	6.87464	6.43918	0.012323	0.0125741	7	6	5	7	6	5	7	6	5	7	7	7	3	3	3	1	1	1
HAX1	O00165	31.62	0	25.176	O00165	O00165	HCLS1-associated protein X-1		12.1298	12.1502	11.9472	12.8067	12.8107	12.8751	12.2843	12.2733	12.3965	6.03786	6.41541	6.15903	0.0163381	0.00272179	4	2	2	4	2	2	4	2	2	2	2	2	2	2	2	2	2	2
AIP	O00170	37.636	0	107.15	O00170	O00170	AH receptor-interacting protein		12.4145	12.2931	12.3405	13.2685	13.2671	13.3928	12.5042	12.6405	12.4703	6.17468	6.65474	6.26917	0.00488265	0.0189108	5	5	6	5	5	6	5	5	6	4	4	4	4	4	4	5	5	5
GTPBP1	O00178	72.453	0	42.866	O00178	O00178	GTP-binding protein 1		9.81598	10.1047	10.2505	10.8954	10.8629	10.843	10.752	10.5368	10.4173	5.19521	5.60022	5.45101	0.0838285	0.0912382	3	5	4	3	5	4	3	5	4	0	0	0	1	1	1	1	1	1
STXBP3	O00186	67.764	0	55.297	O00186	O00186	Syntaxin-binding protein 3		10.5926	9.99841	10.7667	11.5191	11.478	11.5415	11.1764	11.8412	11.016	5.39296	5.92311	5.83893	0.0619313	0.120934	3	2	3	3	2	3	3	2	3	1	1	1	0	0	0	2	2	2
SMAP	O00193	20.332	0	28.102	O00193	O00193	Small acidic protein		10.0802	9.91192	9.20485	10.5177	10.6822	11.1175	10.3295	10.3672	10.5727	5.03283	5.55291	5.37824	0.181561	0.164822	1	1	1	1	1	1	1	1	1	1	1	1	1	1	1	0	0	0
AP3B1	O00203;Q13367	121.32	0	83.385	O00203;Q13367	O00203	AP-3 complex subunit beta-1		11.8233	11.8041	11.7946	12.3238	12.2933	12.4203	12.072	12.0513	12.0283	6.07033	6.33956	6.19193	0.083902	0.166117	7	6	6	7	6	6	7	6	6	3	3	3	0	0	0	2	2	2
NDUFS8	O00217	23.705	0	70.261	O00217	O00217	NADH dehydrogenase [ubiquinone] iron-sulfur protein 8, mitochondrial		11.9247	12.0057	11.7812	12.6946	12.6424	12.7708	12.3005	12.2506	12.3644	5.95193	6.3513	6.15259	0.0245513	0.000187238	3	4	5	3	4	5	3	4	5	4	4	4	2	2	2	2	3	3
PSMD11	O00231	47.463	0	116.38	O00231	O00231	26S proteasome non-ATPase regulatory subunit 11		9.80786	9.85336	9.54868	10.5594	10.7274	10.8606	10.1952	9.98174	10.1591	5.03498	5.52458	5.22268	0.178838	0.206433	6	7	7	6	7	7	6	7	7	1	1	1	0	0	0	1	1	1
PSMD12	O00232	52.904	0	96.65	O00232	O00232	26S proteasome non-ATPase regulatory subunit 12		12.5038	12.6625	12.5988	13.7836	13.6623	13.4439	13.0732	13.0634	13.3266	6.29418	6.81498	6.57721	0.0196463	0.190979	6	4	6	6	4	6	6	4	6	3	3	3	4	4	4	4	4	4
CBX4	O00257	61.367	0.0034618	7.0268	O00257	O00257	E3 SUMO-protein ligase CBX4		8.88798	8.66117	8.907	9.66246	9.56437	9.50054	8.74279	9.09907	8.90521	4.57602	4.95456	4.62451	0.0935922	0.169519	1	1	1	1	1	1	1	1	1	1	1	1	0	0	0	1	1	1
PGRMC1	O00264	21.671	0	30.427	O00264	O00264	Membrane-associated progesterone receptor component 1		11.4501	11.3286	11.3887	12.0658	12.2187	12.2179	11.4075	11.423	11.3588	5.69457	6.08373	5.69822	0.0136159	0.0095095	2	3	5	1	2	4	1	2	4	1	1	1	2	2	2	3	3	3
SUPT5H	O00267	121	0	174.88	O00267	O00267	Transcription elongation factor SPT5		12.7546	12.7785	12.5125	13.3547	13.3452	13.5626	13.3255	13.2834	13.3561	6.34095	6.71042	6.66084	0.0568315	0.34571	12	5	10	12	5	10	12	5	10	7	7	7	2	2	2	4	4	4
CLIC1	O00299	26.922	0	323.31	O00299	O00299	Chloride intracellular channel protein 1		13.5528	13.5901	13.5643	14.5291	14.4531	14.5617	13.973	14.0245	13.9317	6.78451	7.25732	6.98821	0.00266483	0.0175036	9	9	7	9	9	7	9	9	7	10	10	10	15	15	15	8	9	9
EIF3F	O00303	37.563	0	39.362	O00303	O00303	Eukaryotic translation initiation factor 3 subunit F		11.1703	11.2175	10.6647	11.6963	11.6695	12.2676	11.4099	11.403	11.2444	5.50874	5.93888	5.67621	0.184034	0.206522	2	2	1	2	2	1	2	2	1	4	4	4	2	2	2	1	1	1
PDHX	O00330	54.122	0	41.546	O00330	O00330	Pyruvate dehydrogenase protein X component, mitochondrial		12.1413	11.672	11.8984	12.8794	12.939	12.7457	12.0604	12.4278	12.4121	5.95196	6.42735	6.15006	0.0388175	0.0757755	3	3	4	3	3	4	3	3	4	2	2	2	1	1	1	3	3	3
SLC33A1	O00400	60.908	0	60.339	O00400	O00400	Acetyl-coenzyme A transporter 1		12.4756	12.4441	12.2359	13.7045	13.7367	13.8404	12.7575	12.7714	12.8716	6.1926	6.88028	6.40008	0.00876242	0.000225783	4	3	5	4	3	5	4	3	5	4	4	4	3	3	3	2	2	2
IPO5	O00410	123.63	0	323.31	O00410	O00410	Importin-5		13.6143	13.6993	13.6804	14.6325	14.5508	14.5611	14.0293	14.0179	14.0305	6.83234	7.29073	7.01297	0.00420774	0.00216183	14	13	14	14	13	14	13	12	13	10	11	10	9	9	9	10	10	10
POLRMT	O00411	138.62	0	171.14	O00411	O00411	DNA-directed RNA polymerase, mitochondrial		12.7786	12.8638	12.5581	13.5713	13.4512	13.6125	12.9621	13.0097	13.1246	6.36674	6.77252	6.51607	0.0376613	0.00929662	9	6	6	9	6	6	9	6	6	4	5	5	4	4	4	4	5	5
SAP18	O00422	17.561	0	73.81	O00422	O00422	Histone deacetylase complex subunit SAP18		13.061	12.8333	12.7618	13.7429	13.8021	13.8698	12.8433	13.0531	13.0572	6.44269	6.90248	6.49226	0.0260935	0.00682575	5	3	3	5	3	3	5	3	3	2	2	2	3	3	3	3	3	3
IGF2BP3	O00425	63.704	0	323.31	O00425	O00425	Insulin-like growth factor 2 mRNA-binding protein 3		14.1707	14.0031	14.1959	15.2539	15.3424	15.293	14.8761	14.9475	14.8186	7.06161	7.64821	7.44036	0.00731774	0.0129201	15	16	17	14	14	15	14	14	15	17	19	18	11	12	13	18	18	18
DNM1L	O00429	81.876	0	96.153	O00429	O00429	Dynamin-1-like protein		11.4659	11.3005	11.3665	11.975	11.9786	12.1012	11.4882	11.6731	11.4971	5.6888	6.00913	5.7764	0.0153722	0.0419504	6	5	3	6	5	3	6	5	3	1	1	1	2	2	2	1	1	1
GOLIM4	O00461	81.879	0	83.274	O00461	O00461	Golgi integral membrane protein 4		10.3923	10.8958	10.1801	11.3131	10.5454	11.4273	10.3292	10.6373	10.4934	5.41136	5.7143	5.40998	0.111245	0.00210105	4	6	9	4	6	9	4	6	9	1	1	1	0	0	0	3	3	3
PLOD2	O00469	84.685	0	52.581	O00469	O00469	Procollagen-lysine,2-oxoglutarate 5-dioxygenase 2		10.8575	11.0998	10.9548	12.2202	12.09	12.1713	11.573	11.4807	11.549	5.48536	6.08027	5.76712	0.012453	0.000322972	4	2	5	4	2	5	4	2	5	1	1	1	3	3	3	2	2	2
HMGN4	O00479	9.5388	0	18.339	O00479	O00479	High mobility group nucleosome-binding domain-containing protein 4		12.3347	12.7247	12.7092	12.6666	12.9267	13.3021	13.6448	13.0392	12.6296	6.29478	6.48258	6.55227	0.0934259	0.689231	2	2	2	2	2	2	2	2	2	3	3	3	2	2	2	2	2	2
NDUFA4	O00483	9.3697	0	32.256	O00483	O00483	Cytochrome c oxidase subunit NDUFA4		12.6032	12.6154	12.479	13.7551	13.6653	13.9767	12.8831	12.9779	12.7846	6.28293	6.89953	6.44094	0.0171782	0.0390502	3	2	3	3	2	3	3	2	3	4	4	4	3	3	3	2	2	2
PSMD14	O00487	34.577	0	36.07	O00487	O00487	26S proteasome non-ATPase regulatory subunit 14		10.3773	10.1732	10.3692	11.0692	11.1994	10.9341	10.5158	10.6257	10.6644	5.15327	5.53378	5.30097	0.0422486	0.0510292	3	4	3	3	4	3	3	4	3	1	1	1	1	1	1	1	1	1
ZNF593	O00488	15.199	0	14.981	O00488	O00488	Zinc finger protein 593		10.0868	10.582	10.0903	11.1392	11.0935	11.1522	11.0899	10.6186	11.0485	5.29318	5.73082	5.62616	0.00413975	0.542218	1	1	2	1	1	2	1	1	2	1	1	1	0	0	0	2	2	2
LAD1	O00515	57.13	0	127.03	O00515	O00515	Ladinin-1		13.5603	13.4397	13.3864	14.6994	14.8954	14.9453	13.9888	13.9276	13.9288	6.73108	7.42336	6.97421	0.0101048	0.0142351	6	7	9	6	7	9	6	7	9	8	8	8	5	5	5	9	9	9
PES1	O00541	68.002	0	70.475	O00541	O00541	Pescadillo homolog		12.3491	12.495	12.3834	13.7036	13.6471	13.9121	12.9401	12.8856	12.6966	6.20459	6.87714	6.4204	0.00971703	0.0437239	5	5	5	5	5	5	5	5	5	3	3	3	4	4	4	3	3	3
NOP56	O00567	66.049	0	323.31	O00567	O00567	Nucleolar protein 56		14.7313	14.6548	14.6521	15.4771	15.5644	15.5109	15.1031	15.0969	15.1518	7.3397	7.75874	7.55864	0.00441807	0.00967159	12	11	14	12	11	14	12	11	14	12	12	12	15	15	15	11	11	11
DDX3X	O00571;O15523;Q9NQI0	73.243	0	193.91	O00571;O15523;Q9NQI0	O00571;O15523	ATP-dependent RNA helicase DDX3X;ATP-dependent RNA helicase DDX3Y		13.543	13.6779	13.3952	14.9158	14.676	14.9616	14.0056	14.0939	14.1054	6.76933	7.42557	7.03414	0.0230925	0.020115	11	9	8	10	8	7	10	8	7	7	7	7	6	6	6	6	6	6
SCD	O00767	41.522	0	39.318	O00767	O00767	Acyl-CoA desaturase		12.0771	12.0609	12.0034	13.4115	13.3628	13.3622	12.3587	12.4382	12.4932	6.02357	6.68941	6.21501	0.000194158	0.00581287	3	3	2	3	3	2	3	3	2	2	2	2	2	2	2	2	2	2
COX7A2L	O14548	12.615	0	34.985	O14548	O14548	Cytochrome c oxidase subunit 7A-related protein, mitochondrial		10.4456	10.9322	10.436	11.7239	11.6566	11.6753	10.7008	10.3248	10.8101	5.46897	6.00929	5.47263	0.00777346	0.0478231	2	1	3	2	1	3	2	1	3	1	1	1	0	0	0	3	3	3
UBFD1	O14562	33.382	0.0086862	6.2323	O14562	O14562	Ubiquitin domain-containing protein UBFD1		10.3138	10.1234	10.1154	10.7914	10.6532	10.9301	10.7431	11.0793	10.8194	5.25877	5.56246	5.60698	0.162716	0.158746	1	1	1	1	1	1	1	1	1	1	1	1	0	0	0	1	1	1
COPE	O14579	34.482	0	44.62	O14579	O14579	Coatomer subunit epsilon		9.84171	9.57439	9.54466	10.3945	10.5823	10.617	9.98493	10.0612	10.0867	4.99346	5.4323	5.18882	0.241111	0.0905614	3	2	2	3	2	2	3	2	2	1	1	1	0	0	0	2	2	2
AP3D1	O14617	130.16	0	101.18	O14617	O14617	AP-3 complex subunit delta-1		11.4167	11.6151	11.4899	12.6988	12.4559	12.6039	12.1289	12.1697	12.1518	5.75361	6.29309	6.07507	0.0207444	0.0614502	7	6	6	7	6	6	7	6	6	2	2	2	1	1	1	1	1	1
CCS	O14618	29.04	0	36.756	O14618	O14618	Copper chaperone for superoxide dismutase		10.9629	11.104	10.85	11.8395	11.8396	11.9399	11.2383	11.1124	11.2587	5.48614	5.93651	5.60157	0.0185968	0.00919246	1	1	1	1	1	1	1	1	1	1	1	1	1	1	1	1	1	1
CHD2	O14647	211.34	0	210.61	O14647	O14647	Chromodomain-helicase-DNA-binding protein 2		12.8793	12.8785	12.8522	13.6871	13.6224	13.6358	13.1636	13.2093	13.2212	6.435	6.82421	6.59901	0.000833011	0.0118154	14	10	11	14	10	11	11	8	10	5	5	5	5	5	5	3	3	3
GOSR2	O14653	24.775	0	13.205	O14653	O14653	Golgi SNAP receptor complex member 2		11.1757	10.6552	10.7694	10.9499	11.505	11.1962	10.7562	10.814	10.9491	5.60006	5.77519	5.58656	0.237876	0.314424	1	2	2	1	2	2	1	2	2	0	0	0	2	2	2	1	1	1
STX16	O14662	37.031	0	31.893	O14662	O14662	Syntaxin-16		9.44625	9.35906	9.50711	10.3357	9.95362	9.55782	9.31213	9.80119	10.0101	4.8854	5.1412	5.02056	0.143819	0.422039	5	1	3	5	1	3	5	1	3	1	1	1	1	1	1	0	0	0
ADAM10	O14672	84.141	0	264.68	O14672	O14672	Disintegrin and metalloproteinase domain-containing protein 10		12.976	12.6257	12.7029	13.497	13.5607	13.746	12.9138	13.2104	12.9342	6.38411	6.80061	6.50974	0.0486618	0.0573605	10	10	10	10	10	10	10	10	10	5	5	5	2	2	2	5	5	5
ACOT8	O14734	35.914	0	23.034	O14734	O14734	Acyl-coenzyme A thioesterase 8		9.86731	10.6064	10.451	12.2753	11.2593	11.1753	10.1789	10.5265	10.6905	5.15411	5.785	5.23263	0.197755	0.189677	3	2	2	3	2	2	3	2	2	1	1	1	1	1	1	1	1	1
SLC9A3R1	O14745	38.868	0	323.31	O14745	O14745	Na(+)/H(+) exchange regulatory cofactor NHE-RF1		13.9536	13.8029	13.7041	14.0961	14.2357	14.3347	13.564	13.6161	13.5865	6.9101	7.11108	6.79445	0.129732	0.011066	9	5	7	9	5	7	9	5	7	4	4	4	5	5	5	4	4	4
TNFRSF10B	O14763	47.878	0	18.283	O14763	O14763	Tumor necrosis factor receptor superfamily member 10B		8.97865	8.73446	8.76976	9.37405	9.6152	9.60175	8.82144	8.83313	8.79788	4.58048	4.93183	4.57541	0.247239	0.126091	2	1	2	2	1	2	2	1	2	1	1	1	0	0	0	1	1	1
TPP1	O14773	61.247	0	40.842	O14773	O14773	Tripeptidyl-peptidase 1		11.8074	11.9023	12.0914	12.5686	12.6664	12.5436	12.74	12.5758	12.5193	5.96686	6.29644	6.30585	0.0276872	0.549127	2	1	2	2	1	2	2	1	2	2	2	2	1	1	1	1	1	1
TCERG1	O14776;Q5VWI1	123.9	0	91.268	O14776;Q5VWI1	O14776	Transcription elongation regulator 1		12.8884	12.8333	12.92	13.9073	14.0289	13.8919	13.2458	13.2021	13.2366	6.44028	6.97134	6.61409	0.00600822	0.0124823	7	7	12	7	7	12	7	7	12	2	2	2	3	3	3	4	4	4
TSPAN4	O14817	26.118	0.002974	10.901	O14817	O14817	Tetraspanin-4		10.9117	11.1261	10.9875	12.3221	12.0887	12.2181	11.5783	11.5272	11.5907	5.67087	6.27149	5.94938	0.0498187	0.0621864	2	0	1	2	0	1	2	0	1	1	1	1	0	0	0	1	1	1
PSMA7	O14818;Q8TAA3	27.887	0	66.473	O14818;Q8TAA3	O14818	Proteasome subunit alpha type-7		10.7189	10.8152	10.459	11.2659	11.1963	11.4225	10.9746	10.9434	11.0512	5.33218	5.64744	5.49485	0.0957008	0.019121	6	4	5	6	4	5	6	4	5	1	1	1	2	2	2	1	1	1
SCAMP3	O14828	38.287	0	123.03	O14828	O14828	Secretory carrier-associated membrane protein 3		11.5065	11.5749	11.4856	11.8994	12.3161	11.98	12.2383	11.7593	12.1524	5.76115	6.03259	6.025	0.0459065	0.917627	5	2	3	5	2	3	5	2	3	3	3	3	2	2	2	2	2	2
PHYH	O14832	38.538	0	24.111	O14832	O14832	Phytanoyl-CoA dioxygenase, peroxisomal		11.0604	10.7338	10.9274	11.767	11.9556	12.0344	11.3129	11.4223	11.2243	5.62027	6.12616	5.82658	0.160277	0.195896	3	3	3	3	3	3	3	3	3	1	1	1	0	0	0	2	2	2
BACH1	O14867	81.957	0	81.917	O14867	O14867	Transcription regulator protein BACH1		11.2537	11.1136	11.0015	12.1422	12.2944	12.2322	11.5208	11.499	11.667	5.56148	6.11146	5.78114	0.012318	0.0158145	7	7	7	7	7	7	7	7	7	3	3	3	2	2	2	1	2	2
BCKDK	O14874	46.36	0	99.581	O14874	O14874	[3-methyl-2-oxobutanoate dehydrogenase [lipoamide]] kinase, mitochondrial	BCKDK	9.94404	9.6828	9.5894	10.434	10.5841	10.7669	9.81929	9.99216	9.84228	5.03604	5.46417	5.10896	0.0980583	0.157792	4	4	4	4	4	4	4	4	4	0	0	0	2	2	2	1	1	1
MGST3	O14880	16.516	0	143.18	O14880	O14880	Microsomal glutathione S-transferase 3		11.0761	10.5214	11.0719	12.3808	12.5687	12.0747	11.0906	11.4746	11.4388	5.44489	6.1707	5.66733	0.0550324	0.042629	4	2	3	4	2	3	4	2	3	4	4	4	1	4	2	3	4	4
TIMM23	O14925;Q5SRD1	21.943	0	86.303	O14925;Q5SRD1	O14925;Q5SRD1	Mitochondrial import inner membrane translocase subunit Tim23;Putative mitochondrial import inner membrane translocase subunit Tim23B		10.3365	10.9973	10.7561	11.6251	11.4316	11.2565	10.8269	10.349	10.7447	5.51499	5.88554	5.48677	0.266975	0.137269	4	3	1	4	3	1	4	3	1	2	2	2	0	0	0	1	1	1
CASK	O14936	105.12	0	64.051	O14936	O14936	Peripheral plasma membrane protein CASK	CASK	10.4763	10.0631	10.0895	10.9965	11.4664	11.382	10.6473	10.6162	10.6653	5.10481	5.64081	5.32147	0.0869483	0.0683834	2	3	3	2	3	3	2	3	3	1	1	1	1	1	1	1	1	1
UQCRQ	O14949	9.9062	0	28.301	O14949	O14949	Cytochrome b-c1 complex subunit 8		13.1231	13.2072	13.2363	13.4549	13.5239	13.3919	13.1034	12.981	13.0739	6.59443	6.72845	6.52638	0.0493553	0.0577541	3	3	3	3	3	3	3	3	3	4	4	4	4	4	4	4	4	4
MYL12A	P19105;O14950;P24844	19.794	0	126	P19105;O14950;P24844	P19105;O14950;P24844	Myosin regulatory light chain 12A;Myosin regulatory light chain 12B;Myosin regulatory light polypeptide 9		13.3507	13.2193	13.2102	14.3952	14.4611	14.6109	13.9155	13.9837	13.8497	6.63003	7.24453	6.95814	0.00884446	0.0350946	6	7	6	6	7	6	6	7	6	6	6	6	6	6	6	6	6	6
HGS	O14964	86.191	0	40.972	O14964	O14964	Hepatocyte growth factor-regulated tyrosine kinase substrate		11.9949	11.9972	11.9664	12.9104	12.7983	12.9961	12.4239	12.5109	12.3428	5.99308	6.4508	6.21293	0.00799245	0.0686031	5	3	4	5	3	4	5	3	4	3	3	3	2	2	2	2	2	2
CLGN	O14967	70.038	0	33.486	O14967	O14967	Calmegin		12.3051	12.235	12.2574	13.1117	13.2806	13.2242	12.6815	12.5624	12.6028	6.13291	6.60275	6.30779	0.00684912	0.0284705	3	3	4	3	3	4	3	3	4	2	2	2	1	1	1	2	2	2
PPP1R12A	O14974	115.28	0	88.279	O14974	O14974	Protein phosphatase 1 regulatory subunit 12A		11.2479	11.1386	10.7795	11.9874	12.0782	12.3699	11.252	11.2928	11.2656	5.69431	6.23926	5.80174	0.083484	0.026922	7	3	8	7	3	8	7	3	8	1	1	1	1	1	1	0	0	0
SLC27A2	O14975	70.311	0	72.833	O14975	O14975	Very long-chain acyl-CoA synthetase		12.5429	12.4288	12.4702	13.7259	13.9365	13.8147	12.8476	12.7586	12.8389	6.24031	6.91286	6.4075	0.00643964	0.0152934	6	6	5	6	6	5	6	6	5	5	5	5	3	3	3	5	5	5
GAK	O14976	143.19	0	68.539	O14976	O14976	Cyclin-G-associated kinase	GAK	9.85142	10.6243	9.78353	10.4169	10.5359	10.8266	10.7781	9.94826	10.5042	5.20988	5.46324	5.37175	0.646869	0.21789	6	8	8	6	8	8	6	8	8	0	0	0	1	1	1	2	2	2
HNRNPDL	O14979;REV__Q8N0S2;REV__Q9ULL8;Q9ULL8	46.437	0	224.19	O14979;REV__Q8N0S2;REV__Q9ULL8;Q9ULL8	O14979	Heterogeneous nuclear ribonucleoprotein D-like		12.6154	12.5222	12.7102	13.6855	13.7227	13.6846	13.3003	13.3443	13.2075	6.30796	6.84878	6.64202	0.00512267	0.0135189	7	4	6	7	4	6	7	4	6	5	5	5	2	2	2	6	6	6
XPO1	O14980	123.38	0	281.46	O14980	O14980	Exportin-1		13.2518	13.2115	13.2773	14.2397	14.1969	14.2141	13.5765	13.6424	13.5654	6.62343	7.10843	6.79738	0.000421246	0.00422687	11	10	9	11	10	9	11	10	9	7	7	7	6	6	6	6	6	6
SPTBN2	O15020	271.32	0	173.95	O15020	O15020	Spectrin beta chain, non-erythrocytic 2		11.5766	11.077	11.744	12.1599	12.3548	11.9282	11.7256	11.999	11.7997	5.73293	6.07382	5.92073	0.211155	0.102001	13	9	13	9	6	10	9	6	10	5	5	5	1	1	1	4	4	4
SEC16A	O15027	251.89	0	148.46	O15027	O15027	Protein transport protein Sec16A		12.0073	11.7756	11.9754	12.6723	13.0734	12.9051	12.3586	12.2019	12.1874	5.95973	6.4418	6.12465	0.0449368	0.0767046	7	3	8	7	3	8	7	3	8	2	2	2	2	2	2	4	4	4
PLXNB2	O15031	205.12	0	164.92	O15031	O15031	Plexin-B2		13.4693	13.1937	13.3562	14.1744	14.3904	14.2934	13.6272	13.6863	13.6157	6.66987	7.14302	6.82154	0.0300151	0.00736356	9	10	10	9	10	10	9	10	10	4	4	4	3	3	3	3	3	3
U2SURP	O15042	118.29	0	114.04	O15042	O15042	U2 snRNP-associated SURP motif-containing protein		12.235	12.318	12.244	13.2531	13.1875	13.1458	12.7322	12.717	12.8203	6.13283	6.59774	6.37823	0.00270703	0.0277147	8	7	8	8	7	8	8	7	8	3	3	3	3	3	3	3	3	3
KDM6B	O15054	176.63	0	12.729	O15054	O15054	Lysine-specific demethylase 6B		10.4993	10.4416	10.6053	11.3184	10.8558	11.2925	10.8374	11.361	10.7566	5.42438	5.74444	5.65917	0.0510801	0.0417342	1	0	2	1	0	2	1	0	2	1	1	1	0	0	0	1	1	1
PFAS	O15067	144.73	0	36.551	O15067	O15067	Phosphoribosylformylglycinamidine synthase		10.2818	10.5555	10.5356	11.5192	10.9071	10.9026	10.2142	10.6232	10.6251	5.39548	5.72147	5.41041	0.0433088	0.00115204	2	4	2	2	4	2	2	4	2	0	0	0	1	1	1	1	1	1
KIAA0391	O15091	67.315	0	118.41	O15091	O15091	Mitochondrial ribonuclease P protein 3		11.0274	11.0218	11.0668	12.1102	11.9054	12.224	11.5954	11.781	11.4515	5.51932	6.03994	5.80467	0.00963635	0.214896	6	4	7	6	4	7	6	4	7	2	2	2	1	1	1	3	3	3
NPC1	O15118	142.17	0	15.267	O15118	O15118	Niemann-Pick C1 protein		10.1505	11.3596	10.2026	11.4941	11.0022	11.5357	11.0692	10.4131	11.0252	5.45211	5.83867	5.58459	0.00575632	0.0637647	2	1	2	2	1	2	2	1	2	1	1	1	0	0	0	2	2	2
AGPAT2	O15120	30.914	0	139.25	O15120	O15120	1-acyl-sn-glycerol-3-phosphate acyltransferase beta		9.78793	9.7074	9.85079	10.0165	10.8082	9.7619	10.547	9.93459	10.7165	5.22435	5.26443	5.533			1	3	3	1	3	3	1	3	3	0	0	0	1	1	1	0	1	0
SCAMP1	O15126	37.92	0	108.73	O15126	O15126	Secretory carrier-associated membrane protein 1		10.4746	10.5986	10.3814	10.9703	11.0672	11.2295	10.7743	10.579	10.5754	5.4091	5.71115	5.48811	0.0470786	0.271391	2	2	3	2	2	3	2	2	3	1	2	2	1	1	1	0	0	0
SCAMP2	O15127	36.648	0	102.13	O15127	O15127	Secretory carrier-associated membrane protein 2		10.5731	10.5081	10.3911	11.0094	11.1117	11.4059	10.8706	10.8465	10.601	5.24537	5.58785	5.38637	0.0751764	0.222107	3	2	2	3	2	2	3	2	2	1	1	1	1	1	1	1	1	1
ARPC1B	O15143	40.949	0	60.247	O15143	O15143	Actin-related protein 2/3 complex subunit 1B		10.5015	10.4924	10.1671	10.1995	10.4838	10.5216	10.4665	10.243	10.504	5.36017	5.36749	5.36892	0.521739	0.457471	3	3	4	3	3	4	3	3	4	0	0	0	1	1	1	1	1	1
ARPC2	O15144	34.333	0	54.424	O15144	O15144	Actin-related protein 2/3 complex subunit 2		13.66	13.5228	13.6825	14.6433	14.7449	14.6691	14.1597	14.1585	14.121	6.81087	7.34287	7.07319	0.00795647	0.00396261	5	5	7	5	5	7	5	5	7	5	5	5	2	2	2	8	8	8
ARPC3	O15145	20.546	0	34.128	O15145	O15145	Actin-related protein 2/3 complex subunit 3		11.1954	11.5255	11.0129	12.4245	11.9084	12.623	11.5347	11.7445	11.546	5.62231	6.15931	5.80419	0.143505	0.167052	2	2	2	2	2	2	2	2	2	1	1	1	1	1	1	1	1	1
TRIM24	O15164	116.83	0	38.27	O15164	O15164	Transcription intermediary factor 1-alpha	TRIM24	9.68678	9.64601	9.75966	10.6853	10.6274	10.8516	10.4999	10.615	10.306	5.01541	5.52739	5.40349	0.0384528	0.700379	1	3	5	1	3	5	1	3	4	0	0	0	1	1	1	3	3	3
PGRMC2	O15173	23.818	0	220.36	O15173	O15173	Membrane-associated progesterone receptor component 2		11.8606	11.8494	11.7559	13.0084	12.9489	12.9724	12.1027	12.1675	12.2039	5.91099	6.48826	6.07901	0.00106948	0.00503519	5	3	4	5	3	4	4	2	3	4	4	4	3	3	3	2	2	2
WDR46	O15213	68.07	0	106	O15213	O15213	WD repeat-containing protein 46		11.8922	11.7605	12.0446	12.7945	13.2666	12.7355	12.358	11.968	12.2808	6.11623	6.63277	6.26781	0.0983124	0.00492608	6	4	5	6	4	5	6	4	5	2	2	2	0	0	0	2	3	3
GNPAT	O15228	77.187	0	312.11	O15228	O15228	Dihydroxyacetone phosphate acyltransferase		13.9232	14.168	14.0404	15.3256	15.1196	15.2536	14.3619	14.3567	14.3244	7.02193	7.61648	7.17384	0.0163451	0.00412797	15	14	11	15	14	11	15	14	11	9	10	10	9	9	9	12	12	12
LAMA5	O15230	399.73	0	49.247	O15230	O15230	Laminin subunit alpha-5		11.0423	11.367	11.0196	11.7278	11.6067	11.7029	11.5414	11.3062	11.6015	5.73815	6.00623	5.90819	0.00934329	0.24945	4	2	4	4	2	4	4	2	4	2	2	2	0	0	0	1	1	1
ACOX3	O15254	77.628	0	114.86	O15254	O15254	Peroxisomal acyl-coenzyme A oxidase 3		11.0884	11.3437	11.1585	11.9654	11.7191	11.8415	11.3597	11.3931	11.3916	5.59842	5.921	5.69074	0.0705942	0.0360856	7	6	6	7	6	6	7	6	6	2	2	2	4	4	4	1	1	1
RER1	O15258	22.958	0	139.58	O15258	O15258	Protein RER1		12.0578	11.7246	12.0083	12.7327	13.09	13.0403	12.4754	12.4504	12.2167	5.96512	6.47716	6.19041	0.0461968	0.0892387	4	3	4	4	3	4	4	3	4	2	2	2	1	1	1	2	2	2
SURF4	O15260	30.394	0	67.55	O15260	O15260	Surfeit locus protein 4		11.3505	11.103	10.9645	12.1744	12.5931	12.7803	11.522	11.4066	11.3562	5.56967	6.25796	5.71415	0.0517945	0.0508063	2	2	2	2	2	2	2	2	2	2	2	2	3	4	4	3	3	3
SPTLC1	O15269	52.743	0	101.7	O15269	O15269	Serine palmitoyltransferase 1		12.1145	12.2731	12.4337	12.9396	12.9279	12.8317	12.4415	12.291	12.2299	6.13688	6.44985	6.16041	0.0500249	0.0110323	6	4	5	6	4	5	6	4	5	4	4	4	3	3	3	5	5	4
SPTLC2	O15270	62.924	0	36.728	O15270	O15270	Serine palmitoyltransferase 2		9.31568	9.61651	9.65524	11.2606	10.583	10.9837	10.097	10.5174	10.0958	4.93124	5.63789	5.28504	0.12859	0.097825	2	1	4	2	1	4	2	1	4	1	1	1	0	0	0	2	2	2
TM9SF1	O15321	68.86	0	26.205	O15321	O15321	Transmembrane 9 superfamily member 1		11.6336	11.5973	11.4078	12.4539	12.5196	12.6916	11.8697	11.8549	11.8927	5.77312	6.27752	5.93622	0.0248743	0.0116506	2	3	3	2	3	3	2	3	3	1	1	1	1	1	1	2	2	2
HMGB3	O15347	22.98	0	45.134	O15347	O15347	High mobility group protein B3		10.7436	10.8387	11.2432	12.0161	11.9478	12.0587	11.5471	11.5605	10.9701	5.63759	6.17043	5.84629	0.0398037	0.0714044	4	4	2	4	4	2	4	4	2	2	2	2	3	3	3	0	0	0
PPM1G	O15355	59.271	0	121.79	O15355	O15355	Protein phosphatase 1G		12.2577	11.9295	12.37	13.171	13.3349	13.1244	13.329	13.527	13.2755	6.09287	6.60503	6.68858	0.0477784	0.0817927	6	7	6	6	7	6	6	7	6	3	3	3	1	1	1	4	4	4
EIF3D	O15371	63.972	0	52.802	O15371	O15371	Eukaryotic translation initiation factor 3 subunit D		11.6588	11.3233	11.1518	11.8935	12.3818	12.2799	11.3818	11.3091	11.5877	5.85566	6.2592	5.87976	0.0039356	0.17373	5	6	7	5	6	7	5	6	7	0	0	0	1	1	1	3	3	3
EIF3H	O15372	39.93	0	99.318	O15372	O15372	Eukaryotic translation initiation factor 3 subunit H		10.9879	10.2819	10.4818	11.1721	11.2421	10.9481	9.99654	10.7666	10.8065	5.45859	5.72705	5.42828	0.223912	0.323048	1	5	4	1	5	4	1	5	4	0	0	0	1	1	1	2	2	2
BCAT2	O15382	44.287	0	50.142	O15382	O15382	Branched-chain-amino-acid aminotransferase, mitochondrial		9.75837	10.3371	10.3472	10.7469	10.488	10.7544	10.2736	9.98494	9.64715	5.24045	5.49822	5.15095	0.435398	0.0457847	1	1	1	1	1	1	1	1	1	1	1	1	1	1	1	0	0	0
STX7	O15400	29.815	0	109.97	O15400	O15400	Syntaxin-7		12.8141	12.8894	12.7866	13.5462	13.494	13.4812	12.9636	12.9334	13.0368	6.41501	6.75356	6.48898	0.00469657	0.0106096	5	5	4	5	5	4	5	5	4	5	5	5	4	4	4	2	2	2
SLC16A3	O15427	49.469	0	33.577	O15427	O15427	Monocarboxylate transporter 4		11.2618	11.4943	11.0732	12.3293	12.103	12.4582	11.5989	11.5814	11.6598	5.63821	6.14842	5.8067	0.0689615	0.0168764	3	2	4	3	2	4	3	2	4	3	3	3	1	1	1	2	2	2
P4HA2	O15460	60.901	0	53.124	O15460	O15460	Prolyl 4-hydroxylase subunit alpha-2		11.0181	10.9034	11.0741	11.7857	11.9759	11.7153	11.2974	11.22	11.2496	5.66592	6.07948	5.7945	0.123929	0.17472	6	4	3	6	4	3	6	4	3	2	2	2	2	2	2	0	0	0
ARPC5	O15511	16.32	0	60.509	O15511	O15511	Actin-related protein 2/3 complex subunit 5		12.2474	12.1045	12.0724	12.9573	13.1894	13.0895	12.5946	12.5245	12.6619	6.07072	6.53939	6.29683	0.0204094	0.0474523	3	2	2	3	2	2	3	2	2	1	1	1	2	2	2	2	2	2
DHX15	O43143	90.932	0	301.18	O43143	O43143	Pre-mRNA-splicing factor ATP-dependent RNA helicase DHX15		13.5363	13.6846	13.6966	14.7942	14.6138	14.6755	14.129	14.1781	14.103	6.81958	7.34725	7.06835	0.0130008	0.0194841	9	11	14	9	11	14	9	10	13	6	7	6	5	5	5	9	9	9
RRP8	O43159	50.714	0	40.606	O43159	O43159	Ribosomal RNA-processing protein 8		8.93976	9.54287	9.55699	10.1658	9.48482	10.0398	10.0955	10.2134	9.63019	4.83994	5.11507	5.15652	0.276773	0.430765	4	3	4	4	3	4	4	3	4	1	1	1	0	0	0	1	1	1
CYB5B	O43169	16.694	0	323.31	O43169	O43169	Cytochrome b5 type B		12.293	12.8299	12.9817	15.757	14.7515	14.5055	12.5462	13.1048	13.1158	6.35077	7.50233	6.46112	0.0794388	0.0915499	5	5	5	5	5	5	5	5	5	6	11	5	5	6	4	10	12	11
PRPF4	O43172	58.449	0	105.86	O43172	O43172	U4/U6 small nuclear ribonucleoprotein Prp4		12.7666	12.9777	12.7251	13.6801	13.7151	13.8177	13.4205	13.125	13.3077	6.41159	6.86882	6.64221	0.0177547	0.0543959	6	7	10	6	7	10	6	7	10	6	6	6	2	2	2	3	3	3
PHGDH	O43175	56.65	0	323.31	O43175	O43175	D-3-phosphoglycerate dehydrogenase		13.0234	13.0113	13.09	13.7779	13.7822	13.7166	13.4751	13.4603	13.4408	6.52078	6.87946	6.72936	0.00549594	0.00281683	9	10	6	9	10	6	9	10	6	9	9	9	8	8	8	6	6	6
DYNC1LI2	O43237	54.099	0	46.585	O43237	O43237	Cytoplasmic dynein 1 light intermediate chain 2		9.17403	8.50361	8.81782	8.91053	9.51518	9.32485	9.10123	9.21631	9.06035	4.58257	4.79176	4.72965	0.239663	0.0623482	6	4	5	6	4	5	5	3	4	0	0	0	1	1	1	1	1	1
PSMD3	O43242	60.977	0	112.49	O43242	O43242	26S proteasome non-ATPase regulatory subunit 3		12.7989	12.899	13.0166	13.745	13.5493	13.4954	12.993	13.1226	13.04	6.45241	6.79829	6.52593	0.0505079	0.0464404	10	8	8	10	8	8	10	8	8	4	4	4	4	4	4	3	3	3
ZW10	O43264	88.828	0	123.12	O43264	O43264	Centromere/kinetochore protein zw10 homolog		10.592	10.1419	10.3818	10.9213	11.3175	10.9259	10.8464	10.9047	10.9951	5.35262	5.69412	5.62438	0.350176	0.407482	9	4	6	9	4	6	9	4	6	3	3	3	1	1	1	0	0	0
SPINT1	O43278	58.397	0.0040531	6.6459	O43278	O43278	Kunitz-type protease inhibitor 1		10.5594	11.0994	10.5174	11.4538	11.0476	11.5697	11.341	11.1907	11.2672	5.52935	5.8452	5.79982	0.0633664	0.285395	1	1	1	1	1	1	1	1	1	1	1	1	0	0	0	1	1	1
SART1	O43290	90.254	0	323.31	O43290	O43290	U4/U6.U5 tri-snRNP-associated protein 1		13.7391	13.5266	13.4989	14.1558	14.4244	14.452	14.1175	14.0892	14.0722	6.7941	7.17202	7.04648	0.0675803	0.238242	12	10	10	12	10	10	12	10	10	6	6	6	9	9	9	6	7	7
GPAA1	O43292	67.622	0	18.32	O43292	O43292	Glycosylphosphatidylinositol anchor attachment 1 protein		10.2107	10.0294	10.1458	11.4124	11.6915	11.4508	10.5821	10.4618	10.6153	5.23098	5.92579	5.44321	0.0267809	0.0023963	2	3	2	2	3	2	2	3	2	1	1	1	0	0	0	1	1	1
EEF1E1	O43324	19.81	0	40.583	O43324	O43324	Eukaryotic translation elongation factor 1 epsilon-1		12.6759	12.3184	12.4346	13.3077	13.4723	13.4775	12.95	13.1525	13.0345	6.23814	6.70958	6.52284	0.0357969	0.0193048	3	6	5	3	6	5	3	6	5	4	4	4	2	2	2	4	4	4
MSI1	O43347	39.124	0	25.644	O43347	O43347	RNA-binding protein Musashi homolog 1		10.4064	10.661	11.3268	11.8542	11.8201	11.3819	11.4624	11.2744	10.9674	5.56572	6.00939	5.78403	0.0725604	0.112227	3	2	3	3	2	3	2	1	2	1	1	1	1	1	1	0	0	0
HNRNPR	O43390	70.942	0	323.31	O43390	O43390	Heterogeneous nuclear ribonucleoprotein R		15.072	14.8414	15.0477	15.8426	15.9551	15.7596	15.4855	15.6027	15.5868	7.49352	7.92621	7.77916	0.0292085	0.0602767	20	15	16	20	15	16	14	10	10	17	17	16	13	13	13	14	14	14
PRPF3	O43395	77.528	0	47.166	O43395	O43395	U4/U6 small nuclear ribonucleoprotein Prp3		12.3686	12.3661	12.4235	13.2475	13.3252	13.3135	13.0911	13.0376	12.9771	6.19303	6.6477	6.51765	0.00107423	0.0938575	4	5	4	4	5	4	4	5	4	2	2	2	3	3	3	3	3	3
TXNL1	O43396	32.251	0	109.02	O43396	O43396	Thioredoxin-like protein 1		9.39293	9.84994	9.62926	10.8691	10.5731	10.4345	10.4721	10.374	10.7353	4.97869	5.47943	5.43023	0.0256706	0.696231	2	2	4	2	2	4	2	2	4	0	0	0	1	1	1	3	3	3
TPD52L2	O43399	22.237	0	115.54	O43399	O43399	Tumor protein D54		10.8976	10.8586	10.7369	11.1855	11.3097	11.5237	11.037	11.0028	10.951	5.41551	5.66982	5.49847	0.0955723	0.137054	3	3	5	3	3	5	3	3	5	1	1	1	2	2	2	4	4	4
EMC8	O43402	23.773	0	68.57	O43402	O43402	ER membrane protein complex subunit 8		11.6407	11.7906	11.7241	12.5022	12.3917	12.2955	11.8307	11.7583	11.9509	5.85922	6.19823	5.92331	0.0220757	0.0412923	4	1	2	4	1	2	4	1	2	2	2	2	1	1	1	1	1	1
PPIH	O43447	19.208	0	14.357	O43447	O43447	Peptidyl-prolyl cis-trans isomerase H		10.4433	10.5036	10.0683	11.1239	10.875	11.4874	10.5535	10.8085	10.5533	5.33588	5.74771	5.48588	0.258372	0.508865	2	1	2	2	1	2	2	1	2	1	1	1	1	1	1	0	0	0
HTRA2	O43464	48.84	0	21.361	O43464	O43464	Serine protease HTRA2, mitochondrial		11.2681	11.0871	11.24	11.8873	12.0239	11.9958	11.3834	11.4315	11.2987	5.59921	5.9845	5.68561	0.0168032	0.01451	2	2	2	2	2	2	2	2	2	1	1	1	1	1	1	1	1	1
PROM1	O43490	97.201	0	178.95	O43490	O43490	Prominin-1		12.575	12.7796	12.6838	13.4586	13.4423	13.4269	13.0615	12.8664	12.952	6.33974	6.72131	6.47999	0.00939251	0.0215778	10	8	7	10	8	7	10	8	7	8	8	8	5	5	5	3	3	3
EPB41L2	O43491;Q9Y2J2	112.59	0	136.56	O43491;Q9Y2J2	O43491	Band 4.1-like protein 2		13.5336	13.5394	13.73	14.2956	14.3934	14.2358	13.9674	13.8559	13.8226	6.8005	7.15413	6.94097	0.0322284	0.0249824	14	10	12	14	10	12	13	10	11	7	7	7	4	4	4	4	4	4
TGOLN2	O43493	45.879	0	62.358	O43493	O43493	Trans-Golgi network integral membrane protein 2		13.11	13.1519	13.1219	13.8843	13.7952	13.9059	13.5645	13.5943	13.5383	6.56395	6.9309	6.78286	0.00591511	0.057904	6	6	6	6	6	6	6	6	6	4	4	4	3	3	3	6	6	6
B4GAT1	O43505	47.119	0	95.467	O43505	O43505	Beta-1,4-glucuronyltransferase 1		12.4679	12.5051	12.4897	13.7408	13.597	13.6949	13.0124	13.1146	13.0391	6.24378	6.83878	6.52769	0.00290434	0.0193612	4	6	5	4	6	5	4	6	5	4	4	4	3	3	3	2	2	2
DENR	O43583	22.092	0	13.136	O43583	O43583	Density-regulated protein		11.626	11.512	11.708	12.5258	12.6259	12.6118	12.1636	12.167	11.974	5.80765	6.29393	6.05076	0.00719693	0.0329593	1	1	2	1	1	2	1	1	2	1	1	1	1	1	1	1	1	1
DNPH1	O43598	19.108	0	39.881	O43598	O43598	2-deoxynucleoside 5-phosphate N-hydrolase 1		10.1826	9.76999	10.1891	10.686	10.6624	10.7116	10.2782	10.7088	10.2457	5.19028	5.51	5.37213	0.00496573	0.0475634	1	1	1	1	1	1	1	1	1	1	1	1	0	0	0	1	1	1
TIMM44	O43615	51.355	0	105.53	O43615	O43615	Mitochondrial import inner membrane translocase subunit TIM44		12.5982	12.6923	12.546	13.5098	13.4365	13.6922	12.8817	12.8893	12.7084	6.3061	6.77308	6.41322	0.022536	0.053425	10	6	7	10	6	7	10	6	7	6	6	6	3	3	3	1	1	1
TSPAN6	O43657	27.563	0	22.07	O43657	O43657	Tetraspanin-6		11.1193	11.1534	11.1955	12.0555	11.6435	11.8319	11.4448	11.7559	11.5685	5.74469	6.08848	5.96154	0.12392	0.245545	3	1	3	3	1	3	3	1	3	2	2	2	0	0	0	1	1	1
PLRG1	O43660	57.193	0	75.065	O43660	O43660	Pleiotropic regulator 1		12.234	12.0871	12.1942	12.789	12.9564	12.7437	12.4023	12.4119	12.491	6.08586	6.41486	6.21753	0.0347325	0.0590939	6	5	6	6	5	6	6	5	6	1	1	1	2	2	2	2	2	2
ZNF207	O43670	50.75	0	105.73	O43670	O43670	BUB3-interacting and GLEBS motif-containing protein ZNF207		11.6777	11.5322	11.4806	12.4539	12.6625	12.5012	11.8846	11.7728	12.0305	5.78174	6.26959	5.94798	0.0149188	0.0570504	3	1	3	3	1	3	3	1	3	4	4	4	1	1	1	3	3	3
NDUFB5	O43674	21.75	0	21.381	O43674	O43674	NADH dehydrogenase [ubiquinone] 1 beta subcomplex subunit 5, mitochondrial		13.028	13.0268	12.8983	13.7864	13.8095	13.9476	13.2633	13.2419	13.2352	6.49218	6.92392	6.62338	0.0155578	0.0135135	2	3	3	2	3	3	2	3	3	1	1	1	1	1	1	2	2	2
NDUFB3	O43676	11.402	0.0033286	7.9045	O43676	O43676	NADH dehydrogenase [ubiquinone] 1 beta subcomplex subunit 3		10.2488	10.0388	10.0518	10.8558	10.9459	10.8805	10.115	10.2658	10.2572	5.22323	5.6137	5.27298	0.15338	0.0460996	1	1	1	1	1	1	1	1	1	1	1	1	1	1	1	0	0	0
NDUFA2	O43678	10.921	0	44.535	O43678	O43678	NADH dehydrogenase [ubiquinone] 1 alpha subcomplex subunit 2		11.5787	11.7604	11.7293	12.4699	12.4469	12.6357	12.2805	12.1478	11.9931	5.84474	6.25876	6.07023	0.00936789	0.147773	1	1	3	1	1	3	1	1	3	1	1	1	1	1	1	2	2	2
BUB3	O43684	37.154	0	73.991	O43684	O43684	Mitotic checkpoint protein BUB3		13.1523	13.0738	12.97	13.7028	13.7717	13.8883	13.5095	13.5372	13.5085	6.53268	6.8938	6.75921	0.0281178	0.0566587	5	6	6	5	6	6	5	6	6	2	2	2	4	4	4	3	3	3
ACTN4	O43707;Q9H254	104.85	0	323.31	O43707;Q9H254	O43707	Alpha-actinin-4		15.6477	15.7353	15.6503	16.5369	16.474	16.546	16.0778	16.0348	16.0813	7.83889	8.25949	8.03232	0.00575251	0.000154181	30	29	31	30	29	31	22	20	23	22	22	22	16	16	16	28	28	28
AP1G1	O43747	91.35	0	40.136	O43747	O43747	AP-1 complex subunit gamma-1		11.6177	11.6739	11.8352	12.5896	12.6661	12.5211	12.1997	12.0531	12.0373	5.85447	6.29614	6.04836	0.0181012	0.0205785	4	4	5	4	4	5	4	4	5	2	2	2	1	1	1	2	2	2
SYNGR2	O43760	24.81	0	20.761	O43760	O43760	Synaptogyrin-2		10.6817	10.751	11.1079	12.3168	12.0471	11.6959	10.9456	11.2688	11.2497	5.42343	6.00999	5.57736	0.0834521	0.109141	2	3	2	2	3	2	2	3	2	1	1	1	2	2	2	2	2	2
SGTA	O43765	34.063	0	85.039	O43765	O43765	Small glutamine-rich tetratricopeptide repeat-containing protein alpha		11.4478	11.4576	11.4216	12.3065	12.3406	12.3481	11.6238	11.5745	11.6433	5.72116	6.16587	5.80694	0.000583095	0.00434587	6	6	6	6	6	6	6	6	6	2	2	2	1	1	1	3	3	3
LIAS	O43766	41.911	0	14.106	O43766	O43766	Lipoyl synthase, mitochondrial		10.5112	10.2997	10.3909	11.0986	11.0661	11.1787	10.7074	10.9306	10.7379	5.2003	5.55723	5.39597	0.0085811	0.13975	2	1	1	2	1	1	2	1	1	2	2	2	1	1	1	1	1	1
SLC25A20	O43772	32.943	0	73.21	O43772	O43772	Mitochondrial carnitine/acylcarnitine carrier protein		11.63	12.1263	12.0102	13.919	13.6098	13.5678	12.5324	12.4573	12.5891	5.96109	6.84944	6.26313	0.0272735	0.0125713	5	5	5	5	5	5	5	5	5	1	1	1	5	5	5	3	5	4
NARS	O43776	62.942	0	116.32	O43776	O43776	Asparagine--tRNA ligase, cytoplasmic		11.5831	11.8334	11.7915	12.8069	12.6341	12.5197	12.135	12.0847	12.222	5.868	6.32678	6.07362	0.0362277	0.0543039	4	6	5	4	6	5	4	6	5	2	2	2	3	3	3	4	4	4
MYO1B	O43795;Q9UBC5	131.98	0	244.79	O43795;Q9UBC5	O43795	Unconventional myosin-Ib		14.2712	14.3753	13.9889	15.2596	15.2864	15.3418	14.4182	14.2997	14.5911	7.10589	7.64796	7.21816	0.019791	0.0160665	14	14	17	14	14	17	14	14	17	13	13	13	6	6	6	4	4	4
RRP9	O43818	51.84	0	56.994	O43818	O43818	U3 small nucleolar RNA-interacting protein 2		12.3414	12.0304	12.1025	13.0979	13.3646	12.9199	12.3045	12.3777	12.7465	6.07904	6.56374	6.23812	0.0467171	0.13253	3	2	4	3	2	4	3	2	4	1	1	1	1	1	1	2	2	2
SCO2	O43819	29.81	0	39.017	O43819	O43819	Protein SCO2 homolog, mitochondrial		9.57278	9.69796	9.61845	10.2918	10.0913	10.366	9.77125	9.86474	9.70219	4.98153	5.2915	5.05636	0.0268462	0.117698	3	4	2	3	4	2	3	4	2	1	1	1	0	0	0	1	1	1
AKAP8	O43823	76.107	0	137.96	O43823	O43823	A-kinase anchor protein 8		12.6546	12.5161	12.4591	13.6689	13.847	13.9075	12.9864	12.9446	12.9477	6.27163	6.9039	6.47978	0.0130125	0.0126051	8	6	5	8	6	5	8	6	5	3	3	3	2	2	2	2	2	2
SLC37A4	O43826	46.36	0	55.449	O43826	O43826	Glucose-6-phosphate translocase		9.10865	9.39095	9.49373	11.0987	10.4654	10.7416	10.0032	10.3612	9.973	4.83222	5.55096	5.22291	0.154134	0.122809	2	1	2	2	1	2	2	1	2	1	1	1	0	0	0	1	1	1
GAS2	O43903	34.945	0	89.447	O43903	O43903	Growth arrest-specific protein 2		11.3646	11.4802	11.4005	12.162	12.2443	12.2136	11.727	11.5177	11.6361	5.70755	6.10331	5.81346	0.000511973	0.0379032	3	4	3	3	4	3	3	4	3	3	3	3	1	1	1	2	2	2
ORC4	O43929;CON__Q2YDI2	50.377	0	27.315	O43929;CON__Q2YDI2	O43929	Origin recognition complex subunit 4		11.2036	11.2579	11.2033	12.2614	12.2101	12.2227	11.6387	11.5921	11.66	5.6108	6.1157	5.81512	0.00138589	0.00208897	2	2	3	2	2	3	2	2	3	2	2	2	1	1	1	2	2	2
PEX1	O43933	142.87	0	69.772	O43933	O43933	Peroxisome biogenesis factor 1		11.2131	10.8071	11.1237	11.5374	11.9566	11.4989	11.2644	11.2796	11.3918	5.524	5.83215	5.65596	0.180304	0.207578	7	4	5	7	4	5	7	4	5	2	2	2	1	1	1	3	3	3
RAD21	O60216	71.689	0	158.98	O60216	O60216	Double-strand-break repair protein rad21 homolog		12.9225	12.8098	12.6737	13.5354	13.6438	13.6153	12.9651	12.9651	13.1195	6.40099	6.79908	6.50828	0.0184754	0.0135335	7	7	7	7	7	7	7	7	7	4	4	4	3	3	3	3	3	3
SMARCA5	O60264	121.9	0	120.53	O60264	O60264	SWI/SNF-related matrix-associated actin-dependent regulator of chromatin subfamily A member 5		13.0949	12.933	13.0442	14.1054	14.3391	14.2719	13.5217	13.4399	13.3988	6.51201	7.11941	6.72674	0.0108462	0.0209896	16	9	10	11	6	7	11	6	7	3	3	3	2	2	2	3	3	3
ZNF292	O60281	304.81	0	12.843	O60281	O60281	Zinc finger protein 292		10.0889	10.0411	9.80039	10.56	10.7901	10.8813	10.3451	10.1608	10.2639	5.15507	5.53857	5.29497	0.155963	0.317626	2	1	0	2	1	0	2	1	0	1	1	1	1	1	1	0	0	0
AQR	O60306	171.29	0	44.724	O60306	O60306	Intron-binding protein aquarius		11.9312	11.897	11.9183	12.9771	12.9822	13.0141	12.4504	12.4668	12.3828	5.95775	6.49557	6.21667	0.000231575	0.00737225	4	4	4	4	4	4	4	4	4	2	2	2	3	3	3	1	1	1
OPA1	O60313	111.63	0	323.31	O60313	O60313	Dynamin-like 120 kDa protein, mitochondrial;Dynamin-like 120 kDa protein, form S1		14.5044	14.6058	14.5285	15.2561	15.1854	15.2552	14.7791	14.77	14.7661	7.27312	7.61611	7.38586	0.00882627	0.00198307	17	19	18	17	19	18	17	19	18	5	5	5	11	11	11	8	8	8
FADS1	O60427	51.964	0	46.496	O60427	O60427	Fatty acid desaturase 1		10.2933	10.7268	10.7429	11.6201	10.7117	10.8045	10.4142	10.911	10.7857	5.46049	5.68939	5.51848	0.48117	0.495422	2	1	5	2	1	5	2	1	5	1	1	1	0	0	0	2	2	2
PPL	O60437	204.74	0	212.53	O60437	O60437	Periplakin		11.3335	11.4197	11.1195	11.901	12.1063	12.2228	11.4022	11.175	11.387	5.64545	6.03835	5.6607	0.0462194	0.0444922	14	9	7	14	9	7	14	9	7	1	1	1	2	2	2	4	4	4
DFNA5	O60443	54.554	0	165.86	O60443	O60443	Non-syndromic hearing impairment protein 5		12.137	12.0415	11.9884	12.606	12.7444	12.8176	12.3166	12.2912	12.2494	6.0278	6.36133	6.14286	0.0314889	0.042579	7	7	7	7	7	7	7	7	7	3	3	3	6	7	7	4	4	4
ACSL4	O60488	79.187	0	323.31	O60488	O60488	Long-chain-fatty-acid--CoA ligase 4		14.9299	14.8561	14.8395	16.1251	16.2217	16.218	15.6111	15.5804	15.6141	7.43758	8.09412	7.80092	0.00283402	0.00644374	17	16	17	14	13	14	14	13	14	15	15	15	15	15	15	15	15	15
SNX3	O60493;Q9UMY4	18.762	0	15.412	O60493;Q9UMY4	O60493;Q9UMY4	Sorting nexin-3;Sorting nexin-12		10.485	10.4291	10.3057	10.994	11.0153	11.0839	10.3864	10.4693	10.4924	5.36998	5.6822	5.39136	0.0976223	0.0145765	1	1	2	1	1	2	1	1	2	0	0	0	1	1	1	1	1	1
SYNCRIP	O60506	69.602	0	323.31	O60506	O60506	Heterogeneous nuclear ribonucleoprotein Q		12.2523	12.4414	12.2999	13.7974	13.7214	13.7666	13.0028	12.847	12.958	6.16559	6.88091	6.46796	0.00452185	0.00308295	18	14	15	12	9	9	12	9	9	9	9	9	3	3	3	5	5	5
CDC40	O60508	65.521	0	22.215	O60508	O60508	Pre-mRNA-processing factor 17		11.4	11.0342	11.0598	12.1569	11.8387	11.9024	10.8558	11.6729	11.5519	5.749	6.14968	5.84677	0.0142941	0.25125	1	1	3	1	1	3	1	1	3	0	0	0	1	1	1	1	1	1
RANBP6	O60518	124.71	0	54.359	O60518	O60518	Ran-binding protein 6		10.0673	9.74282	9.92369	10.7637	11.1154	10.6844	10.2143	10.1691	10.4295	5.1223	5.59392	5.30215	0.0302417	0.235538	2	1	2	1	0	1	1	0	1	1	1	1	0	0	0	1	1	1
PLOD3	O60568	84.784	0	134.97	O60568	O60568	Procollagen-lysine,2-oxoglutarate 5-dioxygenase 3		11.5143	11.6553	11.3996	12.617	12.4228	12.7496	11.85	11.9279	11.8965	5.76154	6.29823	5.94573	0.0350522	0.0290071	7	5	9	7	5	9	7	5	9	2	2	2	1	1	1	6	6	6
PLIN3	O60664	47.074	0	148.65	O60664	O60664	Perilipin-3		12.9174	13.037	13.0317	13.9876	13.9392	13.8807	13.3645	13.3073	13.3988	6.49768	6.96791	6.67843	0.00578477	0.0100751	7	7	9	7	7	9	7	7	9	2	2	2	5	5	5	7	7	7
MAFK	O60675;O15525	17.523	0	28.069	O60675;O15525	O60675;O15525	Transcription factor MafK;Transcription factor MafG		9.92626	10.3475	9.89442	10.9763	10.6653	11.3989	10.6652	10.5618	10.2266	5.19469	5.67343	5.40894	0.399992	0.471946	2	2	1	2	2	1	2	2	1	1	1	1	1	1	1	0	0	0
PEX10	O60683	37.069	0	24.865	O60683	O60683	Peroxisome biogenesis factor 10		10.3401	10.5247	10.2532	11.0732	11.3797	11.425	11.0436	10.5923	10.8334	5.35301	5.81298	5.57822	0.107701	0.118043	3	1	1	3	1	1	3	1	1	0	0	0	1	1	1	1	1	1
KPNA6	O60684;O15131	60.029	0	141.1	O60684;O15131	O60684;O15131	Importin subunit alpha-7;Importin subunit alpha-6		10.2997	10.1472	10.33	11.0386	11.3735	11.0509	10.7063	10.5141	10.6726	5.29614	5.74382	5.48216	0.0141097	0.0351822	3	3	4	3	3	4	2	0	3	1	1	1	0	0	0	2	2	2
UGDH	O60701	55.023	0	202.84	O60701	O60701	UDP-glucose 6-dehydrogenase		12.5287	12.5061	12.4959	13.4539	13.5274	13.5701	13.0722	13.0183	12.9556	6.25512	6.75857	6.50769	0.00268854	0.0250402	8	4	5	8	4	5	8	4	5	5	5	5	4	4	4	2	2	2
CTNND1	O60716	108.17	0	323.31	O60716	O60716	Catenin delta-1		14.1107	13.701	14.108	15.4851	15.3433	15.4383	14.4948	15.0739	14.5401	6.98662	7.71112	7.35146	0.0066174	0.145774	13	12	15	13	12	15	13	12	15	9	9	8	7	7	7	10	11	11
ICMT	O60725	31.938	0	62.538	O60725	O60725	Protein-S-isoprenylcysteine O-methyltransferase		10.4966	10.4292	10.4434	11.0249	11.4266	11.0289	10.6228	10.2817	10.6619	5.39487	5.74673	5.42772	0.0270462	0.0280071	2	1	2	2	1	2	2	1	2	3	3	3	0	0	0	2	2	2
EIF1B	O60739	12.823	0	133.4	O60739	O60739	Eukaryotic translation initiation factor 1b		11.2121	11.3343	11.2277	11.992	11.952	12.0325	11.7191	11.6047	11.6335	5.62901	5.99609	5.82621	0.00887195	0.0156248	3	2	2	3	2	2	1	0	0	4	4	4	2	2	2	2	2	2
SNX2	O60749	58.47	0	31.354	O60749	O60749	Sorting nexin-2		10.6918	10.1139	10.7865	11.5662	11.739	11.5521	11.1515	11.5744	11.0969	5.43204	5.97621	5.80382	0.0528908	0.0207124	2	3	3	2	3	3	1	2	2	1	1	1	0	0	0	1	1	1
DPM1	O60762	29.634	0	57.918	O60762	O60762	Dolichol-phosphate mannosyltransferase subunit 1		12.8594	12.8868	12.9626	14.0561	14.0524	13.979	13.3936	13.3508	13.3614	6.45146	7.01459	6.6843	0.00328391	0.00206883	4	3	5	4	3	5	4	3	5	2	2	2	2	2	2	3	3	3
USO1	O60763	107.89	0	164.96	O60763	O60763	General vesicular transport factor p115		12.3135	12.2507	12.8578	13.0132	13.0809	13.1045	12.4431	12.5195	11.801	6.23701	6.5331	6.12727	0.12798	0.129328	8	5	7	8	5	7	8	5	7	2	2	2	3	3	3	1	1	1
MRPS14	O60783	15.139	0	23.405	O60783	O60783	28S ribosomal protein S14, mitochondrial		9.30729	8.99042	9.13827	9.51705	9.66867	9.78163	9.36447	9.5454	9.28469	4.73933	4.99456	4.86576	0.33599	0.3325	1	1	1	1	1	1	1	1	1	1	1	1	0	0	0	1	1	1
TOM1	O60784	53.818	0	247.64	O60784	O60784	Target of Myb protein 1		12.3396	12.2741	12.2834	12.9877	13.0379	13.0637	12.6603	12.6644	12.6348	6.14953	6.51487	6.32658	0.00452084	0.00821344	7	6	8	7	6	8	7	6	8	4	4	4	4	4	4	3	4	3
HIST1H2BM	Q99879;Q99877;Q93079;Q5QNW6;P62807;P58876;P57053;O60814	13.989	0	98.497	Q99879;Q99877;Q93079;Q5QNW6;P62807;P58876;P57053;O60814	Q99879;Q99877;Q93079;Q5QNW6;P62807;P58876;P57053;O60814	Histone H2B type 1-M;Histone H2B type 1-N;Histone H2B type 1-H;Histone H2B type 2-F;Histone H2B type 1-C/E/F/G/I;Histone H2B type 1-D;Histone H2B type F-S;Histone H2B type 1-K		15.6991	15.6918	15.659	16.4138	16.3961	16.44	16.0603	16.0637	16.0814	7.84165	8.20831	8.03422	0.00161763	0.000807235	6	5	7	6	5	7	0	0	0	31	33	33	22	23	23	29	29	29
TIMM17B	O60830	18.273	0	63.968	O60830	O60830	Mitochondrial import inner membrane translocase subunit Tim17-B		9.79117	9.9513	9.38524	10.3625	10.0224	10.5211	9.37953	9.61062	9.64343	5.02128	5.31767	4.93893	0.517872	0.224979	1	2	2	1	2	2	1	2	2	0	0	0	1	1	1	1	1	1
DKC1	O60832	57.673	0	93.496	O60832	O60832	H/ACA ribonucleoprotein complex subunit 4		13.1873	13.0959	13.3034	14.2832	14.3249	14.2414	14.0206	14.069	13.9642	6.59776	7.14157	7.00896	0.0080801	0.0178035	6	5	8	6	5	8	6	5	8	4	4	4	3	3	3	5	5	5
EIF5B	O60841	138.83	0	230.19	O60841	O60841	Eukaryotic translation initiation factor 5B		13.0072	12.9577	12.9586	13.4633	13.5082	13.4645	13.2582	13.2429	13.3165	6.48725	6.73934	6.63625	0.00314856	0.0499525	10	9	11	10	9	11	10	9	11	4	4	4	2	2	2	6	6	6
TRIM13	O60858	46.987	0	50.698	O60858	O60858	E3 ubiquitin-protein ligase TRIM13		9.32627	9.01847	8.91599	10.0124	10.3909	10.2847	9.59732	9.52193	9.70993	4.71012	5.28135	4.97153	0.242776	0.125896	1	1	2	1	1	2	1	1	2	1	1	1	0	0	0	1	1	1
DNAJA2	O60884	45.745	0	19.086	O60884	O60884	DnaJ homolog subfamily A member 2		10.4607	10.3905	10.8717	10.9421	11.0533	11.3614	10.9366	10.9669	10.0798	5.45383	5.72615	5.49722	0.102899	0.321018	2	2	3	2	2	3	2	2	3	1	1	1	1	1	1	0	0	0
CUTA	O60888	19.116	0	48.301	O60888	O60888	Protein CutA		10.8382	10.8021	10.7986	11.1995	11.291	11.1499	10.9404	10.8556	11.012	5.40648	5.60675	5.46798	0.0173329	0.117244	3	3	3	3	3	3	3	3	3	3	3	3	1	1	1	2	2	2
SMPD2	O60906	47.645	0	37.517	O60906	O60906	Sphingomyelin phosphodiesterase 2		8.88592	8.96735	8.9668	9.46819	9.13454	9.48399	9.05002	9.31261	8.94398	4.47001	4.68112	4.5511	0.119151	0.466274	1	1	2	1	1	2	1	1	2	1	1	1	1	1	1	1	1	1
CTSV	O60911	37.329	0	18.133	O60911	O60911	Cathepsin L2		10.5074	10.4788	10.3869	10.8361	10.9773	10.5819	10.6454	10.5416	10.9899	5.39552	5.56587	5.52946	0.140912	0.256609	1	1	1	1	1	1	1	1	1	1	1	1	1	1	1	0	0	0
ABCB7	O75027	82.64	0	95.364	O75027	O75027	ATP-binding cassette sub-family B member 7, mitochondrial		11.7591	11.4922	11.7858	12.5283	12.722	12.666	11.9743	12.0248	11.791	5.83952	6.31937	5.96502	0.0246018	0.0272532	3	4	4	3	4	4	3	4	4	2	2	2	1	1	1	2	2	2
WDR1	O75083	66.193	0	228.29	O75083	O75083	WD repeat-containing protein 1		12.5957	12.5913	12.885	13.4352	13.4179	13.2194	13.058	13.0758	12.9184	6.34532	6.67876	6.50871	0.0853247	0.0050218	10	6	7	10	6	7	10	6	7	4	4	4	2	2	2	2	2	2
ATP9A	O75110	118.58	0	42.861	O75110	O75110	Probable phospholipid-transporting ATPase IIA		11.5243	11.1807	10.879	11.3846	11.7975	12.166	11.1013	11.1372	11.0476	5.764	6.05801	5.71434	0.241276	0.184711	1	4	4	1	4	4	0	2	2	0	0	0	1	1	1	2	2	2
ZC3H11A	O75152;A0A1B0GTU1	89.13	0	303.56	O75152;A0A1B0GTU1	O75152	Zinc finger CCCH domain-containing protein 11A		13.093	13.3193	13.1034	13.9394	13.8035	13.9834	13.4618	13.3476	13.4023	6.58595	6.95437	6.70197	0.0445727	0.00597438	14	12	15	14	12	15	14	12	15	10	11	11	3	4	4	8	10	9
PPP6R2	O75170	104.94	0	89.385	O75170	O75170	Serine/threonine-protein phosphatase 6 regulatory subunit 2		9.70993	10.2955	10.0144	10.3217	10.1341	10.3099	10.302	9.9263	10.0496	5.16998	5.29429	5.21299	0.234313	0.485368	5	4	6	5	4	6	5	4	6	1	1	1	0	0	0	1	1	1
ANKRD17	O75179	274.25	0	41.531	O75179	O75179	Ankyrin repeat domain-containing protein 17		11.4955	11.7393	11.5337	11.8213	11.6628	11.6287	11.3786	11.2657	11.5483	5.96142	6.0188	5.86544	0.326642	0.391863	3	3	5	3	3	5	2	2	2	1	1	1	0	0	0	2	2	2
DNAJB6	O75190;Q8NHS0;Q8WWF6	36.087	0	56.722	O75190;Q8NHS0;Q8WWF6	O75190	DnaJ homolog subfamily B member 6		12.5012	12.6142	12.4307	13.2841	13.2778	13.3919	13.0144	12.8918	12.9651	6.25768	6.65897	6.47854	0.0163078	0.0189537	5	4	6	5	4	6	4	3	5	3	3	3	1	1	1	3	3	3
COQ9	O75208	35.509	0	13.089	O75208	O75208	Ubiquinone biosynthesis protein COQ9, mitochondrial		11.7763	11.9926	12.1863	11.7871	11.7183	11.5117	11.489	11.3761	11.3444	5.99252	5.83618	5.70158	0.278933	0.0326556	1	2	2	1	2	2	1	2	2	1	1	1	1	1	1	1	1	1
GGCT	O75223	21.007	0	26.742	O75223	O75223	Gamma-glutamylcyclotransferase		13.5215	13.6326	13.6035	13.6359	13.5469	13.6296	13.4569	13.4223	13.3764	6.79294	6.80207	6.70927	0.86036	0.0503151	4	3	2	4	3	2	4	3	2	3	3	3	2	2	2	2	2	2
NDUFS7	O75251	23.563	0	25.25	O75251	O75251	NADH dehydrogenase [ubiquinone] iron-sulfur protein 7, mitochondrial		9.87865	9.58108	9.77384	11.0188	11.7149	11.4216	10.2737	9.8955	9.96015	5.03893	5.85923	5.18822	0.113983	0.211557	3	1	1	3	1	1	3	1	1	1	1	1	0	0	0	1	1	1
NDUFS2	O75306	52.545	0	71.67	O75306	O75306	NADH dehydrogenase [ubiquinone] iron-sulfur protein 2, mitochondrial		11.5492	11.5148	11.4051	12.341	12.4418	12.2881	11.7363	11.676	11.9011	5.74484	6.1785	5.88555	0.00281615	0.048862	5	5	3	5	5	3	5	5	3	3	3	3	4	4	4	2	2	2
TBCA	O75347	12.855	0	32.597	O75347	O75347	Tubulin-specific chaperone A		10.7464	10.83	10.9186	11.4918	11.4368	11.2678	10.9985	10.9748	11.0025	5.58252	5.86607	5.66263	0.068703	0.0127282	2	2	3	2	2	3	2	2	3	1	1	1	1	1	1	0	0	0
ATP6V1G1	O75348;O95670	13.757	0	130.05	O75348;O95670	O75348;O95670	V-type proton ATPase subunit G 1;V-type proton ATPase subunit G 2		10.0293	10.1445	9.74446	10.3162	10.1795	10.3251	9.89727	9.92587	10.1504	4.98637	5.1368	4.99558	0.262206	0.0570436	1	2	2	1	2	2	1	2	2	2	2	2	2	2	2	1	1	1
H2AFY	O75367	39.617	0	111.13	O75367	O75367	Core histone macro-H2A.1		12.7918	12.6302	12.8114	13.9181	13.9932	13.9637	13.2657	13.3497	13.2079	6.37224	6.97916	6.63722	0.00501636	0.00455558	4	4	4	4	4	4	4	4	4	5	5	5	5	5	5	3	3	3
FLNB	O75369	278.16	0	323.31	O75369	O75369	Filamin-B		15.7142	15.6461	15.6206	16.3351	16.384	16.3896	16.0213	16.0195	16.0613	7.83016	8.18478	8.01702	0.00553403	0.0027544	51	44	42	51	44	42	45	39	37	23	23	23	19	20	20	26	26	26
PEX14	O75381	41.236	0	61.781	O75381	O75381	Peroxisomal membrane protein PEX14		10.6744	10.9134	10.5884	11.4177	11.2405	11.4376	10.9263	10.8322	10.9874	5.52937	5.84929	5.62433	0.0497286	0.018119	3	1	1	3	1	1	3	1	1	1	1	1	0	0	0	1	1	1
SLC43A1	O75387	61.476	0	72.865	O75387	O75387	Large neutral amino acids transporter small subunit 3		9.9995	10.2773	10.0469	11.6205	11.3684	11.4964	10.585	10.6164	10.7019	5.05396	5.74756	5.31721	0.0189027	0.0127602	2	3	3	2	3	3	2	3	3	1	1	1	1	1	1	2	2	2
CS	O75390	51.712	0	70.973	O75390	O75390	Citrate synthase, mitochondrial		12.2086	12.2159	11.8138	13.0039	12.7857	13.1783	12.1405	12.409	12.4486	6.03971	6.49464	6.16634	0.0791627	0.0553604	4	5	6	4	5	6	4	5	6	2	2	2	2	2	2	5	5	5
SEC22B	O75396	24.593	0	128.09	O75396	O75396	Vesicle-trafficking protein SEC22b		13.3277	13.3997	13.1656	14.5359	14.3215	14.5153	13.6604	13.8227	13.8544	6.64884	7.22878	6.88957	0.0153587	0.033748	6	6	7	6	6	7	6	6	7	4	4	4	6	6	6	5	5	5
PRPF40A	O75400	108.8	0	207.67	O75400	O75400	Pre-mRNA-processing factor 40 homolog A		14.0484	13.925	13.9441	14.8111	14.8308	14.8281	14.3487	14.4241	14.4269	6.98625	7.41166	7.19996	0.00402705	0.00303053	11	8	8	11	8	8	11	8	8	8	8	8	4	4	4	9	9	9
TACC1	O75410	87.793	0	82.551	O75410	O75410	Transforming acidic coiled-coil-containing protein 1		11.7167	12.0732	11.6536	12.7181	12.3545	12.6621	12.0422	11.9952	12.137	5.90724	6.28912	6.02906	0.134551	0.0307728	7	6	6	7	6	6	6	5	6	5	5	5	1	1	1	3	3	3
PMPCB	O75439	54.366	0	92.274	O75439	O75439	Mitochondrial-processing peptidase subunit beta		12.8753	13.3232	13.087	13.8962	13.3546	13.6633	13.3014	13.4582	13.353	6.54759	6.81901	6.68543	0.276182	0.424183	6	5	7	5	5	6	5	5	6	3	3	3	5	5	5	2	2	2
PSIP1	O75475	60.103	0	161.29	O75475	O75475	PC4 and SFRS1-interacting protein		12.8673	12.8918	12.8121	13.7443	13.7431	13.5702	13.2726	13.2487	13.5094	6.42854	6.84293	6.67177	0.00283848	0.253378	13	6	5	13	6	5	12	6	5	4	4	4	2	2	2	4	4	4
ERLIN1	O75477	39.171	0	57.334	O75477	O75477	Erlin-1		10.7932	10.3902	10.7544	11.7961	11.7072	11.3587	10.3044	10.9049	10.8459	5.48963	5.97699	5.50921	0.236871	0.14861	7	6	7	5	4	5	5	4	5	0	0	0	2	2	2	1	1	1
NDUFS3	O75489	30.241	0	71.677	O75489	O75489	NADH dehydrogenase [ubiquinone] iron-sulfur protein 3, mitochondrial		11.6377	11.4074	11.5234	11.3149	11.6407	11.5622	11.5141	11.4068	11.4158	5.76141	5.75296	5.72278	0.953483	0.692699	7	4	5	7	4	5	7	4	5	3	3	3	1	1	1	5	5	5
SRSF10	O75494	31.3	0	36.791	O75494	O75494	Serine/arginine-rich splicing factor 10		12.4803	12.3822	12.5334	13.2395	13.2195	13.1932	12.811	12.8874	12.7938	6.23265	6.6087	6.41536	0.00695833	0.00724027	5	4	4	5	4	4	3	2	3	6	6	6	2	2	2	4	4	4
ECI2	O75521	43.585	0	183.47	O75521	O75521	Enoyl-CoA delta isomerase 2, mitochondrial		13.3674	13.3685	13.4906	14.5653	14.5672	14.5475	13.8536	13.8623	13.7617	6.70441	7.28001	6.91292	0.00255056	0.00393128	8	6	9	8	6	9	8	6	9	6	6	6	7	7	7	8	8	8
EED	O75530	50.197	0	28.378	O75530	O75530	Polycomb protein EED		11.3338	11.4752	11.3151	12.2937	12.1886	12.3882	11.8312	11.7786	11.7411	5.68736	6.14509	5.89181	0.0203848	0.0277542	2	3	3	2	3	3	2	3	3	1	1	1	2	2	2	1	1	1
BANF1	O75531	10.058	0	22.702	O75531	O75531	Barrier-to-autointegration factor;Barrier-to-autointegration factor, N-terminally processed		10.7851	10.673	10.2365	11.2164	11.5303	11.6561	11.0489	10.8147	11.0681	5.44909	5.90047	5.65529	0.233937	0.38739	3	2	2	3	2	2	3	2	2	3	3	3	1	1	1	0	0	0
SF3B1	O75533	145.83	0	323.31	O75533	O75533	Splicing factor 3B subunit 1		14.2174	14.2544	14.2519	15.2479	15.2457	15.2208	14.656	14.6058	14.6634	7.12061	7.61907	7.32087	0.00034511	0.00410469	22	17	19	22	17	19	22	17	19	15	15	15	9	9	9	12	12	12
CSDE1	O75534	88.884	0	102.46	O75534	O75534	Cold shock domain-containing protein E1		12.2846	12.2923	12.3315	13.1339	13.0761	13.0547	12.5437	12.5757	12.5778	6.15141	6.54412	6.28288	0.00286103	0.00635873	6	4	7	6	4	7	6	4	7	3	3	3	1	1	1	2	2	2
PRKRA	O75569	34.404	0	120.39	O75569	O75569	Interferon-inducible double-stranded RNA-dependent protein kinase activator A		11.0519	11.0138	10.9252	12.0276	12.08	12.3761	11.6087	11.609	11.323	5.66514	6.24729	5.92345	0.0240592	0.0280137	5	5	7	5	5	7	5	5	7	3	3	3	2	2	2	0	0	0
ERAL1	O75616	48.349	0	113.06	O75616	O75616	GTPase Era, mitochondrial		10.8793	10.4522	10.3759	11.2329	10.9054	11.211	10.2406	11.0643	10.8543	5.45124	5.72489	5.52653	0.191052	0.843271	5	4	4	5	4	4	5	4	4	0	0	0	1	1	1	4	4	4
SNRNP200	O75643	244.5	0	323.31	O75643	O75643	U5 small nuclear ribonucleoprotein 200 kDa helicase		14.6588	14.721	14.6024	15.7563	15.7356	15.7912	15.26	15.2121	15.2609	7.33037	7.88052	7.62216	0.00314225	0.000270307	34	27	30	34	27	30	34	27	30	15	15	15	14	14	14	11	11	11
TRMU	O75648	47.744	0	35.271	O75648	O75648	Mitochondrial tRNA-specific 2-thiouridylase 1		10.3265	10.4091	10.2258	11.0225	10.8991	10.7912	10.3	10.3905	10.6495	5.3269	5.61879	5.39001	0.0578711	0.343391	3	1	2	3	1	2	3	1	2	0	0	0	1	1	1	1	1	1
SURF6	O75683	41.45	0	32.592	O75683	O75683	Surfeit locus protein 6		10.7079	10.8453	10.873	11.8913	11.7026	11.5683	11.1736	11.2595	11.4053	5.57104	6.02703	5.8064	0.0867285	0.361157	2	4	4	2	4	4	2	4	4	0	0	0	1	1	1	2	2	2
UTP20	O75691	318.38	0	123.62	O75691	O75691	Small subunit processome component 20 homolog		11.0174	10.6848	11.0921	12.0525	11.9075	11.8912	11.2692	11.7276	11.3724	5.46573	5.9752	5.72821	0.0190325	0.166752	11	9	9	11	9	9	11	9	9	3	3	3	1	1	1	3	3	3
NUP155	O75694	155.2	0	323.31	O75694	O75694	Nuclear pore complex protein Nup155		13.493	13.5018	13.2628	14.4584	14.4455	14.6601	13.8748	13.8797	13.8963	6.7096	7.26068	6.94181	0.0244756	0.0146763	12	11	13	12	11	13	12	11	13	8	8	8	8	8	8	5	5	5
RP2	O75695	39.641	0	16.914	O75695	O75695	Protein XRP2		11.4194	11.7208	11.3932	12.7121	12.5246	12.7958	11.992	11.9078	11.9201	5.75557	6.33875	5.97	0.0375079	0.0122532	2	2	2	2	2	2	2	2	2	1	1	1	1	1	1	1	1	1
PALM	O75781	42.075	0	90.473	O75781	O75781	Paralemmin-1		12.2547	12.0957	12.2	12.9611	13.0142	12.7693	12.5076	12.6509	12.7859	6.09173	6.45745	6.32405	0.0282477	0.345539	4	3	4	4	3	4	4	3	4	3	3	3	2	2	2	2	2	2
EIF3G	O75821	35.611	0	60.01	O75821	O75821	Eukaryotic translation initiation factor 3 subunit G		11.6991	11.6228	11.6872	12.5868	12.5044	12.6659	12.1262	12.2454	12.0465	5.83485	6.29286	6.06968	0.00155667	0.081626	5	4	4	5	4	4	5	4	4	2	2	2	1	1	1	4	4	4
EIF3J	O75822	29.062	0	139.21	O75822	O75822	Eukaryotic translation initiation factor 3 subunit J		11.7843	11.8173	11.8906	12.7263	12.7474	12.7781	12.8404	12.8487	12.6869	5.91536	6.3753	6.39601	0.000382809	0.337	5	5	6	5	5	6	5	5	6	1	1	1	2	2	2	1	1	1
ZMPSTE24	O75844	54.812	0	38.467	O75844	O75844	CAAX prenyl protease 1 homolog		10.7168	10.9448	10.8232	12.4321	11.856	12.12	11.0064	11.4794	11.3016	5.58079	6.23467	5.79791	0.131595	0.254821	2	1	2	2	1	2	2	1	2	0	0	0	1	1	1	1	1	1
IDH1	O75874	46.659	0	130.46	O75874	O75874	Isocitrate dehydrogenase [NADP] cytoplasmic		14.0852	14.0823	14.0343	14.781	14.8207	14.7869	14.1154	14.073	14.154	7.03363	7.3981	7.05707	0.000641442	0.00753572	13	13	13	13	13	13	12	13	12	13	13	13	6	6	6	8	8	8
GATB	O75879	61.863	0	44.124	O75879	O75879	Glutamyl-tRNA(Gln) amidotransferase subunit B, mitochondrial		11.5514	11.4038	11.4029	12.4137	12.3342	12.4622	11.8763	12.1013	11.9972	5.72634	6.20168	5.9958	0.00394749	0.0876339	2	2	2	2	2	2	2	2	2	1	1	1	1	1	1	2	2	2
ATRN	O75882	158.54	0	12.364	O75882	O75882	Attractin		9.93589	10.3575	10.3101	10.8384	10.4448	10.6493	10.1654	10.1761	9.96597	5.26725	5.48876	5.21791	0.480606	0.26387	1	1	0	1	1	0	1	1	0	1	1	1	1	1	1	0	0	0
DHRS3	O75911	33.548	0	84.605	O75911	O75911	Short-chain dehydrogenase/reductase 3		12.475	12.2474	12.1818	12.9799	13.1198	13.1286	12.6531	12.7087	12.7913	6.1507	6.53805	6.35885	0.0415599	0.00756823	5	5	5	5	5	5	5	5	5	4	4	4	2	2	2	4	4	4
ARL6IP5	O75915	21.614	0	35.066	O75915	O75915	PRA1 family protein 3		9.20263	9.19234	9.1336	9.94465	9.79445	10.2343	9.51082	9.69749	9.31956	4.75476	5.16223	4.92131	0.141683	0.255107	2	1	2	2	1	2	2	1	2	1	1	1	0	0	0	2	2	2
SMNDC1	O75940	26.711	0	197.23	O75940	O75940	Survival of motor neuron-related-splicing factor 30		10.3213	10.2483	10.1649	11.1733	11.1578	11.2269	10.7822	10.8613	10.817	5.12242	5.593	5.41009	0.00549563	0.0195309	4	3	1	4	3	1	4	3	1	3	3	3	2	2	2	1	1	1
ATP5H	O75947	18.491	0	53.448	O75947	O75947	ATP synthase subunit d, mitochondrial		13.2069	13.2179	13.0411	14.1882	14.2267	14.4221	13.5209	13.4685	13.4424	6.57765	7.13951	6.73863	0.0176732	0.0198959	6	5	5	6	5	5	6	5	5	7	7	7	5	5	5	4	4	4
TSPAN9	O75954	26.779	0	29.486	O75954	O75954	Tetraspanin-9		10.6987	10.7321	10.633	11.7004	11.508	11.6198	10.8626	11.0415	11.0124	5.34398	5.80469	5.48609	0.00814661	0.0428362	1	2	1	1	2	1	1	2	1	1	1	1	1	1	1	1	1	1
FLOT1	O75955	47.355	0	198.9	O75955	O75955	Flotillin-1		10.9183	10.6225	11.0114	11.9171	11.8938	11.7941	11.1779	11.435	11.1957	5.59204	6.10084	5.80144	0.0934803	0.0630857	4	1	4	4	1	4	4	1	4	4	4	4	0	0	0	4	4	4
ATP5L	O75964	11.428	0	15.814	O75964	O75964	ATP synthase subunit g, mitochondrial		9.39041	9.14202	9.56768	9.99084	9.91511	9.97991	9.62512	9.9768	9.46847	4.68335	4.98098	4.84507	0.0416935	0.395365	2	1	2	2	1	2	2	1	2	1	1	1	1	1	1	2	2	2
CPD	O75976	152.93	0	223.63	O75976	O75976	Carboxypeptidase D		12.6669	12.78	12.5594	13.3197	13.4923	13.375	13.2072	12.9204	13.2627	6.33441	6.69785	6.56504	0.00558385	0.288864	9	8	9	9	8	9	9	8	9	3	3	3	3	3	3	4	4	4
GLRX3	O76003	37.432	0	44.058	O76003	O76003	Glutaredoxin-3		9.98248	9.81183	9.82276	10.9291	11.1947	11.1208	10.1852	10.0669	10.1194	5.10285	5.70744	5.22858	0.105139	0.103128	5	3	3	5	3	3	5	3	3	1	1	1	0	0	0	1	1	1
RSL1D1	O76021	54.972	0	323.31	O76021	O76021	Ribosomal L1 domain-containing protein 1		14.0154	13.9912	13.9075	14.779	14.7913	14.8725	14.2328	14.241	14.2356	6.98569	7.40714	7.11824	0.00710788	0.00362929	11	10	9	11	10	9	11	10	9	9	9	9	11	11	11	6	6	7
WFS1	O76024	100.29	0	82.729	O76024	O76024	Wolframin		11.7344	11.6432	11.6446	12.5756	12.788	12.8195	12.1356	12.0472	12.0425	5.83703	6.36385	6.03753	0.0122716	0.0316318	3	2	4	3	2	4	3	2	4	1	1	1	1	1	1	2	2	2
ANXA9	O76027	38.363	0	36.747	O76027	O76027	Annexin A9		10.9096	10.8757	10.7778	11.4732	12.2515	11.8126	11.1349	10.4377	10.9685	5.59385	6.08955	5.59018	0.173905	0.253614	3	1	4	3	1	4	3	1	4	1	1	1	0	0	0	2	2	2
CLPX	O76031	69.223	0	52.698	O76031	O76031	ATP-dependent Clp protease ATP-binding subunit clpX-like, mitochondrial		11.8651	11.9012	11.5967	12.524	12.4862	12.7235	12.0363	12.0534	12.1093	5.89384	6.28894	6.03316	0.0590956	0.0157254	5	4	5	5	4	5	5	4	5	2	2	2	3	2	3	3	3	3
TM7SF2	O76062	46.405	0	119.54	O76062	O76062	Delta(14)-sterol reductase		12.5928	12.4809	12.5843	13.8656	14.0059	13.9004	12.8398	12.8253	12.7982	6.27633	6.96199	6.41055	0.00441323	0.00379275	4	3	3	4	3	3	4	3	3	5	5	5	2	2	2	3	3	3
SRP72	O76094	74.605	0	285.05	O76094	O76094	Signal recognition particle subunit SRP72		14.6367	14.6164	14.5181	14.8607	14.9068	15.1274	15.2249	15.2471	15.0962	7.2952	7.48247	7.59469	0.106588	0.203124	12	12	13	12	12	13	12	12	13	7	7	7	7	7	7	12	12	12
JTB	O76095	16.358	0.00051706	12.016	O76095	O76095	Protein JTB		10.5097	10.2352	9.96781	10.623	10.7909	10.9845	10.1192	10.2841	10.3536	5.28545	5.5664	5.29282	0.195863	0.0751765	1	1	1	1	1	1	1	1	1	0	0	0	1	1	1	1	1	1
MTA2	O94776	75.022	0	135.24	O94776	O94776	Metastasis-associated protein MTA2		12.5956	12.7469	12.6502	13.7097	13.5768	13.7373	12.8854	12.8729	12.8091	6.33211	6.8373	6.42789	0.0109828	0.00842115	8	5	9	8	5	9	7	4	8	2	2	2	1	1	1	4	4	4
TOMM70A	O94826	67.454	0	273.41	O94826	O94826	Mitochondrial import receptor subunit TOM70		14.6688	14.508	14.664	15.9656	15.974	15.9736	15.1047	15.2496	15.091	7.30681	7.98555	7.57421	0.00203884	0.00509536	13	12	14	13	12	14	13	12	14	14	14	14	7	7	7	11	12	12
MYO1D	O94832;B0I1T2	116.2	0	153.66	O94832;B0I1T2	O94832	Unconventional myosin-Id		12.1023	12.2102	12.155	13.3036	13.3519	13.2142	12.5035	12.3418	12.5113	6.07791	6.64494	6.22609	0.00135131	0.0256589	11	4	13	11	4	13	11	4	13	2	2	2	1	1	1	2	2	2
UFL1	O94874	89.594	0	180.76	O94874	O94874	E3 UFM1-protein ligase 1		13.6489	13.7302	13.7107	14.7999	14.7256	14.7622	14.2367	14.2005	14.1918	6.8483	7.38129	7.10483	0.00259592	0.000806438	12	12	10	12	12	10	12	12	10	6	6	6	3	3	3	6	6	6
SUN1	O94901	90.063	0	323.31	O94901	O94901	SUN domain-containing protein 1		13.1681	13.1005	13.0241	14.1761	14.2652	14.3437	13.4125	13.4011	13.3935	6.54878	7.13084	6.70118	0.00742803	0.00571831	13	10	13	13	10	13	12	10	12	11	11	11	8	8	7	10	10	10
PROSC	O94903	30.344	0	31.376	O94903	O94903	Proline synthase co-transcribed bacterial homolog protein		10.3821	10.2317	10.5649	11.0791	11.0238	10.8889	10.42	10.6281	10.4616	5.36311	5.6653	5.41827	0.275633	0.132282	4	1	1	4	1	1	4	1	1	1	1	1	0	0	0	1	1	1
ERLIN2	O94905	37.839	0	133.45	O94905	O94905	Erlin-2		13.0704	12.9493	13.0854	14.1372	14.2175	14.0558	13.3045	13.3561	13.3515	6.51752	7.06842	6.66868	0.00859053	0.00534293	6	7	6	6	7	6	4	5	4	4	4	4	4	4	4	3	3	3
PRPF6	O94906	106.92	0	169.47	O94906	O94906	Pre-mRNA-processing factor 6		12.8087	13.0697	12.7512	13.8118	13.6744	13.8856	13.4295	13.2959	13.4136	6.43828	6.89529	6.68983	0.0444159	0.00772584	10	11	12	10	11	12	10	11	12	5	5	5	2	2	2	4	4	4
GLS	O94925	73.46	0	105.51	O94925	O94925	Glutaminase kidney isoform, mitochondrial		13.5425	13.4159	13.354	14.1144	14.1796	14.3039	13.6992	13.7695	13.6977	6.71873	7.09966	6.86107	0.0279919	0.0248762	8	6	8	8	6	8	8	6	8	4	4	4	5	5	5	5	5	5
AP2A2	O94973	103.96	0	68.552	O94973	O94973	AP-2 complex subunit alpha-2		10.859	10.768	10.6124	11.5603	11.397	11.6938	10.942	11.2258	11.0157	5.53989	5.94185	5.69725	0.0440985	0.371851	7	5	6	6	5	4	6	5	4	1	1	1	3	3	3	0	0	0
SEC31A	O94979	133.01	0	42.846	O94979	O94979	Protein transport protein Sec31A		10.4962	10.2262	11.0388	11.6403	11.7882	11.3942	11.4068	11.5245	11.1377	5.46021	5.97044	5.84484	0.361393	0.0317628	4	1	4	4	1	4	4	1	4	1	1	1	0	0	0	2	2	2
YIF1A	O95070	32.011	0	29.77	O95070	O95070	Protein YIF1A		10.852	10.4416	10.6755	11.5765	11.966	11.9207	11.1208	11.1382	10.9441	5.32819	5.91054	5.53384	0.0494966	0.0481028	2	2	1	2	2	1	2	2	1	2	2	2	1	1	1	1	1	1
SCAF4	O95104	125.87	0	107.39	O95104	O95104	Splicing factor, arginine/serine-rich 15		12.8323	12.7737	12.8178	13.0878	12.9318	13.1203	12.7159	12.9231	12.6603	6.40396	6.52333	6.38323	0.039358	0.197282	6	3	4	6	3	4	6	3	4	3	3	3	2	2	2	1	1	1
NDUFB6	O95139	15.489	0.0029644	10.803	O95139	O95139	NADH dehydrogenase [ubiquinone] 1 beta subcomplex subunit 6		11.0097	11.3938	11.232	12.2963	11.9259	12.1169	11.5389	11.5964	11.559	5.77258	6.22318	5.94905	0.207197	0.187363	1	2	1	1	2	1	1	2	1	0	0	0	1	1	1	1	1	1
MFN2	O95140	86.401	0	112.34	O95140	O95140	Mitofusin-2		10.4187	10.6684	10.5616	11.2094	10.9234	11.1023	10.6214	10.6469	10.5843	5.2748	5.53917	5.30876	0.103663	0.0440147	6	4	5	6	4	5	6	4	5	1	1	1	1	1	1	2	2	2
ZFPL1	O95159	34.114	0	95.366	O95159	O95159	Zinc finger protein-like 1		11.0921	11.0917	10.9969	10.9554	11.2565	11.2425	11.1849	10.9659	11.043	5.69677	5.74241	5.69897	0.104713	0.155502	2	1	2	2	1	2	2	1	2	0	0	0	2	2	2	1	1	1
NDUFB4	O95168	15.208	0	47.409	O95168	O95168	NADH dehydrogenase [ubiquinone] 1 beta subcomplex subunit 4		10.1515	10.7703	10.8141	11.2605	11.4889	11.5322	11.7667	11.0439	10.8961	5.45598	5.88027	5.78445	0.00443053	0.112084	1	2	3	1	2	3	1	2	3	0	0	0	3	3	3	2	2	2
NDUFB8	O95169	21.766	0	31.674	O95169	O95169	NADH dehydrogenase [ubiquinone] 1 beta subcomplex subunit 8, mitochondrial		11.958	11.9605	11.9042	13.0764	13.021	13.1318	12.1213	12.1805	12.1328	5.97045	6.53821	6.07244	0.00256106	0.00289513	2	1	2	2	1	2	2	1	2	2	2	2	1	1	1	3	3	3
NDUFA7	O95182	12.551	0	26.624	O95182	O95182	NADH dehydrogenase [ubiquinone] 1 alpha subcomplex subunit 7		10.0215	10.5726	10.2329	10.8361	10.9022	11.0453	10.9738	10.4199	10.5926	5.30449	5.63061	5.49771	0.30103	0.0411588	2	2	3	2	2	3	2	2	3	0	0	0	1	1	1	1	1	1
VAMP5	O95183	12.805	0	106.41	O95183	O95183	Vesicle-associated membrane protein 5		10.1393	9.98893	9.98968	10.9835	11.378	11.3112	10.177	9.97471	10.0213	5.18632	5.7788	5.19551	0.143445	0.163815	2	1	4	2	1	4	2	1	4	1	1	1	0	0	0	1	1	1
RTN3	O95197	112.61	0	286.5	O95197	O95197	Reticulon-3		10.5813	10.5849	10.2107	11.2211	11.3594	11.9203	10.4613	10.3203	10.0501	5.5628	5.75013	5.30529		0.294179	3	1	3	3	1	3	3	1	3	6	8	5	0	2	0	0	4	1
LETM1	O95202	83.353	0	323.31	O95202	O95202	LETM1 and EF-hand domain-containing protein 1, mitochondrial		14.1383	14.0742	14.122	15.0743	15.2197	15.1792	14.6343	14.5492	14.5543	7.05574	7.57886	7.28962	0.00442977	0.0188142	18	17	13	18	17	13	18	17	13	11	11	11	8	8	8	11	11	11
STBD1	O95210	39.007	0	43.596	O95210	O95210	Starch-binding domain-containing protein 1		11.6815	11.7011	11.4436	12.5373	12.2259	12.9159	11.9185	12.1729	11.7968	5.97104	6.44651	6.14804	0.187468	0.217874	3	3	5	3	3	5	3	3	5	3	3	3	0	0	0	2	2	2
ZRANB2	O95218	37.404	0	72.117	O95218	O95218	Zinc finger Ran-binding domain-containing protein 2		11.7793	11.613	11.6554	12.2462	12.1011	11.9399	12.1315	12.5547	12.644	6.00796	6.21454	6.38838	0.205939	0.134906	1	2	3	1	2	3	1	2	3	0	0	0	1	1	1	3	3	3
LUC7L3	O95232	51.466	0	323.31	O95232	O95232	Luc7-like protein 3		15.3359	15.3012	15.2994	15.528	15.4801	15.4875	15.5466	15.6507	15.6311	7.65607	7.74926	7.80473	0.000596922	0.166268	10	10	8	10	10	8	10	10	8	11	11	11	11	11	11	7	7	7
KIF4A	O95239;Q2VIQ3	139.88	0	75.37	O95239;Q2VIQ3	O95239	Chromosome-associated kinesin KIF4A		9.95078	9.86947	9.89373	11.2175	11.4022	11.1354	9.96323	9.91744	10.1838	5.119	5.79252	5.17741	0.00522368	0.0963705	9	5	9	9	5	9	9	5	9	1	1	1	0	0	0	5	5	5
GOSR1	O95249	28.612	0	38.451	O95249	O95249	Golgi SNAP receptor complex member 1		11.9228	11.9517	11.7681	12.8367	12.7497	12.949	11.9264	12.0489	12.0125	5.94043	6.42257	5.99796	0.0180135	0.00835014	3	3	2	3	3	2	3	3	2	1	1	1	3	3	3	1	1	1
VAPB	O95292	27.228	0	52.202	O95292	O95292	Vesicle-associated membrane protein-associated protein B/C		12.3213	12.1712	12.1117	13.0408	13.0582	13.1257	12.5604	12.685	12.6579	6.10069	6.53746	6.31722	0.0132908	0.00756981	5	4	4	4	3	4	4	3	4	3	3	3	2	2	2	1	1	1
SNAPIN	O95295	14.874	0	275.51	O95295	O95295	SNARE-associated protein Snapin		9.96958	10.1366	9.51341	9.21152	9.70324	9.79047	9.58077	9.01272	9.53737	5.10326	4.95087	4.85514	0.754195	0.917259	2	1	3	2	1	3	2	1	3	1	1	1	0	0	0	2	2	2
MPZL1	O95297	29.082	0	48.56	O95297	O95297	Myelin protein zero-like protein 1		10.9626	11.0381	10.9477	12.3802	12.3381	12.5465	11.4693	11.4477	11.252	5.65807	6.37747	5.8615	0.0329898	0.00328945	3	5	3	3	5	3	3	5	3	1	1	1	1	1	1	0	0	0
NDUFC2	O95298;E9PQ53	14.187	0	18.91	O95298;E9PQ53	O95298	NADH dehydrogenase [ubiquinone] 1 subunit C2		9.68616	9.65694	9.49293	10.9068	10.7889	11.0752	9.87609	10.0468	9.87946	4.97267	5.62848	5.13372	0.02744	0.111331	2	3	3	2	3	3	2	3	3	1	1	1	1	1	1	0	0	0
NDUFA10	O95299	40.75	0	62.558	O95299	O95299	NADH dehydrogenase [ubiquinone] 1 alpha subcomplex subunit 10, mitochondrial		12.1536	12.1833	12.3038	13.5897	13.4632	13.4432	12.4885	12.6571	12.5673	6.10679	6.74936	6.28549	0.00616274	0.0131352	5	6	6	5	6	6	5	6	6	1	1	1	2	2	2	4	4	4
PGLS	O95336	27.547	0	121.39	O95336	O95336	6-phosphogluconolactonase		9.74362	10.0002	9.65316	10.2368	10.2925	10.5335	10.0247	9.70662	9.81581	5.06616	5.34381	5.09119	0.187622	0.328546	2	1	1	2	1	1	2	1	1	1	1	1	0	0	0	1	1	1
SMC2	O95347	135.65	0	136.56	O95347	O95347	Structural maintenance of chromosomes protein 2		12.6514	12.7575	12.5677	13.3033	13.462	13.6121	13.2794	13.0153	13.0908	6.32943	6.72956	6.56424	0.0299805	0.25155	13	10	11	13	10	11	13	10	11	6	5	6	1	1	1	5	5	5
LYPLA2	O95372	24.737	0	118.85	O95372	O95372	Acyl-protein thioesterase 2		11.2409	11.3333	11.2837	11.9688	11.8311	11.8071	11.5847	11.5912	11.6522	5.64299	5.93449	5.80468	0.0202998	0.0834617	5	5	5	5	5	5	5	5	5	4	4	4	2	2	2	1	1	1
PGM3	O95394	59.851	0	53.46	O95394	O95394	Phosphoacetylglucosamine mutase		10.5977	10.5342	10.5863	11.4802	11.7419	11.3763	10.8939	10.6926	11.0449	5.45305	5.93307	5.60525	0.0387222	0.174275	4	1	2	4	1	2	4	1	2	2	2	2	0	0	0	1	1	1
CD2BP2	O95400	37.646	0	116.51	O95400	O95400	CD2 antigen cytoplasmic tail-binding protein 2		9.9404	9.91565	9.77239	10.9558	10.3448	10.6548	10.2348	10.8371	10.6239	5.10474	5.49257	5.4493	0.0386244	0.492136	4	1	2	4	1	2	4	1	2	2	2	2	0	0	0	1	1	1
AHSA1	O95433	38.274	0	45.028	O95433	O95433	Activator of 90 kDa heat shock protein ATPase homolog 1		12.787	12.6993	12.749	13.5513	13.6189	13.569	12.9822	13.0023	12.998	6.37256	6.78989	6.49709	0.00408525	0.00149623	4	5	6	4	5	6	4	5	6	3	3	3	2	2	2	3	3	3
PARN	O95453	73.45	0	40.674	O95453	O95453	Poly(A)-specific ribonuclease PARN		9.2951	9.3144	9.38781	10.4174	10.3161	10.5363	9.92962	9.98052	9.67526	4.66622	5.21163	4.9309	0.00244791	0.0970236	4	4	4	4	4	4	4	4	4	3	3	3	1	1	1	1	1	1
SGPL1	O95470	63.523	0	37.883	O95470	O95470	Sphingosine-1-phosphate lyase 1		9.59156	9.44588	9.58334	10.8992	10.6509	11.0002	10.0995	10.4946	10.0237	4.9368	5.59171	5.26963	0.0277628	0.0744962	3	4	3	3	4	3	3	4	3	1	1	1	0	0	0	1	1	1
NSA2	O95478	30.065	0	12.639	O95478	O95478	Ribosome biogenesis protein NSA2 homolog		10.49	10.4349	10.317	11.4537	11.4631	11.8436	10.9495	11.0059	10.682	5.37364	5.96007	5.60623	0.0131545	0.0429487	1	1	1	1	1	1	1	1	1	1	1	1	1	1	1	0	0	0
H6PD	O95479	88.892	0	39.013	O95479	O95479	GDH/6PGL endoplasmic bifunctional protein;Glucose 1-dehydrogenase;6-phosphogluconolactonase		9.9361	9.63446	10.0096	10.5559	10.9177	10.5982	10.3113	10.2273	10.1867	5.09669	5.51196	5.28755	0.0316886	0.158228	2	1	2	2	1	2	2	1	2	2	2	2	0	0	0	1	1	1
SFT2D2	O95562	17.779	0	21.507	O95562	O95562	Vesicle transport protein SFT2B		10.1789	10.6266	10.9701	11.4782	11.2138	11.56	11.0353	10.9235	10.141	5.4626	5.87533	5.51663	0.234429	0.138603	2	2	1	2	2	1	2	2	1	1	1	1	1	1	1	0	0	0
ETHE1	O95571	27.873	0.0034406	10.337	O95571	O95571	Persulfide dioxygenase ETHE1, mitochondrial		9.84224	9.63746	9.78811	10.4565	10.3054	10.5784	10.1417	10.5103	10.0886	5.04463	5.39005	5.2901	0.0771487	0.135011	1	1	1	1	1	1	1	1	1	1	1	1	0	0	0	1	1	1
ACSL3	O95573	80.419	0	323.31	O95573	O95573	Long-chain-fatty-acid--CoA ligase 3		14.3747	14.5285	14.3908	15.8907	15.7652	15.891	15.1795	15.1394	15.1685	7.21566	7.9245	7.58123	0.00614053	0.00328192	20	19	19	20	19	19	17	16	16	13	14	14	13	13	13	16	16	16
POLR1A	O95602;O14802	194.81	0	79.125	O95602;O14802	O95602	DNA-directed RNA polymerase I subunit RPA1		10.9789	11.7208	10.6718	11.7553	11.2319	11.871	11.2567	11.0058	11.3857	5.72859	5.97639	5.7747	0.161236	0.020337	8	6	6	8	6	6	8	6	6	3	3	3	0	0	0	1	1	1
PCNT	O95613	378.03	0	55.613	O95613	O95613	Pericentrin		10.5984	10.5226	10.3324	11.209	11.071	11.1364	10.3788	10.6576	10.7345	5.40889	5.73607	5.46181	0.124755	0.0152759	6	1	4	6	1	4	6	1	4	0	0	0	1	1	1	1	1	1
STAMBP	O95630	48.076	0	28.228	O95630	O95630	STAM-binding protein		9.22108	9.47696	8.84752	10.0797	10.2067	10.4008	9.65608	9.30847	9.71326	4.75759	5.2812	4.9463	0.265858	0.116035	2	1	1	2	1	1	2	1	1	0	0	0	1	1	1	1	1	1
CDS2	O95674	51.417	0	62.968	O95674	O95674	Phosphatidate cytidylyltransferase 2		10.9287	10.8493	10.9892	11.3998	11.4847	11.4949	11.2684	11.2537	11.1497	5.4612	5.72989	5.61195	0.0119982	0.0785432	2	2	2	2	2	2	2	2	2	1	1	1	1	1	1	2	2	2
RAB3D	O95716;Q96E17	24.267	0	29.12	O95716;Q96E17	O95716	Ras-related protein Rab-3D		11.5027	12.1199	11.2833	12.1444	11.877	12.4699	11.8875	11.5127	11.7662	5.98433	6.24854	6.02775	0.208873	0.295192	3	3	3	2	2	3	2	2	3	3	3	3	0	0	0	3	3	3
PTBP3	O95758	59.689	0	32.437	O95758	O95758	Polypyrimidine tract-binding protein 3		10.3162	11.1334	10.3924	10.9736	10.545	11.142	10.8367	10.4699	10.6226	5.47367	5.61009	5.48821	0.0601191	0.345801	4	5	4	3	4	3	3	4	3	1	1	1	0	0	0	2	2	2
AP2A1	O95782	107.54	0	108.3	O95782	O95782	AP-2 complex subunit alpha-1		11.262	11.4196	11.0827	11.9998	11.7621	11.9009	11.0861	11.2533	11.44	5.79403	6.11047	5.79656	0.288906	0.0552356	8	8	13	8	8	13	7	8	11	0	0	0	2	2	2	4	4	4
WIZ	O95785	178.67	0	42.653	O95785	O95785	Protein Wiz		10.7612	11.1572	11.409	12.2611	12.1573	11.7087	11.2386	10.9716	11.1782	5.72123	6.18786	5.73141	0.414558	0.196506	4	3	6	4	3	6	4	3	6	1	1	1	0	0	0	3	3	3
STAU1	O95793	63.182	0	194.31	O95793	O95793	Double-stranded RNA-binding protein Staufen homolog 1		12.7094	12.6911	12.4809	13.5628	13.6462	13.7736	13.111	13.032	13.137	6.31355	6.83044	6.54667	0.0213781	0.0130006	9	8	9	9	8	9	9	8	8	5	5	5	3	3	3	6	6	6
SDPR	O95810	47.173	0	37.208	O95810	O95810	Serum deprivation-response protein		9.4969	9.67022	9.75034	9.9717	9.99614	10.1519	9.96871	9.75758	9.50434	4.98624	5.18663	5.03844	0.123083	0.495526	4	3	3	4	3	3	4	3	3	2	2	2	1	1	1	0	0	0
BAG2	O95816	23.772	0	94.207	O95816	O95816	BAG family molecular chaperone regulator 2		12.9079	12.9996	12.8125	13.7719	13.8907	13.855	13.1859	12.9397	13.1752	6.45334	6.91959	6.55014	0.00388791	0.0444463	7	4	7	7	4	7	7	4	7	4	4	4	1	1	1	6	6	6
MAP4K4	O95819	142.1	0	199.35	O95819	O95819	Mitogen-activated protein kinase kinase kinase kinase 4	MAP4K4	12.2352	11.964	11.9671	12.4653	12.6047	12.7831	12.2165	12.3792	12.2024	6.02771	6.30885	6.13303	0.112863	0.11313	4	4	5	4	4	5	4	4	5	1	1	1	3	3	3	4	4	4
AIFM1	O95831	66.9	0	188.52	O95831	O95831	Apoptosis-inducing factor 1, mitochondrial		14.262	14.3048	14.3274	15.3638	15.1845	15.2469	14.4625	14.5951	14.5007	7.14904	7.63254	7.25973	0.00686053	0.0195805	13	10	12	13	10	12	13	10	12	15	15	15	9	9	9	12	12	12
CLDN1	O95832	22.744	0	83.48	O95832	O95832	Claudin-1		13.2195	13.1428	13.1029	14.2924	14.3878	14.4911	13.5985	13.5767	13.5156	6.57754	7.19523	6.78181	0.00687956	0.0151003	3	3	3	3	3	3	3	3	3	9	9	9	5	5	5	6	6	6
TSPAN13	O95857;Q12999	22.147	0	27.157	O95857;Q12999	O95857	Tetraspanin-13		9.95164	10.4336	10.4671	11.0093	10.9369	10.6686	10.6159	10.3065	10.464	5.30872	5.60246	5.39772	0.239869	0.167785	1	1	2	1	1	2	1	1	2	1	1	1	1	1	1	0	0	0
DDAH2	O95865	29.644	0	172.92	O95865	O95865	N(G),N(G)-dimethylarginine dimethylaminohydrolase 2		12.3824	12.3183	12.3808	13.05	13.0174	12.879	12.4083	12.5125	12.5426	6.18026	6.49108	6.24391	0.0114834	0.0427148	5	6	7	5	6	7	5	6	7	5	5	5	6	6	6	2	2	2
ABHD16A	O95870	63.243	0	315.3	O95870	O95870	Abhydrolase domain-containing protein 16A		12.7597	12.4803	12.7501	13.6436	13.7816	13.7379	12.8892	13.0326	12.8112	6.33168	6.86052	6.4555	0.0172145	0.00957051	9	9	10	9	9	10	9	9	10	9	9	9	5	7	6	7	9	7
TXNDC12	O95881	19.206	0	48.663	O95881	O95881	Thioredoxin domain-containing protein 12		9.62914	9.89972	9.43821	10.1764	9.88267	10.1863	9.4825	9.51069	9.67113	4.99451	5.20756	4.94405	0.101262	0.0969156	2	3	3	2	3	3	2	3	3	1	1	1	0	0	0	1	1	1
NDUFB10	O96000	20.776	0	45.227	O96000	O96000	NADH dehydrogenase [ubiquinone] 1 beta subcomplex subunit 10		13.0348	12.9855	12.9259	14.1328	14.2546	14.2059	13.2934	13.2356	13.3312	6.49104	7.09888	6.64336	0.00279691	0.00892056	5	5	6	5	5	6	5	5	6	5	5	5	5	5	5	4	4	4
CLPTM1	O96005	76.096	0	168.85	O96005	O96005	Cleft lip and palate transmembrane protein 1		12.4192	12.5572	12.4351	13.6285	13.536	13.621	12.7981	12.7639	12.7885	6.23524	6.7976	6.39175	0.00619283	0.00011421	6	5	5	6	5	5	6	5	5	5	6	5	4	4	4	4	4	4
TOMM40	O96008	37.893	0	323.31	O96008	O96008	Mitochondrial import receptor subunit TOM40 homolog		10.7034	10.7119	10.4651	11.3399	11.5303	11.845	11.0086	10.8792	10.754	5.31341	5.78588	5.44031	0.0668698	0.110527	5	3	3	5	3	3	5	3	3	2	2	2	3	3	3	1	1	1
PEX11B	O96011	28.431	0	40.956	O96011	O96011	Peroxisomal membrane protein 11B		11.4844	11.819	11.2428	12.6064	12.2051	12.5253	11.9395	12.0452	12.2557	5.75771	6.2228	6.04007	0.114058	0.201067	3	4	5	3	4	5	3	4	5	2	2	2	1	1	1	1	1	1
ACTL6A	O96019;O94805	47.46	0	73.311	O96019;O94805	O96019	Actin-like protein 6A		14.0464	14.1828	14.222	15.2685	15.1689	15.0255	14.6061	14.5749	14.6676	7.0752	7.57715	7.3081	0.0194958	0.0373413	6	8	8	6	8	8	6	8	8	6	6	6	6	6	6	9	9	9
CYB5A	P00167	15.33	0	36.99	P00167	P00167	Cytochrome b5		10.5497	10.5386	10.7938	10.9907	10.9634	10.8755	10.4664	10.5072	10.292	5.31368	5.4716	5.21093	0.171301	0.0144084	3	3	3	3	3	3	3	3	3	1	1	1	1	1	1	1	1	1
LDHA	P00338;Q6ZMR3;P07864	36.688	0	75.419	P00338;Q6ZMR3;P07864	P00338	L-lactate dehydrogenase A chain		13.7851	13.965	14.0075	15.0488	15.0339	15.0768	14.4613	14.3329	14.2656	6.9596	7.52658	7.17664	0.00365675	0.0136494	6	7	7	6	7	7	5	6	6	5	5	5	9	9	9	9	9	9
ALDH1A1	P00352	54.861	0	309.51	P00352	P00352	Retinal dehydrogenase 1		14.4542	14.3375	14.4269	15.6412	15.687	15.6697	14.9572	15.004	14.9459	7.20309	7.83299	7.48452	0.00190701	0.00050454	12	8	11	12	8	11	11	8	11	13	13	13	8	8	7	13	13	13
GLUD1	P00367	61.397	0	323.31	P00367	P00367	Glutamate dehydrogenase 1, mitochondrial		15.1625	15.1604	15.111	16.0429	15.9777	16.0354	15.5189	15.5525	15.5626	7.5723	8.00933	7.77233	0.0015844	0.00542116	15	17	17	15	17	17	7	6	6	19	19	19	13	14	13	15	15	15
CYB5R3	P00387	34.234	0	137.04	P00387	P00387	NADH-cytochrome b5 reductase 3;NADH-cytochrome b5 reductase 3 membrane-bound form;NADH-cytochrome b5 reductase 3 soluble form		11.9917	12.0911	11.856	12.9593	12.7681	13.1091	12.4331	12.5036	12.4422	5.98981	6.47276	6.22981	0.043587	0.0829965	6	5	7	6	5	7	6	5	7	4	4	4	3	3	3	7	7	7
GSR	P00390	56.256	0	22.274	P00390	P00390	Glutathione reductase, mitochondrial		12.6065	12.63	12.4268	13.3081	13.1665	13.3152	12.7795	12.8807	12.9776	6.27723	6.63163	6.43964	0.0277086	0.0430731	2	3	1	2	3	1	2	3	1	2	2	2	1	1	1	1	1	1
PAH	P00439	51.861	0	68.108	P00439	P00439	Phenylalanine-4-hydroxylase		12.7232	12.9254	12.7743	13.5297	13.3362	13.373	12.9269	12.9149	13.0001	6.40381	6.70648	6.47364	0.0500434	0.0261705	6	5	5	6	5	5	6	5	5	4	4	4	3	3	3	2	2	2
PNP	P00491	32.118	0	62.685	P00491	P00491	Purine nucleoside phosphorylase		11.8591	11.8813	11.7246	12.3822	12.4104	12.5505	12.1136	12.0829	12.0598	5.91084	6.22386	6.0427	0.0340855	0.0439317	5	5	6	5	5	6	5	5	6	3	3	3	3	3	3	2	2	2
GOT2	P00505	47.517	0	60.595	P00505	P00505	Aspartate aminotransferase, mitochondrial		12.1796	11.956	11.9859	12.581	12.7359	12.8378	12.2223	12.2938	12.0603	6.18691	6.52577	6.26274	0.215423	0.0710328	5	5	5	5	5	5	5	5	5	4	4	4	4	4	4	0	0	0
EGFR	P00533	134.28	0	323.31	P00533	P00533	Epidermal growth factor receptor	EGFR	13.6409	13.5225	13.4058	15.7411	16.103	16.1299	14.0411	13.9007	13.9315	6.76151	7.99566	6.97889	0.00668206	0.0109567	18	17	18	18	17	18	18	17	18	9	9	9	9	10	9	13	14	14
PGK1	P00558;P07205	44.614	0	258.46	P00558;P07205	P00558	Phosphoglycerate kinase 1	PGK1	13.2909	13.1623	13.2312	14.1536	14.2426	14.1817	13.683	13.6787	13.6796	6.61406	7.09632	6.84022	0.0063428	0.0045657	13	9	8	13	9	8	13	9	8	10	10	10	6	6	6	6	6	6
F2	P00734;CON__P00735	70.036	0	85.355	P00734;CON__P00735	P00734	Prothrombin;Activation peptide fragment 1;Activation peptide fragment 2;Thrombin light chain;Thrombin heavy chain		11.4151	11.2963	11.3064	12.195	12.4401	12.3388	11.9887	11.9414	12.0257	5.83631	6.329	6.15931	0.0371887	0.166819	6	6	8	6	6	8	6	6	8	0	0	0	3	3	3	2	2	2
HPR	P00739;P00738	39.029	0.0040669	6.6897	P00739;P00738	P00739;P00738	Haptoglobin-related protein;Haptoglobin;Haptoglobin alpha chain;Haptoglobin beta chain		10.9903	10.5361	10.9336	10.9109	10.6985	10.9744	10.8292	11.4983	10.8345	5.57668	5.5973	5.69367	0.831655	0.173153	1	1	1	1	1	1	1	1	1	1	1	1	0	0	0	1	1	1
F10	P00742	54.731	0	88.397	P00742	P00742	Coagulation factor X;Factor X light chain;Factor X heavy chain;Activated factor Xa heavy chain		11.9988	11.9168	12.0261	12.887	13.0166	12.8423	12.6837	12.6992	12.7444	5.99027	6.45765	6.35455	0.0116945	0.165347	4	4	4	4	4	4	4	4	4	1	1	1	4	4	4	3	3	3
ASS1	P00966	46.53	0	50.256	P00966	P00966	Argininosuccinate synthase		12.187	11.2915	12.1327	12.0031	12.3596	12.364	11.5702	12.1327	11.3106	6.10188	6.28778	6.00225	0.970212	0.282869	3	3	2	3	3	2	3	3	2	2	2	2	0	0	0	2	2	2
SERPINA1	P01009	46.736	0	135.64	P01009	P01009	Alpha-1-antitrypsin;Short peptide from AAT		11.2887	11.2589	11.1404	12.0429	11.9889	12.0255	11.6273	11.7046	11.7674	5.61466	6.00955	5.8499	0.00558501	0.0396339	6	5	4	6	5	4	6	5	4	2	2	2	3	3	3	1	1	1
AGT	P01019	53.154	0	22.42	P01019	P01019	Angiotensinogen;Angiotensin-1;Angiotensin-2;Angiotensin-3;Angiotensin-4;Angiotensin 1-9;Angiotensin 1-7;Angiotensin 1-5;Angiotensin 1-4		9.51138	9.42011	9.10738	10.3549	10.3469	10.3347	9.76557	9.86752	10.1762	4.83981	5.33942	5.13488	0.0263737	0.0663831	3	3	0	3	3	0	3	3	0	1	1	1	1	1	1	0	0	0
C3	P01024	187.15	0	323.31	P01024	P01024	Complement C3;Complement C3 beta chain;C3-beta-c;Complement C3 alpha chain;C3a anaphylatoxin;Acylation stimulating protein;Complement C3b alpha chain;Complement C3c alpha chain fragment 1;Complement C3dg fragment;Complement C3g fragment;Complement C3d fragment;Complement C3f fragment;Complement C3c alpha chain fragment 2		15.1346	14.9656	14.9773	16.1698	16.2397	16.4041	15.7339	15.818	15.6592	7.51292	8.13561	7.86854	0.00982225	0.0519964	26	22	22	26	22	22	24	20	19	26	26	26	13	13	13	15	15	15
CSTA	P01040	11.006	0	68.148	P01040	P01040	Cystatin-A;Cystatin-A, N-terminally processed		12.1381	12.256	12.2035	12.7089	12.6964	12.7955	12.4192	12.3675	12.3439	6.0996	6.36679	6.18842	0.011502	0.027295	3	5	5	3	5	5	3	5	5	1	1	1	3	3	3	4	4	4
KNG1	P01042	71.957	0	63.804	P01042	P01042	Kininogen-1;Kininogen-1 heavy chain;T-kinin;Bradykinin;Lysyl-bradykinin;Kininogen-1 light chain;Low molecular weight growth-promoting factor		9.76125	9.74958	9.97196	10.2269	10.3544	10.2417	10.2592	10.1444	10.0149	5.08047	5.30385	5.23642	0.0922747	0.75486	1	1	2	1	1	2	1	1	2	2	2	2	2	2	2	0	0	0
NRAS	P01111	21.229	0	39.469	P01111	P01111	GTPase NRas		12.145	12.2152	12.0521	13.0481	13.0611	13.0548	12.3827	12.308	12.4125	6.06872	6.52734	6.18387	0.0034021	0.00834989	3	3	4	3	3	4	1	1	1	5	5	5	4	4	4	2	2	2
KRAS	P01116	21.656	0	24.883	P01116	P01116	GTPase KRas;GTPase KRas, N-terminally processed		9.99556	10.2749	10.2623	11.0436	11.0615	11.0368	10.6838	10.3945	10.397	5.08879	5.52366	5.24588	0.0125128	0.0367706	4	3	3	3	2	2	3	2	2	1	1	1	1	1	1	1	1	1
IGF2	P01344	20.14	0	53.933	P01344	P01344	Insulin-like growth factor II;Insulin-like growth factor II;Insulin-like growth factor II Ala-25 Del;Preptin		13.0765	12.9859	12.9302	13.4147	13.3892	13.5133	13.0961	13.2032	13.1061	6.49877	6.71954	6.56757	0.0368024	0.0519793	3	3	3	3	3	3	3	3	3	3	3	3	3	3	3	2	2	2
COL2A1	P02458	141.78	0	18.189	P02458	P02458	Collagen alpha-1(II) chain;Collagen alpha-1(II) chain;Chondrocalcin		12.0361	10.8928	11.9095	12.0172	12.7932	12.0239	11.9707	12.3572	12.1338	5.97306	6.30573	6.24362	0.75924	0.681203	2	0	3	2	0	3	2	0	3	1	1	1	0	0	0	3	3	3
LMNA	P02545	74.139	0	323.31	P02545	P02545	Prelamin-A/C;Lamin-A/C		16.1944	16.2155	16.1862	17.3112	17.2458	17.2388	16.6839	16.7261	16.7685	8.09935	8.63263	8.36308	0.000836274	0.0102721	29	25	26	29	25	26	29	25	26	36	36	36	31	31	31	24	24	24
APOE	P02649	36.154	0	252.16	P02649	P02649	Apolipoprotein E		13.8235	14.0008	13.6572	14.4768	14.4336	14.5726	14.2735	14.1339	14.3361	6.91358	7.24716	7.12392	0.0598977	0.0136271	11	7	10	11	7	10	7	6	8	11	11	11	7	7	7	10	10	10
APOA2	P02652	11.175	0	12.912	P02652	P02652	Apolipoprotein A-II;Proapolipoprotein A-II;Truncated apolipoprotein A-II		10.5953	10.693	9.91652	11.0559	11.0468	11.4042	10.8384	10.822	11.1417	5.36747	5.75116	5.63369	0.152907	0.0383624	2	2	2	2	2	2	2	2	2	1	1	1	3	4	4	0	0	0
APOC1	P02654	9.3318	0	14.623	P02654	P02654	Apolipoprotein C-I;Truncated apolipoprotein C-I		10.6043	11.0752	11.0801	11.7963	11.7396	11.7862	11.9531	11.627	11.5952	5.6266	6.05368	6.02921	0.0298574	0.252473	1	2	2	1	2	2	1	2	2	0	0	0	1	1	1	2	2	2
APOC2	P02655	11.284	0.003503	7.2791	P02655	P02655	Apolipoprotein C-II;Proapolipoprotein C-II		10.3257	10.7792	10.6458	11.5385	11.3789	11.2543	11.2116	10.9737	11.2277	5.45843	5.86196	5.7355	0.00535055	0.534565	1	1	1	1	1	1	1	1	1	0	0	0	1	1	1	1	1	1
APOC3	P02656	10.852	0	323.31	P02656	P02656	Apolipoprotein C-III		11.9144	12.0515	11.9662	12.0088	12.0119	11.9721	11.9891	11.8021	11.9476	5.98868	5.99879	5.95646	0.816657	0.342028	1	1	1	1	1	1	1	1	1	2	2	2	1	1	1	2	2	2
FGA	P02671	94.972	0	34.483	P02671	P02671	Fibrinogen alpha chain;Fibrinopeptide A;Fibrinogen alpha chain		10.3572	10.3731	10.4313	11.1039	11.0979	11.0725	10.7411	10.6859	10.7081	5.36025	5.71237	5.52252	0.0558175	0.00435676	3	1	3	3	1	3	3	1	3	2	2	2	0	0	0	1	1	1
FGG	P02679	51.511	0	38.453	P02679	P02679	Fibrinogen gamma chain		10.5499	10.921	10.8172	11.8822	11.2569	11.0519	10.6527	11.0232	11.2544	5.54802	5.86516	5.65505	0.131133	0.963542	4	4	4	4	4	4	4	4	4	0	0	0	3	3	3	1	1	1
FN1	P02751	272.32	0	268.71	P02751	P02751	Fibronectin;Anastellin;Ugl-Y1;Ugl-Y2;Ugl-Y3		13.6771	13.8256	13.496	13.8583	13.649	13.7019	13.5564	13.6525	13.9329	6.83313	6.86821	6.85696	0.678061	0.997054	9	7	13	9	7	13	9	7	13	3	3	3	4	4	4	7	7	7
AMBP	P02760	38.999	0	323.31	P02760	P02760	Protein AMBP;Alpha-1-microglobulin;Inter-alpha-trypsin inhibitor light chain;Trypstatin		13.2034	12.9935	13.0481	15.4172	15.6313	15.4567	13.8387	13.8414	13.9484	6.54084	7.75086	6.9381	0.00365284	0.00556425	8	7	8	8	7	8	7	7	8	17	19	17	7	12	8	12	17	17
AFP	P02771;CON__Q3SZ57	68.677	0	108.53	P02771;CON__Q3SZ57	P02771	Alpha-fetoprotein		11.2919	11.801	11.3264	12.0859	11.7505	12.3284	12.0309	11.8413	11.7742	5.90321	6.19413	6.10774	0.083313	0.451359	6	5	7	6	5	7	6	5	7	2	2	2	0	0	0	4	4	4
GC	P02774	52.917	0	292.62	P02774	P02774	Vitamin D-binding protein		12.8535	12.8039	12.762	13.3408	13.4364	13.452	13.3152	13.2473	13.2601	6.40324	6.70486	6.6371	0.013778	0.272419	9	7	10	9	7	10	7	5	8	6	6	6	4	5	5	4	4	4
TFRC	P02786;Q9UP52	84.87	0	323.31	P02786;Q9UP52	P02786	Transferrin receptor protein 1;Transferrin receptor protein 1, serum form		14.0859	14.1199	14.2316	15.4445	15.4132	15.4194	14.8149	14.7969	14.7062	7.07289	7.71286	7.38633	0.00216828	0.00348618	13	13	13	13	13	13	13	13	13	6	6	6	8	9	8	11	11	11
TF	P02787;CON__Q2HJF0	77.063	0	323.31	P02787;CON__Q2HJF0	P02787	Serotransferrin		15.242	15.3169	15.3368	16.3578	16.3087	16.2934	15.8512	15.8235	15.8202	7.64928	8.15999	7.91583	0.0031944	0.000457787	26	26	26	26	26	26	25	25	25	25	25	25	24	24	24	22	22	22
MT-ND3	P03897	13.186	0	22.861	P03897	P03897	NADH-ubiquinone oxidoreductase chain 3		10.5826	10.2181	10.0048	10.2907	10.6846	10.8656	10.1767	10.215	10.2547	5.30091	5.47348	5.2744	0.198909	0.0933195	1	1	1	1	1	1	1	1	1	0	0	0	1	1	1	2	2	2
MT-ND5	P03915	67.026	0	62.58	P03915	P03915	NADH-ubiquinone oxidoreductase chain 5		9.54562	9.52727	9.58046	10.7773	10.9254	10.2141	9.62215	9.51228	10.1542	4.77556	5.31947	4.88144	0.0528488	0.189622	2	2	2	2	2	2	2	2	2	2	2	2	1	1	1	2	2	2
VTN	P04004;CON__Q3ZBS7	54.305	0	28.476	P04004;CON__Q3ZBS7	P04004	Vitronectin;Vitronectin V65 subunit;Vitronectin V10 subunit;Somatomedin-B		11.0992	10.9818	10.7679	11.7667	11.9621	12.0629	11.4727	11.3665	11.5316	5.64148	6.13196	5.89514	0.228362	0.209758	1	1	3	1	1	3	1	1	3	1	1	1	0	0	0	4	4	4
CAT	P04040	59.755	0	316.68	P04040	P04040	Catalase		15.0945	15.3374	15.1081	15.361	15.2068	15.3479	15.0886	14.9824	15.076	7.59001	7.65263	7.52449	0.588448	0.000246359	13	9	14	13	9	14	13	9	14	18	18	18	9	9	9	12	12	12
RAF1	P04049	73.051	0	23.639	P04049	P04049	RAF proto-oncogene serine/threonine-protein kinase	RAF1	10.8554	10.8965	10.8705	11.7605	11.7578	11.7565	11.1809	11.1188	11.1947	5.60373	6.04581	5.74907	0.00678628	0.00663813	2	0	3	2	0	3	2	0	3	1	1	1	0	0	0	2	2	2
GBA	P04062	59.716	0	59.025	P04062	P04062	Glucosylceramidase		12.1941	12.6241	12.3511	13.3326	13.2299	13.3971	12.9821	12.6812	12.7976	6.19488	6.65993	6.41016	0.0459822	0.0259928	6	3	6	6	3	6	6	3	6	2	2	2	2	2	2	4	4	4
ALDOA	P04075	39.42	0	323.31	P04075	P04075	Fructose-bisphosphate aldolase A		14.5334	14.5536	14.5666	15.2803	15.3007	15.2919	14.9334	14.8771	14.8964	7.27559	7.64549	7.45113	0.000121786	0.0047738	10	11	12	10	11	12	9	10	11	9	9	9	11	11	11	12	12	12
CSTB	P04080	11.139	0	112.31	P04080	P04080	Cystatin-B		8.92153	9.48361	9.19903	9.61019	9.26683	9.82546	9.73526	9.55583	9.26388	4.76736	4.95041	4.92583	0.0437885	0.67814	2	1	2	2	1	2	2	1	2	1	1	1	0	0	0	2	2	2
APOB	P04114;CON__ENSEMBL:ENSBTAP00000032840	515.6	0	323.31	P04114;CON__ENSEMBL:ENSBTAP00000032840	P04114	Apolipoprotein B-100;Apolipoprotein B-48		14.5325	14.4947	14.619	15.8257	15.9197	15.7845	15.1704	15.0955	15.1208	7.27438	7.92164	7.56446	0.00508716	0.00970782	27	25	28	27	25	28	27	25	28	11	11	11	6	6	6	11	11	11
NR3C1	P04150	85.658	0	72.543	P04150	P04150	Glucocorticoid receptor		9.83505	9.45022	9.31747	10.4069	10.2843	10.7792	9.62383	10.1602	9.7947	4.93379	5.41172	5.09646	0.189274	0.453004	2	1	2	2	1	2	2	1	2	0	0	0	1	1	1	3	3	3
SOD2	P04179	24.75	0	36.841	P04179	P04179	Superoxide dismutase [Mn], mitochondrial		12.1467	12.1517	12.381	12.4691	12.4536	12.3639	12.5815	12.5955	12.4416	6.11325	6.21443	6.26975	0.226734	0.0520547	3	4	3	3	4	3	3	4	3	3	3	3	1	1	1	2	2	2
TK1	P04183	25.468	0	37.877	P04183	P04183	Thymidine kinase, cytosolic	TK1	11.6524	11.7725	11.7733	12.566	12.5921	12.5669	12.1063	11.9619	12.0021	5.86638	6.28751	6.01172	0.00195385	0.0144345	5	1	4	5	1	4	5	1	4	2	2	2	1	1	1	4	4	4
CD74	P04233	33.515	0	65.096	P04233	P04233	HLA class II histocompatibility antigen gamma chain		12.9811	13.0779	12.937	13.8894	13.5375	13.8949	12.9933	13.2757	13.0381	6.49934	6.88698	6.55119	0.0509363	0.0943946	4	5	4	4	5	4	4	5	4	7	7	7	6	5	6	8	8	8
KRT6B	P04259	60.066	0	187.45	P04259	P04259	Keratin, type II cytoskeletal 6B		14.3102	14.3505	14.5694	14.863	14.9021	14.8234	14.0069	13.9549	13.7531	7.20502	7.43143	6.95247	0.0652797	0.0127809	22	17	16	14	10	9	1	0	0	10	10	10	6	6	6	6	6	6
KRT1	P04264	66.038	0	323.31	P04264	P04264	Keratin, type II cytoskeletal 1		18.3081	18.2133	18.3113	18.3591	18.4161	18.3068	17.9228	17.9787	17.9707	9.13878	9.18033	8.9787	0.359304	0.00942164	33	29	30	33	29	30	1	1	2	123	122	122	86	86	83	74	73	74
GAPDH	P04406	36.053	0	126.91	P04406	P04406	Glyceraldehyde-3-phosphate dehydrogenase		14.3807	14.5258	14.5104	15.142	15.0362	15.0285	14.7132	14.678	14.7089	7.23616	7.53445	7.35004	0.0248413	0.00967301	8	6	8	8	6	8	8	6	8	7	8	8	6	7	6	10	10	10
HLA-A	P04439;P01893;P13747;P30511	40.84	0	323.31	P04439;P01893;P13747;P30511	P04439	HLA class I histocompatibility antigen, A-3 alpha chain		14.0806	14.116	14.0637	15.1182	15.1336	15.1458	14.6334	14.5595	14.6108	7.04338	7.56626	7.30061	0.00045141	0.00340519	6	4	7	6	4	7	2	2	4	7	7	7	4	4	4	8	8	8
ERBB2	P04626;Q15303	137.91	0	13.425	P04626;Q15303	P04626;Q15303	Receptor tyrosine-protein kinase erbB-2;Receptor tyrosine-protein kinase erbB-4;ERBB4 intracellular domain	ERBB2	10.5711	10.5458	11.2509	11.9068	11.9352	11.22	10.8444	10.8704	10.7904	5.5613	6.01034	5.58421	0.0305127	0.0279662	2	1	0	2	1	0	2	1	0	2	2	2	1	1	1	0	0	0
HSPB1	P04792	22.782	0	121.91	P04792	P04792	Heat shock protein beta-1		13.8281	13.6969	13.7094	14.8211	14.9077	14.7538	14.2444	14.2702	14.4053	6.87238	7.41378	7.15332	0.00462682	0.0425689	7	6	7	7	6	7	7	6	7	9	9	9	5	6	6	6	6	6
RPN1	P04843	68.569	0	323.31	P04843	P04843	Dolichyl-diphosphooligosaccharide--protein glycosyltransferase subunit 1		14.4242	14.461	14.348	15.6525	15.5767	15.6196	14.7937	14.8243	14.8944	7.20554	7.80813	7.41872	0.0020175	0.00419732	19	16	12	19	16	12	19	16	12	16	16	16	11	11	11	10	10	10
RPN2	P04844	69.283	0	119.63	P04844	P04844	Dolichyl-diphosphooligosaccharide--protein glycosyltransferase subunit 2		12.4172	12.3146	12.3787	13.5689	13.7194	13.5061	12.707	12.6368	12.773	6.18507	6.79907	6.35282	0.00752903	0.0239625	7	8	6	7	8	6	7	8	6	4	4	4	4	5	4	2	2	2
GNAI2	P04899	40.45	0	109.49	P04899	P04899	Guanine nucleotide-binding protein G(i) subunit alpha-2		10.7742	10.4523	10.5111	11.2791	11.6232	11.6888	10.9496	10.9501	10.8005	5.28961	5.76519	5.45004	0.0673021	0.0753433	5	4	6	5	4	6	3	2	4	2	2	2	2	2	2	1	1	1
ATP1A1	P05023;P50993;P13637;P20648;P54707	112.89	0	323.31	P05023;P50993;P13637;P20648;P54707	P05023	Sodium/potassium-transporting ATPase subunit alpha-1		15.296	15.5275	15.2293	16.2635	16.1001	16.3298	15.856	15.8141	15.8664	7.67548	8.11556	7.92275	0.0476523	0.031404	25	24	24	25	24	24	21	21	20	18	18	18	21	21	21	16	16	16
ATP1B1	P05026	35.061	0	40.569	P05026	P05026	Sodium/potassium-transporting ATPase subunit beta-1		12.3958	12.5096	12.4015	13.3096	13.2602	13.3414	12.7477	12.7107	12.7061	6.2178	6.65186	6.36075	0.00699508	0.00286722	4	3	5	4	3	5	4	3	5	2	2	2	2	2	2	1	1	1
ALDOB	P05062	39.473	0	321.96	P05062	P05062	Fructose-bisphosphate aldolase B		14.6669	13.1853	14.5208	11.8064	12.6997	12.0133	11.9444	12.6112	11.8951	7.06217	6.08657	6.0751	0.156575	0.249016	3	3	3	3	3	3	3	3	3	5	5	5	1	1	1	3	3	3
APP	P05067	86.942	0	108.88	P05067	P05067	Amyloid beta A4 protein;N-APP;Soluble APP-alpha;Soluble APP-beta;C99;Beta-amyloid protein 42;Beta-amyloid protein 40;C83;P3(42);P3(40);C80;Gamma-secretase C-terminal fragment 59;Gamma-secretase C-terminal fragment 57;Gamma-secretase C-terminal fragment 50;C31		9.64879	10.1513	10.1576	10.9837	10.6079	11.2434	10.5463	10.4497	9.72438	5.15961	5.63917	5.28673	0.314784	0.330436	7	4	3	7	4	3	7	4	3	2	2	2	1	1	1	0	0	0
ALDH2	P05091	56.381	0	221.33	P05091	P05091	Aldehyde dehydrogenase, mitochondrial		13.6297	13.4804	13.4715	14.162	14.2774	14.2248	13.706	13.7816	13.8295	6.7636	7.1107	6.8862	0.0208227	0.00636877	8	6	8	7	6	8	7	6	8	3	3	3	8	8	7	6	6	6
S100A8	P05109	10.834	0	21.823	P05109	P05109	Protein S100-A8;Protein S100-A8, N-terminally processed		10.8773	10.7289	10.7132	11.3852	11.2225	11.0588	9.90555	10.2949	10.3986	5.38657	5.61108	5.09983	0.0151766	0.074893	2	3	1	2	3	1	2	3	1	1	1	1	1	1	1	1	1	1
HMGN1	P05114	10.659	0	29.914	P05114	P05114	Non-histone chromosomal protein HMG-14		14.4289	14.4197	14.5547	14.2776	14.4929	14.0944	14.9877	14.8474	15.0672	7.23388	7.14415	7.48373	0.415961	0.0771644	3	3	3	3	3	3	3	3	3	7	7	7	10	10	10	9	9	9
SLC25A5	P05141;Q9H0C2	32.852	0	56.629	P05141;Q9H0C2	P05141	ADP/ATP translocase 2;ADP/ATP translocase 2, N-terminally processed		12.1399	12.0852	11.9036	13.32	13.397	13.6665	12.4741	12.475	12.3103	6.02145	6.73058	6.20992	0.0206754	0.0358947	5	6	8	3	4	3	3	4	3	6	6	6	5	6	6	2	2	2
PCCA	P05165	80.058	0	323.31	P05165	P05165	Propionyl-CoA carboxylase alpha chain, mitochondrial		18.6409	18.7096	18.7033	17.8104	17.6789	17.643	18.4566	18.5342	18.5602	9.3423	8.85537	9.2585	0.00617958	0.0157136	33	32	31	33	32	31	33	32	31	89	89	89	84	82	84	74	73	74
PCCB	P05166	58.215	0	323.31	P05166	P05166	Propionyl-CoA carboxylase beta chain, mitochondrial		16.69	16.7014	16.7341	15.3651	15.385	15.5624	16.3033	16.285	16.073	8.35425	7.71876	8.11022	0.00176703	0.0347761	16	15	14	16	15	14	16	15	14	24	24	24	22	21	22	16	16	16
EIF2S1	P05198	36.112	0	119.99	P05198	P05198	Eukaryotic translation initiation factor 2 subunit 1		12.9908	12.6982	12.7276	13.8685	14.0478	14.1104	13.3767	13.4901	13.3979	6.40277	7.00446	6.71078	0.0253069	0.0160688	5	7	9	5	7	9	5	7	9	3	3	3	1	1	1	1	1	1
HMGN2	P05204	9.3926	0	154.9	P05204	P05204	Non-histone chromosomal protein HMG-17		12.9	12.5991	12.6719	13.5721	13.1984	13.1465	13.1185	13.9272	13.8635	6.36183	6.65284	6.81822	0.0115377	0.401749	2	2	2	2	2	2	2	2	2	1	1	1	4	4	4	5	5	5
ICAM1	P05362	57.825	0	297.61	P05362	P05362	Intercellular adhesion molecule 1		12.8042	12.8785	12.9294	13.7192	13.6996	13.7268	13.1525	13.109	13.0216	6.43534	6.8576	6.54718	0.00208272	0.011146	6	6	6	6	6	6	6	6	6	4	4	4	3	3	3	3	3	3
RPLP2	P05387	11.665	0	154.39	P05387	P05387	60S acidic ribosomal protein P2		14.1579	13.8961	14.0192	14.1933	14.3374	14.0891	13.9071	14.0351	14.1126	7.01221	7.10328	7.00914	0.348162	0.216966	6	5	4	6	5	4	5	5	3	10	10	10	6	6	6	5	5	5
RPLP0P6	Q8NHW5;P05388	34.364	0	142.88	Q8NHW5;P05388	Q8NHW5;P05388	60S acidic ribosomal protein P0-like;60S acidic ribosomal protein P0		12.745	12.5612	12.6409	13.9501	14.0974	14.4172	13.5034	13.5559	13.14	6.32451	7.07746	6.69988	0.0151392	0.130793	4	4	6	4	4	6	4	4	6	4	4	4	4	4	4	4	4	4
JUN	P05412	35.675	0.0033565	8.2482	P05412	P05412	Transcription factor AP-1		10.6231	10.5496	10.52	10.7397	10.8964	10.8418	10.5188	10.4086	10.5059	5.28211	5.41298	5.23889	0.0774235	0.0745879	1	1	1	1	1	1	1	1	1	1	1	1	1	1	1	1	1	1
SSB	P05455	46.836	0	323.31	P05455	P05455	Lupus La protein		13.1928	13.3045	13.3091	14.453	14.3438	14.311	14.2812	14.3266	14.3203	6.63439	7.18464	7.15468	0.00653574	0.839395	6	6	8	6	6	8	6	6	8	4	4	4	5	5	5	5	5	5
ATP5G1	P05496;Q06055;P48201	14.277	0.0057256	6.3747	P05496;Q06055;P48201	P05496;Q06055;P48201	ATP synthase F(0) complex subunit C1, mitochondrial;ATP synthase F(0) complex subunit C2, mitochondrial;ATP synthase F(0) complex subunit C3, mitochondrial		12.3837	12.31	12.3617	13.8864	13.8516	14.0275	12.6369	12.8247	12.5704	6.1759	6.96092	6.33869	0.0013988	0.0160507	1	1	1	1	1	1	1	1	1	1	1	1	4	4	4	7	7	6
ITGB1	P05556	88.414	0	71.421	P05556	P05556	Integrin beta-1		12.9099	12.9318	12.8841	13.7485	13.8579	13.8691	13.2957	13.1953	13.2035	6.45429	6.91257	6.61575	0.00232213	0.0185933	5	4	7	5	4	7	5	4	7	2	2	2	4	4	4	4	4	4
KRT18	P05783;CON__H-INV:HIT000015463;CON__Q92764;Q92764	48.057	0	323.31	P05783;CON__H-INV:HIT000015463;CON__Q92764;Q92764	P05783	Keratin, type I cytoskeletal 18		15.666	15.5988	15.7084	16.8304	16.8757	16.8124	16.39	16.3941	16.3559	7.82888	8.41975	8.19001	0.00261441	0.000159403	22	22	21	21	20	20	14	14	14	39	40	40	27	28	27	32	33	33
MYL1	P05976;P08590	21.145	0.0034546	6.9891	P05976;P08590	P05976;P08590	Myosin light chain 1/3, skeletal muscle isoform;Myosin light chain 3		12.2727	12.3027	12.2751	12.8528	12.8229	12.756	12.4757	12.465	12.5381	6.14176	6.40528	6.24646	0.00357283	0.0288219	1	1	1	1	1	1	1	1	1	1	1	1	1	1	1	1	1	1
HPN	P05981	45.011	0	162.35	P05981	P05981	Serine protease hepsin;Serine protease hepsin non-catalytic chain;Serine protease hepsin catalytic chain		12.1608	11.9348	12.0693	12.824	13.0153	12.9429	12.2528	12.3052	12.2366	6.02748	6.4637	6.13244	0.0246284	0.00617412	5	4	5	5	4	5	5	4	5	3	3	3	3	4	4	3	3	3
CDK1	P06493;P24941;Q00526;Q96Q40;O94921;Q00536	34.095	0	60.671	P06493;P24941;Q00526;Q96Q40;O94921;Q00536	P06493	Cyclin-dependent kinase 1	CDK1	12.2162	12.2172	12.0801	13.285	13.3159	13.3362	12.5835	12.5501	12.6622	6.08558	6.65618	6.29929	0.00299684	0.00380504	4	4	5	3	4	4	3	4	4	2	2	2	2	2	2	3	3	3
ATP5B	P06576	56.559	0	323.31	P06576	P06576	ATP synthase subunit beta, mitochondrial		15.0143	14.975	14.9043	15.5049	15.5059	15.592	15.0284	15.0552	15.0362	7.48227	7.76713	7.51997	0.0145113	0.0050551	10	9	10	10	9	10	10	9	10	22	22	22	15	15	15	16	16	16
S100A6	P06703	10.18	0.001765	11.423	P06703	P06703	Protein S100-A6		11.314	10.9835	11.2242	11.8899	12.2528	12.3417	11.4213	11.4701	11.1207	5.75362	6.24741	5.83534	0.0379196	0.173748	1	2	1	1	2	1	1	2	1	0	0	0	2	2	2	1	1	1
EIF4E	P06730	25.097	0	81.89	P06730	P06730	Eukaryotic translation initiation factor 4E		10.6904	10.3557	10.4364	11.5885	11.9743	11.7322	11.1388	11.0545	11.2465	5.41374	6.04917	5.73997	0.13438	0.0424912	3	2	4	3	2	4	3	2	4	2	2	2	0	0	0	1	1	1
ENO1	P06733;P09104	47.168	0	323.31	P06733;P09104	P06733	Alpha-enolase		14.3027	14.2407	14.4199	14.9786	15.0456	14.9846	14.8895	14.8783	14.7721	7.16054	7.50147	7.42332	0.0133005	0.102581	12	10	9	12	10	9	11	9	9	12	12	12	4	4	4	8	8	8
PYGL	P06737;P11217	97.147	0	187.04	P06737;P11217	P06737	Glycogen phosphorylase, liver form		10.5276	11.2934	10.9816	11.2745	11.325	11.0978	10.9386	10.1269	10.6069	5.63376	5.78288	5.44542	0.402156	0.130441	6	2	4	6	2	4	5	1	2	3	3	3	0	0	0	1	1	1
GPI	P06744;CON__Q3ZBD7	63.146	0	84.739	P06744;CON__Q3ZBD7	P06744	Glucose-6-phosphate isomerase		12.8263	12.8489	12.6368	13.3011	13.3706	13.504	13.0079	12.9577	13.001	6.38533	6.69594	6.49444	0.0491024	0.0282992	3	3	3	3	3	3	3	3	3	1	1	1	2	2	2	2	2	2
NPM1	P06748	32.575	0	229.95	P06748	P06748	Nucleophosmin		12.2147	12.1775	12.3348	13.4581	13.5466	13.3003	13.0973	13.0197	13.1338	6.12117	6.71749	6.54179	0.0145545	0.149656	8	4	7	8	4	7	8	4	7	9	9	9	3	3	3	8	9	9
TPM3	P06753	32.95	0	57.004	P06753	P06753	Tropomyosin alpha-3 chain		12.2924	12.0776	12.1267	12.524	12.5925	12.7167	11.936	12.0895	11.8618	6.08278	6.30554	5.98121	0.0695769	0.0377888	6	4	5	4	3	3	4	3	3	6	6	6	2	2	2	1	1	1
ITGAV	P06756	116.04	0	31.916	P06756	P06756	Integrin alpha-V;Integrin alpha-V heavy chain;Integrin alpha-V light chain		10.7332	10.9739	10.7983	11.732	11.5847	11.6051	11.1977	11.0542	11.2622	5.58425	5.98696	5.75235	0.0703234	0.140262	2	1	3	2	1	3	2	1	3	2	2	2	0	0	0	2	2	2
HEXA	P06865	60.702	0	25.265	P06865	P06865	Beta-hexosaminidase subunit alpha		8.94644	10.1399	9.85493	11.6623	10.845	11.0895	10.9645	10.6806	10.7011	4.82354	5.59948	5.39104	0.162816	0.180219	2	2	3	2	2	3	2	2	3	1	1	1	1	1	1	2	2	2
HIST2H2BE	Q16778;P33778;P23527;P06899;Q6DRA6;Q6DN03	13.92	0.0033097	7.7037	Q16778;P33778;P23527;P06899;Q6DRA6;Q6DN03	Q16778;P33778;P23527;P06899	Histone H2B type 2-E;Histone H2B type 1-B;Histone H2B type 1-O;Histone H2B type 1-J		12.8524	12.9304	12.7555	13.3975	13.3082	13.3338	13.0815	13.1053	13.2779	6.42305	6.67326	6.57745	0.0203635	0.227054	6	5	6	1	1	1	0	0	0	2	2	2	1	1	1	3	3	3
EPHX1	P07099	52.948	0	48.094	P07099	P07099	Epoxide hydrolase 1		11.7035	11.3296	11.7613	12.7006	12.9728	12.7407	12.3026	12.3564	12.2252	5.96573	6.56902	6.31402	0.010798	0.0785433	3	4	6	3	4	6	3	4	6	3	3	3	0	0	0	5	5	5
FABP1	P07148	14.208	0	35.346	P07148	P07148	Fatty acid-binding protein, liver		13.3039	13.2757	13.153	13.9474	13.6674	13.6894	13.4212	13.7793	13.8568	6.62209	6.88402	6.84287	0.0234136	0.943709	3	3	3	3	3	3	3	3	3	3	3	3	5	5	5	6	6	6
LDHB	P07195	36.638	0	12.611	P07195	P07195	L-lactate dehydrogenase B chain		12.5755	12.4407	9.80532	9.77468	9.69972	11.0765	9.73355	10.1195	11.157	5.97026	5.25848	5.33501	0.00656702	0.650249	3	2	3	2	1	2	2	1	2	1	1	1	1	1	1	0	0	0
CENPB	P07199	65.171	0	70.878	P07199	P07199	Major centromere autoantigen B		9.8776	9.78417	9.95342	10.5853	10.4822	10.413	9.97524	10.1884	10.0476	4.93587	5.24675	5.03521	0.0216056	0.0639915	5	3	2	5	3	2	5	3	2	1	1	1	1	1	1	1	1	1
P4HB	P07237	57.116	0	323.31	P07237	P07237	Protein disulfide-isomerase		16.1181	16.0825	16.055	17.0406	17.155	17.1716	16.627	16.5406	16.5605	8.0426	8.56122	8.28801	0.00421029	0.0189476	19	19	21	19	19	21	19	19	21	29	31	30	27	27	27	30	30	30
H1F0	P07305	20.863	0	45.815	P07305	P07305	Histone H1.0;Histone H1.0, N-terminally processed		14.4805	14.5007	14.5198	14.8465	15.0288	14.9512	14.5108	14.3438	14.3857	7.25016	7.47108	7.20672	0.0141803	0.0552123	4	5	5	4	5	5	4	5	5	4	4	4	7	7	7	7	7	7
ASGR1	P07306	33.186	0	80.012	P07306	P07306	Asialoglycoprotein receptor 1		13.1573	12.9871	12.8328	14.4127	14.3391	14.4412	13.929	14.187	14.1848	6.49622	7.19882	7.05014	0.00700192	0.2667	6	5	6	6	5	6	6	5	6	8	8	8	4	4	4	3	3	3
CTSD	P07339	44.552	0	134.21	P07339	P07339	Cathepsin D;Cathepsin D light chain;Cathepsin D heavy chain		13.3324	13.2173	13.1932	13.8226	13.8499	13.8708	13.4757	13.562	13.5982	6.62382	6.92387	6.77266	0.0127703	0.00806589	7	6	6	7	6	6	7	6	6	4	4	4	2	2	2	4	4	4
ANXA2	P07355;A6NMY6	38.604	0	323.31	P07355;A6NMY6	P07355;A6NMY6	Annexin A2;Putative annexin A2-like protein		14.8665	14.7908	14.7723	16.2303	16.2849	16.2738	15.3592	15.386	15.4107	7.40493	8.1315	7.69263	0.00129931	0.000405643	13	16	16	13	16	16	13	16	16	22	23	22	19	20	19	17	17	17
CAPN1	P07384	81.889	0	122.36	P07384	P07384	Calpain-1 catalytic subunit		11.7141	11.9443	11.7274	13.1977	13.043	13.2238	12.413	12.3546	12.4154	5.89763	6.57743	6.19716	0.0141088	0.00228603	6	4	8	6	4	8	6	4	8	1	1	1	2	2	2	3	3	3
TUBB	P07437;A6NNZ2;CON__ENSEMBL:ENSBTAP00000025008;Q9H4B7	49.67	0	290.27	P07437;A6NNZ2;CON__ENSEMBL:ENSBTAP00000025008;Q9H4B7	P07437	Tubulin beta chain		13.455	13.3939	13.2864	14.4958	14.5749	14.6018	13.8191	13.7945	13.8603	6.68921	7.27874	6.91232	0.00547818	0.00287876	9	9	9	3	3	3	2	2	2	17	17	17	10	11	10	9	10	9
PSAP	P07602	58.112	0	51.084	P07602	P07602	Prosaposin;Saposin-A;Saposin-B-Val;Saposin-B;Saposin-C;Saposin-D		10.725	10.8075	10.5197	11.6218	11.8361	11.645	11.5105	11.2285	11.6293	5.50869	6.01715	5.89472	0.0452285	0.400745	5	2	6	5	2	6	5	2	6	2	2	2	2	2	2	0	0	0
HEXB	P07686	63.111	0	49.085	P07686	P07686	Beta-hexosaminidase subunit beta;Beta-hexosaminidase subunit beta chain B;Beta-hexosaminidase subunit beta chain A		11.0528	10.8385	11.1178	11.2687	11.7983	11.2674	11.3877	11.0567	11.3367	5.66819	5.88905	5.79687	0.164496	0.0914588	4	1	4	4	1	4	4	1	4	1	1	1	0	0	0	1	1	1
EPRS	P07814	170.59	0	323.31	P07814	P07814	Bifunctional glutamate/proline--tRNA ligase;Glutamate--tRNA ligase;Proline--tRNA ligase		14.6201	14.6338	14.5072	15.5474	15.4634	15.582	15.0536	15.0939	15.1318	7.29352	7.76547	7.54654	0.00867234	0.00999461	20	18	24	20	18	24	19	17	23	16	16	16	8	8	8	14	14	14
CTSB	P07858	37.821	0	48.155	P07858	P07858	Cathepsin B;Cathepsin B light chain;Cathepsin B heavy chain		10.5422	10.2136	10.3695	11.2792	12.0535	11.317	11.0775	10.6081	11.1792	5.35422	5.94161	5.64414	0.0769415	0.175122	4	3	5	4	3	5	4	3	5	2	2	2	0	0	0	1	1	1
HSP90AA1	P07900;Q14568;Q58FG0;Q58FF6	84.659	0	323.31	P07900;Q14568;Q58FG0;Q58FF6	P07900	Heat shock protein HSP 90-alpha		14.8025	14.7578	14.7705	15.8909	15.8842	15.8704	15.3257	15.3675	15.382	7.38846	7.94092	7.67919	0.000131669	0.00272767	15	14	16	10	9	11	10	9	11	13	13	13	9	9	9	10	10	10
HNRNPC	P07910;P0DMR1;O60812;B7ZW38;B2RXH8	33.67	0	98.478	P07910;P0DMR1;O60812;B7ZW38;B2RXH8	P07910	Heterogeneous nuclear ribonucleoproteins C1/C2		14.6713	14.6553	14.6558	15.5935	15.6181	15.553	15.3619	15.356	15.4069	7.33039	7.79409	7.68747	0.00061226	0.0740423	9	8	8	9	8	8	9	8	8	21	21	21	17	18	18	13	13	13
LAMB1	P07942	198.04	0	66.97	P07942	P07942	Laminin subunit beta-1		11.3533	11.724	11.6026	11.999	11.9031	11.9142	11.5741	11.2558	11.393	5.94665	6.13605	5.87049	0.2141	0.0849745	5	2	4	5	2	4	5	2	4	3	3	3	0	0	0	2	2	2
LYN	P07948;P08631	58.573	0	41.471	P07948;P08631	P07948	Tyrosine-protein kinase Lyn	LYN	10.6803	10.8	10.371	11.7432	11.4558	12.0085	10.8498	11.0525	10.8523	5.4752	6.03459	5.62576	0.189083	0.250343	5	3	4	5	3	4	4	2	4	1	1	1	1	1	1	0	0	0
FH	P07954	54.636	0	189.57	P07954	P07954	Fumarate hydratase, mitochondrial		13.332	13.0181	14.205	14.0621	14.1602	13.3145	13.2089	13.4634	13.0514	6.75917	6.92281	6.62061	0.762392	0.0649206	10	6	7	10	6	7	10	6	7	8	8	8	3	3	3	3	3	3
GJB1	P08034	32.024	0.0092953	6.218	P08034	P08034	Gap junction beta-1 protein		10.5141	10.6638	10.4688	11.3674	11.504	11.3984	10.8742	10.5731	10.8965	5.44111	5.87831	5.55731	0.0267168	0.00770844	1	1	1	1	1	1	1	1	1	1	1	1	0	0	0	1	1	1
SP1	P08047	80.692	0	12.305	P08047	P08047	Transcription factor Sp1		10.5431	10.3428	11.0272	11.4596	11.2361	10.9609	11.0596	11.4809	11.0498	5.48551	5.77609	5.76505	0.602222	0.710364	2	0	1	2	0	1	2	0	1	1	1	1	0	0	0	1	1	1
ABCB1	P08183;P21439	141.48	0	181.45	P08183;P21439	P08183	Multidrug resistance protein 1		12.097	12.1091	12.1033	13.0056	13.1056	13.091	12.6273	12.5018	12.5431	6.05157	6.5337	6.27868	0.00106503	0.0227812	6	6	5	6	6	5	6	6	5	1	1	1	2	2	2	2	2	2
SLC3A2	P08195	67.993	0	323.31	P08195	P08195	4F2 cell-surface antigen heavy chain		12.8614	12.8104	12.7871	13.9677	14.0193	14.1488	13.3617	13.3155	13.2223	6.40981	7.02263	6.64992	0.00489891	0.0256412	10	8	8	10	8	8	10	8	8	10	10	10	3	3	3	6	6	6
GUSB	P08236	74.731	0	33.986	P08236	P08236	Beta-glucuronidase		9.97509	10.056	9.84384	10.8526	10.7534	10.922	10.4279	10.4152	10.4944	5.14582	5.58801	5.38957	0.0790614	0.00172363	3	2	4	3	2	4	3	2	4	1	1	1	0	0	0	1	1	1
HSP90AB1	P08238;Q58FF7;Q58FF8	83.263	0	323.31	P08238;Q58FF7;Q58FF8	P08238	Heat shock protein HSP 90-beta		15.4496	15.4096	15.4231	16.4195	16.4588	16.4584	15.9605	15.9741	15.974	7.71372	8.22277	7.98477	0.000775639	0.000401849	17	16	15	16	15	14	11	10	9	14	14	14	23	23	23	22	22	21
SRPR	P08240	69.81	0	165.06	P08240	P08240	Signal recognition particle receptor subunit alpha		12.2447	12.3884	12.3354	13.5011	13.4999	13.4611	12.7904	12.6223	12.7323	6.1614	6.74368	6.35751	0.00176501	0.0124198	10	9	8	10	9	8	10	9	8	7	7	7	2	2	2	4	4	4
ASNS	P08243	64.369	0	43.951	P08243	P08243	Asparagine synthetase [glutamine-hydrolyzing]		10.9557	11.2322	11.007	11.8804	11.7096	11.9934	11.5	11.387	11.3816	5.53249	5.93058	5.71143	0.0587541	0.0498529	5	4	4	5	4	4	5	4	4	1	1	1	1	1	1	2	2	2
PDHA1	P08559	43.295	0	44.091	P08559	P08559	Pyruvate dehydrogenase E1 component subunit alpha, somatic form, mitochondrial		12.8062	12.6879	12.8183	13.195	13.1638	13.1785	12.8175	12.9437	12.7995	6.38538	6.58955	6.42677	0.009445	0.0317682	3	3	5	3	3	5	3	3	5	4	4	4	3	3	3	3	3	3
CYC1	P08574	35.422	0	38.328	P08574	P08574	Cytochrome c1, heme protein, mitochondrial		12.5864	12.5635	12.6068	13.2865	13.1601	13.2929	12.7158	12.8697	12.7258	6.2928	6.62325	6.38521	0.00296779	0.0437683	3	4	4	3	4	4	3	4	4	2	2	2	3	3	3	4	4	4
SNRPB2	P08579	25.486	0	72.844	P08579	P08579	U2 small nuclear ribonucleoprotein B		11.2207	11.3179	11.8249	12.096	12.0418	11.8731	12.1914	12.1839	11.8433	5.72725	6.00182	6.03644	0.186938	0.217239	4	4	4	3	4	4	3	4	4	2	2	2	1	1	1	2	2	2
SNRNP70	P08621	51.556	0	268.97	P08621	P08621	U1 small nuclear ribonucleoprotein 70 kDa		15.34	15.2809	15.3869	16.2327	16.2732	16.271	15.5203	15.5368	15.4503	7.66796	8.12947	7.75125	0.00192792	0.00482893	13	10	12	13	10	12	13	10	12	22	22	22	12	13	12	31	30	31
NFIC	P08651	55.674	0	23.412	P08651	P08651	Nuclear factor 1 C-type		10.866	10.6574	10.6502	11.7247	11.9321	12.0077	11.0771	11.0511	10.9884	5.36227	5.94408	5.51944	0.0215971	0.0209673	3	3	3	3	3	3	3	3	3	2	2	2	1	1	1	1	1	1
VIM	P08670;P14136;P41219	53.651	0	323.31	P08670;P14136;P41219	P08670	Vimentin		15.4385	15.3774	15.3647	16.4502	16.4972	16.4803	15.7811	15.7867	15.8133	7.69677	8.23796	7.89684	0.00142699	0.0010669	21	18	21	19	16	19	18	15	17	25	25	25	17	17	17	12	12	12
GNAI3	P08754	40.532	0	30.378	P08754	P08754	Guanine nucleotide-binding protein G(k) subunit alpha		9.91761	9.87548	10.3849	11.7054	11.6651	11.3463	10.6809	10.8041	10.5383	5.02967	5.78612	5.33722	0.048418	0.00411531	5	5	5	3	3	3	3	3	3	2	2	2	3	3	3	1	1	1
ANXA5	P08758	35.936	0	221.49	P08758	P08758	Annexin A5		12.1617	12.0644	12.2341	13.1773	13.3743	13.3157	12.7693	12.655	12.5462	6.0767	6.64456	6.3284	0.00778031	0.0357988	7	6	6	7	6	6	7	6	6	5	5	5	2	2	2	3	3	3
RPSA	P08865	32.854	0	216.43	P08865	P08865	40S ribosomal protein SA		12.5354	12.4364	12.6335	13.4252	13.3931	13.2869	12.9935	13.1103	12.9999	6.26755	6.6842	6.51728	0.0164294	0.035331	4	5	5	4	5	5	4	5	5	5	5	5	4	4	4	4	4	4
CD63	P08962	25.636	0	13.773	P08962	P08962	CD63 antigen		12.3091	12.019	11.9472	12.9857	13.0681	13.0799	12.3379	12.5646	12.6097	6.04588	6.52229	6.25205	0.0317985	0.0164325	2	2	2	2	2	2	2	2	2	1	1	1	3	3	3	2	2	2
MRPL3	P09001	38.632	0	20.311	P09001	P09001	39S ribosomal protein L3, mitochondrial		10.7526	10.7773	11.4	11.4942	11.6686	11.2587	11.195	11.0675	10.7528	5.65498	5.90358	5.66922	0.0849862	0.23004	2	3	3	2	3	3	2	3	3	1	1	1	2	2	2	0	0	0
SNRPA	P09012	31.279	0	284.27	P09012	P09012	U1 small nuclear ribonucleoprotein A		13.1603	13.3631	13.4584	13.8959	13.8233	13.5546	13.909	13.8079	13.9483	6.66364	6.87896	6.9442	0.1965	0.376253	5	3	4	5	3	4	4	3	4	3	3	3	3	3	3	3	3	3
ACAA1	P09110	44.292	0	247.78	P09110	P09110	3-ketoacyl-CoA thiolase, peroxisomal		12.0524	11.8942	11.8989	12.9933	13.1433	13.1411	12.3721	12.3767	12.3675	5.97425	6.54628	6.18605	0.01057	0.00574126	8	6	6	8	6	6	8	6	6	4	4	4	3	3	3	3	3	3
SRP19	P09132	16.156	0	23.153	P09132	P09132	Signal recognition particle 19 kDa protein		11.6841	11.6778	11.7144	11.7004	11.6799	11.8154	11.6442	11.7116	11.4931	5.84606	5.86594	5.80816	0.352467	0.405692	1	1	1	1	1	1	1	1	1	1	1	1	1	1	1	1	1	1
SNRPC	P09234	17.394	0	57.449	P09234	P09234	U1 small nuclear ribonucleoprotein C		11.3416	11.4136	11.51	11.8334	11.871	12.1564	11.9502	11.8557	11.5155	5.71086	5.97679	5.8869	0.0157285	0.598141	3	3	3	3	3	3	3	3	3	1	1	1	1	1	1	3	3	3
VIL1	P09327;O75366	92.694	0	304.4	P09327;O75366	P09327	Villin-1		14.7543	14.7914	14.8013	15.947	15.9359	15.9228	15.3961	15.3614	15.3737	7.39116	7.96762	7.68853	0.000480538	0.000318202	18	18	14	18	18	14	18	18	14	13	13	13	15	15	15	14	14	14
LGALS1	P09382	14.716	0	323.31	P09382	P09382	Galectin-1		13.7078	13.6588	13.7166	14.8342	14.8909	14.8416	13.9926	13.9962	13.9599	6.84719	7.42779	6.99145	0.00130149	0.00114454	8	8	7	8	8	7	8	8	7	11	11	11	11	11	11	7	7	7
HMGB1	P09429;B2RPK0	24.893	0	109.83	P09429;B2RPK0	P09429	High mobility group protein B1		11.4948	11.7056	11.591	12.8385	12.8698	12.8275	12.4533	12.1779	12.3755	5.79857	6.42264	6.1678	0.00250963	0.0496562	3	3	3	3	3	3	3	3	3	2	2	2	1	1	1	4	4	4
TPM1	P09493	32.708	0	19.975	P09493	P09493	Tropomyosin alpha-1 chain		10.7425	10.4545	10.4946	11.1799	11.4238	11.0233	10.6073	10.6379	10.9536	5.4486	5.77117	5.53314	0.265123	0.126783	4	4	4	3	3	3	2	2	2	2	2	2	1	1	1	0	0	0
CLTA	P09496	27.076	0	16.902	P09496	P09496	Clathrin light chain A		11.0268	11.2343	11.1984	11.6857	12.1052	12.2784	11.9358	11.3936	11.2548	5.74325	6.17822	5.93069	0.0776434	0.126809	1	3	2	1	3	2	1	3	2	0	0	0	1	1	1	3	3	3
CLTB	P09497	25.19	0	18.156	P09497	P09497	Clathrin light chain B		11.7431	11.975	11.8472	12.9328	12.8983	12.9093	12.0865	11.9009	12.0331	5.92754	6.45673	6.00344	0.00721912	0.0102377	2	1	3	2	1	3	2	1	3	1	1	1	1	1	1	3	3	3
ANXA4	P09525	35.882	0	323.31	P09525	P09525	Annexin A4		14.5613	14.5087	14.6477	15.8887	15.8717	15.7806	15.0942	15.1653	15.1361	7.28629	7.9235	7.56594	0.00437966	0.00453352	11	13	12	11	13	12	11	13	12	16	16	16	18	18	18	18	18	18
CNP	P09543	47.578	0	112.76	P09543	P09543	2,3-cyclic-nucleotide 3-phosphodiesterase		13.4329	13.3674	13.3688	14.2909	14.3842	14.3503	13.7636	13.733	13.749	6.69486	7.17091	6.87428	0.00324805	0.00629452	9	5	7	9	5	7	9	5	7	6	6	6	4	4	4	2	2	2
HMOX1	P09601	32.818	0	33.802	P09601	P09601	Heme oxygenase 1		9.59267	9.95124	9.59109	10.785	11.0449	10.4547	10.2637	9.66946	10.5693	5.0225	5.54743	5.25041	0.105292	0.71184	2	2	3	2	2	3	2	2	3	1	1	1	0	0	0	1	1	1
DLD	P09622	54.177	0	40.93	P09622	P09622	Dihydrolipoyl dehydrogenase, mitochondrial		13.1202	12.8949	13.01	13.2833	13.3183	13.4028	13.0903	13.2416	13.0667	6.50418	6.6674	6.56643	0.073789	0.142165	5	4	3	5	4	3	5	4	3	4	4	4	2	2	2	2	2	2
HNRNPA1	P09651;Q32P51	38.746	0	323.31	P09651;Q32P51	P09651;Q32P51	Heterogeneous nuclear ribonucleoprotein A1;Heterogeneous nuclear ribonucleoprotein A1, N-terminally processed;Heterogeneous nuclear ribonucleoprotein A1-like 2		15.0539	15.2947	15.1764	15.9509	15.8839	16.0395	14.9741	14.8555	14.7577	7.5875	7.97903	7.43121	0.021188	0.0137045	9	11	10	9	11	10	9	9	9	20	20	19	13	13	13	12	12	11
SNRPA1	P09661	28.415	0	56.816	P09661	P09661	U2 small nuclear ribonucleoprotein A		11.0626	11.1202	10.7194	12.0388	12.1059	12.4917	11.8682	11.7688	11.6893	5.65038	6.27274	6.05438	0.00127781	0.242238	3	3	1	3	3	1	3	3	1	1	1	1	2	2	2	0	0	0
PARP1	P09874	113.08	0	323.31	P09874	P09874	Poly [ADP-ribose] polymerase 1		14.7964	14.8426	14.735	15.9929	15.9584	16.0073	15.5007	15.4752	15.556	7.39568	7.99309	7.75533	0.00210376	0.00318435	20	22	22	20	22	22	20	22	22	18	18	18	14	14	14	18	18	18
UCHL1	P09936	24.824	0	57.634	P09936	P09936	Ubiquitin carboxyl-terminal hydrolase isozyme L1		11.0622	11.1754	11.4919	11.7209	11.7029	11.1183	11.3773	11.319	11.473	5.78825	5.92367	5.86156	0.0547922	0.0558851	2	3	3	2	3	3	2	3	3	2	2	2	2	2	2	0	0	0
ALDOC	P09972	39.455	0	171.82	P09972	P09972	Fructose-bisphosphate aldolase C		11.4415	11.4418	11.5166	11.9438	11.819	11.9857	11.6828	11.8058	11.5811	5.73332	5.95808	5.84494	0.00957109	0.269028	2	2	2	1	1	1	1	1	1	2	2	2	2	2	2	5	5	5
H2AFV	Q71UI9;P0C0S5	13.509	0.0033808	8.9275	Q71UI9;P0C0S5	Q71UI9;P0C0S5	Histone H2A.V;Histone H2A.Z		12.5028	12.3824	12.2871	13.3289	13.5416	13.6172	13.2329	13.151	13.1257	6.19538	6.74795	6.58494	0.0245893	0.202076	1	1	1	1	1	1	1	1	1	4	4	4	5	5	5	2	2	2
HSPA1B	P0DMV9;P0DMV8	70.051	0	163.11	P0DMV9;P0DMV8	P0DMV9;P0DMV8	Heat shock 70 kDa protein 1B;Heat shock 70 kDa protein 1A		12.7107	12.5724	12.794	13.4715	13.5315	13.4219	13.0974	13.1399	13.0811	6.34617	6.73747	6.55307	0.0221348	0.00227909	13	14	16	9	10	12	3	4	5	7	7	7	2	2	2	8	8	8
U2AF1	P0DN76;Q01081;REV__Q86Y38;Q8WU68;Q86Y38	27.872	0	60.025	P0DN76;Q01081;REV__Q86Y38;Q8WU68;Q86Y38	P0DN76;Q01081	Splicing factor U2AF 35 kDa subunit		12.1234	12.1077	12.1009	12.855	13.0226	12.8787	12.5046	12.3477	12.4832	6.05532	6.45938	6.22257	0.00659191	0.0659219	5	3	4	5	3	4	5	3	4	4	4	4	3	3	3	3	3	3
CBS	P0DN79;P35520	60.586	0	203.87	P0DN79;P35520	P0DN79;P35520	Cystathionine beta-synthase		12.5958	12.6506	12.5436	13.5618	13.4263	13.5846	12.9413	13.0472	13.0112	6.29833	6.76211	6.49994	0.0100323	0.0253079	6	9	7	6	9	7	6	9	7	2	2	2	2	2	2	6	6	6
	P0DP25;P0DP24;P0DP23	16.837	0	97.312	P0DP25;P0DP24;P0DP23	P0DP25;P0DP24;P0DP23			12.4272	12.5309	12.5465	11.38	11.2238	11.3301	10.701	10.8565	10.7019	6.25077	5.65565	5.37656	0.0052274	0.0153929	2	2	3	2	2	3	1	1	2	1	1	1	1	1	1	2	2	2
HLA-C	P10321	40.648	0	36.654	P10321	P10321	HLA class I histocompatibility antigen, Cw-7 alpha chain		11.2073	11.3155	11.6248	12.4048	12.6629	12.2459	11.9901	11.6484	11.6549	5.69126	6.21894	5.88224	0.0595914	0.0792764	4	4	5	2	3	3	0	2	1	1	1	1	2	2	2	1	1	1
HIST1H1E	P10412;P16402;P22492	21.865	0	143.18	P10412;P16402;P22492	P10412	Histone H1.4		17.0021	17.0498	17.0021	17.2635	16.8381	16.9822	17.1989	17.5989	17.4721	8.50901	8.51397	8.71164	0.922455	0.251636	9	9	9	5	5	5	3	3	3	38	38	38	31	31	30	41	40	41
DLAT	P10515	68.996	0	200.73	P10515	P10515	Dihydrolipoyllysine-residue acetyltransferase component of pyruvate dehydrogenase complex, mitochondrial		10.7177	10.6061	10.7006	11.5881	11.5447	11.5183	10.8148	10.9549	10.9108	5.3374	5.77519	5.44675	0.0019254	0.0141826	5	6	6	5	6	6	5	6	6	2	2	2	1	1	1	2	2	2
NR2F6	P10588	42.979	0	240.02	P10588	P10588	Nuclear receptor subfamily 2 group F member 6		11.3849	11.4795	10.79	12.1849	11.8109	12.2634	11.4326	11.7281	11.9078	5.60907	6.04321	5.84474	0.162515	0.23017	12	6	7	12	6	7	11	6	6	6	6	6	3	3	3	1	1	1
NR2F1	P10589	46.155	0	38.268	P10589	P10589	COUP transcription factor 1		10.5624	10.1332	10.5205	10.7316	11.2555	10.8505	10.0023	9.9268	9.91543	5.36935	5.63961	5.14076	0.202014	0.0969636	7	5	7	2	0	2	2	0	2	1	1	1	0	0	0	1	1	1
TXN	P10599	11.737	0	36.714	P10599	P10599	Thioredoxin		12.6817	12.8489	12.8036	13.1626	12.9931	12.9682	12.7243	12.7336	12.7911	6.38904	6.52065	6.37484	0.174143	0.0760201	3	3	3	3	3	3	3	3	3	5	5	5	5	5	5	3	3	3
COX5B	P10606	13.696	0	12.612	P10606	P10606	Cytochrome c oxidase subunit 5B, mitochondrial		11.3332	11.4083	11.4622	12.0849	12.0797	11.8117	11.4809	11.423	11.5856	5.70061	5.99605	5.74825	0.0470648	0.0813741	1	2	2	1	2	2	1	2	2	2	2	2	2	2	2	1	1	1
CTSA	P10619	54.465	0	62.688	P10619	P10619	Lysosomal protective protein;Lysosomal protective protein 32 kDa chain;Lysosomal protective protein 20 kDa chain		12.4587	12.3651	12.3705	13.7334	13.2441	13.4573	12.6685	13.339	13.0712	6.19905	6.73914	6.51313	0.0164144	0.434005	4	4	3	4	4	3	4	4	3	2	2	2	2	2	2	2	2	2
MGST1	P10620	17.598	0	36.158	P10620	P10620	Microsomal glutathione S-transferase 1		9.90773	10.0489	10.1826	11.6106	11.4141	11.3054	10.311	10.3694	10.307	5.0232	5.72169	5.16456	0.0188249	0.00761946	1	1	1	1	1	1	1	1	1	1	1	1	1	1	1	1	1	1
PRKAR1A	P10644	42.981	0	154.55	P10644	P10644	cAMP-dependent protein kinase type I-alpha regulatory subunit;cAMP-dependent protein kinase type I-alpha regulatory subunit, N-terminally processed		12.9562	12.9957	12.9374	13.773	13.6926	13.7073	13.2823	13.3265	13.3828	6.48156	6.86216	6.66528	0.00294539	0.0212955	6	7	8	6	7	8	5	6	7	3	3	3	5	5	5	6	6	6
KIT	P10721	109.86	0.0036463	6.8059	P10721	P10721	Mast/stem cell growth factor receptor Kit	KIT	10.4323	10.2787	10.4897	10.6592	11.208	10.4133	10.5603	10.1308	10.6832	5.36678	5.54675	5.3957	0.796729	0.707096	1	0	1	1	0	1	1	0	1	2	2	2	0	0	0	1	1	1
ESD	P10768	31.462	0	14.597	P10768	P10768	S-formylglutathione hydrolase		10.8817	10.4906	10.4254	11.0267	11.2067	11.251	10.8621	11.0479	11.0761	5.46627	5.74741	5.66434	0.442979	0.0257355	2	2	2	2	2	2	2	2	2	1	1	1	0	0	0	1	1	1
HSPD1	P10809	61.054	0	323.31	P10809	P10809	60 kDa heat shock protein, mitochondrial		15.6501	15.5377	15.5467	16.6059	16.7954	16.6525	16.0502	15.9674	16.0962	7.78909	8.3423	8.01896	0.00859677	0.0317164	17	16	18	17	16	18	17	16	18	41	41	40	28	30	30	27	27	27
CLU	P10909	52.494	0	249.98	P10909	P10909	Clusterin;Clusterin beta chain;Clusterin alpha chain		11.81	12.0423	11.527	12.7025	12.6822	12.7791	12.7347	12.5731	12.8587	6.06323	6.52731	6.52776	0.121235	0.89394	5	3	5	5	3	5	5	3	5	5	5	5	3	3	3	0	0	0
HSPA5	P11021	72.332	0	323.31	P11021	P11021	78 kDa glucose-regulated protein		16.2593	16.2386	16.2319	17.1148	17.0875	17.0992	16.7371	16.7744	16.769	8.12162	8.55025	8.38008	5.82623e-05	0.00813169	23	22	22	23	22	22	21	20	20	36	37	37	34	33	34	27	27	27
LAMC1	P11047	177.6	0	192.9	P11047	P11047	Laminin subunit gamma-1		13.4623	13.6128	13.4473	14.3286	14.2538	14.3385	14.0179	13.9238	14.006	6.75374	7.15348	6.99127	0.0138557	0.000314696	16	8	14	16	8	14	16	8	14	7	7	7	4	4	4	8	8	8
ACP2	P11117	48.344	0	27.865	P11117	P11117	Lysosomal acid phosphatase		11.2759	11.1579	11.0381	11.8141	12.1891	12.0339	11.582	11.2662	11.5796	5.74532	6.17286	5.90462	0.191311	0.208372	3	0	3	3	0	3	3	0	3	2	2	2	0	0	0	1	1	1
HSPA8	P11142;P54652	70.897	0	323.31	P11142;P54652	P11142	Heat shock cognate 71 kDa protein		15.1029	15.1124	15.0867	15.8567	15.8494	15.8122	15.3684	15.3641	15.4365	7.55031	7.91971	7.69483	0.000143986	0.00952298	19	22	17	16	19	15	13	16	12	16	16	16	16	17	17	18	19	19
SLC2A1	P11166	54.083	0	32.961	P11166	P11166	Solute carrier family 2, facilitated glucose transporter member 1		10.6119	11.1482	10.474	11.2477	11.3306	11.6467	10.8863	10.3146	10.6961	5.37233	5.70416	5.31617	0.216097	0.0851494	1	2	3	1	2	3	1	2	3	1	1	1	1	1	1	3	3	3
UMPS	P11172	52.221	0	43.93	P11172	P11172	Uridine 5-monophosphate synthase;Orotate phosphoribosyltransferase;Orotidine 5-phosphate decarboxylase		9.88594	10.0747	9.55424	10.99	10.7365	11.1795	10.3326	10.4387	10.4482	5.08581	5.65099	5.3699	0.211083	0.286014	3	3	4	3	3	4	3	3	4	1	1	1	1	1	1	0	0	0
PDHB	P11177	39.233	0	26.782	P11177	P11177	Pyruvate dehydrogenase E1 component subunit beta, mitochondrial		11.6069	11.5876	11.5782	11.8997	11.5604	12.1176	11.7091	12.0353	11.5174	5.96212	6.09629	6.04362	0.204789	0.32653	3	1	2	3	1	2	3	1	2	3	3	3	0	0	0	2	2	2
PYGB	P11216	96.695	0	27.831	P11216	P11216	Glycogen phosphorylase, brain form		10.8839	10.6957	10.6047	11.6019	11.8112	11.7191	11.5545	11.546	11.6961	5.36405	5.85536	5.79943	0.0206245	0.651117	4	4	5	3	3	3	3	3	3	1	1	1	1	1	1	1	1	1
RALA	P11233	23.567	0	45.612	P11233	P11233	Ras-related protein Ral-A		11.6549	11.8695	11.4164	12.5931	12.4496	12.7554	12.0789	12.0079	12.1491	5.82347	6.29969	6.03931	0.0741123	0.0120758	3	4	4	3	4	4	3	4	4	4	4	4	1	1	1	2	2	2
ACADM	P11310	46.588	0	60.238	P11310	P11310	Medium-chain specific acyl-CoA dehydrogenase, mitochondrial		13.5005	13.0351	13.3668	13.4796	13.6897	13.4828	13.0767	13.3158	13.1804	6.6504	6.77536	6.59547	0.40906	0.0120333	6	6	5	6	6	5	6	6	5	5	5	5	2	2	2	3	3	3
TOP1	P11387	90.725	0	264.07	P11387	P11387	DNA topoisomerase 1		13.8383	13.7376	13.8047	14.8758	14.9445	14.9376	14.3922	14.4106	14.3546	6.89678	7.45965	7.19289	0.00273491	0.00357505	16	15	16	16	15	16	13	12	15	8	8	8	6	6	6	8	8	8
TOP2A	P11388	174.38	0	260.67	P11388	P11388	DNA topoisomerase 2-alpha		14.3359	14.3546	14.5218	15.6044	15.6228	15.4841	15.0581	15.0379	14.9957	7.20205	7.78523	7.51528	0.0109276	0.00432827	21	21	20	12	15	13	12	15	13	6	6	6	11	11	11	6	6	6
G6PD	P11413	59.256	0	204.32	P11413	P11413	Glucose-6-phosphate 1-dehydrogenase		10.8576	10.4704	10.6808	11.642	12.03	11.8669	11.1017	11.0995	11.0741	5.3348	5.92315	5.5459	0.0478373	0.0307164	5	8	8	5	8	8	5	8	8	1	1	1	1	1	1	2	2	2
ESRRA	P11474	45.509	0	147.23	P11474	P11474	Steroid hormone receptor ERR1		10.0029	9.93554	9.33066	10.2658	10.3733	11.3693	9.80593	9.81011	9.34061	5.04485	5.50141	4.99277	0.105862	0.0681485	3	4	3	3	4	3	3	4	3	3	3	3	1	1	1	0	0	0
PC	P11498	129.63	0	323.31	P11498	P11498	Pyruvate carboxylase, mitochondrial		19.4854	19.5732	19.5921	18.5278	18.4099	18.454	19.2508	19.3009	19.2168	9.77511	9.23195	9.62807	0.00446808	0.0090099	40	38	39	40	38	39	40	38	39	178	176	178	165	158	164	119	116	119
MTHFD1	P11586	101.53	0	91.293	P11586	P11586	C-1-tetrahydrofolate synthase, cytoplasmic;Methylenetetrahydrofolate dehydrogenase;Methenyltetrahydrofolate cyclohydrolase;Formyltetrahydrofolate synthetase;C-1-tetrahydrofolate synthase, cytoplasmic, N-terminally processed		12.6912	12.5267	12.7299	13.3877	13.468	13.4758	13.1115	13.1715	12.9877	6.32462	6.72191	6.54511	0.0123296	0.0455358	8	7	9	8	7	9	8	7	9	4	4	4	2	2	2	5	5	5
IGF2R	P11717	274.37	0	286.29	P11717	P11717	Cation-independent mannose-6-phosphate receptor		14.5639	14.574	14.6278	15.583	15.7213	15.5508	15.46	15.3423	15.4346	7.29429	7.80919	7.70615	0.00527923	0.269692	19	21	22	19	21	22	19	21	22	11	11	11	13	13	13	9	9	9
ADH5	P11766	39.724	0	124.16	P11766	P11766	Alcohol dehydrogenase class-3		12.5849	12.677	12.5719	13.4742	13.316	13.3803	12.9187	12.9538	12.9699	6.30563	6.69509	6.47375	0.013341	0.0238013	6	6	8	6	6	8	6	6	8	4	4	4	1	1	1	1	1	1
PABPC1	P11940;Q9H361;Q4VXU2	70.67	0	114.81	P11940;Q9H361;Q4VXU2	P11940;Q9H361	Polyadenylate-binding protein 1;Polyadenylate-binding protein 3		12.4258	12.274	12.2007	13.1547	13.2698	13.2716	12.9024	12.9201	13.009	6.15009	6.61601	6.47192	0.0148905	0.0207782	12	10	10	6	4	5	6	4	5	3	3	3	2	2	2	4	4	4
PCNA	P12004	28.768	0	102.22	P12004	P12004	Proliferating cell nuclear antigen		12.3586	12.2607	12.1754	12.9958	13.1582	13.1649	12.3845	12.2596	12.3792	6.13247	6.55315	6.17055	0.017336	0.021215	7	6	4	7	6	4	7	6	4	5	5	5	1	1	1	4	4	4
HARS	P12081;P49590	57.41	0	40.277	P12081;P49590	P12081	Histidine--tRNA ligase, cytoplasmic		11.2077	11.2574	11.226	12.4619	11.9926	12.1259	11.1296	11.6706	11.5276	5.78186	6.2634	5.88798	0.0743496	0.199876	3	3	4	3	3	4	3	3	4	0	0	0	2	2	2	1	1	1
SLC25A6	P12236	32.866	0	128.44	P12236	P12236	ADP/ATP translocase 3;ADP/ATP translocase 3, N-terminally processed		13.9529	13.7912	13.9796	15.2804	15.4098	15.3386	14.3151	14.3681	14.2505	6.95395	7.67146	7.15561	0.00541438	0.00278743	6	5	8	6	5	8	2	1	1	8	8	8	9	10	10	15	15	15
IMPDH2	P12268;P20839	55.804	0	94.927	P12268;P20839	P12268	Inosine-5-monophosphate dehydrogenase 2		11.6805	11.6582	11.6602	12.7399	12.672	12.6704	12.2264	12.3136	12.3139	5.83316	6.34705	6.14233	0.000248551	0.0271426	5	4	2	5	4	2	5	4	2	2	2	2	2	2	2	2	2	2
TPR	P12270	267.29	0	323.31	P12270	P12270	Nucleoprotein TPR		14.4298	14.3158	14.4023	15.1955	15.2749	15.2456	14.9566	14.9727	14.9429	7.19131	7.61932	7.47869	0.00602626	0.00621607	31	20	32	31	20	32	31	20	32	13	13	13	8	8	8	13	13	13
CKB	P12277	42.644	0	154.98	P12277	P12277	Creatine kinase B-type	CKB	11.5058	11.4963	11.4416	12.2734	12.358	12.2742	11.7691	11.6757	11.8137	5.74062	6.15093	5.87642	0.00145355	0.0301179	7	5	5	7	5	5	6	4	5	4	4	4	2	2	2	1	2	2
ANXA3	P12429	36.375	0	152.4	P12429	P12429	Annexin A3		13.4055	13.3148	13.401	14.4111	14.3605	14.4492	13.6586	13.7958	13.6181	6.68688	7.20348	6.84541	0.000229042	0.0178499	8	7	8	8	7	8	8	7	8	7	7	7	4	4	4	7	7	7
BCKDHA	P12694	50.47	0	40.019	P12694	P12694	2-oxoisovalerate dehydrogenase subunit alpha, mitochondrial		10.5722	10.5637	10.7103	11.1985	11.2999	11.3292	10.8302	10.7138	10.5637	5.47436	5.80461	5.51793	0.0124427	0.258945	2	2	2	2	2	2	2	2	2	1	1	1	0	0	0	1	1	1
ACTN1	P12814;P35609;Q08043	103.06	0	253.43	P12814;P35609;Q08043	P12814	Alpha-actinin-1		13.0423	12.9463	12.9411	13.9377	13.985	13.9645	13.4339	13.4553	13.4883	6.48827	6.98119	6.72958	0.00313537	0.00117518	20	16	16	12	7	8	12	7	8	5	5	5	2	2	2	2	2	2
CDH1	P12830;P22223	97.455	0	57.862	P12830;P22223	P12830	Cadherin-1;E-Cad/CTF1;E-Cad/CTF2;E-Cad/CTF3		10.2855	10.3749	10.1328	10.7623	11.6119	10.727	10.3162	9.43172	10.4501	5.29887	5.68353	5.19967	0.0573478	0.144707	4	2	4	4	2	4	4	2	4	2	2	2	0	0	0	1	1	1
SRC	P12931	59.834	0	30.799	P12931	P12931	Proto-oncogene tyrosine-protein kinase Src	SRC	10.0445	9.72543	9.70603	10.3398	10.9503	10.9434	10.178	9.95193	9.92006	5.07933	5.53892	5.17499	0.0015311	0.00238515	3	3	4	2	2	4	1	0	1	0	0	0	1	1	1	1	1	1
PEPD	P12955	54.548	0	83.157	P12955	P12955	Xaa-Pro dipeptidase		10.5406	10.6453	10.2127	10.8725	10.9527	11.1269	10.6317	10.5058	10.7218	5.39976	5.65867	5.47654	0.34345	0.045459	5	3	3	5	3	3	5	3	3	0	0	0	3	3	3	2	2	2
XRCC6	P12956	69.842	0	229.52	P12956	P12956	X-ray repair cross-complementing protein 6		15.118	15.1635	15.1244	16.0248	15.9654	16.0372	15.5519	15.5399	15.5339	7.56764	8.00457	7.77094	0.00252403	0.00318281	17	14	18	17	14	18	17	14	18	16	16	16	13	13	13	15	15	15
XRCC5	P13010	82.704	0	217.92	P13010	P13010	X-ray repair cross-complementing protein 5		13.6564	13.6614	13.4028	14.7346	14.7762	14.9243	14.2135	14.1573	14.2524	6.78677	7.40585	7.10387	0.0181058	0.00623486	7	11	8	7	11	8	7	11	8	11	11	11	8	8	8	6	6	6
COX4I1	P13073	19.576	0	47.05	P13073	P13073	Cytochrome c oxidase subunit 4 isoform 1, mitochondrial		12.3773	12.5265	12.3961	13.4478	13.4436	13.7778	13.4518	13.3476	13.12	6.21664	6.7782	6.65324	0.017788	0.542921	4	4	3	4	4	3	4	4	3	2	2	2	4	4	4	3	3	3
RNH1	P13489	49.973	0	142.54	P13489	P13489	Ribonuclease inhibitor		10.9223	10.9036	11.3267	12.1494	12.0991	11.7709	11.6757	11.706	11.6035	5.52545	6.00322	5.83087	0.092191	0.109884	6	4	4	6	4	4	6	4	4	4	4	4	1	1	1	1	1	1
EEF2	P13639	95.337	0	290.4	P13639	P13639	Elongation factor 2		15.1994	15.1552	15.2187	16.3804	16.3949	16.3538	15.9117	15.9389	15.9205	7.59555	8.18819	7.96184	0.00094967	0.00155668	19	16	19	19	16	19	18	15	18	21	21	21	16	16	16	19	19	19
PDIA4	P13667	72.932	0	323.31	P13667	P13667	Protein disulfide-isomerase A4		15.4438	15.3128	15.3019	16.2778	16.2169	16.2753	15.7733	15.9674	15.9037	7.6764	8.12833	7.94071	0.00210697	0.0659138	25	21	20	25	21	20	25	21	20	25	25	25	20	20	21	19	19	19
P4HA1	P13674	61.049	0	97.986	P13674	P13674	Prolyl 4-hydroxylase subunit alpha-1		11.5454	11.5412	11.6723	12.7696	12.7529	12.62	12.0278	12.0381	12.0309	5.79314	6.35708	6.01612	0.00892003	0.00530132	7	5	5	7	5	5	7	5	5	2	2	2	1	1	1	2	2	2
TPT1	P13693;Q9HAU6	19.595	0	33.32	P13693;Q9HAU6	P13693	Translationally-controlled tumor protein		9.82427	9.71517	9.70443	11.0162	11.0856	11.1591	10.3677	10.3761	10.2763	5.04065	5.71016	5.33669	0.0484988	0.0310447	2	2	2	2	2	2	2	2	2	2	2	2	1	1	1	0	0	0
PLS3	P13797;P13796	70.81	0	93.305	P13797;P13796	P13797	Plastin-3		11.8227	11.547	11.8822	12.7757	12.8413	12.7294	12.177	12.3509	12.1289	5.8753	6.39108	6.10946	0.0241887	0.00542746	8	5	8	8	5	8	7	5	7	5	5	5	3	3	3	4	4	4
APEH	P13798	81.224	0	60.57	P13798	P13798	Acylamino-acid-releasing enzyme		11.8037	11.8986	11.7395	12.3417	12.3406	12.4066	11.9022	11.8618	11.9377	5.90698	6.18148	5.95028	0.019902	0.00399192	2	3	4	2	3	4	2	3	4	1	1	1	3	3	3	3	3	3
ETFA	P13804	35.079	0	237.75	P13804	P13804	Electron transfer flavoprotein subunit alpha, mitochondrial		13.3281	13.3365	13.3769	13.9917	13.9437	13.8748	13.6612	13.6916	13.732	6.67359	6.96836	6.84748	0.00965356	0.0830806	7	6	6	7	6	6	7	6	6	4	4	4	5	5	5	6	6	6
PRKAR2A	P13861;P31323	45.518	0	43.287	P13861;P31323	P13861	cAMP-dependent protein kinase type II-alpha regulatory subunit		11.9424	11.6106	11.9966	12.6176	12.5737	12.4867	11.9799	12.359	12.0688	5.92494	6.27967	6.06795	0.047966	0.0956607	4	5	5	4	5	5	4	5	5	2	2	2	1	1	1	3	3	3
MTHFD2	P13995	37.895	0	25.133	P13995	P13995	Bifunctional methylenetetrahydrofolate dehydrogenase/cyclohydrolase, mitochondrial;NAD-dependent methylenetetrahydrofolate dehydrogenase;Methenyltetrahydrofolate cyclohydrolase		11.5899	11.3656	12.1877	12.0397	12.1929	11.5	11.7054	11.8192	11.5873	6.02387	6.1221	6.01866	0.229087	0.0924751	3	3	2	3	3	2	3	3	2	2	2	2	2	2	2	0	0	0
FOLR2	P14207	29.279	0.0033646	8.4326	P14207	P14207	Folate receptor beta		12.2893	12.2317	12.1236	12.2377	12.2405	12.4514	12.0373	12.0723	11.9281	6.10743	6.15494	6.00628	0.516957	0.155058	1	1	1	1	1	1	1	1	1	3	3	3	1	1	1	1	1	1
PRKCSH	P14314	59.425	0	224.25	P14314	P14314	Glucosidase 2 subunit beta		13.9637	13.8441	13.8308	14.7908	14.862	14.8806	14.1098	14.1819	14.1742	6.93978	7.42224	7.07765	0.0072119	4.8809e-05	10	10	9	10	10	9	10	10	9	6	6	6	9	9	9	11	11	11
FDPS	P14324	48.275	0	74.498	P14324	P14324	Farnesyl pyrophosphate synthase		14.0243	13.9833	13.9396	14.8817	14.9018	14.9243	14.4496	14.4496	14.4681	6.99121	7.4513	7.22789	0.00227146	0.000353944	4	4	4	4	4	4	4	4	4	4	4	4	4	4	4	5	5	5
AKR1A1	P14550	36.573	0	37.415	P14550	P14550	Alcohol dehydrogenase [NADP(+)]		11.4162	10.8696	12.0778	11.591	11.1711	10.9645	10.6959	11.7329	10.724	5.89394	5.78776	5.69214	0.596047	0.295589	3	3	4	3	3	4	3	3	4	1	1	1	0	0	0	2	2	2
PKM	P14618	57.936	0	323.31	P14618	P14618	Pyruvate kinase PKM	PKM	14.7437	14.6782	14.6515	15.7018	15.7615	15.6989	15.1604	15.1541	15.2464	7.34556	7.86037	7.59349	0.00175089	0.00942797	15	13	15	15	13	15	14	12	14	21	21	21	18	18	18	11	11	11
HSP90B1	P14625;Q58FF3	92.468	0	323.31	P14625;Q58FF3	P14625	Endoplasmin		15.7222	15.7096	15.5824	16.7528	16.9306	17.0526	16.1881	16.0331	16.0395	7.83569	8.45601	8.04346	0.0125612	0.0318017	21	22	21	21	22	21	20	21	20	26	26	26	20	20	20	28	29	29
MYL6B	P14649	22.764	0	16.807	P14649	P14649	Myosin light chain 6B		10.8171	10.2447	10.7149	11.2405	11.6861	11.3536	10.8039	10.9108	10.8172	5.46279	5.88002	5.58865	0.153109	0.0681751	4	3	3	2	1	1	2	1	1	1	1	1	0	0	0	1	1	1
SNRPN	P63162;P14678	24.614	0	35.464	P63162;P14678	P63162;P14678	Small nuclear ribonucleoprotein-associated protein N;Small nuclear ribonucleoprotein-associated proteins B and B		10.1714	9.67157	10.0849	10.5592	11.1406	10.4356	10.2863	10.2092	10.4972	5.15464	5.52256	5.33212	0.0770606	0.743644	2	3	3	2	3	3	2	3	3	2	2	2	0	0	0	1	1	1
HNRNPL	P14866	64.132	0	323.31	P14866	P14866	Heterogeneous nuclear ribonucleoprotein L		14.6936	14.6239	14.6463	15.4671	15.44	15.479	14.9818	15.0634	14.9975	7.3273	7.73101	7.50713	0.000691424	0.00829134	16	15	14	16	15	14	16	15	14	20	20	20	14	15	15	12	12	12
DARS	P14868	57.136	0	174.11	P14868	P14868	Aspartate--tRNA ligase, cytoplasmic		13.5761	13.4703	13.2854	14.3044	14.4037	14.5577	13.8724	13.8854	13.9324	6.72197	7.21097	6.94838	0.0350263	0.0157608	7	9	10	7	9	10	7	9	10	4	4	4	5	5	5	6	6	6
JUP	P14923	81.744	0	323.31	P14923	P14923	Junction plakoglobin		14.5324	14.5135	14.5301	15.4764	15.4576	15.4805	14.8594	14.8718	14.8379	7.26266	7.73575	7.42818	7.26229e-06	0.00120704	14	15	16	14	15	16	12	14	15	23	23	23	13	13	13	14	14	13
UQCRB	P14927	13.53	0	36.009	P14927	P14927	Cytochrome b-c1 complex subunit 7		9.84798	10.3945	10.1118	11.3135	11.2887	11.2937	10.9427	10.4903	10.7174	5.22571	5.81599	5.52507	0.115642	0.123891	3	1	2	3	1	2	3	1	2	0	0	0	1	1	1	1	1	1
ANPEP	P15144	109.54	0	29.612	P15144	P15144	Aminopeptidase N		10.3365	10.4921	10.1443	10.9528	10.7568	10.8979	10.3246	10.3345	10.5273	5.16214	5.43457	5.19774	0.0944497	0.0275249	3	2	1	3	2	1	3	2	1	2	2	2	1	1	1	1	1	1
RAC1	P63000;P60763;P15153	21.45	0	25.836	P63000;P60763;P15153	P63000;P60763;P15153	Ras-related C3 botulinum toxin substrate 1;Ras-related C3 botulinum toxin substrate 3;Ras-related C3 botulinum toxin substrate 2		11.975	11.9419	11.9295	12.8696	12.9168	12.8924	12.1911	12.2025	12.135	5.97439	6.44646	6.0881	0.000856459	0.00219802	4	2	3	3	2	2	3	2	2	1	1	1	2	2	2	1	1	1
EZR	P15311	69.412	0	91.685	P15311	P15311	Ezrin		12.3673	12.3393	12.494	12.5403	12.9324	12.8412	12.756	12.4242	12.3594	6.20011	6.38566	6.2566	0.118793	0.419467	8	6	7	5	5	4	5	5	4	1	1	1	3	3	3	3	3	3
RPS2	P15880	31.324	0	92.366	P15880	P15880	40S ribosomal protein S2		13.6094	13.6477	13.3313	14.5319	14.5574	14.7093	14.2108	14.1585	14.2894	6.76472	7.29977	7.10979	0.0284882	0.00308632	7	6	6	7	6	6	7	6	6	8	8	8	6	7	7	4	4	4
ST6GAL1	P15907	46.604	0	44.415	P15907	P15907	Beta-galactoside alpha-2,6-sialyltransferase 1		10.8441	10.4869	10.5379	12.1328	12.3931	12.3968	11.3937	11.5046	11.4017	5.47813	6.32045	5.88333	0.149509	0.0716073	3	5	4	3	5	4	3	5	4	1	1	1	1	1	1	0	0	0
DSP	P15924	331.77	0	323.31	P15924	P15924	Desmoplakin		17.0573	17.0368	17.0457	17.9948	18.0031	18.0341	17.3612	17.3712	17.3282	8.52331	9.00534	8.67676	0.000300023	0.00274278	77	66	77	77	66	77	77	66	77	67	67	67	46	48	48	53	53	53
H2AFX	P16104;REV__Q8NB25;Q9BTM1;Q16777;Q96QV6	15.144	0	19.739	P16104;REV__Q8NB25;Q9BTM1;Q16777;Q96QV6	P16104	Histone H2AX		14.0027	13.972	13.9647	15.2266	15.2154	15.2031	14.5383	14.5774	14.597	6.98991	7.60753	7.28545	3.46204e-05	0.00238808	2	2	3	2	2	3	1	1	2	4	4	4	7	7	7	6	6	6
CBR1	P16152;O75828	30.375	0	37.635	P16152;O75828	P16152;O75828	Carbonyl reductase [NADPH] 1;Carbonyl reductase [NADPH] 3		10.0287	10.5005	10.3667	11.8173	11.1492	11.289	10.6084	10.901	10.8195	5.31599	5.87591	5.55483	0.154973	0.259193	2	1	2	2	1	2	2	1	2	0	0	0	1	1	1	1	1	1
CREB1	P16220;P18846	35.136	0	92.471	P16220;P18846	P16220;P18846	Cyclic AMP-responsive element-binding protein 1;Cyclic AMP-dependent transcription factor ATF-1		12.7188	12.5991	12.6055	13.7844	14.0371	13.9025	13.0035	12.8725	13.0004	6.32056	6.95401	6.4794	0.00935088	0.0266346	4	3	4	4	3	4	4	3	4	4	4	4	2	2	2	5	6	6
GLB1	P16278	76.074	0	23.298	P16278	P16278	Beta-galactosidase		10.5284	10.0818	10.3035	10.9545	11.8847	11.0249	10.7083	10.3107	10.8573	5.31896	5.81067	5.47938	0.374205	0.422086	3	2	1	3	2	1	3	2	1	1	1	1	1	1	1	0	0	0
HIST1H1B	P16401	22.58	0	184.7	P16401	P16401	Histone H1.5		17.1334	17.1506	17.2011	16.7428	16.9993	16.6438	17.8324	17.6279	17.8768	8.58086	8.39765	8.88953	0.115708	0.0384257	10	10	10	10	10	10	6	6	6	44	44	44	32	32	32	36	36	36
HIST1H1C	P16403	21.364	0	67.974	P16403	P16403	Histone H1.2		13.9846	13.8767	14.1168	13.5537	13.7816	13.2519	14.6735	14.6108	14.8487	6.99635	6.76453	7.3555	0.221282	0.0462422	9	9	9	3	3	3	3	3	3	10	10	10	5	5	5	8	8	8
EPCAM	P16422	34.932	0	72.455	P16422	P16422	Epithelial cell adhesion molecule		12.5329	12.5381	12.6005	13.195	13.2032	13.1572	12.8457	12.791	12.8112	6.27858	6.59254	6.408	0.00452439	0.00606741	4	2	5	4	2	5	4	2	5	4	4	4	1	1	1	2	2	2
POR	P16435	76.689	0	220.84	P16435	P16435	NADPH--cytochrome P450 reductase		13.6517	13.5564	13.582	14.6657	14.6728	14.8037	14.1093	14.1999	14.0477	6.79834	7.35705	7.05948	0.00376053	0.0283558	10	8	10	10	8	10	10	8	10	6	6	6	7	7	7	6	6	6
ATP2A2	P16615;O14983;Q93084	114.76	0	323.31	P16615;O14983;Q93084	P16615	Sarcoplasmic/endoplasmic reticulum calcium ATPase 2		15.0453	14.9648	14.9021	16.4981	16.5681	16.687	15.4674	15.4788	15.4036	7.48536	8.2922	7.72497	0.00460039	0.00742455	31	27	26	31	27	26	31	27	26	37	37	37	19	19	19	18	19	19
STMN1	P16949	17.302	0	29.047	P16949	P16949	Stathmin		10.5317	10.8011	10.695	11.2734	11.1175	11.2826	10.6646	10.5528	10.5054	5.50463	5.77893	5.45381	0.0675657	0.115417	3	2	2	3	2	2	2	1	1	1	1	1	0	0	0	1	1	1
HSPA6	P17066;P48741	71.027	0	33.962	P17066;P48741	P17066;P48741	Heat shock 70 kDa protein 6;Putative heat shock 70 kDa protein 7		12.7991	12.7847	12.7756	13.6315	13.7185	13.6479	13.255	13.1966	13.2573	6.39324	6.83298	6.61815	0.00158566	0.0160326	6	7	7	1	1	1	1	1	1	4	5	5	5	6	6	2	2	2
HMGA1	P17096	11.676	0	22.828	P17096	P17096	High mobility group protein HMG-I/HMG-Y		13.2727	13.289	13.3236	13.1479	13.2165	13.2038	13.2909	13.2342	13.2151	6.64756	6.5947	6.62336	0.0307866	0.352367	3	3	3	3	3	3	3	3	3	3	3	3	4	4	4	3	3	3
TMEM11	P17152	21.541	0	25.387	P17152	P17152	Transmembrane protein 11, mitochondrial		13.6933	13.6876	13.3427	13.9159	13.9211	14.1176	13.6558	13.5904	13.7018	6.78728	6.99246	6.82467	0.190204	0.0240952	3	2	3	3	2	3	3	2	3	2	2	2	2	2	2	1	1	1
PRKCA	P17252;P05771	76.749	0	43.842	P17252;P05771	P17252;P05771	Protein kinase C alpha type;Protein kinase C beta type	PRKCA	10.1413	10.3581	9.56764	10.8608	10.5929	11.3536	10.2093	10.2838	10.3	5.17784	5.63455	5.29884	0.277547	0.184522	2	3	3	2	3	3	1	2	3	1	1	1	0	0	0	1	1	1
GJA1	P17302	43.008	0	28.085	P17302	P17302	Gap junction alpha-1 protein		10.0386	10.1196	9.85374	10.8512	10.7692	10.8468	10.1883	10.1451	10.3553	5.16865	5.57787	5.28145	0.0655735	0.0994455	1	1	3	1	1	3	1	1	3	1	1	1	0	0	0	1	1	1
UBTF	P17480	89.405	0	120.47	P17480	P17480	Nucleolar transcription factor 1		13.303	13.2333	13.326	14.2939	14.1073	14.186	13.6421	13.8846	13.7185	6.64372	7.09787	6.87421	0.00250759	0.108156	11	7	9	11	7	9	11	7	9	5	5	5	3	3	3	4	4	4
PRKACA	P17612;P22694;P22612	40.589	0	50.105	P17612;P22694;P22612	P17612;P22694	cAMP-dependent protein kinase catalytic subunit alpha;cAMP-dependent protein kinase catalytic subunit beta	PRKACA	10.2147	10.126	10.1864	10.8974	10.6624	10.7598	10.2052	10.576	10.3946	5.25453	5.55327	5.36263	0.0270739	0.405938	4	5	2	4	5	2	4	5	2	0	0	0	1	1	1	1	1	1
CEBPB	P17676	36.105	0	37.861	P17676	P17676	CCAAT/enhancer-binding protein beta		11.7453	11.5694	11.6606	12.2031	12.2961	12.3003	11.6879	11.7672	11.6807	5.82923	6.13324	5.85596	0.0215699	0.00482669	4	4	5	4	4	5	4	4	5	3	3	3	1	2	2	3	3	3
GAP43	P17677	24.802	0	17.549	P17677	P17677	Neuromodulin		12.0704	12.1097	11.9421	12.1933	12.1655	12.3486	12.1131	12.0867	12.0782	6.02036	6.11789	6.04633	0.261185	0.187168	3	1	2	3	1	2	3	1	2	3	3	3	1	1	1	2	2	2
HLA-G	P17693	38.224	0.0035104	7.3542	P17693	P17693	HLA class I histocompatibility antigen, alpha chain G		11.0898	11.3381	10.7737	12.1899	11.9157	12.1466	11.3031	11.3597	11.6013	5.70027	6.20872	5.87735	0.249884	0.140427	3	2	2	1	1	0	1	1	0	1	1	1	1	1	1	0	0	0
DDX5	P17844	69.147	0	136.89	P17844	P17844	Probable ATP-dependent RNA helicase DDX5		14.1223	14.0537	14.2011	15.3367	15.3005	15.3007	14.5897	14.6994	14.5567	7.06285	7.65633	7.30763	0.00212252	0.00650612	17	16	18	11	12	13	11	12	13	9	9	9	9	9	9	8	8	8
PFKL	P17858;Q01813	85.018	0	149.22	P17858;Q01813	P17858	ATP-dependent 6-phosphofructokinase, liver type	PFKL	11.4773	11.7859	12.0305	13.0197	12.8488	12.7277	12.3825	12.2751	12.1785	5.8823	6.43271	6.13935	0.0644471	0.0027297	6	9	6	6	9	6	6	9	6	1	1	1	2	2	2	2	2	2
IGFBP3	P17936	31.674	0	203.54	P17936	P17936	Insulin-like growth factor-binding protein 3		13.641	13.6641	13.6539	13.891	13.7933	13.7964	13.7298	13.7818	13.7986	6.82651	6.91344	6.88503	0.057771	0.494287	4	2	5	4	2	5	4	2	5	7	7	7	4	4	4	4	4	4
TCP1	P17987	60.343	0	291.44	P17987	P17987	T-complex protein 1 subunit alpha		13.7346	13.6545	13.701	14.8986	14.9148	14.9868	14.2448	14.2787	14.2235	6.84835	7.46672	7.12449	0.00117194	0.00589551	12	9	11	12	9	11	12	9	11	12	12	12	3	3	3	12	12	12
PTPN1	P18031	49.966	0	247.32	P18031	P18031	Tyrosine-protein phosphatase non-receptor type 1		13.5797	13.3924	13.2453	14.2257	14.4309	14.5024	13.6915	13.6796	13.7572	6.7029	7.19318	6.85472	0.0422189	0.0129981	13	11	11	13	11	11	13	11	11	8	8	8	7	7	7	9	9	9
IGFBP2	P18065	34.814	0	97.912	P18065	P18065	Insulin-like growth factor-binding protein 2		11.573	11.1466	11.6433	11.7901	12.6083	11.7536	11.7116	11.3034	11.6859	5.89383	6.19201	5.95014	0.299789	0.157954	3	2	2	3	2	2	3	2	2	3	3	3	0	0	0	2	2	2
RPL35A	P18077	12.538	0	31.68	P18077	P18077	60S ribosomal protein L35a		12.6937	12.8402	12.7889	13.4549	13.3988	13.4347	13.181	13.0516	13.0884	6.38713	6.71473	6.55352	0.0119053	0.00829459	4	3	5	4	3	5	4	3	5	4	4	4	1	1	1	3	3	3
ARF4	P18085	20.511	0	25.367	P18085	P18085	ADP-ribosylation factor 4		11.444	11.4263	11.6158	12.6577	12.6518	12.6311	12.0776	12.1034	11.9204	5.74768	6.32343	6.01689	0.00543391	0.0111148	4	4	4	3	3	3	3	3	3	3	3	3	2	2	2	4	4	4
RPL7	P18124	29.225	0	27.164	P18124	P18124	60S ribosomal protein L7		12.5846	12.5664	12.6054	13.46	13.4867	13.379	12.7984	12.7866	12.8411	6.29273	6.72094	6.40434	0.00332863	0.00983622	2	3	3	2	3	3	2	3	3	5	5	5	2	2	2	3	3	3
VCL	P18206	123.8	0	155.54	P18206	P18206	Vinculin		12.5319	12.5999	12.612	13.161	13.1208	13.1035	12.6936	12.6274	12.6742	6.29063	6.56423	6.33253	0.00671067	0.00456317	10	10	12	10	10	12	10	10	12	4	4	4	2	2	2	6	6	6
SON	P18583	263.83	0	323.31	P18583	P18583	Protein SON		15.6608	15.8521	15.8061	15.967	15.8085	15.7798	15.8941	15.8771	15.9629	7.8865	7.92588	7.95569	0.607661	0.475961	29	23	24	29	23	24	29	23	24	17	17	17	19	20	19	24	24	24
NELFE	P18615	43.239	0	33.22	P18615	P18615	Negative elongation factor E		10.7184	10.6907	10.8546	11.3495	11.6475	11.3257	11.1314	10.8906	10.9951	5.54395	5.88712	5.66953	0.153185	0.345301	3	3	3	3	3	3	3	3	3	1	1	1	1	1	1	0	0	0
RPL17	P18621	21.397	0	45.646	P18621	P18621	60S ribosomal protein L17		13.2999	13.0797	13.1738	14.5028	14.3819	14.5627	13.5592	13.8994	13.6122	6.59222	7.24124	6.84513	0.00237399	0.0445504	4	2	4	4	2	4	4	2	4	4	4	4	2	2	2	3	3	3
PGAM1	P18669;P15259;Q8N0Y7	28.804	0	105.18	P18669;P15259;Q8N0Y7	P18669	Phosphoglycerate mutase 1		12.6137	12.4555	12.5199	12.9887	13.3451	13.2973	12.8468	12.6471	12.6171	6.26485	6.60518	6.35184	0.0580491	0.120945	4	3	5	4	3	5	4	3	5	5	5	5	3	3	3	4	4	4
RCC1	P18754	44.969	0	323.31	P18754	P18754	Regulator of chromosome condensation		13.7988	13.6651	13.5161	14.5094	14.6714	14.6655	14.1336	14.0762	14.2355	6.83	7.30772	7.07423	0.0240188	0.0250585	7	8	8	7	8	8	7	8	8	11	11	11	5	5	5	6	6	6
ATP5J	P18859	12.587	0	52.598	P18859	P18859	ATP synthase-coupling factor 6, mitochondrial		11.252	10.9809	11.3523	12.3047	12.6586	11.8055	11.4339	11.4443	11.8004	5.76421	6.29481	5.94643	0.170451	0.149479	1	2	0	1	2	0	1	2	0	1	1	1	2	2	2	0	0	0
XRCC1	P18887	69.476	0	23.878	P18887	P18887	DNA repair protein XRCC1		11.5958	11.253	11.2657	12.0898	12.3541	12.364	11.7125	11.7782	11.7483	5.68575	6.13465	5.87317	0.0685529	0.0243805	3	1	1	3	1	1	3	1	1	1	1	1	1	1	1	1	1	1
NCL	P19338;REV__P19338	76.613	0	259.71	P19338;REV__P19338	P19338	Nucleolin		15.5783	15.5523	15.558	16.4811	16.5059	16.5168	16.2736	16.274	16.2504	7.78142	8.25063	8.133	0.000454616	0.0120731	19	15	18	19	15	18	19	15	18	19	19	19	17	17	17	19	19	19
POLR2E	P19388	24.551	0.0005172	12.022	P19388	P19388	DNA-directed RNA polymerases I, II, and III subunit RPABC1		11.459	10.9158	11.1382	11.7155	11.8603	11.6342	10.9941	11.4912	11.4777	5.75217	6.03501	5.82716	0.207807	0.252737	1	2	2	1	2	2	1	2	2	0	0	0	1	1	1	2	2	2
NDUFV2	P19404	27.391	0	51.346	P19404	P19404	NADH dehydrogenase [ubiquinone] flavoprotein 2, mitochondrial		10.2238	10.1696	10.3425	10.3855	10.3567	10.3195	9.94603	10.0438	9.88538	5.12265	5.17695	4.9792	0.327056	0.0146912	3	3	2	3	3	2	3	3	2	1	1	1	1	1	1	1	1	1
ERCC3	P19447	89.277	0	55.014	P19447	P19447	TFIIH basal transcription factor complex helicase XPB subunit		9.95457	10.2194	10.5149	10.9459	10.4833	10.5811	10.3721	10.5918	10.2015	5.28147	5.5017	5.3609	0.50261	0.130666	3	0	1	3	0	1	3	0	1	1	1	1	0	0	0	1	1	1
ITIH2	P19823;CON__Q9TRI1	106.46	0	82.588	P19823;CON__Q9TRI1	P19823	Inter-alpha-trypsin inhibitor heavy chain H2		9.79402	9.46131	9.25382	10.1229	10.54	10.5239	9.91141	9.88167	10.0669	4.91819	5.36446	5.14332	0.058915	0.123157	7	2	7	7	2	7	7	2	7	0	0	0	1	1	1	1	1	1
ATP2B1	P20020;Q16720	134.68	0	323.31	P20020;Q16720	P20020	Plasma membrane calcium-transporting ATPase 1		13.8775	13.8884	13.824	14.7953	14.8678	14.8216	14.2744	14.1752	14.2959	6.93165	7.41411	7.12426	0.000623335	0.0195193	14	15	16	14	15	16	11	9	11	10	10	10	8	8	8	9	9	9
EIF2S2	P20042	38.388	0	163.95	P20042	P20042	Eukaryotic translation initiation factor 2 subunit 2		13.7593	13.8158	13.7383	14.9955	14.9246	14.9523	14.1192	14.1287	14.2043	6.88558	7.47873	7.07537	0.00161174	0.00315906	7	9	10	7	9	10	7	9	10	9	9	9	6	6	6	10	10	10
ANXA7	P20073	52.739	0	81.757	P20073	P20073	Annexin A7		10.8969	11.0362	10.8186	11.6476	11.6435	11.5429	11.1937	11.0273	11.4112	5.45862	5.80567	5.77204	0.005937	0.350305	4	5	6	4	5	6	4	5	6	2	2	2	1	1	0	3	3	3
RAB4A	P20338	24.389	0	12.625	P20338	P20338	Ras-related protein Rab-4A		11.4093	11.4132	11.6582	12.4906	12.3713	12.3447	11.9303	12.0435	11.808	5.74678	6.20111	5.96362	0.0225963	0.0297516	1	1	1	1	1	1	1	1	1	1	1	1	1	1	1	1	1	1
RAB5A	P20339	23.658	0	24.364	P20339	P20339	Ras-related protein Rab-5A		10.8468	10.7651	10.734	11.8142	11.629	11.4605	11.0611	11.3352	11.457	5.55764	5.98395	5.80889	0.0382354	0.279787	3	2	1	2	1	0	2	1	0	2	2	2	2	2	2	0	0	0
RAB6A	P20340;Q53S08;Q9NRW1;Q14964	23.593	0	103.82	P20340;Q53S08;Q9NRW1;Q14964	P20340	Ras-related protein Rab-6A		13.5996	13.53	13.6229	14.3728	14.4643	14.4379	14.0065	13.9591	13.9145	6.79209	7.21249	6.98002	0.00416777	0.0138128	3	2	3	3	2	3	3	2	3	7	7	7	3	4	3	5	5	5
PSMB1	P20618	26.489	0	110.51	P20618	P20618	Proteasome subunit beta type-1		11.3898	11.5004	11.2983	12.4409	12.3456	12.5343	12.0705	12.0574	12.0912	5.69808	6.22013	6.03652	0.0170706	0.0268585	4	4	5	4	4	5	4	4	5	1	1	1	1	1	1	3	3	3
M6PR	P20645	30.993	0	13.595	P20645	P20645	Cation-dependent mannose-6-phosphate receptor		11.452	11.3796	11.1233	11.6307	11.52	11.9558	11.147	11.4208	11.2002	5.82582	6.01775	5.79466	0.425419	0.437714	1	2	2	1	2	2	1	2	2	0	0	0	2	2	2	1	1	1
COX5A	P20674	16.762	0	15.774	P20674	P20674	Cytochrome c oxidase subunit 5A, mitochondrial		10.7416	10.3571	10.7224	12.0563	11.6502	11.4577	10.5368	11.3113	11.1234	5.47018	6.02737	5.66192	0.191358	0.387087	2	0	1	2	0	1	2	0	1	1	1	1	0	0	0	1	1	1
LMNB1	P20700	66.408	0	269.04	P20700	P20700	Lamin-B1		14.8293	14.8385	14.8802	16.215	16.1665	16.3033	15.532	15.5592	15.3849	7.42467	8.11415	7.74602	0.000592907	0.0254272	21	18	17	20	17	17	20	17	17	11	11	11	11	11	11	11	11	11
CDK11B	P21127;Q9UQ88	92.619	0	41.789	P21127;Q9UQ88	P21127;Q9UQ88	Cyclin-dependent kinase 11B;Cyclin-dependent kinase 11A	CDK11B	11.225	11.6607	11.3357	11.992	11.4928	11.8978	11.8078	11.8385	11.7717	5.87024	6.06378	6.06966	0.105725	0.123054	5	2	4	5	2	4	5	2	4	2	2	2	0	0	0	1	1	1
GSTM3	P21266	26.559	0	41.906	P21266	P21266	Glutathione S-transferase Mu 3		10.7006	10.6859	11.0924	11.9563	12.0376	11.2779	11.1037	11.0509	11.3563	5.41314	5.87863	5.58515	0.182404	0.28422	3	2	5	3	2	5	3	2	5	2	2	2	1	1	1	1	1	1
ATP6V1B2	P21281;P15313	56.5	0	40.301	P21281;P15313	P21281	V-type proton ATPase subunit B, brain isoform		12.1014	12.2921	11.7753	11.9856	12.0054	12.2574	11.8355	11.6583	11.8707	6.02813	6.04141	5.8941	0.963429	0.0753241	1	1	4	1	1	4	1	1	4	1	1	1	1	1	1	1	1	1
ATP6V1C1	P21283	43.941	0	30.412	P21283	P21283	V-type proton ATPase subunit C 1		11.9899	12.0394	11.9226	12.673	12.7263	12.4331	11.9855	11.8867	12.2827	5.992	6.30539	6.0258	0.00958902	0.134838	5	4	3	5	4	3	5	4	3	2	2	2	1	1	1	1	1	1
CSRP1	P21291	20.567	0	85.719	P21291	P21291	Cysteine and glycine-rich protein 1		10.3065	11.25	10.5859	11.1885	10.5272	10.9644	10.742	10.4821	10.7087	5.52373	5.61335	5.48881	0.256557	0.186253	2	1	2	2	1	2	2	1	2	1	1	1	0	0	0	2	2	2
FLNA	P21333	280.74	0	323.31	P21333	P21333	Filamin-A		14.8406	14.7432	14.7665	15.4524	15.4766	15.5017	15.1632	15.2075	15.1841	7.39173	7.73845	7.59247	0.00408156	0.00560758	41	35	48	38	32	45	37	31	43	17	17	17	11	12	12	21	21	21
MAOA	P21397	59.681	0	50.105	P21397	P21397	Amine oxidase [flavin-containing] A		12.7202	12.6016	12.5326	13.8721	13.9364	13.9703	13.1138	13.1698	13.1905	6.30907	6.96313	6.57901	0.00574633	1.1446e-05	4	5	5	3	4	4	3	4	4	4	4	4	3	3	3	2	2	2
VDAC1	P21796	30.772	0	295.75	P21796	P21796	Voltage-dependent anion-selective channel protein 1		13.9566	13.8917	13.8161	14.7362	14.8399	14.9169	14.1105	14.0861	14.0535	6.94407	7.4155	7.04168	0.0118302	0.0122791	6	7	8	6	7	8	6	7	8	10	10	10	12	12	11	6	6	6
FGFR2	P21802	92.024	0	46.373	P21802	P21802	Fibroblast growth factor receptor 2	FGFR2	10.0228	10.197	10.0551	12.2321	11.6718	12.2116	10.3832	10.7884	10.4069	5.21248	6.18592	5.42975	0.00757828	0.00303504	5	3	5	4	2	4	2	2	3	2	2	2	0	0	0	2	2	2
SDHB	P21912	31.629	0	158.52	P21912	P21912	Succinate dehydrogenase [ubiquinone] iron-sulfur subunit, mitochondrial		10.51	10.9523	10.4993	11.6644	11.2196	11.7612	10.973	10.9311	10.8871	5.32694	5.77421	5.63187	0.158306	0.095769	2	2	3	2	2	3	2	2	3	2	2	2	1	1	0	1	1	1
COMT	P21964	30.037	0	151.1	P21964	P21964	Catechol O-methyltransferase		12.2561	12.1745	12.1907	13.1817	13.312	13.3538	12.5272	12.4819	12.4289	6.10355	6.64125	6.23967	0.00560821	0.0147588	7	6	6	7	6	6	7	6	6	5	5	5	3	3	3	5	5	5
MUT	P22033	83.134	0	47.575	P22033	P22033	Methylmalonyl-CoA mutase, mitochondrial		10.6236	10.7837	10.6362	11.673	11.7028	11.6509	11.1714	10.9685	11.1668	5.3406	5.83777	5.55113	0.0023078	0.0345875	5	4	3	5	4	3	5	4	3	2	2	2	1	1	1	1	1	1
OSBP	P22059	89.42	0	103.24	P22059	P22059	Oxysterol-binding protein 1		12.5869	12.5472	12.6695	13.8643	13.827	13.6224	12.9708	13.0032	13.1262	6.30059	6.88561	6.51671	0.0106407	0.0326169	11	7	10	11	7	10	11	7	10	6	6	6	2	2	2	6	6	6
PCMT1	P22061	24.636	0	77.343	P22061	P22061	Protein-L-isoaspartate(D-aspartate) O-methyltransferase		11.305	11.663	11.3408	12.1282	11.9627	11.9754	11.5332	11.3033	11.6314	5.71813	6.01106	5.74466	0.096675	0.0501084	5	4	4	5	4	4	5	4	4	4	4	4	1	1	1	4	4	4
FBL	P22087	33.784	0	94.347	P22087	P22087	rRNA 2-O-methyltransferase fibrillarin		13.7407	13.5985	13.575	14.8278	14.8288	14.7607	14.0829	14.2092	14.2928	6.81905	7.40288	7.09748	0.00192137	0.0230905	9	8	10	9	8	10	8	8	9	4	4	4	7	7	7	4	4	4
GART	P22102	107.77	0	194.49	P22102	P22102	Trifunctional purine biosynthetic protein adenosine-3;Phosphoribosylamine--glycine ligase;Phosphoribosylformylglycinamidine cyclo-ligase;Phosphoribosylglycinamide formyltransferase		12.7389	12.714	12.7131	13.7895	13.7291	13.7175	13.1732	13.2761	13.2777	6.361	6.87269	6.62116	0.000258686	0.0171869	9	9	8	9	9	8	9	9	8	3	4	4	6	6	6	3	3	3
PAICS	P22234	47.079	0	179.82	P22234	P22234	Multifunctional protein ADE2;Phosphoribosylaminoimidazole-succinocarboxamide synthase;Phosphoribosylaminoimidazole carboxylase		13.5637	13.7096	13.5652	14.6057	14.4902	14.7148	14.1733	14.1308	14.0682	6.8064	7.3018	7.06206	0.018261	0.0440334	9	6	8	9	6	8	9	6	8	9	9	9	4	4	4	9	9	9
SCP2	P22307	58.993	0	51.145	P22307	P22307	Non-specific lipid-transfer protein		13.239	13.0885	13.1966	13.3914	13.5642	13.5989	13.1369	13.1596	13.0109	6.58736	6.7591	6.55123	0.0783298	0.071073	7	4	5	7	4	5	7	4	5	2	2	2	3	3	3	4	4	4
UBA1	P22314	117.85	0	323.31	P22314	P22314	Ubiquitin-like modifier-activating enzyme 1		13.7489	13.66	13.6846	14.6062	14.6057	14.662	14.0194	14.0877	14.0125	6.84893	7.31232	7.01994	0.00208698	0.00626133	11	10	11	11	10	11	11	10	11	10	10	10	6	6	6	7	7	7
NME2	P22392;O60361	17.298	0	72.868	P22392;O60361	P22392;O60361	Nucleoside diphosphate kinase B;Putative nucleoside diphosphate kinase	NME2	13.973	14.0467	14.0734	14.564	14.5185	14.6087	14.1732	14.1514	14.0268	7.01551	7.28187	7.05855	0.00458035	0.0423638	6	6	6	6	6	6	4	4	3	8	8	8	7	7	7	7	7	7
FGFR4	P22455	87.953	0	114.34	P22455	P22455	Fibroblast growth factor receptor 4	FGFR4	13.4386	13.2912	13.0455	14.5241	14.8575	14.912	13.7023	13.5308	13.7229	6.62921	7.38227	6.826	0.0254357	0.0256672	10	9	11	10	9	11	7	6	7	8	8	8	5	5	5	9	9	9
HNRNPA2B1	P22626	37.429	0	323.31	P22626	P22626	Heterogeneous nuclear ribonucleoproteins A2/B1		15.6368	15.6537	15.721	16.6409	16.5991	16.5036	15.8621	15.8803	15.9016	7.83525	8.29059	7.94067	0.00664061	0.006811	14	13	14	14	13	14	14	13	14	29	29	29	20	20	19	19	19	19
IGFBP4	P22692	27.934	0	208.15	P22692	P22692	Insulin-like growth factor-binding protein 4		13.2016	13.1654	13.2513	13.3575	13.3195	13.14	13.1869	13.2738	13.3352	6.60304	6.63616	6.63266	0.664534	0.926929	5	6	7	5	6	7	5	6	7	3	3	3	8	8	8	2	2	2
UQCRC2	P22695	48.442	0	323.31	P22695	P22695	Cytochrome b-c1 complex subunit 2, mitochondrial		13.4702	13.4088	13.5119	14.6099	14.6403	14.5369	13.7439	13.7655	13.7625	6.73184	7.29784	6.87867	0.0038143	0.00212469	12	10	10	12	10	10	12	10	10	11	11	11	5	5	5	7	7	7
TCEA1	P23193;Q15560	33.969	0	55.615	P23193;Q15560	P23193	Transcription elongation factor A protein 1		11.4133	10.712	11.5013	12.1589	12.7682	12.4622	11.9627	12.0496	11.5759	5.77109	6.39822	6.09803	0.0784176	0.376224	4	3	5	4	3	5	4	3	5	3	3	3	0	0	0	2	2	2
SFPQ	P23246	76.149	0	267.31	P23246	P23246	Splicing factor, proline- and glutamine-rich		15.3082	15.3044	15.2428	16.3254	16.2994	16.367	15.6118	15.6576	15.6461	7.64258	8.1653	7.81924	0.00191518	0.00147068	15	15	17	15	15	17	14	14	16	18	18	18	18	18	18	15	15	15
PPIB	P23284	23.742	0	84.798	P23284	P23284	Peptidyl-prolyl cis-trans isomerase B		14.6597	14.6107	14.5766	15.7087	15.7439	15.7818	15.2143	15.1976	15.1954	7.30784	7.8724	7.6012	0.00229197	0.00353671	6	7	6	6	7	6	6	7	6	14	14	14	9	9	9	6	6	6
GLDC	P23378	112.73	0	125.88	P23378	P23378	Glycine dehydrogenase (decarboxylating), mitochondrial		11.5857	11.1917	11.3046	11.9355	12.2143	12.239	11.6644	11.7926	11.6969	5.68033	6.06479	5.859	0.0969478	0.0436953	11	8	10	11	8	10	11	8	10	1	1	1	1	1	1	4	4	4
WARS	P23381	53.165	0	58.45	P23381	P23381	Tryptophan--tRNA ligase, cytoplasmic;T1-TrpRS;T2-TrpRS		9.90469	10.0542	9.6373	10.6005	10.357	10.8246	9.96739	10.0963	10.0005	5.09937	5.46367	5.17736	0.315444	0.272007	4	5	0	4	5	0	4	5	0	1	1	1	1	1	1	0	0	0
RPS3	P23396	26.688	0	278.3	P23396	P23396	40S ribosomal protein S3		14.0135	14.0782	13.9873	15.0737	15.0642	15.0576	14.7586	14.7027	14.7927	7.01316	7.53258	7.37568	0.000869424	0.0220054	10	9	7	10	9	7	10	9	7	9	9	9	8	9	9	5	5	5
JAK1	P23458	133.28	0	66.485	P23458	P23458	Tyrosine-protein kinase JAK1	JAK1	10.5028	10.3436	10.2809	10.9764	10.8993	11.1477	10.5473	10.749	10.6187	5.35454	5.67056	5.48584	0.207669	0.0757236	5	2	3	5	2	3	5	2	3	1	1	1	0	0	0	1	1	1
AHCY	P23526	47.716	0	93.74	P23526	P23526	Adenosylhomocysteinase		13.0994	13.0506	13.0503	13.966	13.9848	13.9573	13.3234	13.3536	13.3861	6.53337	6.98468	6.67717	0.000683692	0.00254325	7	7	5	7	7	5	7	7	5	3	3	3	3	3	3	4	4	4
CFL1	P23528	18.502	0	323.31	P23528	P23528	Cofilin-1		14.6368	14.5875	14.6357	15.5861	15.6363	15.5821	15.0842	15.057	15.0728	7.30999	7.80073	7.53567	0.00175004	0.00399827	9	9	10	9	9	10	8	8	8	18	18	18	13	13	13	8	8	8
EIF4B	P23588	69.15	0	84.519	P23588	P23588	Eukaryotic translation initiation factor 4B		11.0942	11.0147	10.9704	11.3697	12.1625	12.1747	12.1114	11.5144	11.5095	5.67988	6.11782	6.02254	0.00886689	0.000189894	5	3	5	5	3	5	5	3	5	0	0	0	1	1	1	3	3	3
ITPKA	P23677;P27987	51.008	0	37.509	P23677;P27987	P23677	Inositol-trisphosphate 3-kinase A	ITPKA	10.5001	11.0181	10.9364	11.3765	11.6785	11.6524	11.8883	11.1716	11.248	5.57577	5.95124	5.88466	0.0300403	0.0779852	2	2	2	2	2	2	2	2	2	0	0	0	1	1	1	1	1	1
CPT2	P23786	73.776	0	323.31	P23786	P23786	Carnitine O-palmitoyltransferase 2, mitochondrial		12.7828	12.8174	12.7382	13.698	13.7415	13.6776	13.0757	12.9783	13.1504	6.38974	6.85285	6.53408	5.93061e-05	0.0237904	9	6	8	9	6	8	9	6	8	4	4	4	3	3	3	7	7	7
DTYMK	P23919	23.819	0	26.352	P23919	P23919	Thymidylate kinase	DTYMK	9.93947	9.70855	9.61035	10.7548	11.1109	10.7957	9.99376	9.92178	10.3016	5.04306	5.61024	5.20285	0.0713755	0.282975	3	3	2	3	3	2	3	3	2	0	0	0	1	1	1	1	1	1
RRM1	P23921	90.069	0	95.533	P23921	P23921	Ribonucleoside-diphosphate reductase large subunit		12.0752	12.1308	12.2745	13.5446	13.1639	13.3767	12.7098	13.0838	12.7009	6.0801	6.68086	6.41574	0.0155822	0.255229	7	7	9	7	7	9	7	7	9	2	2	2	2	2	2	2	2	2
KDELR2	P33947;P24390	24.422	0.0033034	7.63	P33947;P24390	P33947;P24390	ER lumen protein-retaining receptor 2;ER lumen protein-retaining receptor 1		9.73915	10.9136	10.2031	12.2748	11.1371	11.9116	10.8155	10.8363	10.7692	5.3093	6.05392	5.57016	0.137526	0.0946181	1	1	1	1	1	1	1	1	1	1	1	1	0	0	0	1	1	1
CYP3A7	P24462;P08684	57.47	0	54.616	P24462;P08684	P24462;P08684	Cytochrome P450 3A7;Cytochrome P450 3A4		11.8806	11.8738	11.7969	12.6768	12.7412	12.6253	12.054	11.9958	12.1727	5.92523	6.34054	6.03708	0.000887965	0.0321571	5	4	4	5	4	4	5	4	4	6	6	6	4	4	4	3	3	3
NR2F2	P24468	45.571	0	66.428	P24468	P24468	COUP transcription factor 2		11.8948	12.0174	12.056	12.7709	12.6194	12.6008	12.1893	12.2756	12.2472	5.99469	6.33185	6.11869	0.0310029	0.045424	7	7	6	6	7	5	2	2	1	2	2	2	5	5	5	4	4	4
EEF1B2	P24534	24.763	0	295.71	P24534	P24534	Elongation factor 1-beta		13.5021	13.3574	13.4022	14.2304	14.3065	14.3559	13.6538	13.7397	13.6581	6.71028	7.1488	6.84191	0.00965967	0.00657015	6	6	7	4	4	5	4	4	5	3	3	3	2	2	2	7	7	7
ATP5F1	P24539	28.908	0	189.65	P24539	P24539	ATP synthase F(0) complex subunit B1, mitochondrial		13.6972	13.7293	13.6846	14.8177	14.8278	14.9018	14.3243	14.2466	14.2598	6.85185	7.42456	7.13844	0.00140353	0.00739689	6	7	7	6	7	7	6	7	7	5	5	5	4	4	4	7	7	7
ACP1	P24666	18.042	0	46.33	P24666	P24666	Low molecular weight phosphotyrosine protein phosphatase		11.5945	11.4273	11.4158	12.2022	12.3757	12.4545	11.6559	11.6224	11.5458	5.7396	6.17206	5.804	0.0269342	0.0272672	3	2	3	3	2	3	3	2	3	5	5	5	1	1	1	1	1	1
ACAT1	P24752	45.199	0	143.96	P24752	P24752	Acetyl-CoA acetyltransferase, mitochondrial		13.6933	13.5495	13.6945	14.1957	14.2225	14.2146	13.655	13.7902	13.6708	6.82289	7.10546	6.85267	0.0116575	0.00740218	8	6	9	8	6	9	8	6	9	4	4	4	5	5	5	9	9	9
POLR2A	P24928	217.17	0	217.5	P24928	P24928	DNA-directed RNA polymerase II subunit RPB1		13.2847	13.4151	13.3047	14.2423	14.1269	14.1363	13.7262	13.7589	13.8382	6.66741	7.08424	6.88722	0.00954676	0.0336436	9	17	16	9	17	16	9	17	16	2	2	2	7	7	7	5	5	5
MCM3	P25205	90.98	0	259.44	P25205	P25205	DNA replication licensing factor MCM3		13.4826	13.5232	13.3516	14.3418	14.2869	14.5145	14.0067	13.9974	13.9364	6.72622	7.19054	6.99009	0.0236165	0.0654659	13	12	12	13	12	12	13	12	12	10	10	10	8	8	8	4	4	4
MPST	P25325	33.178	0	47.614	P25325	P25325	3-mercaptopyruvate sulfurtransferase		12.5556	12.3682	12.4211	13.2324	13.4006	13.3382	12.8521	12.8407	12.8383	6.22417	6.66187	6.42184	0.0205988	0.0169782	5	3	1	5	3	1	5	3	1	5	5	5	2	2	2	1	1	1
RPS12	P25398	14.515	0	25.133	P25398	P25398	40S ribosomal protein S12		9.6822	9.38663	9.26639	10.5679	10.6843	10.595	9.97515	10.2233	10.3674	4.8892	5.47455	5.26097	0.0141207	0.333303	2	3	3	2	3	3	2	3	3	0	0	0	1	1	1	1	1	1
YY1	P25490;Q96MM3	44.712	0	89.288	P25490;Q96MM3	P25490;Q96MM3	Transcriptional repressor protein YY1;Zinc finger protein 42 homolog		10.5281	10.768	10.2198	11.2072	11.3923	11.2395	11.0731	10.676	11.3083	5.41931	5.8065	5.67623	0.045059	0.383076	1	1	1	1	1	1	1	1	1	1	1	1	1	1	1	0	0	0
DNAJB1	P25685;Q9UDY4	38.044	0	64.849	P25685;Q9UDY4	P25685	DnaJ homolog subfamily B member 1		12.4476	12.4037	12.4631	12.9518	13.2691	13.0004	12.8053	12.5779	12.7783	6.21906	6.53687	6.36024	0.0431978	0.207409	7	8	8	7	8	8	7	8	8	3	3	3	3	3	3	5	5	5
ATP5A1	P25705	59.75	0	318.82	P25705	P25705	ATP synthase subunit alpha, mitochondrial		15.3624	15.3668	15.3085	16.4066	16.3784	16.3529	15.6716	15.6926	15.7698	7.67295	8.18965	7.85565	0.000160056	0.00695351	19	14	15	19	14	15	19	14	15	29	29	29	20	23	22	18	18	18
PSMA1	P25786	29.555	0	47.339	P25786	P25786	Proteasome subunit alpha type-1		11.5986	11.3274	11.2992	11.8239	12.0976	12.0763	11.7063	11.7315	11.7868	5.7042	5.99964	5.87077	0.117997	0.108775	6	5	3	6	5	3	6	5	3	1	1	1	1	1	1	2	2	2
PSMA2	P25787	25.898	0	52.509	P25787	P25787	Proteasome subunit alpha type-2		11.5662	11.6878	12.1215	12.2501	12.1453	12.3441	11.7956	11.8258	11.0506	6.06258	6.28991	5.94532	0.116467	0.0928851	3	3	2	3	3	2	3	3	2	3	3	3	2	2	2	0	0	0
PSMA3	P25788	28.433	0	202.45	P25788	P25788	Proteasome subunit alpha type-3		12.4562	12.2757	12.473	13.1333	13.2052	13.0544	12.5806	12.6619	12.6279	6.20082	6.56548	6.31172	0.0265948	0.00812148	4	4	4	4	4	4	4	4	4	4	4	4	1	1	1	1	2	2
PSMA4	P25789	29.483	0	123.11	P25789	P25789	Proteasome subunit alpha type-4		12.6882	12.6601	12.7717	13.4362	13.4974	13.4805	13.1071	13.0632	13.0133	6.35335	6.73568	6.53059	0.00362904	0.0129192	4	2	1	4	2	1	4	2	1	1	1	1	1	1	1	2	2	2
MSN	P26038	67.819	0	42.763	P26038	P26038	Moesin		12.4616	12.3812	12.3955	12.1085	12.2264	12.208	11.9042	11.8535	11.9178	6.20638	6.09048	5.9459	0.081066	0.0475987	6	4	7	4	3	4	4	3	4	2	2	2	1	1	1	5	5	5
DDX6	P26196	54.416	0	148.14	P26196	P26196	Probable ATP-dependent RNA helicase DDX6		12.5437	12.6601	12.4362	13.5392	13.5464	13.6503	13.0268	12.8914	13.0092	6.27333	6.7893	6.48791	0.0125476	0.0086013	6	6	5	6	6	5	6	6	5	4	4	4	3	3	3	3	3	3
DNMT1	P26358	183.16	0	218.32	P26358	P26358	DNA (cytosine-5)-methyltransferase 1		13.1999	13.1901	13.2379	14.2282	14.1549	14.2362	13.7176	13.7595	13.6547	6.60466	7.1032	6.85529	0.000431906	0.0186129	13	12	13	13	12	13	13	12	13	7	7	7	3	3	3	6	6	6
U2AF2	P26368	53.5	0	135.21	P26368	P26368	Splicing factor U2AF 65 kDa subunit		9.24668	8.77962	9.52751	10.3807	10.7618	9.9414	9.86632	10.0055	10.0114	4.75897	5.34733	5.1472	0.196504	0.133384	3	4	1	3	4	1	3	4	1	1	1	1	1	2	2	0	0	0
RPL13	P26373	24.261	0	86.977	P26373	P26373	60S ribosomal protein L13		14.9604	14.9469	14.8965	15.5519	15.5992	15.621	14.408	14.4519	14.408	7.4673	7.79534	7.21133	0.0042826	0.000979791	6	6	6	6	6	6	6	6	6	11	11	11	10	10	10	8	8	8
IVD	P26440	46.65	0	121.42	P26440	P26440	Isovaleryl-CoA dehydrogenase, mitochondrial		12.2278	11.5828	12.2426	11.7572	12.0906	11.7951	11.3994	11.6859	11.3673	6.17554	6.10715	5.90877	0.00246041	0.0837244	4	2	5	4	2	5	4	2	5	1	1	1	0	0	0	1	1	1
HMGB2	P26583	24.033	0	22.187	P26583	P26583	High mobility group protein B2		12.2972	12.3776	12.1834	13.4771	13.45	13.5591	13.0546	13.0009	13.0504	6.14302	6.74771	6.51765	0.00771787	0.00256633	2	1	2	2	1	2	2	1	2	2	2	2	3	3	3	1	1	1
PTBP1	P26599	57.221	0	180.18	P26599	P26599	Polypyrimidine tract-binding protein 1		13.9477	13.9512	14.0247	15.0783	15.0444	14.9446	14.2105	14.2383	14.2851	6.98726	7.51123	7.12231	0.0047475	0.00832007	5	7	7	5	7	7	4	6	6	12	12	12	9	9	9	13	13	13
TARS	P26639	83.434	0	207.07	P26639	P26639	Threonine--tRNA ligase, cytoplasmic		12.6898	12.6812	12.6198	13.5652	13.5437	13.5002	13.0052	13.0175	13.1314	6.33181	6.76818	6.5257	5.00347e-05	0.01792	7	7	9	7	7	9	7	7	9	4	4	4	3	3	3	5	5	5
VARS	P26640	140.47	0	323.31	P26640	P26640	Valine--tRNA ligase		14.1125	14.034	14.0174	14.9958	15.0101	14.9563	14.4954	14.5504	14.6202	7.02732	7.4937	7.27767	0.000915326	0.022582	23	14	18	23	14	18	23	14	18	9	9	9	8	8	8	11	11	11
EEF1G	P26641	50.118	0	225.24	P26641	P26641	Elongation factor 1-gamma		13.7806	13.6547	13.9152	15.3136	15.3118	15.1471	14.4563	14.573	14.5107	6.89174	7.62875	7.25668	0.010809	0.00876796	11	13	13	11	13	13	11	13	13	10	10	10	7	8	7	15	15	15
FKBP2	P26885	15.649	0	17.508	P26885	P26885	Peptidyl-prolyl cis-trans isomerase FKBP2		10.7492	10.4762	10.4362	12.0367	11.315	11.4005	9.8585	10.9963	10.8652	5.44361	5.95869	5.45333	0.0509177	0.172765	1	2	2	1	2	2	1	2	2	0	0	0	1	2	2	1	1	1
STOM	P27105	31.73	0	92.172	P27105	P27105	Erythrocyte band 7 integral membrane protein		11.4177	11.0875	11.1911	11.2828	11.4564	10.9112	10.9701	11.1948	11.6092	5.78273	5.77505	5.7957	0.939278	0.708219	4	4	4	4	4	4	4	4	4	0	0	0	3	3	3	1	1	1
AK4	P27144	25.268	0	20.764	P27144	P27144	Adenylate kinase 4, mitochondrial	AK4	10.5913	10.7444	10.5996	11.9704	11.5222	11.4735	10.6386	11.0247	11.1942	5.4892	5.99436	5.64293	0.0476914	0.176342	2	1	2	2	1	2	2	1	2	0	0	0	1	1	1	1	1	1
MAOB	P27338	58.762	0	117.21	P27338	P27338	Amine oxidase [flavin-containing] B		11.1369	11.1114	11.1565	12.084	12.1123	12.1003	11.2733	11.3472	11.315	5.56745	6.04942	5.6559	0.0005059	0.000158849	8	7	8	8	7	8	7	6	7	1	1	1	2	2	2	2	2	2
YWHAQ	P27348	27.764	0	101.87	P27348	P27348	14-3-3 protein theta		10.3951	9.98233	10.3113	11.3439	11.3868	11.5876	10.9182	11.2585	10.741	5.28147	5.88639	5.65296	0.0908213	0.201819	3	3	3	2	2	2	2	2	2	3	3	3	0	0	0	1	1	1
RPL10	P27635;Q96L21	24.604	0	40.232	P27635;Q96L21	P27635	60S ribosomal protein L10		12.9819	13.0289	13.1779	14.606	14.2792	14.2485	13.4161	13.7136	13.5917	6.53145	7.18895	6.78691	0.0210327	0.0757136	4	4	4	4	4	4	4	4	4	5	5	5	4	4	4	5	5	5
RPA1	P27694	68.137	0	84.667	P27694	P27694	Replication protein A 70 kDa DNA-binding subunit;Replication protein A 70 kDa DNA-binding subunit, N-terminally processed		10.4856	10.4028	10.9752	11.1708	11.1682	10.9774	10.9953	11.1023	10.6526	5.47725	5.71939	5.62505	0.0628042	0.393637	4	5	6	4	5	6	4	5	6	2	2	2	2	2	2	0	0	0
APEX1	P27695	35.554	0	323.31	P27695	P27695	DNA-(apurinic or apyrimidinic site) lyase;DNA-(apurinic or apyrimidinic site) lyase, mitochondrial		13.2854	13.0457	13.1481	14.0069	14.1975	14.0327	13.6413	13.6545	13.7129	6.57986	7.03951	6.83478	0.0251318	0.0347615	8	6	7	8	6	7	8	6	7	11	11	11	5	5	5	4	4	4
CAD	P27708	242.98	0	113.65	P27708	P27708	CAD protein;Glutamine-dependent carbamoyl-phosphate synthase;Aspartate carbamoyltransferase;Dihydroorotase		11.4324	11.7345	11.475	12.3504	12.1869	12.1918	12.0038	11.8181	12.1015	5.94032	6.28818	6.1539	0.0799863	0.41677	8	4	3	8	4	3	7	4	3	5	5	5	0	0	0	2	2	2
CALR	P27797	48.141	0	155.1	P27797	P27797	Calreticulin		14.4873	14.5057	14.3769	14.9662	14.9932	15.0983	14.5654	14.5101	14.5369	7.22831	7.50961	7.26874	0.0255107	0.0134208	9	6	8	9	6	8	9	6	8	13	13	13	5	5	5	6	6	6
MAP4	P27816	121	0	263.53	P27816	P27816	Microtubule-associated protein 4		13.813	13.9974	13.8099	14.4819	14.3045	14.4461	14.1992	14.1457	14.2137	6.93672	7.20543	7.0931	0.0654353	0.0430825	19	15	16	19	15	16	19	15	16	14	14	14	4	4	4	6	6	6
CANX	P27824	67.567	0	203.53	P27824	P27824	Calnexin		14.2138	14.2119	13.8702	15.3364	15.5792	15.5232	14.7548	14.5294	14.8951	7.04932	7.73981	7.36322	0.0136674	0.0516843	14	12	12	14	12	12	14	12	12	11	11	11	9	9	9	4	4	4
PSMA5	P28066	26.411	0	79.374	P28066	P28066	Proteasome subunit alpha type-5		11.6955	11.944	11.6181	12.4248	12.1626	12.3301	11.9221	11.8767	12.0934	6.04294	6.31959	6.14871	0.004704	0.225701	4	2	5	4	2	5	4	2	5	3	3	3	0	0	0	4	4	4
PSMB4	P28070	29.204	0	34.372	P28070	P28070	Proteasome subunit beta type-4		11.743	11.7562	11.8386	12.5687	12.6704	12.4161	12.0672	11.9621	12.1263	5.88963	6.27586	6.02592	0.0220729	0.0775486	2	2	1	2	2	1	2	2	1	1	1	1	1	1	1	1	1	1
PSMB5	P28074	28.48	0	62.339	P28074	P28074	Proteasome subunit beta type-5		11.9081	12.8569	11.4326	12.1281	11.4688	11.7876	11.6507	11.4146	12.4755	6.03294	5.89742	5.92347	0.666467	0.881793	4	3	3	4	3	3	4	3	3	2	2	2	1	1	1	1	1	1
ABCD3	P28288	75.475	0	116.38	P28288	P28288	ATP-binding cassette sub-family D member 3		13.2641	13.2378	13.0888	14.142	14.1831	14.3591	13.3151	13.3156	13.255	6.59844	7.11403	6.64762	0.0180089	0.0129381	10	8	10	10	8	10	10	8	10	8	8	8	3	3	3	2	2	2
SSFA2	P28290	138.38	0	323.31	P28290	P28290	Sperm-specific antigen 2		13.5241	13.4679	13.4479	14.2957	14.3238	14.347	13.7295	13.7358	13.7559	6.73998	7.16108	6.8702	0.00253024	0.000307087	19	13	16	19	13	16	19	13	16	8	8	7	6	6	5	7	7	7
NDUFS1	P28331	79.467	0	229.82	P28331	P28331	NADH-ubiquinone oxidoreductase 75 kDa subunit, mitochondrial		12.5022	12.5708	12.3883	12.9238	12.8894	13.1245	12.6674	12.6239	12.6033	6.24355	6.48961	6.31578	0.0835315	0.0783174	7	6	10	7	6	10	7	6	10	4	4	4	3	3	3	6	6	6
POLD1	P28340	123.63	0	41.849	P28340	P28340	DNA polymerase delta catalytic subunit		11.0034	11.266	11.1575	11.9288	11.7391	11.7288	11.4543	11.3856	11.5034	5.57114	5.89944	5.72389	0.0570471	0.0462768	2	4	7	2	4	7	2	4	7	1	1	1	1	1	1	1	1	1
SMARCA1	P28370	122.6	0	139.19	P28370	P28370	Probable global transcription activator SNF2L1		13.0814	13.053	12.8762	14.3004	14.3575	14.4983	13.5556	13.524	13.5108	6.50178	7.1927	6.76507	0.0104789	0.0101133	15	12	9	15	12	9	10	9	6	8	8	8	3	3	3	1	1	1
MAPK1	P28482;P27361	41.389	0	71.909	P28482;P27361	P28482	Mitogen-activated protein kinase 1	MAPK1	10.67	11.2463	10.9491	11.9093	11.526	11.5278	11.2619	11.0207	11.3215	5.64424	5.99384	5.76733	0.236068	0.314911	7	6	6	7	6	6	7	6	6	1	1	1	0	0	0	2	2	2
RXRB	P28702	56.921	0	44.567	P28702	P28702	Retinoic acid receptor RXR-beta		10.2874	10.2384	10.6289	11.2047	11.1124	11.3817	10.6152	10.8128	10.0573	5.35912	5.78314	5.41421	0.0125579	0.204261	4	2	3	4	2	3	3	1	1	1	1	1	1	1	1	0	0	0
GRN	P28799	63.544	0	35.762	P28799	P28799	Granulins;Acrogranin;Paragranulin;Granulin-1;Granulin-2;Granulin-3;Granulin-4;Granulin-5;Granulin-6;Granulin-7		11.5694	11.5195	11.624	11.9349	11.927	11.8258	11.9802	12.0651	12.0658	5.78548	5.94796	6.01851	0.0495161	0.135007	2	3	3	2	3	3	2	3	3	1	1	1	1	1	1	1	1	1
LAP3	P28838	56.166	0	220.73	P28838	P28838	Cytosol aminopeptidase		13.4137	13.3642	13.033	13.4057	13.4318	13.5525	13.0396	13.0738	13.2748	6.63516	6.73167	6.56469	0.42175	0.0109471	12	8	7	12	8	7	12	8	7	3	3	3	3	3	3	3	3	3
GTF2E1	P29083	49.452	0.0033654	8.481	P29083	P29083	General transcription factor IIE subunit 1		9.18625	9.01777	9.37444	9.96516	10.154	9.93229	9.69323	9.66625	9.51547	4.76308	5.17524	4.97916	0.137256	0.181784	1	1	0	1	1	0	1	1	0	1	1	1	1	1	1	0	0	0
TPP2	P29144	138.35	0	146.06	P29144	P29144	Tripeptidyl-peptidase 2		12.0074	11.8674	11.8404	12.6916	12.6974	12.8002	12.3701	12.5008	12.4247	5.95252	6.36486	6.21594	0.00992768	0.0689107	7	7	7	7	7	7	7	7	7	3	3	3	3	3	3	2	2	2
MPG	P29372	32.868	0	30.144	P29372	P29372	DNA-3-methyladenine glycosylase		9.54587	9.42447	9.33299	9.8716	10.1472	10.3732	9.8919	9.75672	9.59876	4.88389	5.23199	5.04123	0.275797	0.626176	3	1	2	3	1	2	3	1	2	1	1	1	1	1	1	0	0	0
TKT	P29401	67.877	0	244.2	P29401	P29401	Transketolase	TKT	14.1457	14.1516	13.9634	14.791	14.8444	14.9377	14.3392	14.271	14.3785	7.04346	7.42886	7.1648	0.0214163	0.00878566	8	7	8	8	7	8	8	7	8	9	9	9	4	4	4	4	4	4
PML	P29590	97.55	0	83.458	P29590	P29590	Protein PML		13.4588	13.4133	13.3127	13.9562	14.0064	14.0253	13.6415	13.6447	13.7075	6.69746	6.99799	6.83228	0.0143233	0.00258228	6	7	8	6	7	8	6	7	8	3	3	3	6	6	6	4	4	4
EEF1D	P29692	31.121	0	323.31	P29692	P29692	Elongation factor 1-delta		13.6566	13.5651	13.6704	14.6585	14.699	14.673	14.0183	14.0557	13.9851	6.81536	7.33841	7.00986	0.00231194	0.00144717	9	8	10	9	8	10	7	6	8	8	8	8	8	8	8	5	5	5
MARCKS	P29966	31.554	0	323.31	P29966	P29966	Myristoylated alanine-rich C-kinase substrate		13.9335	13.9428	14.0765	14.7991	14.7669	14.8084	14.4944	14.4955	14.361	6.99213	7.39572	7.22515	0.00286843	0.0364849	9	8	9	9	8	9	8	7	8	10	10	10	7	7	7	10	10	10
GNA11	P29992;O95837	42.123	0	24.506	P29992;O95837	P29992	Guanine nucleotide-binding protein subunit alpha-11		11.8897	11.7336	11.6996	12.7727	12.7993	12.9059	12.0169	12.1643	12.0854	5.88715	6.41298	6.04444	0.0112029	0.00704263	6	2	4	3	2	3	3	2	3	1	1	1	2	2	2	2	2	2
ALDH4A1	P30038	61.719	0	118.87	P30038	P30038	Delta-1-pyrroline-5-carboxylate dehydrogenase, mitochondrial		13.2041	13.022	13.3699	14.0199	14.131	13.9654	13.4591	13.5693	13.4214	6.59934	7.01938	6.74164	0.0445806	0.000266153	6	8	10	6	8	10	6	8	10	2	2	2	4	4	4	7	7	7
ERP29	P30040	28.993	0	156.68	P30040	P30040	Endoplasmic reticulum resident protein 29		14.053	13.9731	13.8739	15.0666	15.161	15.1516	14.4215	14.4151	14.5156	6.98334	7.56321	7.22537	0.00571534	0.00430381	8	7	5	8	7	5	8	7	5	8	8	8	7	7	7	8	8	8
PRDX6	P30041	25.035	0	218.05	P30041	P30041	Peroxiredoxin-6		13.809	13.7784	13.7673	14.5561	14.5256	14.4845	14.1915	14.2418	14.2934	6.89244	7.26105	7.12112	0.000279131	0.0646326	6	6	5	6	6	5	6	6	5	8	8	8	6	6	6	8	7	8
PRDX5	P30044	22.086	0	50.258	P30044	P30044	Peroxiredoxin-5, mitochondrial		10.9395	10.8613	10.699	11.1806	11.4882	11.6709	11.0952	10.8912	10.8635	5.41664	5.72327	5.47498	0.120146	0.161705	1	1	2	1	1	2	1	1	2	2	1	2	2	1	2	3	3	3
PRDX3	P30048	27.692	0	68.709	P30048	P30048	Thioredoxin-dependent peroxide reductase, mitochondrial		11.4972	11.382	11.2626	11.8335	11.8659	12.051	11.5987	11.6936	11.5993	5.6903	5.95839	5.81527	0.0750486	0.101022	4	3	5	4	3	5	4	3	5	2	2	2	3	3	3	3	3	3
ATP5D	P30049	17.49	0	126.01	P30049	P30049	ATP synthase subunit delta, mitochondrial		10.5661	10.7412	10.6343	11.2433	11.1264	11.0491	10.6813	10.5703	10.7909	5.49026	5.73648	5.50709	0.155212	0.234339	1	2	2	1	2	2	1	2	2	1	1	1	0	0	0	1	1	1
RPL12	P30050	17.818	0	222.11	P30050	P30050	60S ribosomal protein L12		13.1308	13.1544	13.2037	14.3399	14.3336	14.3352	13.931	13.9081	13.8394	6.58149	7.1681	6.94641	0.000442583	0.00816034	5	5	4	5	5	4	5	5	4	6	7	7	6	6	7	3	3	3
ECHS1	P30084	31.387	0	51.034	P30084	P30084	Enoyl-CoA hydratase, mitochondrial		12.7529	12.6644	12.7174	13.4637	13.4691	13.3601	13.0186	13.0039	13.1384	6.35578	6.71548	6.52681	0.00626541	0.0560152	5	3	4	5	3	4	5	3	4	5	5	5	1	1	1	4	4	4
CMPK1	P30085	22.222	0	22.55	P30085	P30085	UMP-CMP kinase	CMPK1	10.9737	10.5924	10.6735	11.3122	11.304	11.6868	11.0118	11.3991	10.9677	5.53994	5.88385	5.72977	0.308514	0.261386	1	2	3	1	2	3	1	2	3	1	1	1	0	0	0	1	1	1
PEBP1	P30086	21.057	0	88.129	P30086	P30086	Phosphatidylethanolamine-binding protein 1;Hippocampal cholinergic neurostimulating peptide		13.0671	12.947	13.0436	13.4377	13.481	13.4672	13.0651	13.1663	13.0907	6.50962	6.73097	6.5537	0.0153848	0.00450212	6	5	6	6	5	6	6	5	6	4	3	4	6	6	6	5	5	5
PDIA3	P30101	56.782	0	323.31	P30101	P30101	Protein disulfide-isomerase A3		15.268	15.285	15.2832	16.6307	16.6038	16.5723	15.9314	15.9293	15.9821	7.63937	8.30113	7.97379	0.000350518	0.00397554	17	15	16	17	15	16	17	15	16	24	25	25	17	19	18	24	24	24
PPP2R1A	P30153	65.308	0	86.59	P30153	P30153	Serine/threonine-protein phosphatase 2A 65 kDa regulatory subunit A alpha isoform		12.0909	12.2821	12.2424	13.2301	13.0971	13.1992	12.7111	12.7087	12.6402	6.10257	6.58774	6.34334	0.0134508	0.0151926	7	9	9	7	9	9	7	9	9	1	1	1	4	4	4	4	4	4
CDC27	P30260	91.866	0	107.19	P30260	P30260	Cell division cycle protein 27 homolog		10.8805	10.7492	10.8558	11.6701	11.7051	11.6703	11.4448	11.4914	11.4641	5.41425	5.84091	5.73337	0.00523379	0.014441	5	5	7	5	5	7	5	5	7	3	3	3	1	1	1	2	2	2
WEE1	P30291	71.597	0	13.139	P30291	P30291	Wee1-like protein kinase	WEE1	10.4248	10.2018	10.2422	11.0696	11.0823	10.9037	10.2523	10.4569	10.5951	5.31147	5.67593	5.38404	0.0219848	0.303388	2	2	2	2	2	2	2	2	2	1	1	1	0	0	0	1	1	1
NKTR	P30414	165.67	0	261.3	P30414	P30414	NK-tumor recognition protein;Putative peptidyl-prolyl cis-trans isomerase		10.6852	10.0212	10.7456	11.3757	12.1266	11.0033	10.8092	10.7517	11.1331	5.40866	5.9176	5.61565	0.373273	0.739557	7	4	4	7	4	4	7	4	4	2	2	2	0	0	0	2	2	2
NMT1	P30419	56.806	0	75.335	P30419	P30419	Glycylpeptide N-tetradecanoyltransferase 1		13.4368	13.54	13.4884	14.1938	14.238	14.0429	13.9453	13.7778	14.0314	6.74421	7.07912	6.95908	0.0116178	0.330642	5	5	5	5	5	5	5	5	5	7	7	7	2	2	2	3	3	3
HMOX2	P30519	36.032	0	323.31	P30519	P30519	Heme oxygenase 2		13.7886	13.7276	13.5843	15.0876	14.9805	15.3383	13.8897	14.0849	13.8266	6.85007	7.56774	6.96688	0.0171629	0.0309109	12	12	10	12	12	10	12	12	10	16	19	17	10	12	11	10	11	9
ADSS	P30520	50.097	0	14.326	P30520	P30520	Adenylosuccinate synthetase isozyme 2		10.9558	11.345	11.0684	11.2215	12.1062	12.3016	12.4607	11.3564	11.3702	5.72818	6.10489	6.03122	0.149796	0.0596012	2	1	2	2	1	2	2	1	2	0	0	0	1	1	1	1	1	1
LRPAP1	P30533	41.465	0	174.38	P30533	P30533	Alpha-2-macroglobulin receptor-associated protein		12.0115	12.3417	12.1727	13.7629	13.4562	13.6703	12.6332	12.6439	12.6234	6.08766	6.8149	6.31674	0.0224965	0.00932994	6	7	8	6	7	8	6	7	8	1	1	1	2	2	2	6	6	6
TSPO	P30536	18.828	0.003331	7.9089	P30536	P30536	Translocator protein		9.90994	9.35509	8.64112	10.8467	11.3824	12.645	9.54126	9.73367	9.02689	4.81769	5.97903	4.88364	0.233694	0.262844	1	1	1	1	1	1	1	1	1	0	0	0	1	1	1	1	1	1
SRI	P30626	21.676	0	20.281	P30626	P30626	Sorcin		10.822	10.891	10.3658	11.4196	11.3752	12.0561	11.0642	11.1212	10.8559	5.51313	5.97514	5.67355	0.123559	0.153168	3	2	1	3	2	1	3	2	1	1	1	1	2	2	2	0	0	0
SERPINB1	P30740	42.741	0	253.53	P30740	P30740	Leukocyte elastase inhibitor		12.6335	12.6998	12.7322	13.7475	13.7026	13.6167	13.1738	13.1752	13.2397	6.34425	6.84447	6.59812	0.00624818	0.0212827	6	6	6	6	6	6	6	6	6	2	2	2	3	3	3	4	4	4
ALDH1B1	P30837;P47895	57.206	0	125.67	P30837;P47895	P30837	Aldehyde dehydrogenase X, mitochondrial		11.3593	11.2529	11.333	12.2435	12.3166	12.3446	11.7827	11.8483	11.7332	5.65752	6.15079	5.89403	0.00362701	0.0121249	5	5	5	5	5	5	5	5	5	1	1	1	4	4	4	3	3	3
POLR2B	P30876	133.9	0	323.31	P30876	P30876	DNA-directed RNA polymerase II subunit RPB2		13.289	13.4195	13.2805	14.0675	13.9902	14.0747	13.8549	13.782	13.867	6.66484	7.02207	6.91731	0.0135787	0.00111027	12	9	13	12	9	13	12	9	13	6	6	6	3	3	3	6	6	6
LCN1	P31025;Q5VSP4	19.25	0	15.521	P31025;Q5VSP4	P31025;Q5VSP4	Lipocalin-1;Putative lipocalin 1-like protein 1		11.9861	11.8943	12.1892	11.7473	11.4043	11.744	11.6263	12.1178	11.4214	6.0116	5.81593	5.86092	0.0388911	0.830343	2	2	2	2	2	2	2	2	2	1	1	1	1	1	1	1	1	1
SDHA	P31040	72.691	0	146.24	P31040	P31040	Succinate dehydrogenase [ubiquinone] flavoprotein subunit, mitochondrial		13.308	13.2324	13.1992	14.0935	14.2104	14.2796	13.6047	13.5735	13.4943	6.62325	7.09725	6.77874	0.0101402	0.0259135	7	6	5	7	6	5	7	6	5	4	4	4	4	4	4	1	1	1
S100A7	P31151;Q86SG5	11.471	0	17.297	P31151;Q86SG5	P31151;Q86SG5	Protein S100-A7;Protein S100-A7A		14.572	14.2461	14.5926	13.038	13.1786	13.0843	12.6581	12.9347	12.5872	7.23513	6.55014	6.36333	0.0158144	0.0366685	2	2	2	2	2	2	2	2	2	3	3	3	3	3	3	4	4	4
MAT2A	P31153	43.66	0	35.068	P31153	P31153	S-adenosylmethionine synthase isoform type-2		11.7693	11.4436	11.728	12.59	12.7488	12.6173	12.1033	12.2121	12.1237	5.99014	6.49267	6.23985	0.0278118	0.00494806	3	3	4	3	3	4	3	3	4	2	2	2	0	0	0	3	3	3
PRKAR1B	P31321	43.072	0	66.216	P31321	P31321	cAMP-dependent protein kinase type I-beta regulatory subunit		10.1625	10.115	10.0147	10.6953	10.8656	10.8231	10.32	10.1951	10.3207	5.04869	5.39733	5.13928	0.0151898	0.0443724	5	4	5	4	3	4	4	3	4	1	1	1	1	1	1	1	1	1
SDC4	P31431	21.641	0	47.872	P31431	P31431	Syndecan-4		10.6984	10.7491	10.5092	10.9049	11.2235	11.3097	11.0513	10.7318	10.9066	5.49278	5.73968	5.61494	0.173135	0.0763451	2	1	3	2	1	3	2	1	3	0	0	0	1	1	1	2	2	2
TIA1	P31483	42.963	0	17.839	P31483	P31483	Nucleolysin TIA-1 isoform p40		10.4836	10.499	10.1162	11.268	11.236	11.575	11.0306	11.0614	11.0507	5.34981	5.84648	5.69046	0.042833	0.217856	3	2	2	3	2	2	3	2	2	1	1	1	1	1	1	0	0	0
DNAJA1	P31689	44.868	0	162.94	P31689	P31689	DnaJ homolog subfamily A member 1		11.2362	11.1302	11.0236	11.9593	12.0348	11.8797	11.9631	12.0028	12.1582	5.73167	6.14564	6.18735	0.0742969	0.462595	3	4	4	3	4	4	3	4	4	4	4	4	3	3	3	0	0	0
UQCRC1	P31930	52.645	0	323.31	P31930	P31930	Cytochrome b-c1 complex subunit 1, mitochondrial		13.3554	13.2075	13.4365	14.2734	14.3129	14.1538	13.6541	13.7557	13.6778	6.66657	7.12335	6.84792	0.0212131	0.0058483	12	8	10	12	8	10	11	8	9	12	12	12	8	10	10	9	10	9
HIBADH	P31937	35.329	0	124.92	P31937	P31937	3-hydroxyisobutyrate dehydrogenase, mitochondrial		12.0113	12.0692	11.9772	12.4731	12.4419	12.4993	12.1472	12.0926	12.1366	6.00961	6.23571	6.06273	0.0138217	0.00303583	3	3	4	3	3	4	3	3	4	3	3	3	2	2	2	2	2	2
ATIC	P31939	64.615	0	120.2	P31939	P31939	Bifunctional purine biosynthesis protein PURH;Phosphoribosylaminoimidazolecarboxamide formyltransferase;IMP cyclohydrolase		13.2236	13.078	13.2054	14.1059	14.1577	14.1295	13.5946	13.6507	13.5672	6.5845	7.06552	6.80208	0.00531255	0.00148275	9	7	9	9	7	9	9	7	9	7	7	7	3	3	3	4	4	4
HNRNPH3	P31942	36.926	0	205.57	P31942	P31942	Heterogeneous nuclear ribonucleoprotein H3		12.3019	12.3823	12.3522	13.5071	13.1529	13.2829	12.9179	13.1744	13.0821	6.17273	6.65715	6.52907	0.0220653	0.490547	5	5	6	5	5	6	5	5	6	6	6	6	3	3	3	5	5	5
HNRNPH1	P31943	49.229	0	323.31	P31943	P31943	Heterogeneous nuclear ribonucleoprotein H;Heterogeneous nuclear ribonucleoprotein H, N-terminally processed		14.4845	14.395	14.4103	15.4334	15.4897	15.5241	14.7143	14.7383	14.6804	7.21496	7.7412	7.35552	0.00306649	0.00391593	15	14	12	15	14	12	11	9	7	26	29	28	16	20	19	18	19	18
YWHAB	P31946	28.082	0	125.27	P31946	P31946	14-3-3 protein beta/alpha;14-3-3 protein beta/alpha, N-terminally processed		12.3047	12.4236	12.3533	13.4636	13.3992	13.3786	12.799	12.7354	12.8389	6.18028	6.70689	6.39554	0.00359971	0.00673695	5	5	5	5	5	4	4	4	3	4	4	4	4	4	4	5	5	5
STIP1	P31948	62.639	0	142.8	P31948	P31948	Stress-induced-phosphoprotein 1		13.9826	14.0614	13.8858	14.9574	14.8505	14.9942	14.2911	14.3178	14.3673	6.98831	7.46703	7.16271	0.0131679	0.00405192	15	12	14	15	12	14	15	12	14	6	6	6	6	6	6	13	13	13
S100A11	P31949	11.74	0	13.733	P31949	P31949	Protein S100-A11;Protein S100-A11, N-terminally processed		11.1786	11.2646	11.3465	11.3006	11.8478	11.827	11.9579	11.3945	11.298	5.79829	5.99592	5.94174	0.0699842	0.0376392	2	2	2	2	2	2	2	2	2	0	0	0	1	1	1	1	1	1
PRDX2	P32119	21.892	0	33.643	P32119	P32119	Peroxiredoxin-2		11.8446	11.765	11.7564	12.4863	12.5555	12.5591	12.2124	12.2197	12.2133	5.89433	6.26682	6.10758	0.00650056	0.00743827	4	5	3	3	4	2	3	4	2	3	3	3	2	3	3	1	1	1
GK	P32189;Q14409;Q14410	61.244	0	182.12	P32189;Q14409;Q14410	P32189;Q14409	Glycerol kinase;Putative glycerol kinase 3	GK	13.0588	13.0041	13.1963	13.6263	13.5699	13.4753	13.1068	13.2131	13.0836	6.5432	6.77859	6.56726	0.0570787	0.013257	12	9	7	12	9	7	12	9	7	8	8	8	5	5	5	4	4	4
GTF2H1	P32780	62.031	0	55.332	P32780	P32780	General transcription factor IIH subunit 1		9.97964	9.99446	9.87138	10.7085	10.8326	10.7347	10.1966	10.0528	10.2777	4.97425	5.37931	5.08785	0.00264504	0.0525398	3	4	3	3	4	3	3	4	3	1	1	1	1	1	1	1	1	1
RPL9	P32969	21.863	0	59.991	P32969	P32969	60S ribosomal protein L9		10.9507	11.1939	11.0819	12.4865	12.5065	12.5833	11.7493	11.5198	11.5521	5.53776	6.26273	5.80352	0.00333537	0.013561	2	1	1	2	1	1	2	1	1	2	2	2	1	1	1	2	2	2
KIF5B	P33176;O60282;Q12840	109.68	0	313.64	P33176;O60282;Q12840	P33176	Kinesin-1 heavy chain		13.3199	13.4677	13.2665	14.2001	14.1052	14.2606	13.7308	13.6731	13.7002	6.67569	7.09432	6.85069	0.0241911	0.0076911	22	13	13	22	13	13	21	13	13	8	8	8	6	6	6	2	2	2
CSTF2	P33240	60.959	0	73.015	P33240	P33240	Cleavage stimulation factor subunit 2		10.8785	10.8459	10.6648	11.419	11.4044	11.6957	10.8253	10.8838	10.6974	5.56487	5.91986	5.56774	0.000713966	0.0332883	5	6	7	2	2	3	2	2	3	3	3	3	2	2	2	0	0	0
ABCD1	P33897;Q9UBJ2	82.936	0	69.277	P33897;Q9UBJ2	P33897	ATP-binding cassette sub-family D member 1		10.9716	10.577	10.8705	11.9815	12.0322	11.8319	10.9187	11.2696	11.1999	5.40317	5.97426	5.5647	0.023468	0.036642	5	3	3	5	3	3	5	3	3	1	1	1	1	1	1	3	3	3
MAN1A1	P33908	72.968	0	31.957	P33908	P33908	Mannosyl-oligosaccharide 1,2-alpha-mannosidase IA		10.495	10.5608	11.2246	11.1133	10.9038	10.9401	10.7703	10.928	10.2406	5.38008	5.49286	5.32315	0.645997	0.280599	2	4	5	2	4	5	2	4	5	2	2	2	1	1	1	2	2	2
MCM4	P33991;Q9UJA3	96.557	0	126.23	P33991;Q9UJA3	P33991	DNA replication licensing factor MCM4		12.8127	12.8099	12.7726	13.8161	13.7923	13.8065	13.3811	13.401	13.4311	6.39921	6.90247	6.70221	0.000335682	0.00552605	9	8	8	9	8	8	9	8	8	5	5	5	3	3	3	5	5	5
MCM5	P33992	82.285	0	143.33	P33992	P33992	DNA replication licensing factor MCM5		11.0322	11.1023	10.942	11.6323	11.3777	11.9883	11.5822	11.7428	11.3151	5.67942	5.99971	5.94002	0.17921	0.448073	8	5	8	8	5	8	8	5	8	4	4	4	0	0	0	1	1	1
MCM7	P33993	81.307	0	109.06	P33993	P33993	DNA replication licensing factor MCM7		12.8059	12.6331	12.6767	13.8421	13.8538	13.8433	13.2766	13.3921	13.3635	6.35261	6.92321	6.67205	0.00288589	0.00711746	12	6	9	12	6	9	12	6	9	7	7	7	2	2	2	2	2	2
RNASE4	P34096	16.84	0	22.085	P34096	P34096	Ribonuclease 4		11.5255	11.4708	11.5121	11.8056	11.7279	11.8354	11.7197	11.8446	11.7137	5.7514	5.89481	5.87968	0.00622796	0.96085	2	1	1	2	1	1	2	1	1	2	2	2	1	1	1	1	1	1
SHMT2	P34897	55.992	0	228.22	P34897	P34897	Serine hydroxymethyltransferase, mitochondrial		12.0729	12.0894	12.145	13.0928	13.1229	12.9662	12.4455	12.4547	12.5569	6.05122	6.53032	6.24283	0.00640469	0.0258439	12	8	9	12	8	9	12	8	9	1	1	1	4	4	4	5	5	5
HSPA4	P34932	94.33	0	260.2	P34932	P34932	Heat shock 70 kDa protein 4		14.319	14.2626	14.3171	15.052	15.0991	15.1278	14.7363	14.7615	14.6854	7.14977	7.54648	7.36387	0.00204996	0.0146136	15	11	12	15	11	12	15	11	12	5	5	5	10	10	10	10	10	10
CTNNA1	P35221;P26232;REV__Q9P2T0	100.07	0	259.72	P35221;P26232;REV__Q9P2T0	P35221	Catenin alpha-1		15.0192	15.0669	15.0291	15.9909	15.9424	15.975	15.4229	15.4224	15.4313	7.51919	7.9847	7.71276	0.00136879	0.00052838	20	17	17	20	17	17	20	17	17	13	13	13	18	18	18	18	18	18
CTNNB1	P35222	85.496	0	323.31	P35222	P35222	Catenin beta-1		13.7479	13.6993	13.6122	14.5227	14.7079	14.6543	14.1519	13.9945	14.1699	6.84324	7.31415	7.05272	0.00892093	0.0508125	12	11	11	10	10	10	10	10	10	8	8	8	4	5	5	11	11	11
PCGF2	P35227	37.788	0	31.109	P35227	P35227	Polycomb group RING finger protein 2		10.2771	11.0867	10.2651	11.5146	10.9904	11.518	10.8064	10.5571	10.86	5.43816	5.83716	5.53725	0.0124237	0.0143595	3	4	4	3	4	4	2	3	3	1	1	1	0	0	0	4	4	4
PHB	P35232	29.804	0	182.73	P35232	P35232	Prohibitin		13.7655	13.6834	13.7149	15.1907	15.3066	15.2775	14.1241	14.1191	14.0991	6.86064	7.62913	7.05704	0.00183067	0.00244398	8	8	8	8	8	8	8	8	8	9	10	10	8	8	8	10	11	11
SERPINB6	P35237	42.621	0	27.49	P35237	P35237	Serpin B6		10.323	10.4614	10.7466	11.3101	11.2961	10.9648	10.7632	10.6405	10.6389	5.25517	5.59515	5.34042	0.142584	0.0417018	2	2	2	2	2	2	2	2	2	1	1	1	1	1	1	1	1	1
RDX	P35241	68.563	0	102.38	P35241	P35241	Radixin		14.161	14.0587	14.1685	14.3443	14.5169	14.3304	14.1246	14.086	14.1493	7.0647	7.19859	7.05998	0.13561	0.105579	10	8	10	10	8	10	7	7	7	4	4	4	4	4	4	5	5	5
RFC4	P35249	39.681	0	231.03	P35249	P35249	Replication factor C subunit 4		12.1467	12.0533	11.688	12.8183	13.0281	13.1373	12.4617	12.4043	12.6215	5.98133	6.49728	6.24791	0.0595381	0.0282177	6	7	8	6	7	8	6	7	8	3	3	3	5	5	5	2	3	3
RFC2	P35250	39.157	0	132.56	P35250	P35250	Replication factor C subunit 2		12.8453	12.8761	12.9539	13.5065	13.5512	13.4766	13.1822	13.0877	13.099	6.44589	6.75573	6.56149	0.00878332	0.0165945	9	8	9	9	8	9	9	8	9	4	4	4	3	3	3	4	4	4
RFC1	P35251	128.25	0	323.31	P35251	P35251	Replication factor C subunit 1		12.6888	12.5373	12.3841	13.3514	13.6723	13.6598	13.111	12.8916	13.0782	6.26835	6.78059	6.51347	0.0416347	0.102545	15	10	13	15	10	13	15	10	13	6	6	6	1	1	1	3	3	3
SPR	P35270	28.048	0	31.989	P35270	P35270	Sepiapterin reductase		10.528	10.6854	10.3859	11.1718	11.3563	11.054	10.6482	10.2792	10.8548	5.43323	5.76368	5.46371	0.0113129	0.264434	4	4	2	4	4	2	4	4	2	2	2	2	0	0	0	1	1	1
MYH10	P35580;REV__Q8IYT3	229	0	323.31	P35580;REV__Q8IYT3	P35580	Myosin-10		15.816	15.8682	15.7675	16.7894	16.7332	16.8422	16.4979	16.505	16.4967	7.90862	8.39414	8.24993	0.00557112	0.0331061	47	45	45	47	45	45	38	34	35	30	30	30	31	31	31	25	25	25
COPB2	P35606	102.49	0	95.675	P35606	P35606	Coatomer subunit beta		12.3172	12.1707	12.2607	13.0713	13.2338	13.1312	12.7405	12.7509	12.7651	6.12476	6.57271	6.37609	0.0142551	0.0176504	6	8	7	6	8	7	6	8	7	1	1	1	5	5	5	3	3	3
SOAT1	P35610	64.734	0	25.506	P35610	P35610	Sterol O-acyltransferase 1		11.1513	11.1814	11.2344	12.6059	12.212	12.2898	11.1384	11.5823	11.4272	5.59452	6.18462	5.69132	0.0192341	0.0856503	3	2	3	3	2	3	3	2	3	2	2	2	1	1	1	3	3	3
ADD1	P35611	80.954	0	71.032	P35611	P35611	Alpha-adducin		12.2795	12.0932	12.066	12.7881	12.921	13.1528	12.2443	12.3215	12.1004	6.07311	6.47699	6.11102	0.051233	0.0676808	5	3	6	5	3	6	5	3	6	2	2	2	2	2	2	2	2	2
BSG	P35613	42.2	0	80.513	P35613	P35613	Basigin		10.7672	10.9694	11.0012	11.5953	11.4471	11.2697	10.8903	10.8896	11.002	5.45629	5.71868	5.46366	0.102899	0.0664156	4	4	4	4	4	4	4	4	4	1	1	1	2	2	2	1	1	1
FUS	P35637	53.425	0	123.03	P35637	P35637	RNA-binding protein FUS		14.0169	14.0777	14.0249	15.1833	15.0548	15.1083	14.1924	14.2778	14.2751	7.01991	7.55773	7.12422	0.00363466	0.00726488	7	6	7	7	6	7	5	4	5	6	6	6	6	6	6	8	8	8
NUP214	P35658	213.62	0	89.883	P35658	P35658	Nuclear pore complex protein Nup214		11.5383	11.4931	11.4047	12.6093	12.6815	12.4438	11.9165	11.8747	12.1289	5.906	6.45578	6.15335	0.0392333	0.0727143	8	6	7	8	6	7	8	6	7	4	4	4	1	1	1	0	0	0
DEK	P35659	42.674	0	119.76	P35659	P35659	Protein DEK		13.8069	13.7367	13.8922	15.2088	15.2417	15.067	14.3433	14.3735	14.4219	6.90596	7.58626	7.18977	0.00703434	0.0110195	7	7	7	7	7	7	7	7	7	9	9	9	6	6	6	9	9	9
CHKA	P35790	52.248	0.0024975	11.123	P35790	P35790	Choline kinase alpha	CHKA	10.554	10.7146	9.87935	11.1897	10.9162	11.5948	10.7123	10.8399	10.9798	5.35798	5.78344	5.58867	0.295049	0.103194	1	1	1	1	1	1	1	1	1	1	1	1	0	0	0	1	1	1
PPM1A	P35813	42.447	0	33.134	P35813	P35813	Protein phosphatase 1A		10.0235	9.89874	10.1378	10.5453	10.6273	10.6446	10.3203	10.3488	10.1045	5.17667	5.46953	5.2956	0.0288599	0.276888	2	1	1	2	1	1	2	1	1	1	1	1	0	0	0	1	1	1
HMGCL	P35914;Q8TB92	34.36	0	280.73	P35914;Q8TB92	P35914	Hydroxymethylglutaryl-CoA lyase, mitochondrial		10.6865	10.2041	10.2836	11.771	11.8752	11.8816	10.6584	11.1225	11.0196	5.36237	6.08796	5.6334	0.0190109	0.0416224	2	4	3	2	4	3	2	4	3	0	0	0	1	1	1	1	1	1
PSMC2	P35998	48.633	0	117.16	P35998	P35998	26S protease regulatory subunit 7		10.5452	10.6512	10.6236	11.5047	11.2693	11.5469	11.021	11.1125	10.9391	5.47	5.88682	5.67878	0.00742841	0.0842951	7	8	8	7	8	8	7	8	8	1	1	1	0	0	0	5	5	5
ARL2	P36404	20.878	0	69.147	P36404	P36404	ADP-ribosylation factor-like protein 2		11.1877	10.9833	10.9856	11.4664	11.7497	11.7786	11.2957	11.2702	11.2528	5.69276	5.99913	5.80312	0.00935788	0.0270713	1	4	4	1	4	4	1	4	4	0	0	0	1	1	1	3	3	3
MAP2K2	P36507	44.424	0	48.559	P36507	P36507	Dual specificity mitogen-activated protein kinase kinase 2	MAP2K2	10.5242	10.128	10.4411	11.1409	10.7664	11.1872	10.7349	11.5645	10.8115	5.34888	5.68241	5.68515	0.0584473	0.0210627	1	0	2	1	0	2	1	0	2	1	1	1	0	0	0	2	2	2
ATP5C1	P36542	32.996	0	68.947	P36542	P36542	ATP synthase subunit gamma, mitochondrial		13.0991	12.9182	12.9225	13.5799	13.7546	13.8474	13.2761	13.3205	13.2169	6.48997	6.86365	6.63559	0.0429542	0.0539116	3	5	4	3	5	4	3	5	4	1	1	1	3	3	3	3	3	3
RPL4	P36578	47.697	0	323.31	P36578	P36578	60S ribosomal protein L4		13.7076	13.7019	13.7735	14.6111	14.5989	14.5714	14.3055	14.3057	14.268	6.86383	7.29689	7.14654	0.0018997	0.00200177	10	7	8	10	7	8	10	7	8	9	9	9	6	6	6	6	6	6
NUDT1	P36639	22.519	0	17.31	P36639	P36639	7,8-dihydro-8-oxoguanine triphosphatase		9.74166	9.99995	10.082	11.0161	10.3112	10.6229	9.55335	10.0852	9.62842	5.13726	5.49169	5.0445	0.19506	0.377395	1	1	1	1	1	1	1	1	1	0	0	0	1	1	1	1	1	1
LONP1	P36776	106.49	0	180.67	P36776	P36776	Lon protease homolog, mitochondrial		12.6422	12.725	12.6286	13.6005	13.5255	13.6134	13.1471	13.1388	13.1447	6.33264	6.78991	6.57176	0.00600225	0.00567262	8	8	10	8	8	10	8	8	10	5	5	5	3	3	3	5	5	5
PPP1CC	P36873	36.983	0	102.41	P36873	P36873	Serine/threonine-protein phosphatase PP1-gamma catalytic subunit		12.0114	12.1606	12.3675	13.3444	13.1447	13.0762	12.7064	12.7698	12.5674	6.08992	6.59421	6.3406	0.0425191	0.0269146	6	5	3	6	5	3	1	1	0	2	2	2	5	5	5	2	2	2
GNL1	P36915	68.66	0	24.126	P36915	P36915	Guanine nucleotide-binding protein-like 1		9.04599	9.01413	9.07498	9.81095	9.78246	9.97915	9.80736	9.89393	9.62541	4.68918	5.09543	5.05445	0.0573817	0.940245	2	1	3	2	1	3	2	1	3	0	0	0	1	1	1	1	1	1
SREBF1	P36956	121.67	0	106.03	P36956	P36956	Sterol regulatory element-binding protein 1;Processed sterol regulatory element-binding protein 1		10.0846	9.80474	9.5995	10.4408	10.7714	10.6808	9.72413	9.67215	9.96909	5.08147	5.48216	5.06089	0.334805	0.0192804	5	2	4	5	2	4	5	2	4	1	1	1	0	0	0	1	1	1
DLST	P36957	48.755	0	100.97	P36957	P36957	Dihydrolipoyllysine-residue succinyltransferase component of 2-oxoglutarate dehydrogenase complex, mitochondrial		14.0721	13.9313	13.8014	14.4142	14.4156	14.6494	14.1454	14.2765	14.1643	6.96749	7.24654	7.09769	0.086055	0.125718	5	3	4	5	3	4	5	3	4	4	4	4	3	3	3	3	3	3
GPX4	P36969	22.174	0	27.184	P36969	P36969	Phospholipid hydroperoxide glutathione peroxidase, mitochondrial		11.2021	11.1029	10.9738	11.398	11.674	11.8233	11.3893	11.2602	11.2269	5.54646	5.81588	5.64606	0.135613	0.225974	3	3	3	3	3	3	3	3	3	1	1	1	1	1	1	1	1	1
SRP14	P37108	14.57	0	97.205	P37108	P37108	Signal recognition particle 14 kDa protein		12.9061	13.1388	12.9906	14.2354	14.1521	14.1719	13.8438	13.6922	13.8419	6.50591	7.09322	6.89633	0.0079052	0.0153112	2	2	3	2	2	3	2	2	3	2	2	2	3	3	3	4	4	4
NUP62	P37198	53.254	0	303	P37198	P37198	Nuclear pore glycoprotein p62		13.9688	14.9661	13.1532	13.6571	12.9401	14.0001	13.0951	12.9381	13.5413	7.01469	6.76621	6.59576	0.620361	0.116258	8	7	8	8	7	8	8	7	8	9	9	9	3	3	3	2	2	2
HPCAL1	P37235;P84074	22.313	0	205.77	P37235;P84074	P37235;P84074	Hippocalcin-like protein 1;Neuron-specific calcium-binding protein hippocalcin		12.8635	12.8282	12.9491	13.5549	13.7088	13.4426	12.9854	12.8521	13.013	6.44013	6.78438	6.47508	0.0344978	0.0657719	10	8	11	10	8	11	6	4	7	8	8	8	5	7	4	9	11	11
FDFT1	P37268	48.115	0	152.47	P37268	P37268	Squalene synthase		13.0095	12.7875	12.854	13.5987	13.7442	13.7442	13.0989	13.1775	13.1176	6.44183	6.84785	6.56569	0.0267244	0.00402178	13	8	11	13	8	11	13	8	11	8	8	8	6	8	7	11	11	11
TAGLN2	P37802;Q9UI15	22.391	0	168.11	P37802;Q9UI15	P37802	Transgelin-2		13.9161	13.8196	13.8923	15.1489	15.2446	15.2107	13.9425	13.9767	13.9092	6.938	7.60069	6.97139	0.00229361	0.0014124	6	7	7	6	7	7	6	7	7	14	14	14	8	8	8	8	8	8
TALDO1	P37837	37.54	0	41.063	P37837	P37837	Transaldolase		11.0656	10.6958	10.777	11.4904	11.5869	11.8698	10.8777	11.2481	10.8352	5.58974	5.99119	5.66018	0.0808256	0.325542	5	5	4	5	5	4	5	5	4	0	0	0	2	2	2	1	1	1
ETFB	P38117	27.843	0	94.276	P38117	P38117	Electron transfer flavoprotein subunit beta		12.6564	12.5937	12.747	13.0372	13.1031	12.5509	12.5158	12.5067	12.8455	6.33283	6.44854	6.31133	0.458915	0.467148	6	5	5	6	5	5	6	5	5	8	8	8	3	3	3	1	1	1
RBMX	P38159;Q96E39;O75526;Q15415;P0DJD4;P0DJD3;P0C7P1;A6NEQ0;A6NDE4;Q8N7X1	42.331	0	179.2	P38159;Q96E39;O75526;Q15415;P0DJD4;P0DJD3;P0C7P1;A6NEQ0;A6NDE4;Q8N7X1	P38159;Q96E39	RNA-binding motif protein, X chromosome;RNA-binding motif protein, X chromosome, N-terminally processed;RNA binding motif protein, X-linked-like-1		14.1254	14.1033	14.2194	15.3879	14.9907	15.0417	14.3678	14.8341	14.6684	7.07468	7.57004	7.31173	0.025226	0.232191	13	8	13	13	8	13	13	8	13	5	5	5	10	10	10	12	12	12
COIL	P38432	62.608	0	107.05	P38432	P38432	Coilin		13.1863	13.0886	13.009	13.9184	13.9837	14.0763	13.6485	13.6943	13.659	6.54732	6.99641	6.83364	0.0144429	0.0275731	6	6	7	6	6	7	6	6	7	5	5	5	7	8	8	4	4	4
GGCX	P38435	87.56	0	50.815	P38435	P38435	Vitamin K-dependent gamma-carboxylase		11.5043	11.3935	11.5844	12.7029	12.7198	12.7657	12.1218	12.1804	11.9829	5.74703	6.36471	6.04752	0.00196463	0.0205322	5	2	5	5	2	5	5	2	5	2	2	2	1	1	1	2	2	2
ATP6V1A	P38606	68.303	0	40.653	P38606	P38606	V-type proton ATPase catalytic subunit A		11.9463	11.8649	11.7204	12.146	12.035	12.0997	11.8455	12.042	12.0712	5.92194	6.04678	5.99311	0.0815245	0.450022	4	5	4	4	5	4	4	5	4	3	3	3	3	3	3	1	1	1
HSPA9	P38646	73.68	0	323.31	P38646	P38646	Stress-70 protein, mitochondrial		15.7114	15.7213	15.7496	16.3856	16.3537	16.318	15.91	15.9229	15.9376	7.86372	8.17621	7.96175	0.00306483	0.00546512	22	23	22	22	23	22	21	22	22	27	26	27	19	19	19	19	19	19
EIF4A3	P38919	46.871	0	152.26	P38919	P38919	Eukaryotic initiation factor 4A-III;Eukaryotic initiation factor 4A-III, N-terminally processed		14.297	14.5565	14.3927	15.4286	15.3007	15.4488	15.2129	15.0774	15.1006	7.20771	7.69634	7.56514	0.0201507	0.0647395	8	9	10	8	9	10	6	7	8	10	10	10	8	8	8	11	11	11
RPS19	P39019	16.06	0	73.026	P39019	P39019	40S ribosomal protein S19		12.6945	12.8653	12.8022	13.4512	13.3271	13.3905	13.5491	13.4959	13.4883	6.39367	6.6948	6.75555	0.0268612	0.0426135	4	4	6	4	4	6	4	4	6	5	5	5	2	2	2	4	4	4
RPL3	P39023;Q92901	46.108	0	294.92	P39023;Q92901	P39023	60S ribosomal protein L3		12.9422	12.8057	12.7688	13.9535	14.0027	14.2244	13.4979	13.5656	13.3619	6.41945	7.03011	6.73757	0.0142876	0.0697275	6	6	5	6	6	5	6	6	5	5	5	5	4	4	4	2	2	2
COL18A1	P39060	178.19	0	170.26	P39060	P39060	Collagen alpha-1(XVIII) chain;Endostatin		12.5891	12.4029	12.4438	13.2159	13.1782	13.3173	12.7835	12.9787	12.8162	6.2393	6.61857	6.42975	0.0102519	0.0815622	7	4	6	7	4	6	7	4	6	3	3	3	4	4	4	4	4	4
DDOST	P39656	50.8	0	22.476	P39656	P39656	Dolichyl-diphosphooligosaccharide--protein glycosyltransferase 48 kDa subunit		11.4433	11.5564	11.2658	13.5846	13.0474	13.7656	11.6403	12.1403	11.6278	5.71093	6.73292	5.90139	0.0269359	0.0594181	2	3	2	2	3	2	2	3	2	2	2	2	2	2	2	1	1	1
ANP32A	P39687;O43423;O95626	28.585	0	60.39	P39687;O43423;O95626	P39687	Acidic leucine-rich nuclear phosphoprotein 32 family member A		13.0575	13.1231	13.0364	13.8902	13.9504	14.0008	14.7025	14.6735	14.6133	6.53617	6.97357	7.33156	0.00342321	0.00679294	6	4	5	6	4	5	4	3	4	6	6	6	5	5	5	5	5	5
FEN1	P39748	42.592	0	109.31	P39748	P39748	Flap endonuclease 1		11.8309	11.5187	11.6851	13.0274	13.2267	13.0818	12.3959	12.4651	12.4584	5.83912	6.55598	6.21988	0.0152908	0.00562312	6	2	4	6	2	4	6	2	4	6	6	6	1	2	1	3	3	3
CUX1	P39880;Q13948	164.19	0	44.269	P39880;Q13948	P39880	Homeobox protein cut-like 1		9.66556	9.94201	9.80884	10.7962	11.0001	11.0277	10.6874	10.2611	10.3719	5.0694	5.63733	5.38675	0.0478947	0.0477291	3	1	3	3	1	3	3	1	3	0	0	0	1	1	1	2	2	2
TXLNA	P40222	61.89	0	161.14	P40222	P40222	Alpha-taxilin		11.2023	11.8497	11.2174	12.0843	11.3589	12.0923	11.6451	11.7012	11.6274	5.87824	5.92258	5.99561	0.00842479	0.0295968	3	6	7	3	6	7	3	6	7	2	2	2	0	1	0	3	3	3
CCT6A	P40227;Q92526	58.024	0	240.81	P40227;Q92526	P40227	T-complex protein 1 subunit zeta		13.7029	13.6746	13.6883	14.9687	14.9598	14.9474	14.3199	14.3464	14.3606	6.84429	7.4793	7.17116	5.61229e-05	0.00126111	9	9	8	9	9	8	9	9	8	6	6	6	6	6	6	10	10	10
RPL13A	P40429;Q6NVV1	23.577	0	77.071	P40429;Q6NVV1	P40429	60S ribosomal protein L13a		13.2741	13.2491	13.3475	13.7665	14.0292	13.7588	13.6674	13.4643	13.615	6.64512	6.92575	6.79112	0.0516051	0.245742	4	4	5	4	4	5	4	4	5	4	4	4	6	6	6	5	5	5
MDH1	P40925	36.426	0	94.281	P40925	P40925	Malate dehydrogenase, cytoplasmic		11.6177	12.22	12.1955	11.964	11.8701	11.6193	11.3893	10.9124	11.2049	6.00552	5.90891	5.58442	0.525769	0.100816	7	5	5	7	5	5	7	5	5	3	3	3	1	1	1	3	3	3
MDH2	P40926	35.503	0	323.31	P40926	P40926	Malate dehydrogenase, mitochondrial		14.5888	14.5281	14.619	15.4166	15.4023	15.3662	14.9298	14.9722	14.9543	7.28932	7.69752	7.47604	0.00284123	0.00324294	9	10	11	9	10	11	9	10	11	13	13	13	9	11	10	13	13	13
RFC5	P40937	38.496	0	31.762	P40937	P40937	Replication factor C subunit 5		11.0182	10.861	10.768	11.7025	11.811	12.0248	11.4003	11.4647	11.3914	5.4412	5.92306	5.70939	0.0381512	0.0736023	3	2	5	3	2	5	3	2	5	1	1	1	1	1	1	3	3	3
RFC3	P40938	40.556	0	219.08	P40938	P40938	Replication factor C subunit 3		11.5127	11.5556	11.5463	12.8351	12.7614	12.8283	12.2501	12.2713	12.2585	5.76911	6.40412	6.12999	0.00105281	0.0068032	4	5	8	4	5	8	4	5	8	2	2	2	2	2	2	5	5	5
HADHA	P40939	82.999	0	199.91	P40939	P40939	Trifunctional enzyme subunit alpha, mitochondrial;Long-chain enoyl-CoA hydratase;Long chain 3-hydroxyacyl-CoA dehydrogenase		14.1075	14.3615	13.9657	15.1379	14.9846	15.1663	14.4961	14.4165	14.6109	7.07243	7.54813	7.25392	0.0486433	0.00120605	13	15	15	13	15	15	13	15	15	8	9	9	8	8	8	9	9	9
EIF2S3	P41091;Q2VIR3	51.109	0	235.6	P41091;Q2VIR3	P41091;Q2VIR3	Eukaryotic translation initiation factor 2 subunit 3;Putative eukaryotic translation initiation factor 2 subunit 3-like protein		12.4899	12.3891	12.5762	13.3378	13.3568	13.3927	12.9629	13.016	12.8394	6.24254	6.68122	6.46972	0.00412889	0.0333516	8	9	7	8	9	7	8	9	7	4	4	4	3	3	3	5	5	5
NAA10	P41227;Q9BSU3	26.458	0	47.8	P41227;Q9BSU3	P41227	N-alpha-acetyltransferase 10		9.75571	9.82506	9.55116	10.6294	10.6543	10.8866	10.3583	10.2811	10.2948	5.02199	5.52838	5.32237	0.0254537	0.0972896	3	2	4	3	2	4	3	2	4	1	1	1	1	1	1	0	0	0
HNF4A	P41235	52.784	0	138.66	P41235	P41235	Hepatocyte nuclear factor 4-alpha		10.1538	10.4841	10.2953	11.0799	11.0349	11.1041	10.51	10.1672	10.2816	5.15552	5.53649	5.15979	0.0300775	0.028405	5	4	5	5	4	5	4	4	5	5	5	5	1	1	1	2	2	2
CSK	P41240	50.704	0	24.934	P41240	P41240	Tyrosine-protein kinase CSK	CSK	11.2127	10.6121	10.458	11.1048	11.8023	11.6647	10.7815	10.7779	11.043	5.54713	5.92864	5.6004	0.0128505	0.180069	1	4	3	1	4	3	1	4	3	0	0	0	2	2	2	3	3	3
GARS	P41250	83.165	0	86.872	P41250	P41250	Glycine--tRNA ligase		13.7561	13.869	13.7061	14.804	14.7711	14.8428	14.3857	14.3223	14.4057	6.88852	7.40298	7.18563	0.00635977	0.000255107	7	11	9	7	11	9	7	11	9	5	5	5	7	7	7	7	7	7
IARS	P41252	144.5	0	160.38	P41252	P41252	Isoleucine--tRNA ligase, cytoplasmic		13.7627	13.7628	13.3142	14.17	14.1364	14.6199	13.8107	13.8831	13.8064	6.80661	7.15438	6.9167	0.187366	0.142459	12	11	9	12	11	9	12	11	9	6	6	6	5	5	5	6	6	6
SLC19A1	P41440	64.868	0	39.273	P41440	P41440	Folate transporter 1		10.833	11.1219	11.0162	11.6779	11.505	11.4911	10.9354	10.8143	10.9397	5.49519	5.77902	5.44823	0.0737942	0.0111634	3	3	3	3	3	3	3	3	3	2	2	2	1	1	1	3	3	3
EIF1	P41567	12.732	0	47.27	P41567	P41567	Eukaryotic translation initiation factor 1		9.20738	9.1972	10.5485	9.79111	9.98757	9.20141	9.71931	9.61006	8.94881	4.99218	4.83002	4.71303	0.147225	0.124274	3	3	3	1	1	1	1	1	1	1	1	1	1	1	1	0	1	1
ECI1	P42126	32.816	0	252.11	P42126	P42126	Enoyl-CoA delta isomerase 1, mitochondrial		12.1857	12.1607	11.867	13.0473	12.9546	13.239	12.3038	12.4273	12.4267	6.03557	6.54013	6.19297	0.0417624	0.0188334	3	5	4	3	5	4	3	5	4	4	4	4	3	3	3	4	4	4
TMPO	P42166	75.491	0	323.31	P42166	P42166	Lamina-associated polypeptide 2, isoform alpha;Thymopoietin;Thymopentin		14.0884	13.9717	13.9888	14.9713	15.0779	14.999	14.3814	14.3892	14.4587	7.00814	7.50803	7.2049	0.00615493	0.008498	16	14	14	16	14	14	12	10	9	13	14	14	13	15	14	12	14	13
TMPO	P42167	50.67	0	193.72	P42167	P42167	Lamina-associated polypeptide 2, isoforms beta/gamma;Thymopoietin;Thymopentin		13.8253	13.7294	13.6635	15.0341	15.1519	15.2091	14.2674	14.2481	14.2425	6.86971	7.56586	7.12635	0.00630905	0.00602257	11	11	12	7	7	7	7	7	7	9	9	9	8	8	8	6	6	6
STAT1	P42224	87.334	0	179.86	P42224	P42224	Signal transducer and activator of transcription 1-alpha/beta		9.95242	10.0715	9.9543	11.1749	10.9907	11.3954	10.7217	10.793	10.555	4.99637	5.59349	5.34495	0.0240552	0.182576	7	7	8	7	7	8	7	7	8	1	1	1	1	1	1	3	3	3
SKIV2L2	P42285	117.8	0	87.887	P42285	P42285	Superkiller viralicidic activity 2-like 2		11.7415	11.4304	11.6839	12.8591	12.6094	12.4247	11.5603	12.244	12.1579	5.97598	6.4822	6.16037	0.149466	0.0921437	9	8	12	9	8	12	9	8	12	0	0	0	1	1	1	4	4	4
PI4KA	P42356;A4QPH2	236.83	0	24.256	P42356;A4QPH2	P42356	Phosphatidylinositol 4-kinase alpha	PI4KA	9.84354	9.43	9.97639	10.9608	10.4718	10.9496	9.87893	10.7856	9.70706	5.04165	5.73036	5.39527			3	3	4	3	3	4	3	3	4	1	1	1	1	0	0	0	0	0
RPS27	P42677	9.461	0	32.812	P42677	P42677	40S ribosomal protein S27		12.4175	12.6542	12.5592	13.5056	13.2995	13.4855	12.9886	12.9521	12.8315	6.27183	6.71509	6.46204	0.0284468	0.0391117	3	2	2	3	2	2	1	1	1	6	6	6	5	5	5	3	3	3
RBM34	P42696	48.564	0	128.59	P42696	P42696	RNA-binding protein 34		11.4228	11.3508	11.6034	12.3843	12.6364	12.4742	12.069	11.8746	11.7682	5.72949	6.24915	5.95196	0.0205456	0.0569708	6	4	3	6	4	3	6	4	3	2	2	2	1	1	1	1	1	1
LRPPRC	P42704	157.9	0	323.31	P42704	P42704	Leucine-rich PPR motif-containing protein, mitochondrial		14.9897	15.0864	15.0293	16.294	16.1875	16.2721	15.6821	15.6714	15.662	7.51757	8.12558	7.83592	0.00369902	0.00512346	35	31	29	35	31	29	35	30	28	24	24	24	17	17	17	21	21	21
ACAA2	P42765	41.924	0	323.31	P42765	P42765	3-ketoacyl-CoA thiolase, mitochondrial		12.0311	12.0274	12.0714	12.9081	12.8465	12.7999	12.4269	12.464	12.4739	6.02164	6.42575	6.22747	0.00405765	0.018071	8	8	9	8	8	9	8	8	9	6	6	6	4	4	4	4	4	4
RPL35	P42766	14.551	0.0029784	10.946	P42766	P42766	60S ribosomal protein L35		12.0501	11.7227	11.5513	12.0683	12.268	12.2296	11.4772	11.6957	11.9003	6.05402	6.26099	6.0122	0.0602707	0.188131	0	2	2	0	2	2	0	2	2	0	0	0	1	1	1	2	2	2
CDKN2A	P42771;P42772	16.532	0	20.796	P42771;P42772	P42771;P42772	Cyclin-dependent kinase inhibitor 2A;Cyclin-dependent kinase 4 inhibitor B		8.68257	8.48771	9.14537	9.71398	9.72929	9.2932	9.19961	9.39465	9.13025	4.55261	4.95608	4.78742	0.502258	0.293213	2	2	2	2	2	2	2	2	2	0	0	0	1	1	1	1	1	1
ECE1	P42892	87.163	0	47.426	P42892	P42892	Endothelin-converting enzyme 1		8.87037	9.67905	9.34269	10.8713	10.2417	10.2754	10.1238	9.9969	10.2291	4.81535	5.39808	5.22497	0.370531	0.355282	5	3	3	5	3	3	5	3	3	1	1	1	1	1	1	0	0	0
SLC1A4	P43007	55.722	0	135.56	P43007	P43007	Neutral amino acid transporter A		8.71218	9.98714	9.29457	9.53269	9.43954	9.69864	9.95643	8.84736	9.22103	4.99898	4.94514	4.83747		0.135496	1	2	2	1	2	2	1	2	2	0	0	0	0	1	1	1	1	1
PAFAH1B1	P43034	46.637	0	104.55	P43034	P43034	Platelet-activating factor acetylhydrolase IB subunit alpha		10.8593	10.6453	10.498	11.5428	11.4061	11.505	10.4302	10.8752	10.8923	5.50042	5.90899	5.53294	0.0901427	0.0401208	3	2	3	3	2	3	3	2	3	0	0	0	1	1	1	2	2	2
CRAT	P43155	70.857	0	73.967	P43155	P43155	Carnitine O-acetyltransferase		11.2251	11.0322	10.8793	11.7383	11.4686	12.0001	11.3855	11.8253	11.47	5.68943	6.0345	5.94681	0.230693	0.135716	5	4	3	5	4	3	5	4	3	2	2	2	0	0	0	1	1	1
MATR3	P43243	94.622	0	323.31	P43243	P43243	Matrin-3		14.8559	14.7962	14.8758	15.9294	15.9552	15.8171	15.161	15.161	15.2458	7.42131	7.9503	7.59464	0.00459561	0.0136696	16	16	17	16	16	17	16	16	17	19	19	19	9	9	9	16	16	16
MSH2	P43246	104.74	0	46.913	P43246	P43246	DNA mismatch repair protein Msh2		12.3159	12.5266	12.5241	13.3164	13.2931	13.4137	13.0886	12.9155	12.7741	6.22777	6.67054	6.46303	0.00789702	0.106066	4	2	5	4	2	5	4	2	5	2	2	2	2	2	2	1	1	1
GPD2	P43304	80.852	0	114.63	P43304	P43304	Glycerol-3-phosphate dehydrogenase, mitochondrial		12.4956	12.4153	12.4332	13.7609	13.7586	13.5687	12.8206	12.9004	13.059	6.22403	6.84803	6.46334	0.0027563	0.0348635	10	8	9	10	8	9	10	8	9	5	5	5	2	2	2	2	2	2
SSR1	P43307	32.235	0	110.6	P43307	P43307	Translocon-associated protein subunit alpha		11.2069	11.325	10.9164	11.8024	11.6683	11.7773	11.2594	11.2558	11.5476	5.57474	5.87465	5.67714	0.0817551	0.0534916	4	3	3	4	3	3	4	3	3	4	4	4	1	1	1	3	4	4
ALDH3B1	P43353;P48448	51.839	0	70.225	P43353;P48448	P43353	Aldehyde dehydrogenase family 3 member B1		10.1861	9.79013	9.87436	10.7666	10.7322	11.1592	10.3502	10.7795	10.2734	5.14176	5.60967	5.40051	0.238609	0.23213	4	0	3	3	0	2	3	0	2	2	2	2	0	0	0	1	1	1
RANBP1	P43487	23.31	0	21.722	P43487	P43487	Ran-specific GTPase-activating protein		11.3027	11.7239	11.3734	12.6365	12.3517	12.4994	11.8831	11.8305	11.9501	5.73334	6.24792	5.94396	0.0604193	0.0157226	3	3	3	3	3	3	3	3	3	2	2	2	4	4	4	1	1	1
PSMC4	P43686	47.366	0	44.948	P43686	P43686	26S protease regulatory subunit 6B		11.5528	11.6738	11.6987	12.4107	12.4307	12.0039	12.1063	11.9468	12.275	5.98755	6.30756	6.22134	0.0329746	0.152983	7	3	3	7	3	3	7	3	3	5	5	5	1	1	1	0	0	0
TSFM	P43897	35.39	0	79.827	P43897	P43897	Elongation factor Ts, mitochondrial		12.6584	12.6737	12.566	13.6689	13.7464	13.8013	13.1971	13.0602	13.1358	6.31635	6.86944	6.56552	0.00432582	0.0153537	4	2	4	4	2	4	4	2	4	3	3	3	1	1	1	2	2	2
VDAC2	P45880	31.566	0	323.31	P45880	P45880	Voltage-dependent anion-selective channel protein 2		13.7344	13.7781	13.5204	15.2598	15.1633	15.3543	13.9602	14.0513	14.0903	6.83881	7.62957	7.01697	0.00914061	0.00197502	8	8	8	8	8	8	8	8	8	13	18	15	13	15	14	12	15	13
CBX5	P45973	22.225	0	102.74	P45973	P45973	Chromobox protein homolog 5		13.2459	13.3369	13.1165	14.3156	13.9289	14.1755	13.4062	13.6716	13.6636	6.61653	7.07	6.79022	0.0396281	0.130373	8	7	6	8	7	6	8	7	6	8	8	7	2	2	2	7	7	7
USP5	P45974	95.785	0	174.57	P45974	P45974	Ubiquitin carboxyl-terminal hydrolase 5		13.2126	13.2334	13.1617	13.8862	13.8181	13.946	13.4418	13.5144	13.4711	6.60127	6.94171	6.73788	0.00996834	0.0212943	8	8	9	8	8	9	8	8	9	2	2	2	4	4	4	8	8	8
MKI67	P46013	358.69	0	239.56	P46013	P46013	Antigen KI-67		12.8806	12.925	12.7509	13.6041	13.5175	13.7922	13.3257	13.327	13.2222	6.42608	6.81896	6.6458	0.0401336	0.131773	24	15	17	24	15	17	24	15	17	9	9	9	3	3	3	2	2	2
RANGAP1	P46060	63.541	0	125.87	P46060	P46060	Ran GTPase-activating protein 1		12.4174	12.5284	12.4127	13.7612	13.7213	13.8027	13.0757	13.003	13.051	6.22642	6.88086	6.52162	0.00322185	0.0010318	9	8	12	9	8	12	9	8	12	3	3	3	3	3	3	5	5	5
RECQL	P46063	73.457	0	70.951	P46063	P46063	ATP-dependent DNA helicase Q1		11.6496	11.5115	11.3997	12.4402	12.3361	12.5942	12.0408	12.2341	12.1318	5.76015	6.22841	6.06778	0.0233178	0.203845	5	3	3	5	3	3	5	3	3	2	2	2	1	1	1	2	2	2
NOP2	P46087	89.301	0	250.34	P46087	P46087	Probable 28S rRNA (cytosine(4447)-C(5))-methyltransferase		14.9379	14.9106	14.8809	15.7075	15.8213	15.6975	15.4677	15.3752	15.5389	7.4549	7.87105	7.73029	0.00284907	0.145885	15	14	16	15	14	16	15	14	16	15	15	15	10	10	10	15	15	15
ATRX	P46100	282.58	0	85.376	P46100	P46100	Transcriptional regulator ATRX		10.6307	11.0581	11.0047	11.6227	11.2751	11.3134	10.998	10.8962	10.9292	5.61559	5.86854	5.63723	0.32966	0.168374	6	2	7	6	2	7	6	2	7	2	2	2	0	0	0	2	2	2
CRKL	P46109	33.777	0	121.06	P46109	P46109	Crk-like protein		10.9185	10.8344	10.5936	11.3988	11.4531	11.6431	11.0033	11.0161	11.0247	5.39109	5.74918	5.50734	0.069945	0.0274953	4	3	4	4	3	4	4	3	4	4	4	4	1	1	2	1	2	2
BAG6	P46379	119.41	0	284.3	P46379	P46379	Large proline-rich protein BAG6		11.3355	11.1468	11.2308	11.8165	12.0729	12.0314	11.6382	11.5447	11.5475	5.61884	5.98681	5.78841	0.0442967	0.0934776	7	6	10	7	6	10	7	6	10	3	3	3	1	2	2	7	7	7
NSF	P46459	82.593	0	100.35	P46459	P46459	Vesicle-fusing ATPase		13.3138	13.3043	13.2416	14.0709	14.0778	14.187	13.6277	13.6421	13.5962	6.6433	7.05596	6.81099	0.00758458	0.0173136	10	10	11	10	10	11	10	10	10	3	3	3	6	6	6	6	6	6
MAP2K3	P46734	39.318	0.0015163	11.514	P46734	P46734	Dual specificity mitogen-activated protein kinase kinase 3	MAP2K3	10.9953	10.9994	11.0665	12.0519	11.9344	11.9839	11.45	11.5154	11.4642	5.67689	6.16169	5.90493	0.0526055	0.0566084	2	0	2	2	0	2	1	0	1	1	1	1	0	0	0	2	2	2
RPL27A	P46776	16.561	0	24.269	P46776	P46776	60S ribosomal protein L27a		11.6586	11.5844	11.7696	12.3996	12.529	12.5869	12.0196	11.9704	11.7388	5.83544	6.25259	5.95479	0.00537401	0.0726859	3	2	2	3	2	2	3	2	2	2	2	2	1	1	1	3	3	3
RPL5	P46777	34.362	0	219.84	P46777	P46777	60S ribosomal protein L5		14.8519	14.8402	14.7548	15.9749	16	15.993	15.611	15.5874	15.6883	7.40781	7.99465	7.81445	0.0011562	0.0241851	10	9	8	10	9	8	10	9	8	15	15	15	6	6	6	11	11	11
RPL21	P46778	18.565	0	33.331	P46778	P46778	60S ribosomal protein L21		10.7908	11.2619	10.4486	10.9462	11.0222	11.2109	10.6735	10.1723	10.8087	5.41689	5.52988	5.27577	0.656858	0.157351	1	3	4	1	3	4	1	3	4	3	3	3	2	1	1	5	5	5
RPL28	P46779	15.747	0	51.821	P46779	P46779	60S ribosomal protein L28		14.3876	14.4187	14.3282	14.6597	14.6917	14.6092	14.5426	14.483	14.6712	7.18907	7.32678	7.28281	0.000159306	0.599426	5	5	6	5	5	6	5	5	6	8	8	8	9	9	9	10	10	10
RPS9	P46781	22.591	0	43.6	P46781	P46781	40S ribosomal protein S9		14.312	14.5487	14.2608	14.7585	14.8492	15.0164	14.9789	14.7161	14.7939	7.1869	7.43734	7.41481	0.0780542	0.987406	4	5	4	4	5	4	4	5	4	5	5	5	7	7	7	5	5	5
RPS5	P46782	22.876	0	182.31	P46782	P46782	40S ribosomal protein S5;40S ribosomal protein S5, N-terminally processed		12.157	12.1725	12.0531	13.39	13.3432	13.5447	13.0073	13.0641	12.9979	6.06376	6.71299	6.51156	0.0076986	0.0754184	5	6	6	5	6	6	5	6	6	2	2	2	4	4	4	8	8	8
RPS10	P46783;Q9NQ39	18.898	0	49.179	P46783;Q9NQ39	P46783;Q9NQ39	40S ribosomal protein S10;Putative 40S ribosomal protein S10-like		11.3788	11.5902	11.6426	12.7815	12.6819	12.5465	12.6187	12.5768	12.6228	5.76861	6.33498	6.30305	0.021056	0.872995	7	4	5	6	3	5	6	3	5	1	1	1	3	3	3	2	2	2
NEDD4	P46934	149.11	0	18.348	P46934	P46934	E3 ubiquitin-protein ligase NEDD4		12.7369	12.7459	12.7499	12.9549	12.9874	13.0035	12.7613	12.7169	12.6888	6.37212	6.49096	6.36118	0.00220682	0.0297166	2	1	2	2	1	2	2	1	2	2	2	2	2	2	2	2	2	2
UTRN	P46939;Q13474	394.46	0	305.89	P46939;Q13474	P46939	Utrophin		12.2508	12.1528	12.4071	13.1592	13.408	13.2133	12.9692	12.8171	12.7609	6.13511	6.63008	6.42452	0.0243636	0.103708	18	15	17	18	15	17	17	14	17	2	2	2	3	3	3	3	3	3
IQGAP1	P46940	189.25	0	323.31	P46940	P46940	Ras GTPase-activating-like protein IQGAP1		12.9983	12.9089	13.04	13.9152	13.9258	13.8842	13.5182	13.5562	13.5006	6.49119	6.9542	6.7625	0.00425182	0.00285069	19	15	17	19	15	17	19	14	16	7	7	7	3	4	4	7	7	7
GYG1	P46976	39.383	0	155.52	P46976	P46976	Glycogenin-1		11.5175	11.5851	11.581	11.9711	12.0692	11.9873	11.8298	11.6787	11.7537	5.78059	6.00461	5.87704	0.00336484	0.0970405	1	1	2	1	1	2	1	1	2	2	2	2	3	3	3	3	3	3
STT3A	P46977	80.529	0	94.872	P46977	P46977	Dolichyl-diphosphooligosaccharide--protein glycosyltransferase subunit STT3A		14.2049	14.1883	14.3715	15.9295	16.1089	15.6991	14.591	14.4599	14.6559	7.12744	7.95624	7.28446	0.0145712	0.0289079	9	10	8	9	10	8	8	9	7	10	10	10	5	5	5	7	7	7
CAPZB	P47756	31.35	0	105.25	P47756	P47756	F-actin-capping protein subunit beta		13.2673	13.2774	13.2335	14.073	14.1434	14.1377	13.5715	13.4707	13.5286	6.62971	7.05903	6.7618	0.00116231	0.0138161	8	7	8	8	7	8	8	7	8	7	7	7	3	3	3	3	3	3
EIF1AX	P47813;O14602	16.46	0	26.651	P47813;O14602	P47813;O14602	Eukaryotic translation initiation factor 1A, X-chromosomal;Eukaryotic translation initiation factor 1A, Y-chromosomal		12.5095	12.4497	12.673	13.2094	13.3567	13.2265	13.6181	13.5821	13.4672	6.27203	6.63209	6.77792	0.0259342	0.0275689	3	3	4	3	3	4	3	3	4	3	3	3	3	3	3	4	4	4
QARS	P47897	87.798	0	77.544	P47897	P47897	Glutamine--tRNA ligase		12.159	11.8631	12.0127	12.8923	13.0843	12.949	12.4413	12.5546	12.5616	6.00581	6.4876	6.25959	0.0298595	0.00970835	4	5	6	3	4	5	3	4	5	1	1	1	2	2	2	3	3	3
RPL29	P47914	17.752	0	86.032	P47914	P47914	60S ribosomal protein L29		13.6357	13.7413	13.6111	13.9791	13.8016	14.0061	13.4943	13.5746	13.4807	6.83135	6.96447	6.75828	0.162468	0.0520551	2	2	2	2	2	2	2	2	2	6	6	6	5	5	5	4	4	4
UQCRFS1	P47985;P0C7P4	29.668	0	19.353	P47985;P0C7P4	P47985;P0C7P4	Cytochrome b-c1 complex subunit Rieske, mitochondrial;Cytochrome b-c1 complex subunit 11;Putative cytochrome b-c1 complex subunit Rieske-like protein 1		11.1581	11.1057	10.8655	12.1574	12.2563	12.3732	11.5353	11.4843	11.5468	5.68822	6.29781	5.92774	0.0468129	0.0798813	3	3	3	3	3	3	3	3	3	3	3	3	3	3	3	0	0	0
ATP5O	P48047	23.277	0	129.73	P48047	P48047	ATP synthase subunit O, mitochondrial		12.5308	12.3575	12.8127	13.9027	14.0002	13.3234	12.8266	12.9182	13.0561	6.28349	6.87105	6.46684	0.104012	0.118697	3	3	2	3	3	2	3	3	2	5	5	5	2	2	2	1	1	1
PREP	P48147	80.699	0	103.92	P48147	P48147	Prolyl endopeptidase		11.8574	11.7228	11.7963	12.4672	12.3409	12.5408	12.0369	12.2559	12.029	5.89608	6.22481	6.05363	0.00542019	0.184559	10	7	8	10	7	8	10	7	8	4	4	4	2	2	2	3	3	3
PIP4K2A	P48426	46.224	0	46.069	P48426	P48426	Phosphatidylinositol 5-phosphate 4-kinase type-2 alpha	PIP4K2A	10.816	10.8713	10.8661	11.4919	11.428	11.4753	11.0481	11.044	10.9722	5.59224	5.89921	5.67737	0.0664178	0.0376977	3	3	3	3	3	3	3	3	3	2	2	2	1	1	1	0	0	0
ARCN1	P48444	57.21	0	117.92	P48444	P48444	Coatomer subunit delta		10.7996	11.0404	10.4489	11.4675	11.4033	11.8558	11.1652	10.9832	11.1731	5.38149	5.78776	5.55359	0.164213	0.0639315	3	5	6	3	5	6	3	5	6	1	1	1	1	1	1	4	4	4
LSS	P48449	83.308	0	172.84	P48449	P48449	Lanosterol synthase		13.3013	13.1987	13.1109	14.1474	14.6223	14.3663	13.7679	13.4487	13.7735	6.60181	7.18933	6.83168	0.02566	0.126856	14	10	10	14	10	10	14	10	10	3	3	3	6	6	6	6	6	6
GCLM	P48507	30.727	0	13.478	P48507	P48507	Glutamate--cysteine ligase regulatory subunit		10.475	10.4065	10.5739	11.0657	10.996	11.014	10.8643	10.9524	10.7951	5.40923	5.67928	5.60196	0.0931613	0.0214442	1	1	2	1	1	2	1	1	2	2	2	2	0	0	0	1	1	1
CD151	P48509	28.295	0	24.628	P48509	P48509	CD151 antigen		10.1607	10.8425	9.89892	11.5484	10.8637	11.6909	10.6813	10.6919	10.7799	5.31702	5.85051	5.52552	0.100939	0.0387321	4	1	4	4	1	4	4	1	4	1	1	1	0	0	0	1	1	1
PRRC2A	P48634	228.86	0	89.145	P48634	P48634	Protein PRRC2A		12.3327	12.4961	12.2735	12.3567	12.081	12.4175	12.5211	12.627	12.5197	6.18373	6.14253	6.27796	0.648164	0.234045	4	2	5	4	2	4	4	2	4	3	3	3	2	2	2	3	3	3
GSS	P48637	52.384	0	22.365	P48637	P48637	Glutathione synthetase		10.6536	10.548	10.476	11.0361	10.9318	11.0829	10.6264	10.8176	10.7625	5.27961	5.50847	5.36774	0.0322791	0.105725	1	2	3	1	2	3	1	2	3	1	1	1	1	1	1	2	2	2
CCT5	P48643	59.67	0	121.36	P48643	P48643	T-complex protein 1 subunit epsilon		14.1358	14.0743	13.9122	15.3187	15.205	15.3634	14.5635	14.7239	14.7332	7.02038	7.64784	7.33675	0.00859859	0.0206041	10	11	10	10	11	10	10	11	10	8	8	8	6	6	6	6	6	6
PTDSS1	P48651	55.527	0	15.878	P48651	P48651	Phosphatidylserine synthase 1		11.2726	10.8914	11.2161	11.6359	12.5054	11.9008	11.5992	11.1099	11.4097	5.73001	6.17367	5.85314	0.201658	0.470865	2	1	2	2	1	2	2	1	2	1	1	1	0	0	0	2	2	2
NES	P48681	177.44	0	323.31	P48681	P48681	Nestin		14.4208	14.4256	14.3959	15.3413	15.2801	15.4177	14.6738	14.7359	14.6079	7.20705	7.67319	7.33628	0.00393788	0.0209916	25	25	24	25	25	24	25	25	24	17	17	17	15	17	15	11	11	11
AMT	P48728	43.946	0	26.028	P48728	P48728	Aminomethyltransferase, mitochondrial		11.1571	11.2216	11.1196	12.2043	12.1717	12.2266	11.5411	11.4917	11.5034	5.58306	6.10043	5.75605	0.00291974	0.00132352	3	1	4	3	1	4	3	1	4	3	3	3	1	1	1	1	1	1
CSNK1D	P48730	47.33	0	24.483	P48730	P48730	Casein kinase I isoform delta	CSNK1D	9.72848	10.0399	9.80949	10.7982	10.7247	10.9962	10.5725	10.3291	10.284	5.09631	5.5865	5.36427	0.0329342	0.345763	2	3	3	2	3	3	0	1	1	1	1	1	0	0	0	1	1	1
IDH2	P48735	50.909	0	202.36	P48735	P48735	Isocitrate dehydrogenase [NADP], mitochondrial		13.91	13.7894	13.8027	15.0191	14.9963	14.999	14.2112	14.3321	14.3063	6.91703	7.50238	7.14161	0.00107575	0.00792458	12	9	11	11	9	10	11	9	10	14	14	14	9	10	10	9	9	9
PITPNB	P48739	31.54	0	58.746	P48739	P48739	Phosphatidylinositol transfer protein beta isoform		12.9871	12.9063	12.8794	13.7299	13.8863	14.0649	13.3969	13.3628	13.2086	6.46214	6.94685	6.66138	0.022395	0.0868878	5	4	5	5	4	5	5	4	5	1	1	1	5	5	5	1	1	1
MARCKSL1	P49006	19.529	0	37.639	P49006	P49006	MARCKS-related protein		11.4923	11.4366	11.4544	11.8704	12.0021	12.1027	11.3471	11.2757	11.1371	5.73054	5.99586	5.62666	0.0249976	0.0451386	3	3	3	2	2	2	2	2	2	3	3	3	2	2	2	2	2	2
CAMLG	P49069	32.952	0	153.17	P49069	P49069	Calcium signal-modulating cyclophilin ligand		10.1522	9.9409	9.30664	10.566	10.585	10.9088	9.85673	10.0658	10.3472	5.06662	5.50997	5.21162	0.179379	0.10973	2	2	1	2	2	1	2	2	1	1	1	1	1	1	1	0	0	0
ALDH9A1	P49189	53.801	0	49.993	P49189	P49189	4-trimethylaminobutyraldehyde dehydrogenase		10.2669	10.3541	10.7391	10.7593	10.9524	10.3912	10.532	10.254	10.3861	5.39336	5.51715	5.36201	0.113336	0.336908	4	1	3	4	1	3	4	1	3	2	2	2	1	1	1	0	0	0
RPL34	P49207	13.293	0	38.25	P49207	P49207	60S ribosomal protein L34		12.7811	12.768	12.7532	13.4497	13.3868	13.4741	12.9348	12.9751	12.936	6.38371	6.71843	6.47432	0.00263553	0.0082407	5	3	5	5	3	5	5	3	5	4	4	4	1	1	1	3	3	3
LMAN1	P49257	57.548	0	202.79	P49257	P49257	Protein ERGIC-53		11.8537	11.7233	11.9319	12.9361	13.0337	12.9257	12.2514	12.2362	12.1759	5.91815	6.48259	6.11059	0.010098	0.00379341	9	3	4	9	3	4	9	3	4	4	4	4	1	1	1	2	2	2
FASN	P49327	273.42	0	323.31	P49327	P49327	Fatty acid synthase;[Acyl-carrier-protein] S-acetyltransferase;[Acyl-carrier-protein] S-malonyltransferase;3-oxoacyl-[acyl-carrier-protein] synthase;3-oxoacyl-[acyl-carrier-protein] reductase;3-hydroxyacyl-[acyl-carrier-protein] dehydratase;Enoyl-[acyl-carrier-protein] reductase;Oleoyl-[acyl-carrier-protein] hydrolase		15.7167	15.6828	15.7648	16.6622	16.7127	16.6352	16.2371	16.2054	16.2193	7.86071	8.33503	8.11029	0.0034965	0.00573438	40	33	37	40	33	37	40	33	37	29	29	29	24	25	25	26	26	26
CCT3	P49368	60.533	0	132.46	P49368	P49368	T-complex protein 1 subunit gamma		13.2359	12.9832	13.1539	14.3139	14.4943	14.367	13.5995	13.6597	13.6194	6.56216	7.19586	6.81312	0.0142622	0.00369264	13	10	12	13	10	12	13	10	12	7	7	7	3	3	3	6	6	6
MRPL19	P49406	33.535	0	32.588	P49406	P49406	39S ribosomal protein L19, mitochondrial		10.4797	10.6165	10.762	11.7514	11.5878	11.5039	11.0475	11.1212	11.0866	5.47637	5.97386	5.70922	0.105584	0.046185	4	3	3	4	3	3	4	3	3	0	0	0	1	1	1	2	2	2
TUFM	P49411	49.541	0	218.24	P49411	P49411	Elongation factor Tu, mitochondrial		14.5398	14.5974	14.4673	15.3612	15.3611	15.3905	14.9026	14.8284	14.9415	7.26742	7.68548	7.44541	0.00438902	0.00709256	11	10	11	11	10	11	11	10	11	16	16	16	8	8	8	7	7	7
ALDH7A1	P49419	58.486	0	323.31	P49419	P49419	Alpha-aminoadipic semialdehyde dehydrogenase		11.002	11.3438	11.32	12.5112	12.5108	12.3659	12.025	11.7356	11.8896	5.61096	6.23131	5.9417	0.0166443	0.0370656	7	9	9	7	9	9	7	9	9	1	1	1	3	3	3	3	3	3
GLUD2	P49448	61.433	0	22.781	P49448	P49448	Glutamate dehydrogenase 2, mitochondrial		10.0944	10.3702	10.298	11.3199	11.1668	11.3128	10.7305	10.5842	10.5454	5.12711	5.63325	5.31003	0.0191733	0.011516	10	13	12	2	2	1	2	2	1	1	1	1	1	1	1	1	1	1
CENPF	P49454	357.52	0	51.002	P49454	P49454	Centromere protein F		10.9705	11.2804	11.1452	11.6194	11.8504	11.8824	12.1165	11.693	11.7817	5.73269	6.05869	6.09854	0.0853197	0.125461	5	3	4	5	3	4	5	3	4	0	0	0	2	2	2	2	2	2
SRP9	P49458	10.112	0	39.496	P49458	P49458	Signal recognition particle 9 kDa protein		12.9022	12.8643	12.6774	13.7691	14.0338	13.9563	13.3132	13.0819	13.3253	6.40733	6.95986	6.62007	0.0127545	0.0633319	5	4	4	5	4	4	5	4	4	5	5	5	2	2	2	3	3	3
PCYT1A	P49585;Q9Y5K3	41.731	0	56.406	P49585;Q9Y5K3	P49585	Choline-phosphate cytidylyltransferase A		10.3768	10.2533	10.5693	11.4188	11.6257	11.4265	10.8095	10.6988	10.5994	5.36657	5.91184	5.51795	0.0866846	0.124547	5	2	5	5	2	5	5	2	5	2	2	2	0	0	0	1	1	1
AARS	P49588	106.81	0	228.16	P49588	P49588	Alanine--tRNA ligase, cytoplasmic		13.6364	13.6747	13.6037	14.5776	14.5979	14.5183	14.0817	14.0126	14.1484	6.81912	7.28229	7.04044	7.29815e-05	0.0239219	17	11	12	17	11	12	17	11	12	9	9	9	6	6	6	5	5	5
CARS	P49589	85.472	0	111.47	P49589	P49589	Cysteine--tRNA ligase, cytoplasmic		11.6723	11.6312	11.5345	12.3933	12.8707	12.3558	12.1378	11.6606	12.2981	5.97299	6.43662	6.18274	0.0333324	0.433547	8	7	4	8	7	4	8	7	4	7	7	7	0	0	0	4	4	4
SARS	P49591	58.777	0	110.06	P49591	P49591	Serine--tRNA ligase, cytoplasmic		12.191	12.0329	12.2438	13.0789	13.0663	12.7799	12.3778	12.5609	12.6525	6.07794	6.48751	6.26518	0.0428899	0.151913	6	3	5	6	3	5	6	3	5	2	2	2	2	2	2	3	3	3
CEBPA	P49715	37.561	0	25.494	P49715	P49715	CCAAT/enhancer-binding protein alpha		12.8443	12.7896	12.826	13.6669	13.6127	13.8108	13.1563	13.2893	13.085	6.40998	6.8484	6.58844	0.00556149	0.0671358	3	4	4	3	4	4	3	4	4	1	1	1	2	2	2	3	3	3
PSMB3	P49720	22.949	0	40.986	P49720	P49720	Proteasome subunit beta type-3		9.97514	9.89601	10.2011	11.329	10.7253	10.6641	9.75488	10.5148	10.2367	5.17871	5.61973	5.25105	0.185669	0.234236	1	1	2	1	1	2	1	1	2	0	0	0	1	1	1	2	2	2
PSMB2	P49721	22.836	0	31.57	P49721	P49721	Proteasome subunit beta type-2		10.285	10.7478	10.1828	11.3092	10.7297	11.3895	10.6396	10.7484	10.6498	5.36928	5.73806	5.5063	0.0690615	0.0531503	2	2	1	2	2	1	2	2	1	1	1	1	0	0	0	1	1	1
MCM2	P49736	101.89	0	141.1	P49736	P49736	DNA replication licensing factor MCM2		12.5501	12.4879	12.355	13.172	13.0486	13.2478	12.8321	12.9802	12.9242	6.23217	6.57806	6.45608	0.0296933	0.206863	8	8	6	8	8	6	8	8	6	5	5	5	2	2	2	2	2	2
ACADVL	P49748	70.389	0	323.31	P49748	P49748	Very long-chain specific acyl-CoA dehydrogenase, mitochondrial		13.5967	13.7539	13.653	14.3862	14.2185	14.1931	13.803	13.818	13.9557	6.83393	7.13297	6.92944	0.0368951	0.0656327	18	14	16	18	14	16	18	14	16	15	17	17	11	12	11	17	17	18
YLPM1	P49750	241.64	0	184.06	P49750	P49750	YLP motif-containing protein 1		11.357	11.319	11.1104	12.1806	12.1844	12.4817	11.4411	11.5389	11.4315	5.63107	6.14112	5.73525	0.0389503	0.0324078	8	8	11	8	8	11	8	8	11	2	2	2	2	2	2	3	3	3
TMED10	P49755	24.976	0	219.76	P49755	P49755	Transmembrane emp24 domain-containing protein 10		12.903	12.9564	12.7326	13.7457	14.1012	14.2034	13.3773	13.0381	13.1147	6.432	7.00839	6.58836	0.026699	0.0782896	4	4	3	4	4	3	4	4	3	3	3	3	5	5	5	4	4	4
RBM25	P49756	100.18	0	130.66	P49756	P49756	RNA-binding protein 25		12.2884	12.3726	12.3324	13.649	13.3878	13.3858	12.5413	12.7907	12.8193	6.16556	6.73711	6.35856	0.0133584	0.0744143	5	6	7	5	6	7	5	6	7	2	2	2	5	5	5	3	3	3
PSEN1	P49768	52.667	0	46.5	P49768	P49768	Presenilin-1;Presenilin-1 NTF subunit;Presenilin-1 CTF subunit;Presenilin-1 CTF12		10.0379	9.96168	9.63424	10.3397	10.6095	10.4361	10.079	9.86986	10.3523	4.93897	5.2309	5.0502	0.0627036	0.24827	2	3	3	2	3	3	2	3	3	2	2	2	1	1	1	1	1	1
NUP153	P49790	153.94	0	323.31	P49790	P49790	Nuclear pore complex protein Nup153		14.6637	14.6896	14.686	15.7137	15.7285	15.7668	14.879	14.8422	14.7924	7.33988	7.86817	7.41894	0.000204499	0.00459593	25	19	19	25	19	19	25	19	19	17	18	18	13	13	13	14	14	13
RANBP2	P49792	358.2	0	323.31	P49792	P49792	E3 SUMO-protein ligase RanBP2		14.6817	14.5953	14.5882	15.5626	15.6372	15.7063	15.0852	15.0846	15.0417	7.31087	7.81769	7.53525	0.00643271	0.0133485	31	30	31	31	30	31	20	18	18	15	15	15	11	11	11	18	18	18
NDUFV1	P49821	50.817	0	112.94	P49821	P49821	NADH dehydrogenase [ubiquinone] flavoprotein 1, mitochondrial		11.4466	11.4558	11.1452	11.9934	11.983	12.2621	11.6906	11.7639	11.7599	5.67461	6.03974	5.86906	0.0850676	0.077189	7	7	5	7	7	5	7	7	5	1	1	1	1	1	1	2	2	2
GSK3B	P49841	46.744	0	144.84	P49841	P49841	Glycogen synthase kinase-3 beta	GSK3B	9.51638	8.78814	9.4255	9.66567	10.8415	10.2118	9.92968	9.55801	9.50795	4.78834	5.28649	4.99927	0.470325	0.801366	2	0	2	2	0	2	2	0	2	1	1	1	0	0	0	2	2	2
SEPHS1	P49903	42.91	0	23.328	P49903	P49903	Selenide, water dikinase 1	SEPHS1	10.3544	10.3972	10.2621	10.749	10.4229	10.7446	10.3649	10.6273	10.4223	5.16895	5.31942	5.23575	0.244053	0.609821	2	2	2	2	2	2	2	2	2	2	2	2	1	1	1	1	1	1
MTHFS	P49914	23.255	0	46.876	P49914	P49914	5-formyltetrahydrofolate cyclo-ligase		11.3968	11.2033	11.3246	12.0281	12.2513	12.128	11.4916	11.4708	11.4034	5.65412	6.0679	5.72763	0.0265453	0.016965	4	5	5	4	5	5	4	5	5	3	3	3	1	1	1	1	1	1
GMPS	P49915	76.715	0	114.07	P49915	P49915	GMP synthase [glutamine-hydrolyzing]		12.7689	12.6601	12.6629	13.5538	13.625	13.5729	13.0344	13.0471	13.0909	6.34864	6.79195	6.52873	0.00536641	0.00447101	9	8	10	9	8	10	9	8	10	4	4	4	5	6	6	3	3	3
LIG3	P49916	112.91	0	323.31	P49916	P49916	DNA ligase 3		12.9803	12.9617	13.0162	14.1839	14.1514	14.0813	13.504	13.5348	13.5471	6.49304	7.06943	6.7643	0.00198187	0.0065781	12	11	9	12	11	9	12	11	9	6	6	6	3	3	3	4	4	4
CDKN1C	P49918	32.177	0.0033302	7.9075	P49918	P49918	Cyclin-dependent kinase inhibitor 1C	CDKN1C	10.0927	10.2151	10.1078	10.8055	11.2518	10.9132	10.1691	9.64622	10.0594	5.23594	5.66175	5.14578	0.0343041	0.101713	1	0	1	1	0	1	1	0	1	1	1	1	0	0	0	1	1	1
HNMT	P50135	33.295	0	69.214	P50135	P50135	Histamine N-methyltransferase		12.4179	12.4889	12.2633	14.0684	14.1111	14.1967	13.0206	12.9223	13.0014	6.19501	7.06269	6.49072	0.00428526	0.00379433	3	3	3	3	3	3	3	3	3	4	4	4	4	4	4	2	2	2
GNAQ	P50148;P19086;Q03113	42.142	0	67.313	P50148;P19086;Q03113	P50148	Guanine nucleotide-binding protein G(q) subunit alpha		11.6146	11.5783	11.5673	12.4817	12.4648	12.4802	11.702	11.6918	11.7343	5.96004	6.40446	6.02135	0.0182332	0.0156583	6	3	5	6	3	5	3	3	4	4	4	4	0	0	0	3	3	3
MMP14	P50281;Q9Y5R2;P51511	65.893	0	46.572	P50281;Q9Y5R2;P51511	P50281	Matrix metalloproteinase-14		11.2499	11.4617	11.1734	12.4787	12.2223	12.6582	11.7034	11.7138	11.6102	5.81417	6.3932	6.00458	0.0766176	0.127507	4	2	4	4	2	4	4	2	4	2	2	2	0	0	0	3	3	3
PPOX	P50336	50.765	0	36.112	P50336	P50336	Protoporphyrinogen oxidase		10.7207	10.7048	10.5603	11.678	11.182	11.3245	10.2438	10.8896	10.8232	5.49764	5.86408	5.49277	0.159684	0.170666	4	5	5	4	5	5	4	5	5	0	0	0	2	2	2	1	1	1
GDI2	P50395	50.663	0	231.39	P50395	P50395	Rab GDP dissociation inhibitor beta		13.1225	13.0778	12.9924	14.0302	14.0685	14.2656	13.6636	13.6725	13.5861	6.5321	7.06072	6.82037	0.0146447	0.0542753	9	8	8	9	8	8	8	7	6	3	3	3	5	5	5	8	8	8
EMD	P50402	28.994	0	35.939	P50402	P50402	Emerin		11.184	11.1177	11.3382	12.1846	12.1952	11.6989	11.373	11.4504	11.6634	5.60665	6.01311	5.7478	0.0961209	0.20373	3	3	3	3	3	3	3	3	3	2	2	2	1	1	1	1	1	1
CPT1A	P50416	88.367	0	256.79	P50416	P50416	Carnitine O-palmitoyltransferase 1, liver isoform		13.7828	13.7258	13.6451	14.6992	14.7023	14.8511	13.9908	14.0364	13.9508	6.85896	7.37543	6.99632	0.00998093	0.0142667	12	12	10	12	12	10	12	12	10	15	15	15	9	10	10	9	9	9
SERPINB9	P50453	42.403	0	24.323	P50453	P50453	Serpin B9		10.5767	10.6063	10.3883	10.9447	10.9985	11.2508	10.6967	10.593	10.5921	5.26189	5.53234	5.31363	0.101373	0.0850411	2	2	3	2	2	3	2	2	3	2	2	2	1	1	1	2	2	2
SERPINH1	P50454	46.44	0	201.74	P50454	P50454	Serpin H1		14.0632	14.0791	14.0223	15.1192	15.0342	14.9933	14.529	14.6008	14.6874	7.02742	7.52444	7.30285	0.00107823	0.05395	10	10	8	10	10	8	10	10	8	6	6	6	7	8	8	7	7	7
ST13	P50502;Q8NFI4;Q8IZP2	41.331	0	323.31	P50502;Q8NFI4;Q8IZP2	P50502;Q8NFI4;Q8IZP2	Hsc70-interacting protein;Putative protein FAM10A5;Putative protein FAM10A4		12.7638	12.7765	12.7403	14.0587	13.9827	14.0778	13.1996	13.2773	13.2097	6.3801	7.01987	6.61443	0.00121486	0.00556292	6	6	6	6	6	6	6	6	6	4	4	4	6	6	6	6	6	6
DNM2	P50570;Q9UQ16;Q05193	98.063	0	139.78	P50570;Q9UQ16;Q05193	P50570	Dynamin-2		11.0674	11.2617	11.2889	11.8345	11.8598	11.9989	11.7052	11.5521	11.392	5.60301	5.94887	5.77489	0.00643221	0.168733	6	5	9	6	5	9	6	5	9	1	1	1	3	3	3	3	3	3
METAP2	P50579	52.891	0	24.878	P50579	P50579	Methionine aminopeptidase 2		10.2407	10.0773	10.259	11.1887	11.128	11.0899	10.8719	11.0683	10.9278	5.26284	5.73444	5.64466	0.0452271	0.240178	3	2	2	3	2	2	3	2	2	2	2	2	0	0	0	1	1	1
CDK9	P50750	42.777	0	33.656	P50750	P50750	Cyclin-dependent kinase 9	CDK9	10.1607	10.457	10.2345	11.1389	10.8196	11.0434	10.6771	10.6726	10.7272	5.14203	5.50031	5.34613	0.0904759	0.123216	5	2	4	4	2	3	4	2	3	2	2	2	1	1	1	2	2	2
BCAM	P50895	67.404	0	263.71	P50895	P50895	Basal cell adhesion molecule		11.8945	12.1384	11.816	13.4056	12.9936	13.5257	12.2444	12.4112	12.1923	5.97482	6.65415	6.14131	0.0484387	0.057284	7	7	7	7	7	7	7	7	7	4	4	4	2	2	2	2	3	3
PPT1	P50897	34.193	0	35.473	P50897	P50897	Palmitoyl-protein thioesterase 1		10.3058	10.5299	10.5671	10.8884	10.7226	10.8343	10.6581	10.6005	10.4251	5.23379	5.40756	5.2806	0.121768	0.120529	2	2	1	2	2	1	2	2	1	1	1	1	1	1	1	1	1	1
RPL14	P50914	23.432	0	26.844	P50914	P50914	60S ribosomal protein L14		11.1894	11.3121	11.268	11.9747	11.8978	11.8006	11.6322	11.6206	11.678	5.79491	6.11217	5.98846	0.100739	0.0733785	3	3	3	3	3	3	3	3	3	3	3	3	3	3	3	0	0	0
CCT8	P50990	59.62	0	286.85	P50990	P50990	T-complex protein 1 subunit theta		14.5874	14.6735	14.5739	15.8132	15.7067	15.822	15.1043	15.1119	15.0862	7.30578	7.89031	7.55041	0.0049486	0.00483709	18	20	19	18	20	19	18	20	19	14	14	14	14	14	14	10	10	10
CCT4	P50991	57.924	0	238.21	P50991	P50991	T-complex protein 1 subunit delta		12.7979	12.6576	12.702	13.5755	13.6621	13.6831	13.095	13.136	13.0811	6.35958	6.82013	6.55203	0.00842376	0.005387	10	7	9	10	7	9	10	7	9	6	6	6	3	3	3	4	4	4
ANXA11	P50995	54.389	0	219.17	P50995	P50995	Annexin A11		13.3915	13.577	13.3926	14.5239	14.3673	14.5731	13.9587	13.9426	13.9161	6.72686	7.24407	6.96957	0.0213031	0.0212	10	12	11	10	12	11	10	11	11	6	6	6	7	7	7	8	8	8
FXR1	P51114;P51116	69.72	0	323.31	P51114;P51116	P51114	Fragile X mental retardation syndrome-related protein 1		13.7619	13.8697	13.6814	14.7358	14.7575	14.8238	14.3174	14.1959	14.2973	6.8855	7.38619	7.1351	0.00810964	0.00845589	9	13	11	9	13	11	9	12	11	8	10	10	9	10	11	8	9	9
RAB5C	P51148	23.482	0	106.13	P51148	P51148	Ras-related protein Rab-5C		13.0596	13.0629	12.9755	14.2452	14.1779	14.259	13.4002	13.4794	13.4767	6.51634	7.11368	6.72604	0.00209493	0.00443478	4	4	3	4	4	3	3	3	2	6	6	6	10	10	10	4	4	4
RAB7A	P51149	23.489	0	134.38	P51149	P51149	Ras-related protein Rab-7a		12.6669	12.5517	12.5795	13.7384	13.8259	13.7484	13.0944	13.0897	13.1546	6.29967	6.88544	6.55645	0.00372653	0.00637116	8	6	5	8	6	5	8	6	5	8	9	8	4	5	5	5	5	5
RAB9A	P51151	22.837	0	37.524	P51151	P51151	Ras-related protein Rab-9A		10.442	10.8207	10.928	11.6611	11.5048	11.3886	10.8025	10.5757	10.5996	5.53177	5.92576	5.4963	0.297545	0.00297501	3	2	4	3	2	4	3	2	4	2	2	2	0	0	0	3	3	3
RAB13	P51153	22.774	0	35.902	P51153	P51153	Ras-related protein Rab-13		12.7775	12.6848	12.8511	13.8415	14.0058	13.7858	13.0777	13.0024	13.0443	6.38556	6.93886	6.52074	0.0150727	0.0190394	5	4	3	4	3	3	3	2	3	7	7	7	3	3	3	6	6	6
RAB27A	P51159	24.868	0	30.44	P51159	P51159	Ras-related protein Rab-27A		11.1004	10.9138	10.8636	11.8961	12.1194	12.1646	11.4129	11.3387	11.3656	5.47964	6.03	5.68619	0.0254834	0.026704	2	2	4	2	2	4	2	2	4	2	2	2	1	1	1	2	2	2
DAP3	P51398	45.566	0	76.853	P51398	P51398	28S ribosomal protein S29, mitochondrial		10.8097	10.5049	10.5744	11.0987	11.367	11.2945	11.0261	11.1044	11.0927	5.31483	5.6267	5.53719	0.0916876	0.133881	5	5	4	5	5	4	5	5	4	1	1	1	3	3	3	2	2	2
DUSP3	P51452	20.478	0	46.184	P51452	P51452	Dual specificity protein phosphatase 3		10.4845	10.5807	10.4416	11.5351	11.5364	11.5331	10.7471	10.7118	10.8713	5.25114	5.76742	5.38837	0.00222454	0.00924718	3	2	3	3	2	3	3	2	3	1	1	1	1	1	1	3	3	3
SMARCA4	P51532;P51531	184.64	0	129.18	P51532;P51531	P51532	Transcription activator BRG1		11.5696	12.4033	11.6036	12.6435	11.9388	12.6072	12.0201	11.8694	12.0331	6.09609	6.36493	6.15375	0.0150058	0.019025	15	6	12	15	6	12	15	6	12	3	3	3	0	0	0	4	4	4
GALK1	P51570	42.272	0	53.269	P51570	P51570	Galactokinase	GALK1	11.3397	11.3198	11.3701	12.4056	12.1316	12.0907	11.3025	11.6923	11.6812	5.83826	6.27132	5.94598	0.0362306	0.022352	5	3	4	5	3	4	5	3	4	0	0	0	2	2	2	5	5	5
SSR4	P51571	18.998	0	47.393	P51571	P51571	Translocon-associated protein subunit delta		12.0378	12.1675	12.1544	13.901	13.3557	13.538	11.8161	12.3321	12.0874	6.05996	6.79911	6.03926	0.0249969	0.0543539	3	3	3	3	3	3	3	3	3	1	1	1	2	2	2	2	2	2
BCAP31	P51572	27.991	0	77.301	P51572	P51572	B-cell receptor-associated protein 31		12.9411	13.0005	12.8032	14.0626	14.0087	14.0859	12.9334	12.9587	13.0861	6.45748	7.02621	6.49637	0.006492	0.00223072	4	6	8	4	6	8	4	6	8	2	2	2	2	2	2	7	7	7
CYP2J2	P51589	57.61	0	46.772	P51589	P51589	Cytochrome P450 2J2		12.144	12.0097	12.4023	14.7504	14.6163	14.5848	12.4431	12.747	12.3693	6.09267	7.32524	6.2599	0.00469227	0.00508966	5	3	4	5	3	4	5	3	4	3	3	3	1	1	1	3	3	3
MECP2	P51608	52.44	0	103.55	P51608	P51608	Methyl-CpG-binding protein 2		10.6475	10.7993	10.7876	11.4475	11.2294	11.2742	11.2039	11.2214	11.2306	5.37241	5.65852	5.60933	0.0500328	0.532552	5	5	5	5	5	5	5	5	5	3	3	3	1	1	1	2	2	2
HCFC1	P51610;Q9Y5Z7	208.73	0	50.7	P51610;Q9Y5Z7	P51610	Host cell factor 1;HCF N-terminal chain 1;HCF N-terminal chain 2;HCF N-terminal chain 3;HCF N-terminal chain 4;HCF N-terminal chain 5;HCF N-terminal chain 6;HCF C-terminal chain 1;HCF C-terminal chain 2;HCF C-terminal chain 3;HCF C-terminal chain 4;HCF C-terminal chain 5;HCF C-terminal chain 6		9.5285	9.76168	8.42329	10.1382	10.7982	10.504	9.85869	9.02819	10.5611	4.78558	5.57339	5.24133			3	1	3	3	1	3	3	1	3	2	2	2	0	0	0	1	0	0
ALDH3A2	P51648;P30838	54.847	0	75.315	P51648;P30838	P51648	Fatty aldehyde dehydrogenase		14.1008	14.0369	14.0332	14.8711	14.9789	15.1123	14.5416	14.4849	14.3706	7.02847	7.49372	7.23286	0.0120722	0.0663006	7	7	8	7	7	8	6	7	7	8	8	8	7	7	7	7	7	7
ALDH5A1	P51649	57.214	0	59.527	P51649	P51649	Succinate-semialdehyde dehydrogenase, mitochondrial		10.245	10.4477	10.4661	11.3512	10.9778	11.0215	10.0999	10.3458	10.2587	5.3598	5.72508	5.28408	0.0225101	0.0573268	3	2	2	3	2	2	3	2	2	0	0	0	1	1	1	1	1	1
GPC3	P51654	65.562	0	66.465	P51654	P51654	Glypican-3;Secreted glypican-3		11.2908	11.0469	11.2057	11.5232	12.2667	11.7516	11.8685	11.3521	11.7065	5.75723	6.09025	5.98785	0.321853	0.552039	6	3	3	6	3	3	6	3	3	4	4	4	0	0	0	3	3	3
HSD17B4	P51659	79.685	0	323.31	P51659	P51659	Peroxisomal multifunctional enzyme type 2;(3R)-hydroxyacyl-CoA dehydrogenase;Enoyl-CoA hydratase 2		14.4658	14.4801	14.3823	15.57	15.52	15.4926	14.8979	14.941	15.063	7.22138	7.76376	7.48366	0.000565329	0.0211551	15	13	14	15	13	14	15	13	14	11	11	11	12	12	11	11	11	11
PSMD7	P51665	37.025	0	13.497	P51665	P51665	26S proteasome non-ATPase regulatory subunit 7		10.4242	10.0138	10.498	11.076	11.6163	10.8527	10.4626	10.3584	10.6281	5.32267	5.75751	5.40817	0.226051	0.296481	2	2	1	2	2	1	2	2	1	1	1	1	0	0	0	1	1	1
CLCN7	P51798	88.678	0	60.246	P51798	P51798	H(+)/Cl(-) exchange transporter 7		9.42575	9.78551	9.59684	10.4379	10.3394	10.4415	9.98725	9.73815	9.84552	4.96802	5.36981	5.09515	0.177033	0.0372262	2	2	2	2	2	2	2	2	2	0	0	0	1	1	1	3	3	3
HDGF	P51858	26.788	0	82.581	P51858	P51858	Hepatoma-derived growth factor		13.2929	13.2598	13.2433	13.9703	14.0509	14.0341	13.5683	13.5401	13.5502	6.63267	7.00922	6.77644	0.00299323	0.00774135	7	7	7	6	7	7	6	7	7	3	3	3	5	5	5	3	3	3
CCNH	P51946	37.643	0	24.809	P51946	P51946	Cyclin-H		9.0303	8.63389	9.00099	10.3081	10.449	10.6226	9.86258	10.1529	9.57555	4.61086	5.39663	5.09851	0.122676	0.359836	2	3	2	2	3	2	2	3	2	1	1	1	1	1	1	0	0	0
HNRNPA3	P51991	39.594	0	205.3	P51991	P51991	Heterogeneous nuclear ribonucleoprotein A3		13.4511	13.4223	13.4822	14.3375	14.3101	14.2535	13.8689	13.9105	13.8862	6.72591	7.1502	6.94428	0.00294367	0.00677423	8	6	6	8	5	5	8	5	5	8	8	8	7	7	7	4	4	4
PGD	P52209	53.139	0	323.31	P52209	P52209	6-phosphogluconate dehydrogenase, decarboxylating		12.6405	13.0809	12.5055	13.7286	13.1691	13.6988	12.8377	12.945	13.0007	6.37114	6.76609	6.4639	0.225699	0.111044	6	5	8	6	5	8	6	5	8	8	8	8	1	1	1	7	7	7
HNRNPM	P52272	77.515	0	323.31	P52272	P52272	Heterogeneous nuclear ribonucleoprotein M		15.551	15.6072	15.5535	16.8494	16.7652	16.8618	15.9894	16.0233	15.9744	7.78529	8.41272	7.99785	0.00204961	0.0035859	21	22	23	21	22	23	21	22	23	33	33	33	22	22	22	31	31	31
KPNA2	P52292	57.861	0	210.79	P52292	P52292	Importin subunit alpha-1		12.9277	12.9298	13.0345	13.8746	13.8739	13.7975	13.3432	13.3329	13.2618	6.482	6.92434	6.65631	0.00718037	0.00041307	8	8	6	8	8	6	8	8	6	9	9	9	8	8	8	2	2	2
KPNA1	P52294	60.221	0	34.275	P52294	P52294	Importin subunit alpha-5;Importin subunit alpha-5, N-terminally processed		10.5547	10.4515	10.0743	11.1159	11.2172	11.5339	10.7162	10.7252	10.7061	5.18007	5.6445	5.3579	0.0991286	0.0652016	4	6	3	3	3	2	3	3	2	2	2	2	3	3	3	1	1	1
NCBP2	P52298	18.001	0	16.287	P52298	P52298	Nuclear cap-binding protein subunit 2		12.506	12.55	12.6089	13.3405	13.358	13.2684	12.7576	12.6895	12.6981	6.27749	6.66114	6.35754	0.00650506	0.00627236	2	2	2	2	2	2	2	2	2	2	2	2	1	1	1	1	1	1
ARHGDIA	P52565	23.207	0	186	P52565	P52565	Rho GDP-dissociation inhibitor 1		12.9808	13.0583	12.9675	13.4845	13.4798	13.5904	13.2395	13.1579	13.1438	6.50111	6.75912	6.5902	0.0192563	0.0383644	4	3	4	4	3	4	4	3	4	3	3	3	4	4	3	2	2	2
SLC7A2	P52569	71.672	0	18.856	P52569	P52569	Cationic amino acid transporter 2		10.4479	10.0728	10.1484	11.2368	11.2844	11.2565	10.7157	11.0302	11.0145	5.27818	5.7963	5.62674	0.109979	0.261352	1	1	3	1	1	3	1	1	3	1	1	1	0	0	0	2	2	2
AGFG1	P52594	58.259	0	13.989	P52594	P52594	Arf-GAP domain and FG repeat-containing protein 1		10.3679	10.6606	10.5578	11.5448	11.3411	11.2591	10.841	10.6981	10.8987	5.43105	5.85751	5.57297	0.167857	0.21112	1	0	2	1	0	2	1	0	2	1	1	1	0	0	0	1	1	1
HNRNPF	P52597	45.671	0	309.11	P52597	P52597	Heterogeneous nuclear ribonucleoprotein F;Heterogeneous nuclear ribonucleoprotein F, N-terminally processed		13.0172	13.1965	12.9353	14.3296	14.1667	14.3904	13.5906	13.5831	13.5977	6.52484	7.1478	6.79525	0.0202606	0.0101053	9	8	8	8	7	6	8	7	6	10	10	10	11	11	10	7	7	7
MSH6	P52701	152.78	0	135.59	P52701	P52701	DNA mismatch repair protein Msh6		13.1429	13.0278	13.1325	14.034	14.0928	14.0183	13.4925	13.5236	13.4967	6.55053	7.02419	6.75214	0.00538734	0.00114026	13	6	11	13	6	11	13	6	11	7	7	7	4	4	4	6	6	6
VAV2	P52735	101.29	0	66.121	P52735	P52735	Guanine nucleotide exchange factor VAV2		9.36833	8.6085	8.79828	9.3098	9.86944	9.88723	9.15452	9.41637	9.18895	4.62919	5.01108	4.79331	0.640479	0.407182	2	1	3	2	1	3	2	1	3	1	1	1	0	0	0	1	1	1
RBM5	P52756;REV__P52756	92.153	0	78.496	P52756;REV__P52756	P52756	RNA-binding protein 5		11.9246	11.9863	11.9825	12.8332	12.8249	12.7396	12.3001	12.2255	12.3199	5.98223	6.39961	6.14092	0.00285174	0.017151	10	7	8	10	7	8	9	7	7	3	3	3	2	2	2	2	2	2
HRSP12	P52758	14.494	0	17.619	P52758	P52758	Ribonuclease UK114		11.5414	10.4991	11.3219	11.8845	12.6557	11.986	11.8062	12.0823	11.9375	5.72707	6.25436	6.13766	0.21353	0.238945	2	2	2	2	2	2	2	2	2	1	1	1	0	0	0	1	1	1
HK2	P52789	102.38	0	98.301	P52789	P52789	Hexokinase-2	HK2	11.1326	10.9821	10.9875	12.0601	12.2444	12.223	11.5086	11.5508	11.5629	5.68369	6.25458	5.93706	0.0112428	0.0236974	5	8	8	5	8	8	5	8	8	0	0	0	2	2	2	3	3	3
MRPL12	P52815	21.348	0	14.893	P52815	P52815	39S ribosomal protein L12, mitochondrial		12.2398	12.2856	12.2482	13.2552	13.1498	13.2484	12.7401	12.7623	12.7112	6.12895	6.6089	6.36893	0.00379147	0.0145981	2	1	1	2	1	1	2	1	1	4	4	4	2	2	2	2	2	2
THOP1	P52888	78.839	0	132.15	P52888	P52888	Thimet oligopeptidase		11.4603	11.2165	11.6473	11.9654	12.2205	12.1056	11.6364	11.6792	11.4044	5.72068	6.04858	5.78667	0.0855319	0.0558111	3	3	6	3	3	6	3	3	6	1	1	1	1	1	1	4	4	4
CAPZA1	P52907	32.922	0	74.016	P52907	P52907	F-actin-capping protein subunit alpha-1		9.99527	10.2471	10.084	10.951	11.1095	10.8903	10.4427	10.0452	10.4165	5.22106	5.65847	5.31742	0.0519936	0.0195381	1	1	2	1	1	2	1	1	2	1	1	1	0	0	0	1	1	1
HMGA2	P52926	11.832	0	133.7	P52926	P52926	High mobility group protein HMGI-C		12.0767	12.5657	12.6171	12.8105	12.3627	12.3255	12.5371	12.4702	12.4562	6.20991	6.24979	6.24392	0.810045	0.918812	4	2	4	4	2	4	4	2	4	4	4	4	3	3	3	5	5	5
CRIP2	P52943	22.492	0	118.67	P52943	P52943	Cysteine-rich protein 2		11.7979	11.7925	11.7298	12.7933	12.8908	12.9296	12.0403	11.9843	11.9471	5.8867	6.43561	5.9953	0.00346199	0.00982587	5	6	6	5	6	6	5	6	6	3	3	3	5	5	5	1	1	1
NUP98	P52948	197.58	0	272.21	P52948	P52948	Nuclear pore complex protein Nup98-Nup96;Nuclear pore complex protein Nup98;Nuclear pore complex protein Nup96		14.0301	13.8584	14.0661	14.6934	14.7854	14.7573	14.3229	14.3821	14.2148	6.99243	7.37269	7.15332	0.0156591	0.0205751	15	11	17	15	11	17	15	11	17	9	9	9	5	5	5	9	9	9
SLC25A1	P53007	34.012	0	40.918	P53007	P53007	Tricarboxylate transport protein, mitochondrial		13.523	13.5536	13.5914	14.8043	14.7696	14.575	13.8558	13.8893	14.0052	6.77801	7.35814	6.95838	0.00710703	0.0259287	5	5	4	5	5	4	5	5	4	8	8	8	10	10	10	5	5	5
PPP5C	P53041;E7EU14	56.878	0	46.582	P53041;E7EU14	P53041	Serine/threonine-protein phosphatase 5		11.6221	11.8474	11.6592	12.5665	12.2951	12.3756	11.8628	11.9245	12.0389	5.85478	6.2062	5.97104	0.0582429	0.0722056	3	1	3	3	1	3	3	1	3	2	2	2	1	1	1	1	1	1
ARFIP1	P53367	41.738	0	55.132	P53367	P53367	Arfaptin-1		10.6046	10.3427	10.3328	11.0188	11.1528	11.1217	10.5223	10.6406	10.6952	5.21335	5.54888	5.30968	0.0533237	0.00571406	6	5	5	6	5	5	6	5	5	2	2	2	1	1	1	3	3	3
ACLY	P53396	120.84	0	186.76	P53396	P53396	ATP-citrate synthase		12.9978	12.6991	12.7405	13.8361	14.0218	14.1485	13.3613	13.469	13.3041	6.40625	7.00106	6.68907	0.0298799	0.0403037	10	12	14	10	12	14	10	12	14	5	5	5	1	1	1	3	3	3
METAP1	P53582	43.215	0	114.61	P53582	P53582	Methionine aminopeptidase 1		11.2366	11.2868	11.493	12.0406	12.0383	11.7703	11.4494	11.3638	11.4557	5.66939	5.97488	5.71148	0.0885008	0.0506278	4	2	3	4	2	3	4	2	3	3	3	3	1	1	1	2	2	2
MVD	P53602	43.404	0	24.022	P53602	P53602	Diphosphomevalonate decarboxylase		10.7928	10.6625	11.0613	11.0053	11.212	11.0373	11.0288	10.9791	10.7002	5.58612	5.70911	5.61802	0.283906	0.542178	2	3	0	2	3	0	2	3	0	1	1	1	1	1	1	0	0	0
RABGGTB	P53611	36.924	0	64.223	P53611	P53611	Geranylgeranyl transferase type-2 subunit beta		10.3247	10.7899	10.826	11.6262	11.4859	11.3611	11.2011	10.9083	10.9708	5.32344	5.74553	5.51335	0.0891337	0.0191263	5	4	4	5	4	4	5	4	4	2	2	2	2	2	2	1	1	1
COPB1	P53618	107.14	0	130.91	P53618	P53618	Coatomer subunit beta		12.3504	12.1798	12.41	13.0808	13.2239	13.137	12.8274	12.7895	12.7206	6.15672	6.57361	6.38959	0.0221229	0.0274104	8	8	9	8	8	9	8	8	9	4	4	4	1	2	2	3	3	3
COPA	P53621	138.34	0	204.6	P53621	P53621	Coatomer subunit alpha;Xenin;Proxenin		14.194	14.1987	14.189	15.2295	15.2457	15.1942	14.5468	14.5233	14.5996	7.09694	7.61156	7.27827	0.000186013	0.00629653	14	18	19	14	18	19	14	18	19	8	8	8	6	6	6	8	8	8
CTSC	P53634	51.853	0	15.391	P53634	P53634	Dipeptidyl peptidase 1;Dipeptidyl peptidase 1 exclusion domain chain;Dipeptidyl peptidase 1 heavy chain;Dipeptidyl peptidase 1 light chain		9.58244	8.99102	9.4695	9.81107	10.2288	10.0763	9.75548	9.93804	9.57951	4.84049	5.18604	5.04551	0.306505	0.460062	1	1	1	1	1	1	1	1	1	1	1	1	0	0	0	1	1	1
AP2S1	P53680	17.018	0	19.295	P53680	P53680	AP-2 complex subunit sigma		10.7404	9.88349	10.7612	10.9498	11.6813	11.0662	10.895	11.0364	10.7638	5.39752	5.78289	5.61589	0.104444	0.402951	3	2	2	3	2	2	3	2	2	1	1	1	0	0	0	2	2	2
HCCS	P53701	30.601	0	163.34	P53701	P53701	Cytochrome c-type heme lyase		12.5716	12.7822	12.4521	13.5718	13.405	13.8395	12.7512	12.7297	12.6042	6.30098	6.80273	6.34751	0.0655432	0.0469902	7	5	6	7	5	6	7	5	6	7	7	7	3	3	3	5	5	5
PTTG1IP	P53801	20.324	0	21.871	P53801	P53801	Pituitary tumor-transforming gene 1 protein-interacting protein		10.37	10.6939	10.2366	11.6258	11.0799	11.4871	10.8023	11.0576	11.1496	5.38342	5.86548	5.66825	0.389884	0.707213	3	2	3	3	2	3	3	2	3	0	0	0	1	1	1	2	2	2
SLC16A1	P53985	53.944	0	56.18	P53985	P53985	Monocarboxylate transporter 1		12.2065	12.3319	12.2183	13.4653	13.2071	13.516	12.7004	12.79	12.6041	6.12612	6.69806	6.3491	0.0192752	0.0566035	3	2	3	3	2	3	3	2	3	4	4	4	1	1	1	1	1	1
SEC24C	P53992	118.32	0	121.82	P53992	P53992	Protein transport protein Sec24C		11.6844	11.9091	11.5652	12.4705	12.1548	12.5625	11.876	11.9242	11.9015	5.85979	6.19798	5.95027	0.139297	0.0823274	5	4	6	5	4	6	5	4	6	5	5	5	1	1	1	5	5	5
SUB1	P53999	14.395	0	84.546	P53999	P53999	Activated RNA polymerase II transcriptional coactivator p15		12.2627	12.2268	12.1818	12.5314	12.5687	12.7397	12.9492	12.993	12.8227	6.11189	6.30663	6.4608	0.0552255	0.119514	4	3	4	4	3	4	4	3	4	2	2	2	3	3	3	1	1	1
POLG	P54098	139.56	0	30.695	P54098	P54098	DNA polymerase subunit gamma-1		10.0376	10.2764	9.59974	10.3376	10.5433	10.4968	9.98202	9.57184	10.2757	5.15229	5.39628	5.13827	0.293901	0.142115	3	3	2	3	3	2	3	3	2	1	1	1	0	0	0	1	1	1
RARS	P54136	75.378	0	198.43	P54136	P54136	Arginine--tRNA ligase, cytoplasmic		13.284	13.2281	13.2422	14.3558	14.4164	14.4527	13.8312	13.8097	13.7895	6.62571	7.20415	6.90506	0.00188311	0.00628011	9	10	10	9	10	10	9	10	10	6	6	6	3	3	3	4	4	4
TERF1	P54274	50.245	0.0020106	11.342	P54274	P54274	Telomeric repeat-binding factor 1		10.3391	10.2824	10.4419	10.5608	11.1432	10.3692	11.1186	10.6135	11.2046	5.34389	5.5122	5.65612	0.935757	0.177562	2	0	2	2	0	2	2	0	2	1	1	1	0	0	0	1	1	1
YARS	P54577	59.143	0	78.346	P54577	P54577	Tyrosine--tRNA ligase, cytoplasmic;Tyrosine--tRNA ligase, cytoplasmic, N-terminally processed		12.2458	12.3125	12.19	13.3997	13.2155	13.1847	12.4662	12.5577	12.6959	6.12473	6.63333	6.28663	0.00774994	0.0467088	8	6	10	8	6	10	8	6	10	4	4	4	1	1	1	2	2	2
USP14	P54578	56.068	0	41.206	P54578	P54578	Ubiquitin carboxyl-terminal hydrolase 14		10.1214	10.3133	10.4252	11.2165	11.7304	11.0029	10.6306	9.93898	10.5192	5.30999	5.82499	5.34812	0.198208	0.0599797	5	2	3	5	2	3	5	2	3	2	2	2	0	0	0	1	1	1
PRKAG1	P54619;Q9UGI9;Q9UGJ0	37.579	0	25.352	P54619;Q9UGI9;Q9UGJ0	P54619	5-AMP-activated protein kinase subunit gamma-1		10.2494	10.0625	9.84837	11.0689	11.1906	11.449	10.5004	10.5171	10.455	5.02672	5.61808	5.24542	0.0476795	0.0397048	4	2	3	4	2	3	4	2	3	3	3	3	1	1	1	1	1	1
RAD23B	P54727;P54725	43.171	0	101.44	P54727;P54725	P54727	UV excision repair protein RAD23 homolog B		11.8245	11.4469	11.9468	12.3125	13.6914	12.6528	12.6927	11.712	12.2366	6.03637	6.60944	6.27355	0.137444	0.980524	5	3	5	5	3	5	5	3	5	2	2	2	0	0	0	3	3	3
AK2	P54819	26.477	0	112.18	P54819	P54819	Adenylate kinase 2, mitochondrial;Adenylate kinase 2, mitochondrial, N-terminally processed	AK2	14.1417	14.0666	14.1494	14.7042	14.7674	14.6828	14.2036	14.2174	14.2233	7.05963	7.35906	7.10739	0.0102835	0.00499905	9	7	8	9	7	8	9	7	8	8	8	8	7	7	7	8	8	8
ALDH18A1	P54886	87.301	0	323.31	P54886	P54886	Delta-1-pyrroline-5-carboxylate synthase;Glutamate 5-kinase;Gamma-glutamyl phosphate reductase	ALDH18A1	14.5598	14.3599	14.3055	15.1545	15.4401	15.4217	14.8401	14.7432	14.8117	7.20418	7.66938	7.39917	0.0428058	0.0568614	10	9	12	10	9	12	10	9	12	7	7	7	4	4	4	5	5	5
NAPA	P54920;Q9H115	33.232	0	128.99	P54920;Q9H115	P54920	Alpha-soluble NSF attachment protein		12.8274	12.7556	12.8038	13.8795	13.9602	13.9096	13.257	13.2614	13.2795	6.39779	6.95821	6.63298	0.00227	0.00269057	7	8	9	7	8	9	7	8	9	2	2	2	4	4	4	8	8	8
EIF5	P55010	49.222	0	26.792	P55010	P55010	Eukaryotic translation initiation factor 5		11.5431	11.4859	11.5918	12.7602	12.9113	12.8368	12.2801	12.1629	12.158	5.77013	6.41805	6.10016	0.00359937	0.0225905	3	1	3	3	1	3	3	1	3	2	2	2	1	1	1	2	2	2
SLC12A2	P55011	131.45	0	219.79	P55011	P55011	Solute carrier family 12 member 2		11.3117	11.327	11.159	12.3104	12.2051	12.2203	11.4883	11.5195	11.7305	5.79962	6.2893	5.95638	0.017776	0.18122	6	6	7	6	6	7	6	6	7	3	3	3	0	0	0	3	3	3
CSE1L	P55060	110.42	0	109.15	P55060	P55060	Exportin-2		12.3539	12.6695	12.5064	13.7893	13.6578	13.7213	13.1512	12.9693	13.1011	6.25498	6.8614	6.53692	0.0166662	0.00207054	8	5	6	8	5	6	8	5	6	3	3	3	2	2	2	5	5	5
VCP	P55072	89.321	0	323.31	P55072	P55072	Transitional endoplasmic reticulum ATPase		14.1468	14.0575	14.1344	14.7648	14.7801	14.7168	14.369	14.4206	14.385	7.05645	7.37697	7.19576	0.00578517	0.00350655	16	16	13	16	16	13	16	16	13	9	9	9	9	9	9	4	4	4
HADHB	P55084	51.294	0	82.571	P55084	P55084	Trifunctional enzyme subunit beta, mitochondrial;3-ketoacyl-CoA thiolase		13.7169	13.7893	13.6376	14.6541	14.5598	14.7837	14.1902	14.217	14.1432	6.85729	7.33295	7.09174	0.0196547	0.0459775	8	8	9	8	8	9	8	8	9	9	9	9	8	10	9	11	11	11
MANF	P55145	20.7	0	37.465	P55145	P55145	Mesencephalic astrocyte-derived neurotrophic factor		12.4568	12.3683	12.371	13.3966	13.2667	13.4461	12.7037	12.942	12.7557	6.19935	6.68492	6.40023	0.00391682	0.0542201	3	3	3	3	3	3	3	3	3	3	3	3	2	2	2	2	2	2
MTTP	P55157	99.35	0	323.31	P55157	P55157	Microsomal triglyceride transfer protein large subunit		13.694	13.6332	13.5855	14.6015	14.6805	14.6221	14.1391	14.0873	14.2269	6.81879	7.31736	7.07556	0.00232988	0.0208706	17	15	17	17	15	17	17	15	17	11	11	11	5	5	5	12	12	12
MLLT4	P55196	206.8	0	183.67	P55196	P55196	Afadin		12.8094	12.7571	12.6062	13.7887	13.7597	13.9024	13.2766	13.3354	13.2968	6.36211	6.90847	6.65147	0.012076	0.0148055	12	10	11	12	10	11	12	10	11	7	7	7	4	4	4	1	1	1
NAP1L1	P55209	45.374	0	33.302	P55209	P55209	Nucleosome assembly protein 1-like 1		10.4456	10.8093	10.5068	10.9728	10.7668	11.1229	11.1121	10.9656	10.9468	5.46029	5.64375	5.67075	0.0414321	0.977864	3	2	2	2	1	1	2	1	1	1	1	1	0	0	0	1	1	1
ADAR	P55265	136.06	0	323.31	P55265	P55265	Double-stranded RNA-specific adenosine deaminase		14.6723	14.743	14.6452	15.8538	15.7919	15.8501	15.1041	15.0995	15.1364	7.34341	7.91596	7.55667	0.00263529	0.000309648	22	20	24	22	20	24	22	20	24	17	17	16	13	13	13	14	14	14
CDH6	P55285	88.308	0	12.745	P55285	P55285	Cadherin-6		9.95126	10.1147	9.89553	10.5239	10.5019	10.5179	9.96189	9.84636	9.99791	4.99359	5.25728	4.96769	0.0280296	0.0176372	1	2	1	1	2	1	1	2	1	1	1	1	1	1	1	1	1	1
FOXA1	P55317;P55318	49.147	0	49.448	P55317;P55318	P55317	Hepatocyte nuclear factor 3-alpha		10.677	10.6908	10.8152	11.1566	11.2041	10.9827	10.8077	10.7304	10.8737	5.53051	5.72389	5.56863	0.320425	0.325035	3	3	3	3	3	3	3	3	3	1	1	1	0	0	0	2	2	2
SEC13	P55735	35.54	0	323.31	P55735	P55735	Protein SEC13 homolog		10.9047	10.9206	10.8428	11.7164	11.4886	11.8525	11.2996	11.4562	11.2274	5.44469	5.84292	5.66388	0.0387571	0.279618	5	4	3	5	4	3	5	4	3	3	3	3	1	1	1	2	2	2
NHP2L1	P55769	14.173	0	43.543	P55769	P55769	NHP2-like protein 1;NHP2-like protein 1, N-terminally processed		10.3305	10.1829	10.2817	11.3789	11.453	11.4419	10.8585	10.874	10.85	5.29918	5.87897	5.59708	0.0370953	0.0461212	3	2	3	3	2	3	3	2	3	2	2	2	0	0	0	3	3	3
NPEPPS	P55786;A6NEC2	103.28	0	152.55	P55786;A6NEC2	P55786	Puromycin-sensitive aminopeptidase		12.0475	11.725	11.8044	12.8529	13.0264	13.1081	12.3632	12.4984	12.3429	5.92948	6.49791	6.20073	0.0289078	0.025156	11	6	9	11	6	9	11	6	9	3	3	3	1	1	1	2	2	2
GFER	P55789	23.449	0	105.26	P55789	P55789	FAD-linked sulfhydryl oxidase ALR		10.386	9.38531	9.76879	9.23744	9.98056	9.74905	9.07933	9.46843	9.19317	5.25669	4.82784	4.62349		0.0665902	2	2	2	2	2	2	2	2	2	0	1	1	1	1	1	0	1	1
HNRNPH2	P55795	49.263	0	69.403	P55795	P55795	Heterogeneous nuclear ribonucleoprotein H2		11.2818	11.2292	11.0908	11.9178	11.6779	12.0687	11.3966	11.6815	11.4467	5.6003	5.94407	5.75414	0.067239	0.26058	7	8	6	3	3	2	3	3	2	2	2	2	2	2	2	4	4	4
EIF3B	P55884	92.48	0	174.38	P55884	P55884	Eukaryotic translation initiation factor 3 subunit B		12.6946	12.7322	12.7518	13.7431	13.7322	13.7429	13.2943	13.2962	13.284	6.3631	6.86969	6.64575	0.000422992	0.000565171	8	7	6	8	7	6	8	7	6	2	2	2	3	3	3	8	8	8
RRP1	P56182	52.839	0	107.02	P56182	P56182	Ribosomal RNA processing protein 1 homolog A		13.465	13.4719	13.5358	14.0453	14.3225	14.1359	14.1102	13.8238	13.9284	6.74546	7.08394	6.97706	0.0215429	0.478895	9	9	10	9	9	10	9	9	10	7	7	7	5	5	5	3	3	3
MARS	P56192	101.11	0	137.16	P56192	P56192	Methionine--tRNA ligase, cytoplasmic		13.7281	13.7767	14.1899	14.558	14.6456	14.4852	14.205	14.0973	13.8149	6.94913	7.28146	7.01954	0.110749	0.0470553	10	7	11	10	7	11	10	7	11	8	8	8	6	6	6	5	5	5
ITGA1	P56199	130.85	0	18.773	P56199	P56199	Integrin alpha-1		10.8621	10.7847	10.7354	11.6924	11.7541	12.0363	10.9993	11.0332	10.7262	5.5637	6.08046	5.62646	0.0452115	0.0219437	2	1	2	2	1	2	2	1	2	1	1	1	1	1	1	0	0	0
MP68	P56378	6.662	0.0034803	7.1207	P56378	P56378	6.8 kDa mitochondrial proteolipid		9.83571	10.0864	10.2638	11.3944	10.9348	10.8608	9.81331	10.0942	9.9915	5.19765	5.69835	5.14984	0.300244	0.205116	1	0	1	1	0	1	1	0	1	1	1	1	0	0	0	1	1	1
ATP5E	P56381;Q5VTU8	5.7797	0	18.689	P56381;Q5VTU8	P56381;Q5VTU8	ATP synthase subunit epsilon, mitochondrial;ATP synthase subunit epsilon-like protein, mitochondrial		11.892	11.917	11.7727	12.615	12.5625	12.638	12.1865	12.1957	12.3158	5.9303	6.30258	6.11634	0.0111116	0.00886049	2	1	2	2	1	2	2	1	2	2	2	2	1	1	1	2	2	2
ATP5I	P56385	7.9331	0.0032988	7.5499	P56385	P56385	ATP synthase subunit e, mitochondrial		11.397	11.3531	11.1574	12.0241	12.1927	12.1957	11.6496	11.5494	11.7269	5.65126	6.06875	5.82097	0.0229451	0.0344959	1	1	1	1	1	1	1	1	1	1	1	1	1	1	1	1	1	1
EIF6	P56537	26.599	0	220.84	P56537	P56537	Eukaryotic translation initiation factor 6		11.8651	12.034	11.6776	12.23	12.0964	12.3302	11.9281	11.8575	12.0075	5.92945	6.10944	5.96552	0.242366	0.0065191	5	4	5	5	4	5	5	4	5	4	4	4	1	1	1	3	3	3
NDUFA6	P56556	15.136	0	14.643	P56556	P56556	NADH dehydrogenase [ubiquinone] 1 alpha subcomplex subunit 6		11.996	11.6722	11.7657	12.7633	12.9809	12.9282	12.4065	12.4982	12.4638	5.90564	6.44539	6.22809	0.0299633	0.0115624	2	1	1	2	1	1	2	1	1	2	2	2	1	1	1	1	1	1
TMEM50B	P56557	17.936	0	25.575	P56557	P56557	Transmembrane protein 50B		9.43902	9.6922	9.62386	10.3444	10.226	10.1262	9.87541	9.71951	9.87287	4.95918	5.28277	5.07797	0.187702	0.195276	1	0	2	1	0	2	1	0	2	1	1	1	0	0	0	1	1	1
PEX3	P56589	42.139	0	88.652	P56589	P56589	Peroxisomal biogenesis factor 3		11.3998	11.245	11.0752	12.291	12.4513	12.6198	11.5761	11.5722	11.484	5.78666	6.39367	5.93872	0.105067	0.0745627	5	3	2	5	3	2	5	3	2	3	3	3	1	1	1	0	0	0
HSD17B7	P56937	38.206	0	64.611	P56937	P56937	3-keto-steroid reductase		10.7617	10.9386	10.6696	11.7579	11.9846	11.9891	11.0435	10.6385	10.8971	5.56165	6.12193	5.5965	0.0895328	0.143568	3	1	1	3	1	1	3	1	1	3	3	3	0	0	0	1	1	1
C21orf59	P57076	33.224	0	17.435	P57076	P57076	UPF0769 protein C21orf59		9.66114	10.0583	10.1211	10.452	10.5252	10.467	10.3691	9.92432	9.88231	5.14009	5.40736	5.19595	0.174182	0.433753	1	1	1	1	1	1	1	1	1	1	1	1	1	1	1	0	0	0
TMEM33	P57088	27.978	0	45.268	P57088	P57088	Transmembrane protein 33		9.96276	9.50602	9.85899	10.7181	10.7896	10.7769	10.057	10.4147	10.0978	5.05463	5.54743	5.26158	0.0721936	0.00455384	1	0	1	1	0	1	1	0	1	3	3	3	0	0	0	3	3	3
NUP107	P57740	106.37	0	201.07	P57740	P57740	Nuclear pore complex protein Nup107		12.5604	12.7101	12.6691	13.8769	13.6039	13.7303	12.7929	12.9532	12.8356	6.32326	6.86853	6.43028	0.0169572	0.0255012	10	10	8	10	10	8	10	10	8	3	3	3	5	5	5	4	4	4
EPPK1	P58107	555.65	0	133.06	P58107	P58107	Epiplakin		12.2658	12.1234	12.0806	13.0374	13.0923	13.1892	12.6977	12.7458	12.7006	6.0783	6.55316	6.35735	0.0132675	0.0213919	12	11	9	10	9	8	10	9	8	3	3	3	2	2	2	1	1	1
MTPN	P58546	12.895	0	313.27	P58546	P58546	Myotrophin		9.6031	10.3071	10.2408	10.9474	10.5769	10.903	10.4101	10.0993	9.84939	5.19184	5.57122	5.22646	0.220077	0.230836	1	1	2	1	1	2	1	1	2	1	1	1	0	0	0	1	1	1
CD81	P60033	25.809	0	73.284	P60033	P60033	CD81 antigen		10.7938	10.6608	10.3263	11.4783	11.5193	11.7445	10.7064	10.8878	10.9514	5.29683	5.79036	5.42427	0.0624416	0.00638667	2	1	1	2	1	1	2	1	1	1	1	1	3	3	3	1	1	1
SEC61G	P60059	7.7412	0	116.54	P60059	P60059	Protein transport protein Sec61 subunit gamma		12.7059	12.7648	12.5641	12.5985	12.5517	12.7693	12.8609	12.8599	12.8505	6.33913	6.31991	6.42856	0.826568	0.0955314	1	1	1	1	1	1	1	1	1	3	3	3	3	3	3	5	5	5
TPI1	P60174	26.669	0	200.93	P60174	P60174	Triosephosphate isomerase		13.674	13.6769	13.5454	14.1553	14.2072	14.2077	13.7323	13.7081	13.8094	6.81604	7.09504	6.87496	0.0105492	0.0118043	8	9	7	8	9	7	8	9	7	6	6	6	10	10	10	5	6	6
EIF3E	P60228	52.22	0	58.844	P60228	P60228	Eukaryotic translation initiation factor 3 subunit E		12.5758	12.6198	12.4546	13.7079	13.5344	13.719	12.9883	13.0984	13.094	6.27503	6.8269	6.53011	0.0120055	0.0255171	5	4	7	5	4	7	5	4	7	4	4	4	2	2	2	4	4	4
SEC61B	P60468	9.9743	0	48.989	P60468	P60468	Protein transport protein Sec61 subunit beta		13.392	13.1898	13.4136	14.6459	14.944	14.6386	13.6946	13.6191	13.6904	6.6659	7.37142	6.83402	0.0206266	0.0246934	4	4	4	4	4	4	4	4	4	9	9	9	8	9	9	12	12	12
MYL6	P60660	16.93	0	158.62	P60660	P60660	Myosin light polypeptide 6		13.217	13.2346	13.2628	14.0834	13.9736	14.0943	13.3629	13.4583	13.2982	6.61907	7.02521	6.68658	0.00265814	0.0219754	5	5	4	5	5	4	3	3	2	4	4	4	5	5	5	4	4	4
ACTB	P60709;Q6S8J3;Q562R1;A5A3E0;P0CG38;Q9BYX7;P0CG39	41.736	0	220.57	P60709;Q6S8J3;Q562R1;A5A3E0;P0CG38;Q9BYX7;P0CG39	P60709	Actin, cytoplasmic 1;Actin, cytoplasmic 1, N-terminally processed		13.2441	13.1541	12.8756	13.6733	13.7762	13.8985	13.4292	13.4054	13.4706	6.54562	6.89134	6.71752	0.0779328	0.0308789	16	14	15	1	1	1	1	1	1	15	15	15	9	10	10	1	2	2
EIF4A1	P60842	46.153	0	123.96	P60842	P60842	Eukaryotic initiation factor 4A-I		13.2221	13.2508	13.1386	14.7483	14.7991	14.5948	13.8034	13.7153	14.0228	6.60191	7.35704	6.92357	0.000438783	0.0397995	10	9	9	8	7	7	5	4	4	9	9	9	4	5	5	4	4	4
RPS20	P60866	13.373	0	17.863	P60866	P60866	40S ribosomal protein S20		11.2656	11.1179	11.1129	11.9821	12.1834	12.1562	11.6975	11.6443	11.6942	5.58272	6.05361	5.83932	0.0205227	0.0459634	2	2	2	2	2	2	2	2	2	1	1	1	2	2	2	3	3	3
PSMA6	P60900	27.399	0	55.775	P60900	P60900	Proteasome subunit alpha type-6		12.4253	12.4759	12.5623	13.256	13.3117	13.2982	12.9947	12.9062	12.8399	6.24391	6.6443	6.4568	0.00209591	0.0377635	7	7	8	7	7	8	7	7	8	1	1	1	3	3	3	1	1	1
S100A10	P60903	11.203	0.0035039	7.286	P60903	P60903	Protein S100-A10		11.3886	11.3695	11.5415	12.5235	12.6926	12.3009	11.8676	11.7181	11.9092	5.71659	6.25283	5.91582	0.0321613	0.0825149	1	1	1	1	1	1	1	1	1	3	3	3	2	2	2	2	2	2
CDC42	P60953;P17081;Q9H4E5	21.258	0	42.884	P60953;P17081;Q9H4E5	P60953	Cell division control protein 42 homolog		12.7772	12.7457	12.751	13.6947	13.7567	13.5595	13.1199	13.0492	13.2603	6.37899	6.83515	6.57158	0.00580637	0.0644966	4	2	6	4	2	6	3	2	5	6	6	6	3	3	3	3	3	3
RAB8A	P61006	23.668	0	93.322	P61006	P61006	Ras-related protein Rab-8A		11.8806	11.7804	12.1696	13.3446	13.4892	12.9489	12.3881	12.355	12.4659	5.97177	6.63046	6.20149	0.0599797	0.0641512	7	5	4	6	4	4	5	3	4	5	5	5	2	2	2	2	2	2
SPCS3	P61009	20.313	0	23.388	P61009	P61009	Signal peptidase complex subunit 3		11.4381	11.2979	11.4112	12.4405	12.5417	12.8849	11.9196	11.9989	11.4335	5.85786	6.47784	6.05866	0.0640713	0.00593721	3	3	3	3	3	3	3	3	3	2	2	2	4	4	4	0	0	0
SRP54	P61011	55.704	0	59.312	P61011	P61011	Signal recognition particle 54 kDa protein		12.4567	12.5448	12.4193	13.2149	13.071	13.2488	12.6876	12.7212	12.6789	6.23681	6.58913	6.34795	0.0237904	0.0232807	7	4	5	7	4	5	7	4	5	2	2	2	1	1	1	2	2	2
RAB2A	P61019	23.545	0	98.888	P61019	P61019	Ras-related protein Rab-2A		12.7835	12.744	12.5982	13.7071	13.672	13.7327	12.9978	13.0729	13.1357	6.35428	6.85197	6.53439	0.00594873	0.00621659	5	5	4	5	5	4	2	2	1	6	6	6	5	5	5	3	3	3
RAB5B	P61020	23.707	0	158.86	P61020	P61020	Ras-related protein Rab-5B		12.422	12.3988	12.4096	13.0351	12.9614	12.8399	12.5027	12.5872	12.6729	6.20508	6.47273	6.29382	0.0127044	0.0967603	3	3	3	2	2	2	2	2	2	4	4	4	2	2	2	1	1	1
RAB10	P61026	22.541	0	52.462	P61026	P61026	Ras-related protein Rab-10		10.012	10.0582	9.92266	11.3165	11.3032	11.235	10.6287	10.5922	10.7642	5.16548	5.80911	5.49753	0.0161724	0.0159393	2	2	1	1	1	1	1	1	1	1	1	1	1	1	1	0	0	0
UBE2M	P61081	20.9	0	43.743	P61081	P61081	NEDD8-conjugating enzyme Ubc12		12.1032	11.8931	12.1427	12.6627	12.7364	12.7016	12.2871	12.3934	12.2208	6.02317	6.35012	6.15022	0.0276935	0.0158544	5	3	3	5	3	3	5	3	3	2	2	2	1	1	1	1	1	1
UBE2K	P61086	22.406	0	113.58	P61086	P61086	Ubiquitin-conjugating enzyme E2 K		11.4401	11.5747	11.614	12.5922	12.6499	12.421	11.9882	11.7778	11.9859	5.77147	6.2772	5.95863	0.0116032	0.0588057	3	2	3	3	2	3	3	2	3	3	3	3	1	1	1	4	4	4
UBE2N	P61088;Q5JXB2	17.138	0	25.746	P61088;Q5JXB2	P61088;Q5JXB2	Ubiquitin-conjugating enzyme E2 N;Putative ubiquitin-conjugating enzyme E2 N-like		11.8001	12.3217	11.9486	12.3261	12.8464	12.5552	12.3749	11.3424	12.0014	6.17839	6.45462	6.11979	0.044502	0.536146	3	3	3	3	3	3	3	3	3	2	2	2	0	0	0	1	1	1
RAB14	P61106	23.897	0	156.37	P61106	P61106	Ras-related protein Rab-14		13.7941	13.645	13.6307	14.6018	14.6543	14.634	14.0838	14.1724	14.2086	6.84496	7.31503	7.07746	0.00724787	0.00437116	8	9	6	8	9	6	8	9	6	10	10	10	6	6	6	5	5	5
ACTR3	P61158;Q9P1U1;Q9C0K3	47.371	0	104.44	P61158;Q9P1U1;Q9C0K3	P61158	Actin-related protein 3		12.9439	12.9813	13.0915	14.0499	14.0566	13.9447	13.7004	13.6675	13.6802	6.50277	7.00852	6.84135	0.00829629	0.0197401	4	7	7	4	7	7	4	7	7	3	3	3	4	4	4	3	3	3
ACTR2	P61160	44.76	0	65.804	P61160	P61160	Actin-related protein 2	ACTR2	13.5318	13.6414	13.5899	14.5495	14.4988	14.6409	14.1386	14.0754	13.9716	6.79384	7.28153	7.03093	0.00520105	0.0373837	5	3	5	5	3	5	5	3	5	5	5	5	5	5	5	3	3	3
ACTR1A	P61163;P42025	42.613	0	157.39	P61163;P42025	P61163	Alpha-centractin		10.8297	10.8286	10.7389	11.4722	11.4972	11.5841	11.0036	10.9929	10.9871	5.39952	5.75892	5.49726	0.0103392	0.0080165	3	3	4	3	3	4	3	3	4	2	2	2	1	1	1	4	4	4
ARF1	P84077;P61204	20.697	0	50.693	P84077;P61204	P84077;P61204	ADP-ribosylation factor 1;ADP-ribosylation factor 3		11.3061	11.6579	11.495	12.3516	12.1456	12.1856	11.6107	11.4152	11.5651	5.90985	6.28046	5.93184	0.131993	0.0550827	3	2	4	3	2	4	2	1	3	4	4	4	0	0	0	3	3	3
ABCE1	P61221	67.314	0	33.997	P61221	P61221	ATP-binding cassette sub-family E member 1		11.1224	11.0562	11.2662	12.3059	12.0886	12.1259	11.7001	11.9211	11.7481	5.74081	6.25341	6.06156	0.100764	0.147164	4	4	3	4	4	3	4	4	3	2	2	2	0	0	0	3	3	3
RPS3A	P61247	29.945	0	98.29	P61247	P61247	40S ribosomal protein S3a		13.9666	13.7987	13.8985	15.1533	15.2518	15.1622	14.595	14.6415	14.6321	6.94397	7.59456	7.31143	0.00518796	0.00153015	9	8	8	9	8	8	9	8	8	13	13	13	8	8	8	8	8	8
PSME3	P61289	29.506	0	58.779	P61289	P61289	Proteasome activator complex subunit 3		10.431	10.5211	10.4583	11.6219	11.488	11.6023	10.8379	10.7942	10.7615	5.40173	5.95203	5.56561	0.0111144	0.0397605	5	3	2	5	3	2	5	3	2	4	4	4	0	0	0	1	1	1
RPL15	P61313	24.146	0	80.625	P61313	P61313	60S ribosomal protein L15		14.7071	14.787	14.7498	15.5297	15.3834	15.4507	14.309	14.4565	14.3855	7.37398	7.72728	7.19184	0.0114149	0.00567724	7	8	8	7	8	8	7	8	8	8	8	8	10	10	10	12	12	12
RPL27	P61353	15.798	0	44.238	P61353	P61353	60S ribosomal protein L27		10.3814	10.1922	10.2632	10.6497	10.9121	11.0876	10.7606	10.6894	10.4169	5.13948	5.44157	5.31114	0.0966195	0.445402	1	2	2	1	2	2	1	2	2	1	1	1	1	1	1	1	1	1
ATP6V0D1	P61421	40.329	0	48.356	P61421	P61421	V-type proton ATPase subunit d 1		12.482	12.3755	12.5266	13.5187	13.5181	13.4001	12.7244	12.8866	12.8376	6.23067	6.73947	6.4081	0.00714325	0.0164419	4	4	5	4	4	5	4	4	5	1	1	1	4	4	4	3	3	3
PCBD1	P61457	11.999	0	12.574	P61457	P61457	Pterin-4-alpha-carbinolamine dehydratase		11.5764	11.5601	10.6999	11.0984	11.0324	11.8317	10.7331	10.8846	10.8288	5.80606	5.82708	5.57444	0.0661812	0.240917	1	1	2	1	1	2	0	0	1	1	1	1	1	1	1	0	0	0
RHOA	P61586;P08134	21.768	0	111.5	P61586;P08134	P61586;P08134	Transforming protein RhoA;Rho-related GTP-binding protein RhoC		11.0834	11.3133	10.8713	12.1269	11.6381	12.2541	11.3199	11.5607	11.428	5.71132	6.16984	5.88476	0.104638	0.0290556	4	0	5	4	0	5	3	0	4	2	2	2	0	0	0	2	2	2
NCALD	P61601	22.245	0	53.288	P61601	P61601	Neurocalcin-delta		9.944	10.3218	10.1411	10.4967	10.3294	10.4424	10.1813	9.95487	10.0483	5.23448	5.21141	5.03075	0.181167	0.0111354	7	7	9	3	3	5	3	3	5	2	2	2	0	1	1	3	3	3
HSPE1	P61604	10.932	0	27.444	P61604	P61604	10 kDa heat shock protein, mitochondrial		13.7383	13.8093	13.715	14.011	13.9331	13.9628	13.9583	13.9614	14.001	6.8771	6.98448	6.98678	0.0565936	0.583772	4	4	3	4	4	3	4	4	3	4	4	4	5	5	5	2	2	2
SEC61A1	P61619;Q9H9S3	52.264	0	98.65	P61619;Q9H9S3	P61619	Protein transport protein Sec61 subunit alpha isoform 1		13.971	13.8061	13.855	15.0376	15.1973	15.1158	14.1942	14.2306	14.2589	6.93869	7.55845	7.11396	0.00804531	0.00369335	5	6	6	5	6	6	5	6	6	4	4	4	5	5	5	9	9	9
LYZ	P61626	16.537	0	22.422	P61626	P61626	Lysozyme C		12.5991	12.722	12.6151	13.3077	13.189	13.2606	12.5615	12.5906	12.5948	6.32269	6.62622	6.29116	0.0197223	0.00271447	2	2	1	2	2	1	2	2	1	2	2	2	2	2	2	2	2	2
VBP1	P61758	22.626	0	35.182	P61758	P61758	Prefoldin subunit 3		10.4121	10.709	10.6021	11.3577	11.4364	11.3117	11.1427	10.8115	11.0902	5.45387	5.85097	5.67407	0.00190647	0.306979	1	2	2	1	2	2	1	2	2	0	0	0	1	1	1	2	2	2
DAD1	P61803	12.497	0	25.725	P61803	P61803	Dolichyl-diphosphooligosaccharide--protein glycosyltransferase subunit DAD1		12.2932	12.5001	12.4106	13.3113	13.1285	13.0782	12.5439	12.5696	12.6901	6.20066	6.58632	6.3006	0.0343486	0.0437087	3	3	2	3	3	2	3	3	2	2	2	2	5	5	5	1	1	1
NPC2	P61916	16.57	0	38.593	P61916	P61916	Epididymal secretory protein E1		11.1622	11.3349	11.1228	11.6298	11.6369	11.6813	11.364	11.1715	11.3218	5.60331	5.82466	5.64288	0.0439448	0.0479478	2	2	2	2	2	2	2	2	2	2	2	2	1	1	1	1	1	1
RPL37	P61927	11.078	0	13.796	P61927	P61927	60S ribosomal protein L37		10.829	10.2885	10.1242	10.5739	10.7033	10.2503	10.6619	11.2675	11.7211	5.20694	5.25459	5.60841	0.614965	0.250055	1	1	2	1	1	2	1	1	2	1	1	1	2	2	2	1	1	2
SUMO2	P61956;Q6EEV6;P55854	10.871	0	15.896	P61956;Q6EEV6;P55854	P61956;Q6EEV6;P55854	Small ubiquitin-related modifier 2;Small ubiquitin-related modifier 4;Small ubiquitin-related modifier 3		10.1971	10.235	10.4115	11.5421	10.9671	11.0429	10.4047	10.9785	10.7404	5.30726	5.75868	5.52061	0.0353207	0.711059	1	2	2	1	2	2	1	2	2	0	0	0	1	1	1	1	1	1
HNRNPK	P61978	50.976	0	295.11	P61978	P61978	Heterogeneous nuclear ribonucleoprotein K		13.4334	13.5753	13.7814	14.9467	15.0149	14.7748	14.4432	14.2649	14.3124	6.79835	7.45607	7.1701	0.0206309	0.0335201	7	8	10	7	8	10	7	8	10	6	6	6	7	7	7	12	12	12
YWHAG	P61981	28.302	0	94.73	P61981	P61981	14-3-3 protein gamma;14-3-3 protein gamma, N-terminally processed		13.1741	13.1866	13.1522	13.8889	13.753	13.8159	13.2826	13.4132	13.3898	6.58547	6.90964	6.68094	0.0062465	0.0448703	4	5	6	4	5	6	4	5	5	2	2	2	4	4	4	2	2	2
RRAS2	P62070;P10301	23.399	0	70.432	P62070;P10301	P62070	Ras-related protein R-Ras2		11.9483	11.849	11.7387	12.5021	12.3929	12.81	12.154	12.3773	12.0612	5.92266	6.28418	6.09875	0.0712355	0.289121	3	3	4	3	3	4	3	3	4	4	4	4	2	2	2	2	2	2
RPS7	P62081	22.127	0	34.519	P62081	P62081	40S ribosomal protein S7		11.5694	11.6647	11.7025	12.673	12.5044	12.6137	12.5316	12.6094	12.4725	5.82276	6.29851	6.26892	0.00905559	0.921801	4	3	4	4	3	4	4	3	4	2	2	2	1	1	1	3	3	3
PPP1CA	P62136	37.512	0	24.045	P62136	P62136	Serine/threonine-protein phosphatase PP1-alpha catalytic subunit		11.2067	11.1647	11.5073	12.1557	12.1272	12.0105	11.4214	11.5181	11.197	5.81312	6.21555	5.85608	0.0111572	0.0465081	6	5	4	1	1	1	1	1	1	1	1	1	1	1	1	0	0	0
PSMC1	P62191	49.184	0	107.36	P62191	P62191	26S protease regulatory subunit 4		11.0178	11.3172	10.9309	11.8511	11.9154	11.9797	11.4108	11.0147	11.3504	5.71097	6.12439	5.79598	0.0753681	0.1161	4	4	6	4	4	6	4	4	6	2	2	2	0	0	0	2	2	2
PSMC5	P62195	45.626	0	78.707	P62195	P62195	26S protease regulatory subunit 8		13.2193	13.233	13.1546	14.1511	14.1577	14.2326	13.6503	13.6007	13.614	6.60116	7.09023	6.81083	0.00364364	0.00532058	9	5	8	9	5	8	9	5	8	4	4	4	3	3	3	4	4	4
RPS8	P62241	24.205	0	205.43	P62241	P62241	40S ribosomal protein S8		13.6883	13.7281	13.6655	14.8274	14.6751	14.8019	14.065	14.1783	14.0962	6.84698	7.38407	7.05657	0.00461068	0.0193983	7	7	6	7	7	6	7	7	6	5	6	5	7	7	7	5	5	5
RPS15A	P62244	14.839	0	20.209	P62244	P62244	40S ribosomal protein S15a		10.1682	10.7546	10.2741	11.6066	11.1899	11.5629	11.1864	11.0286	11.1749	5.36615	5.89324	5.73166	0.0390219	0.025998	3	0	1	3	0	1	3	0	1	1	1	1	0	0	0	2	2	2
RPS16	P62249	16.445	0	51.883	P62249	P62249	40S ribosomal protein S16		12.4076	12.4983	12.5241	14.0965	14.0293	13.9389	13.2151	13.1768	13.2804	6.23833	7.01077	6.61205	0.00353112	0.0101595	6	5	6	6	5	6	6	5	6	4	4	4	3	3	3	5	5	5
YWHAE	P62258	29.174	0	183.34	P62258	P62258	14-3-3 protein epsilon		14.7744	14.679	14.8231	15.6797	15.731	15.6	15.1012	15.1689	15.1512	7.37942	7.83512	7.57022	0.0105762	0.00730111	9	10	8	9	10	8	9	10	8	4	4	4	11	11	11	9	9	9
RPS14	P62263	16.273	0	123.67	P62263	P62263	40S ribosomal protein S14		12.6403	12.8196	12.7839	13.9112	13.8039	13.6285	12.9491	12.9251	13.1166	6.37396	6.89061	6.49847	0.0172674	0.0360815	3	4	5	3	4	5	3	4	5	3	3	3	4	4	4	4	4	4
RPS18	P62269	17.718	0	34.585	P62269	P62269	40S ribosomal protein S18		12.9808	12.6806	12.7675	13.5153	13.5889	13.6479	13.6423	13.8842	13.7279	6.40482	6.79203	6.87573	0.0257795	0.189113	3	1	3	3	1	3	3	1	3	3	3	3	1	1	1	3	3	3
RPS13	P62277	17.222	0	45.623	P62277	P62277	40S ribosomal protein S13		10.6552	10.3715	10.0016	11.1056	11.1221	11.4827	10.6193	10.9762	10.9138	5.33805	5.78508	5.58488	0.228995	0.386463	3	2	3	3	2	3	3	2	3	0	0	0	2	2	2	1	1	1
RPS11	P62280	18.431	0	39.149	P62280	P62280	40S ribosomal protein S11		12.3483	12.4701	12.1899	13.2377	12.7815	13.1835	12.7327	13.0411	12.9465	6.16805	6.53377	6.45339	0.118456	0.803166	5	2	3	5	2	3	5	2	3	5	5	5	1	1	1	3	3	3
SNRPE	P62304	10.803	0.0032091	10.737	P62304	P62304	Small nuclear ribonucleoprotein E		10.6695	10.3945	10.3585	10.8617	10.779	10.9958	10.6089	10.9783	10.7668	5.23707	5.43943	5.39234	0.0940258	0.828528	1	1	1	1	1	1	1	1	1	2	3	3	2	2	3	2	2	2
SNRPD2	P62316	13.527	0	122.76	P62316	P62316	Small nuclear ribonucleoprotein Sm D2		13.9185	13.8978	13.8738	14.5628	14.5868	14.5439	14.4648	14.457	14.5152	6.94834	7.28226	7.23949	0.00045412	0.415151	7	7	6	7	7	6	7	7	6	9	9	9	7	7	7	5	4	5
SNRPD3	P62318	13.916	0	68.74	P62318	P62318	Small nuclear ribonucleoprotein Sm D3		11.3882	11.4655	11.3307	12.3048	12.2986	12.3499	12.3117	12.2807	12.3249	5.6974	6.15887	6.15289	0.00473786	0.00807162	1	1	1	1	1	1	1	1	1	2	2	2	2	2	2	1	1	1
ARF6	P62330	20.082	0	12.735	P62330	P62330	ADP-ribosylation factor 6		11.1273	11.1071	11.12	12.1827	12.2082	12.1305	11.3952	11.393	11.4606	5.55905	6.0869	5.70813	0.000826249	0.00622786	1	2	2	1	2	2	1	2	2	1	1	1	2	2	2	1	1	1
PSMC6	P62333	44.172	0	219.48	P62333	P62333	26S protease regulatory subunit 10B		11.9372	11.9855	12.0315	13.013	13.2115	13.1212	12.51	12.3331	12.3428	5.99238	6.55763	6.19765	0.00257356	0.0310262	5	5	4	5	5	4	5	5	4	2	2	2	4	4	4	2	2	2
SELT	P62341	22.324	0	19.001	P62341	P62341	Selenoprotein T		8.38759	8.86804	9.51123	11.5692	10.31	10.4562	8.19136	9.15163	8.22748	4.62781	5.38923	4.42841	0.360339	0.135781	1	1	2	1	1	2	1	1	2	1	2	1	0	1	0	1	1	1
RPL7A	P62424	29.995	0	65.689	P62424	P62424	60S ribosomal protein L7a		11.7142	11.6702	11.6355	12.8479	12.8586	12.9291	12.1681	12.2195	12.2038	5.83665	6.43927	6.09857	0.00212225	0.00184677	4	3	5	4	3	5	4	3	5	1	1	1	3	3	3	5	5	5
RAB11A	P62491;Q15907	24.393	0	63.031	P62491;Q15907	P62491;Q15907	Ras-related protein Rab-11A;Ras-related protein Rab-11B		12.9173	13.0503	13.009	14.0698	13.8697	13.968	13.4482	13.5134	13.4509	6.49609	6.98459	6.73542	0.014277	0.034437	5	6	7	5	6	7	5	6	7	4	4	4	4	4	4	3	3	3
ETF1	P62495	49.03	0	35.401	P62495	P62495	Eukaryotic peptide chain release factor subunit 1		11.3351	11.3869	11.3977	12.4354	12.3875	12.2814	11.8859	11.8715	11.965	5.68661	6.18404	5.95374	0.00560102	0.0413845	4	3	4	4	3	4	4	3	4	1	1	1	2	2	2	2	2	2
CNBP	P62633	19.463	0	42.815	P62633	P62633	Cellular nucleic acid-binding protein		11.7603	12.0625	11.8792	12.6748	12.7603	12.7794	13.189	12.8209	12.9645	5.95033	6.36908	6.49574	0.00894044	0.195724	5	4	5	5	4	5	5	4	5	3	3	3	1	1	1	3	3	3
RPS4X	P62701;Q8TD47;P22090	29.597	0	107.8	P62701;Q8TD47;P22090	P62701	40S ribosomal protein S4, X isoform		13.2764	13.2918	13.0488	14.526	14.3772	14.52	13.6364	13.7599	13.8747	6.60285	7.2372	6.87849	0.00994558	0.0192039	8	5	7	8	5	7	8	5	7	7	7	7	5	5	5	8	8	8
ACTG2	P63267;P68133;P68032;P62736	41.876	0	31.807	P63267;P68133;P68032;P62736	P63267;P68133;P68032;P62736	Actin, gamma-enteric smooth muscle;Actin, alpha skeletal muscle;Actin, alpha cardiac muscle 1;Actin, aortic smooth muscle		12.1125	11.9286	11.8682	13.0802	13.0987	13.1873	12.509	12.681	12.6415	5.98489	6.56103	6.30526	0.00967916	0.0131816	9	9	9	1	1	1	1	1	1	3	3	3	5	5	5	4	4	4
RPL23A	P62750	17.695	0	25.652	P62750	P62750	60S ribosomal protein L23a		11.654	11.5055	11.3954	12.4942	12.7156	12.978	11.7939	11.7807	11.5642	5.75915	6.36464	5.85647	0.0376992	0.0588641	2	3	3	2	3	3	2	3	3	2	2	2	3	3	3	2	2	2
RPS6	P62753	28.68	0	98.711	P62753	P62753	40S ribosomal protein S6		14.5593	14.4965	14.353	15.0517	15.1584	15.2413	14.8198	14.7842	14.8356	7.2348	7.57523	7.40659	0.0375347	0.0323138	6	5	6	6	5	6	6	5	6	8	8	8	10	11	11	8	8	8
VSNL1	P62760;Q9UM19	22.142	0	115.84	P62760;Q9UM19	P62760	Visinin-like protein 1		12.9996	12.7856	13.0572	14.0671	14.2959	14.0118	13.2631	13.2352	13.2535	6.47374	7.06246	6.62529	0.0285343	0.020026	10	7	8	10	7	8	10	7	8	14	15	15	5	5	5	9	9	9
HIST1H4A	P62805	11.367	0	151.96	P62805	P62805	Histone H4		15.9973	16.0493	15.9766	16.4324	16.4096	16.4149	16.4845	16.4749	16.531	8.00387	8.20949	8.2484	0.00524748	0.0704654	6	5	6	6	5	6	6	5	6	33	33	33	29	29	29	25	25	25
RAB1A	P62820	22.677	0	140.44	P62820	P62820	Ras-related protein Rab-1A		14.2315	14.2476	14.0475	15.3618	15.3213	15.5943	14.6083	14.6499	14.5408	7.08778	7.7129	7.29983	0.0200029	0.0301635	8	9	8	8	9	8	3	4	4	16	16	16	13	13	13	7	7	7
RAN	P62826	24.423	0	111.2	P62826	P62826	GTP-binding nuclear protein Ran		13.4848	13.3622	13.4122	14.4737	14.5482	14.5675	13.954	14.0011	13.9348	6.70986	7.2649	6.98165	0.0042395	0.00438644	7	7	7	7	7	7	7	7	7	6	6	6	4	4	4	4	4	4
RPL23	P62829	14.865	0	27.035	P62829	P62829	60S ribosomal protein L23		9.29292	9.96147	9.93924	10.9989	11.2172	10.5924	10.7993	9.99111	10.6538	5.03227	5.63475	5.40737	0.297697	0.986778	2	2	4	2	2	4	2	2	4	1	2	2	0	0	0	3	3	3
RAP1A	P62834	20.987	0	60.523	P62834	P62834	Ras-related protein Rap-1A		12.8102	12.7672	12.7479	13.9005	13.8824	13.9694	13.2893	13.3341	13.282	6.38755	6.95871	6.65089	0.0017883	0.00638475	3	4	4	3	4	4	1	2	2	5	5	5	4	4	4	4	4	4
RPS15	P62841	17.04	0	18.319	P62841	P62841	40S ribosomal protein S15		9.01011	9.37017	8.9825	9.60748	10.0995	9.9129	9.68468	8.87434	9.40651	4.72713	5.10331	4.82759	0.135313	0.586598	1	0	1	1	0	1	1	0	1	1	1	1	0	0	0	1	1	1
RPS24	P62847	15.423	0	43.648	P62847	P62847	40S ribosomal protein S24		12.4791	12.4576	12.519	13.0689	12.9464	12.8356	13.0517	13.2615	13.3089	6.24261	6.47516	6.60369	0.0363162	0.213258	2	3	4	2	3	4	2	3	4	2	2	2	3	3	3	7	7	7
RPS25	P62851	13.742	0.0017637	11.414	P62851	P62851	40S ribosomal protein S25		10.7817	10.6982	10.791	9.91847	11.8953	10.0261	12.4548	10.6954	12.3815	5.54515	5.4733	6.08861	0.0345754	0.017891	1	0	2	1	0	2	1	0	2	1	1	1	0	0	0	1	1	1
RPS26	P62854;Q5JNZ5	13.015	0	15.375	P62854;Q5JNZ5	P62854;Q5JNZ5	40S ribosomal protein S26;Putative 40S ribosomal protein S26-like 1		9.42715	9.42602	9.60538	10.8077	10.9554	10.9166	10.361	10.2026	10.0303	4.90976	5.61328	5.26565	0.0361771	0.185835	2	1	0	2	1	0	2	1	0	2	2	2	1	1	1	0	0	0
RPS28	P62857	7.8409	0	259.07	P62857	P62857	40S ribosomal protein S28		12.589	12.7837	12.6111	13.7675	13.6868	13.6414	13.3345	13.2316	13.4446	6.33062	6.84929	6.66844	0.0066316	0.106083	3	3	3	3	3	3	3	3	3	4	6	6	6	6	6	4	4	4
GNB1	P62873;P16520	37.377	0	323.31	P62873;P16520	P62873	Guanine nucleotide-binding protein G(I)/G(S)/G(T) subunit beta-1		12.6527	12.5749	12.6082	13.6499	13.7801	13.7997	13.1539	13.0964	13.0752	6.30597	6.87161	6.55425	0.00432605	0.0154013	7	7	6	7	7	6	5	4	3	6	6	6	5	6	6	6	6	6
GNB2	P62879;Q9HAV0	37.331	0	137.81	P62879;Q9HAV0	P62879;Q9HAV0	Guanine nucleotide-binding protein G(I)/G(S)/G(T) subunit beta-2;Guanine nucleotide-binding protein subunit beta-4		11.3763	11.6521	11.2779	12.4435	12.1919	12.4317	11.6104	11.5459	11.7225	5.71772	6.17785	5.81313	0.0632921	0.00317156	5	6	7	3	3	4	2	2	3	2	2	2	1	1	1	3	3	3
RPL30	P62888	12.784	0	107.52	P62888	P62888	60S ribosomal protein L30		13.0031	12.8693	13.09	14.0128	14.1302	14.1292	13.6557	13.6508	13.4598	6.49374	7.04536	6.79438	0.00725579	0.0380775	5	5	5	5	5	5	5	5	5	5	5	5	3	3	3	4	4	4
RPL31	P62899	14.463	0	104.81	P62899	P62899	60S ribosomal protein L31		13.2427	13.1849	13.3546	13.8498	13.7896	13.7511	13.4351	13.5425	13.447	6.63035	6.89842	6.73743	0.0239883	0.02527	4	4	4	4	4	4	4	4	4	4	4	4	2	2	2	6	6	6
RPL10A	P62906	24.831	0	107.39	P62906	P62906	60S ribosomal protein L10a		12.5007	12.5855	12.5712	13.7147	13.4285	13.4898	13.0292	13.2711	13.1887	6.27624	6.77217	6.58149	0.0165702	0.209192	6	5	4	6	5	4	6	5	4	4	4	4	2	2	2	3	3	3
RPL32	P62910	15.86	0	97.314	P62910	P62910	60S ribosomal protein L32		14.8147	14.8176	14.8274	15.2671	15.2198	15.3028	14.4156	14.5296	14.4264	7.40995	7.63161	7.2286	0.00327457	0.00534146	3	3	5	3	3	5	3	3	5	4	4	4	10	10	10	17	17	17
RPL11	P62913	20.252	0	17.691	P62913	P62913	60S ribosomal protein L11		13.7556	13.8391	13.9396	14.5331	14.4632	14.4732	14.3399	14.34	14.2241	6.92238	7.24492	7.15068	0.0148007	0.0812061	3	3	2	3	3	2	3	3	2	4	4	4	7	7	7	6	6	6
RPL8	P62917	28.024	0	148.5	P62917	P62917	60S ribosomal protein L8		13.0301	12.9622	12.9352	13.574	13.6792	13.622	13.2685	13.2243	13.3389	6.48792	6.81253	6.63862	0.00867188	0.0333433	4	3	4	4	3	4	4	3	4	2	2	2	2	2	2	3	3	3
PPIA	P62937;P0DN37;P0DN26;A0A0B4J2A2;A0A075B767;A0A075B759;Q9Y536;F5H284	18.012	0	52.688	P62937;P0DN37;P0DN26;A0A0B4J2A2;A0A075B767;A0A075B759;Q9Y536;F5H284	P62937	Peptidyl-prolyl cis-trans isomerase A;Peptidyl-prolyl cis-trans isomerase A, N-terminally processed		13.1196	13.2767	13.257	14.2742	14.0342	14.0435	13.4504	13.5581	13.5782	6.60888	7.05865	6.76446	0.0278689	0.054959	6	6	5	6	6	5	6	6	5	6	6	6	7	6	7	6	7	7
FKBP1A	P62942	11.951	0	12.513	P62942	P62942	Peptidyl-prolyl cis-trans isomerase FKBP1A		11.2517	11.1988	11.0183	11.4118	11.602	11.5232	11.3224	11.1974	11.4623	5.57814	5.75619	5.66369	0.0824585	0.280641	1	1	1	1	1	1	1	1	1	1	1	1	1	1	1	2	2	2
RPS27A	P62979;P62987;P0CG47;P0CG48	17.965	0	220	P62979;P62987;P0CG47;P0CG48	P62979;P62987;P0CG47;P0CG48	Ubiquitin-40S ribosomal protein S27a;Ubiquitin;40S ribosomal protein S27a;Ubiquitin-60S ribosomal protein L40;Ubiquitin;60S ribosomal protein L40;Polyubiquitin-B;Ubiquitin;Polyubiquitin-C;Ubiquitin		16.2067	16.2478	16.1874	17.0912	17.0259	17.1059	16.661	16.6941	16.6734	8.107	8.53716	8.33808	0.00374985	0.0129213	6	5	5	6	5	5	6	5	5	31	31	31	42	44	44	39	39	39
TRA2B	P62995	33.665	0	47.474	P62995	P62995	Transformer-2 protein homolog beta		13.3538	13.2497	13.3603	13.7041	13.9001	13.8544	13.6427	13.5346	13.4626	6.66064	6.90976	6.77331	0.0387206	0.150862	3	3	5	3	3	5	2	2	3	5	5	5	4	4	4	2	2	2
GNAS	P63092;Q5JWF2	45.664	0	32.61	P63092;Q5JWF2	P63092;Q5JWF2	Guanine nucleotide-binding protein G(s) subunit alpha isoforms short;Guanine nucleotide-binding protein G(s) subunit alpha isoforms XLas		12.489	12.5213	12.2678	13.8635	13.88	14.2409	12.8501	12.828	12.6733	6.21301	6.9974	6.3919	0.0228816	0.0337849	3	2	2	3	2	2	3	2	2	3	3	3	2	2	2	2	2	2
GNAI1	P63096;P09471	40.361	0	74.004	P63096;P09471	P63096	Guanine nucleotide-binding protein G(i) subunit alpha-1		12.7509	12.7045	12.6027	13.9738	13.9536	14.1047	13.2762	13.3353	13.2996	6.34302	7.00535	6.65184	0.00636028	0.00848086	6	6	6	4	4	4	4	4	4	3	3	3	3	3	3	5	5	5
PPP3R1	P63098;Q96LZ3	19.3	0	30.884	P63098;Q96LZ3	P63098	Calcineurin subunit B type 1		10.3019	10.2609	9.94505	10.9845	11.1816	10.799	10.4849	10.3745	10.9978	5.25129	5.66085	5.47619	0.0955854	0.169517	2	3	1	2	3	1	2	3	1	1	1	1	2	2	2	0	0	0
YWHAZ	P63104	27.745	0	85.746	P63104	P63104	14-3-3 protein zeta/delta		11.6414	11.7641	11.8289	12.6948	12.6772	12.594	11.97	11.9299	11.9473	6.03906	6.49434	6.14119	0.0663447	0.0600495	5	4	5	4	3	4	4	3	4	0	0	0	2	2	2	2	2	2
PPP2R2A	P63151;Q9Y2T4;Q66LE6	51.691	0	53.628	P63151;Q9Y2T4;Q66LE6	P63151	Serine/threonine-protein phosphatase 2A 55 kDa regulatory subunit B alpha isoform		10.885	11.9013	11.0531	11.7216	11.6789	11.6859	11.332	10.4105	11.227	5.80658	6.0144	5.66159	0.0786303	0.0607957	3	3	3	3	3	3	3	3	3	1	1	1	0	0	0	2	2	2
DYNLL1	P63167	10.366	0	323.31	P63167	P63167	Dynein light chain 1, cytoplasmic		9.44947	9.32574	9.87055	11.2653	10.581	11.482	9.8864	10.7686	9.26872	4.94096	5.72138	5.15396	0.0323021	0.200043	2	3	3	2	3	3	1	2	2	2	2	2	0	0	0	2	2	1
RPL38	P63173	8.2178	0.0010254	11.823	P63173	P63173	60S ribosomal protein L38		10.8835	10.842	10.8325	12.4672	12.1446	11.9771	11.0729	11.5226	11.6992	5.593	6.26481	5.88244	0.0443629	0.256377	0	1	1	0	1	1	0	1	1	0	0	0	1	1	1	1	1	1
SKP1	P63208	18.658	0	18.246	P63208	P63208	S-phase kinase-associated protein 1		11.4489	11.7982	11.3828	12.2114	12.0205	12.258	11.7673	11.674	11.8232	5.77166	6.08165	5.87742	0.143998	0.00379154	2	2	2	2	2	2	2	2	2	1	1	1	2	2	2	2	2	2
GNG5	P63218	7.3184	0	20.128	P63218	P63218	Guanine nucleotide-binding protein G(I)/G(S)/G(O) subunit gamma-5		12.7576	12.8655	12.8055	13.4531	13.4047	13.4116	13.2546	13.1964	13.2494	6.40477	6.71156	6.61673	0.00723568	0.00927647	3	2	2	3	2	2	3	2	2	3	3	3	3	3	3	2	2	2
RPS21	P63220	9.1113	0	43.233	P63220	P63220	40S ribosomal protein S21		8.39435	8.83388	8.72778	9.16137	9.06737	9.10473	8.88604	8.56134	8.60129	4.326	4.55558	4.34145	0.132855	0.040438	3	1	2	3	1	2	3	1	2	1	1	1	1	1	1	1	1	1
EIF5A	P63241;Q6IS14;Q9GZV4	16.832	0	85.309	P63241;Q6IS14;Q9GZV4	P63241;Q6IS14;Q9GZV4	Eukaryotic translation initiation factor 5A-1;Eukaryotic translation initiation factor 5A-1-like;Eukaryotic translation initiation factor 5A-2		11.3885	11.4046	11.479	12.3282	12.2984	12.3175	12.3428	12.3714	12.2845	5.71201	6.15734	6.16644	0.00128134	0.281762	4	1	3	4	1	3	4	1	3	2	2	2	1	1	1	3	3	3
GNB2L1	P63244	35.076	0	225.27	P63244	P63244	Guanine nucleotide-binding protein subunit beta-2-like 1;Guanine nucleotide-binding protein subunit beta-2-like 1, N-terminally processed		12.7433	12.7167	12.7568	13.8725	13.8465	14.1254	13.5736	13.607	13.3201	6.36946	6.97405	6.75011	0.00525139	0.192072	9	9	7	9	9	7	9	9	7	6	6	6	3	3	3	8	8	8
ACTG1	P63261	41.792	0	323.31	P63261	P63261	Actin, cytoplasmic 2;Actin, cytoplasmic 2, N-terminally processed		17.0025	16.9238	16.8126	18.0325	18.1777	18.2532	17.4589	17.3881	17.4398	8.45648	9.07723	8.71447	0.0115347	0.0138629	16	14	15	16	14	15	1	1	1	77	82	80	57	63	57	63	68	68
UBE2I	P63279	18.007	0	19.924	P63279	P63279	SUMO-conjugating enzyme UBC9		11.5367	11.4797	11.3987	12.4515	12.3882	12.5561	11.8658	11.9466	11.8633	5.73584	6.23263	5.94596	0.00954856	0.0218608	2	3	2	2	3	2	2	3	2	3	3	3	1	1	1	2	2	2
YBX1	P67809	35.924	0	323.31	P67809	P67809	Nuclease-sensitive element-binding protein 1		14.1074	14.151	13.9249	14.4638	14.5106	14.5554	14.1894	14.1318	14.2993	7.03056	7.25496	7.10341	0.0493649	0.026786	7	6	8	7	6	8	5	3	5	3	3	3	5	5	5	9	9	8
SEC11A	P67812	20.625	0	13.466	P67812	P67812	Signal peptidase complex catalytic subunit SEC11A		8.84018	9.33542	8.77815	9.1796	9.05455	9.13871	8.87646	8.54375	8.99753	4.65896	4.56214	4.40296	0.032725	0.151992	2	1	2	2	1	2	2	1	2	1	1	1	0	1	1	2	2	2
CSNK2B	P67870	24.942	0	28.166	P67870	P67870	Casein kinase II subunit beta		10.0978	10.5075	10.2028	11.0403	11.0165	11.1594	11.1372	10.7636	10.9276	5.13468	5.53604	5.4714	0.0403527	0.696053	3	2	3	3	2	3	3	2	3	1	1	1	1	1	1	1	1	1
TPM4	P67936	28.521	0	58.233	P67936	P67936	Tropomyosin alpha-4 chain		13.2079	13.2258	12.8979	13.1581	13.2078	13.3073	12.801	12.7573	12.9442	6.55528	6.6122	6.41707	0.586454	0.0186876	7	3	5	7	3	5	4	2	3	4	4	4	2	2	2	3	3	3
UBE2L3	P68036;A0A1B0GUS4	17.861	0	29.136	P68036;A0A1B0GUS4	P68036;A0A1B0GUS4	Ubiquitin-conjugating enzyme E2 L3		10.3412	10.2334	10.517	11.4362	11.3194	11.3301	10.7959	10.9975	10.7108	5.18193	5.68095	5.41737	0.0118852	0.0498583	3	3	3	3	3	3	3	3	3	1	1	1	1	1	1	2	2	2
EEF1A1P5	Q5VTE0;P68104	50.184	0	301.32	Q5VTE0;P68104	Q5VTE0;P68104	Putative elongation factor 1-alpha-like 3;Elongation factor 1-alpha 1		14.8376	14.9132	14.7984	16.236	16.1787	16.2435	15.6458	15.621	15.6936	7.42486	8.10971	7.82672	0.00219651	0.00170458	12	12	12	12	12	12	9	9	9	19	20	19	13	13	13	23	24	24
TUBA1A	Q71U36;P68363;P0DPH8;P0DPH7;Q6PEY2	50.135	0	323.31	Q71U36;P68363;P0DPH8;P0DPH7;Q6PEY2	Q71U36;P68363;P0DPH8;P0DPH7;Q6PEY2	Tubulin alpha-1A chain;Tubulin alpha-1B chain;Tubulin alpha-3E chain		13.89	13.8197	13.8252	15.2679	15.3296	15.2646	14.6725	14.6732	14.721	6.92249	7.64371	7.34444	0.0008315	0.00573721	13	12	11	13	12	11	0	0	0	18	18	18	14	14	14	11	11	11
TUBB4B	P68371;Q3ZCM7	49.83	0	323.31	P68371;Q3ZCM7	P68371	Tubulin beta-4B chain		14.7924	14.7267	14.6058	15.8556	15.8742	15.9661	15.1733	15.2233	15.2573	7.35416	7.94931	7.609	0.00747285	0.000826904	10	10	10	10	10	10	1	1	1	19	19	19	18	18	18	20	21	20
CSNK2A1	P68400;Q8NEV1	45.143	0	51.303	P68400;Q8NEV1	P68400;Q8NEV1	Casein kinase II subunit alpha;Casein kinase II subunit alpha 3	CSNK2A1	9.94185	9.88361	10.33	10.764	10.7414	10.4316	10.3998	10.4838	10.3018	5.19257	5.48949	5.36425	0.0343849	0.113888	3	5	5	3	5	5	3	5	5	1	1	1	1	1	1	0	0	0
HIST2H3A	Q71DI3;Q16695;P68431	15.388	0.0044753	6.5751	Q71DI3;Q16695;P68431	Q71DI3;Q16695;P68431	Histone H3.2;Histone H3.1t;Histone H3.1		14.0605	14.0078	14.0415	15.3248	15.4346	15.4297	14.5655	14.5268	14.4822	7.0183	7.69819	7.26243	0.00147801	0.00692455	4	4	4	1	1	1	0	0	0	6	6	6	7	7	7	8	8	8
CXADR	P78310	40.029	0	77.628	P78310	P78310	Coxsackievirus and adenovirus receptor		10.465	10.5915	10.887	11.6251	11.365	11.3365	10.8955	10.9986	10.6833	5.4906	5.88775	5.59624	0.132079	0.212531	5	5	4	5	5	4	5	5	4	3	3	3	1	1	1	0	0	0
PSPH	P78330	25.007	0	30.496	P78330	P78330	Phosphoserine phosphatase		10.1026	9.98851	9.98783	10.7336	10.9101	10.9356	10.335	10.2943	10.2747	5.17982	5.59655	5.31734	0.0101424	0.0242496	3	2	1	3	2	1	3	2	1	0	0	0	1	1	1	1	1	1
RBM6	P78332	128.64	0	41.189	P78332	P78332	RNA-binding protein 6		12.0464	11.7359	11.8561	12.7864	12.8909	12.7894	12.3476	12.5414	12.5371	5.93974	6.41112	6.23769	0.0205046	0.0333884	4	2	7	3	2	5	3	2	5	2	2	2	1	1	1	2	2	2
GTF2I	P78347;Q86UP8;Q6EKJ0	112.42	0	290.38	P78347;Q86UP8;Q6EKJ0	P78347	General transcription factor II-I		13.7753	13.7358	13.7744	15.0803	14.9464	15.0359	14.1517	14.3372	14.2127	6.88092	7.51043	7.11693	0.000638655	0.0197063	13	13	14	13	13	14	13	13	14	7	7	7	10	10	10	8	8	8
CCT2	P78371	57.488	0	203.25	P78371	P78371	T-complex protein 1 subunit beta		14.618	14.6341	14.5917	15.2619	15.2026	15.3052	14.9224	14.9534	14.8997	7.3073	7.62828	7.46259	0.00654379	0.0276131	11	9	8	11	9	8	11	9	8	9	9	9	6	6	6	5	5	5
RAE1	P78406	40.968	0	139.13	P78406	P78406	mRNA export factor		12.8651	13.0418	13.0242	13.8845	13.6441	13.7514	13.2471	13.3448	13.243	6.48851	6.88	6.63915	0.0334193	0.0519027	5	5	8	5	5	8	5	5	8	1	1	1	6	6	6	7	7	7
GSTO1	P78417	27.566	0	48.59	P78417	P78417	Glutathione S-transferase omega-1		11.2409	10.9848	11.191	12.0387	12.2385	12.1463	11.4766	11.5322	11.4221	5.56944	6.07057	5.73848	0.0228118	0.00801469	6	5	5	6	5	5	6	5	5	2	2	2	1	1	1	3	3	3
PRKDC	P78527	469.08	0	323.31	P78527	P78527	DNA-dependent protein kinase catalytic subunit	PRKDC	16.3209	16.3257	16.312	17.5869	17.5157	17.5825	16.813	16.8664	16.8219	8.15976	8.78086	8.41687	0.000571881	0.00393367	75	63	76	75	63	76	75	63	76	52	52	52	46	47	46	42	42	42
ABAT	P80404	56.438	0	215.16	P80404	P80404	4-aminobutyrate aminotransferase, mitochondrial		13.3349	13.2714	13.4586	14.0501	14.0491	13.9737	13.5318	13.5847	13.476	6.67748	7.01216	6.76542	0.0209206	0.00145058	6	8	7	6	8	7	6	8	7	7	7	7	5	5	6	5	5	5
BASP1	P80723	22.693	0	64.058	P80723	P80723	Brain acid soluble protein 1		12.7086	12.6659	12.698	12.7014	12.5336	12.7437	12.5255	12.6985	12.504	6.34542	6.3298	6.288	0.682539	0.562096	3	3	4	3	3	4	3	3	4	4	4	4	1	1	1	5	5	5
DCD	P81605	11.284	0	20.974	P81605	P81605	Dermcidin;Survival-promoting peptide;DCD-1		12.0997	12.1267	12.0598	12.2028	12.2331	12.3164	12.2433	12.1995	12.1765	6.04772	6.12538	6.10323	0.11829	0.598798	3	3	2	3	3	2	3	3	2	1	1	1	3	3	3	2	2	2
MRPS22	P82650	41.28	0	18.244	P82650	P82650	28S ribosomal protein S22, mitochondrial		10.4738	10.4787	10.0247	11.2995	11.4213	11.6157	10.9287	10.8085	11.001	5.32952	5.88941	5.62303	0.0364856	0.161179	3	2	3	3	2	3	3	2	3	2	2	2	2	2	2	0	0	0
MRPS5	P82675	48.006	0	29.364	P82675	P82675	28S ribosomal protein S5, mitochondrial		12.9412	12.9498	12.9565	13.8527	13.8727	13.7756	13.3897	13.3572	13.3992	6.47458	6.91683	6.691	0.00202916	0.012239	3	3	3	3	3	3	3	3	3	2	2	2	2	2	2	1	1	1
MRPS34	P82930	25.65	0	31.725	P82930	P82930	28S ribosomal protein S34, mitochondrial		10.8277	10.832	10.9422	11.0494	11.1036	11.0324	11.0365	10.9793	10.9179	5.43366	5.53091	5.48895	0.0962626	0.170212	2	2	3	2	2	3	2	2	3	1	1	1	2	2	2	1	1	1
MRPS9	P82933	45.834	0	58.068	P82933	P82933	28S ribosomal protein S9, mitochondrial		11.304	11.2863	11.0286	12.3258	12.2233	12.3157	11.7993	11.9524	12.0291	5.60315	6.14414	5.96346	0.0141043	0.0944356	7	5	5	7	5	5	7	5	5	3	3	3	2	2	2	1	1	1
SARNP	P82979	23.671	0	99.43	P82979	P82979	SAP domain-containing ribonucleoprotein		13.2883	13.3744	13.2295	13.8546	13.7903	14.116	13.6309	13.625	13.4739	6.64871	6.96016	6.7883	0.0664041	0.188368	4	5	6	4	5	6	4	5	6	3	3	3	4	4	4	7	7	7
LACTB	P83111	60.693	0	106.28	P83111	P83111	Serine beta-lactamase-like protein LACTB, mitochondrial		12.8599	13.0298	12.7754	14.307	14.0006	14.3433	13.2565	13.3866	13.2719	6.44418	7.10847	6.6525	0.0258912	0.0309818	9	6	6	9	6	6	9	6	6	6	6	6	4	3	3	4	4	4
RPL24	P83731	17.779	0	29.475	P83731	P83731	60S ribosomal protein L24		12.5528	12.2191	12.2933	13.3596	13.6644	13.5683	12.7932	12.8109	12.8467	6.17753	6.76537	6.40846	0.0369982	0.018527	3	2	3	3	2	3	3	2	3	1	1	1	1	1	1	2	2	2
ARF5	P84085	20.529	0	27.276	P84085	P84085	ADP-ribosylation factor 5		10.302	10.2106	10.0674	11.1976	11.3627	11.6455	10.4017	10.3783	10.1666	5.26334	5.86762	5.32443	0.0779393	0.0821827	3	3	3	2	2	2	2	2	2	1	1	1	1	1	1	0	0	0
ERH	P84090	12.259	0	323.31	P84090	P84090	Enhancer of rudimentary homolog		13.2434	13.522	13.4353	14.2263	14.2172	14.3477	14.1717	13.9121	13.8736	6.70012	7.13187	6.99289	0.013488	0.296476	5	4	4	5	4	4	5	4	4	6	6	6	4	4	4	5	5	5
RHOG	P84095	21.308	0	136.27	P84095	P84095	Rho-related GTP-binding protein RhoG		11.1681	11.311	11.2233	11.8245	11.8586	11.7716	11.3892	11.2329	11.3894	5.61706	5.90912	5.66859	0.00418669	0.0485991	5	3	5	4	3	4	4	3	4	2	2	2	2	2	2	3	3	3
RPL19	P84098	23.466	0	116.48	P84098	P84098	60S ribosomal protein L19		12.8977	12.8769	12.8936	13.5291	13.5766	13.4763	12.8377	12.8416	12.8928	6.44471	6.76367	6.4287	0.00388567	0.00874738	2	2	2	2	2	2	2	2	2	5	5	5	7	7	7	4	4	4
SERF2	P84101	6.8998	0	15.312	P84101	P84101	Small EDRK-rich factor 2		11.4321	11.387	11.3682	12.0127	12.2181	12.0127	11.9027	11.6728	11.9531	5.86456	6.20725	6.0881	0.0313132	0.55369	2	2	2	2	2	2	2	2	2	2	2	2	0	0	0	1	1	1
SRSF3	P84103	19.329	0	18.327	P84103	P84103	Serine/arginine-rich splicing factor 3		11.9845	11.567	11.9944	12.9601	13.2049	12.9495	12.6649	12.7899	12.6601	5.92431	6.51909	6.35248	0.0465979	0.00499984	4	2	4	3	1	3	3	1	3	4	4	4	1	1	1	3	3	3
RBM10	P98175	103.53	0	61.619	P98175	P98175	RNA-binding protein 10		10.5494	10.3889	10.7107	11.6839	11.19	11.6805	10.9609	11.6102	10.7857	5.27482	5.75907	5.72612	0.0134542	0.0800921	3	6	7	3	6	7	3	6	6	3	3	3	1	1	0	2	2	2
ATP2C1	P98194	100.58	0	124.39	P98194	P98194	Calcium-transporting ATPase type 2C member 1		12.6743	12.6358	12.806	13.9199	13.8551	13.8679	13.339	13.4115	13.2639	6.35268	6.94047	6.66907	0.00287563	0.015783	8	4	6	8	4	6	8	4	6	5	5	5	2	2	2	7	7	7
ATP11A	P98196	129.75	0	19.54	P98196	P98196	Probable phospholipid-transporting ATPase IH		9.43335	10.4807	9.94052	11.3652	11.0861	11.0329	10.3347	9.64083	10.189	5.14243	5.74738	5.19408	0.173019	0.0634443	1	1	2	1	1	2	1	1	2	1	1	1	0	0	0	1	1	1
CYCS	P99999	11.749	0	16.988	P99999	P99999	Cytochrome c		10.2684	10.8367	10.3492	10.9257	10.4982	10.9128	11.3143	11.2246	11.2978	5.40905	5.55612	5.80611	0.0474852	0.0052093	1	1	1	1	1	1	1	1	1	1	1	1	0	0	0	2	2	2
TFAM	Q00059	29.096	0	94.797	Q00059	Q00059	Transcription factor A, mitochondrial		14.464	14.5718	14.5018	15.6655	15.5414	15.5974	15.0688	15.0788	15.0979	7.25627	7.8007	7.54092	0.00555405	0.00859624	10	9	7	10	9	7	10	9	7	10	10	10	11	11	11	8	8	8
SLC25A3	Q00325	40.094	0	53.854	Q00325	Q00325	Phosphate carrier protein, mitochondrial		13.4059	13.4833	13.2298	14.8783	14.7301	15.042	13.8009	13.9002	13.8171	6.6865	7.44174	6.9197	0.0164663	0.0158412	4	4	4	4	4	4	4	4	4	5	5	5	8	8	8	5	6	6
HDLBP	Q00341	141.45	0	323.31	Q00341	Q00341	Vigilin		14.2868	14.2354	14.1475	15.1041	15.1004	15.1992	14.4454	14.4824	14.4657	7.11162	7.56729	7.23223	0.00811536	0.00305295	21	14	15	21	14	15	21	14	15	16	16	16	7	7	7	7	7	7
PURA	Q00577	34.91	0	61.906	Q00577	Q00577	Transcriptional activator protein Pur-alpha		9.38827	8.87303	9.26067	9.69058	10.1938	9.84298	9.69719	9.72592	9.64914	4.75366	5.12122	5.01204	0.235213	0.649477	1	1	1	1	1	1	1	1	1	1	1	1	0	0	0	1	1	1
CDC42EP1	Q00587	40.294	0	90.562	Q00587	Q00587	Cdc42 effector protein 1		12.2689	12.3853	12.2846	13.2212	13.1604	13.1901	12.6909	12.6378	12.7307	6.15645	6.5953	6.34322	0.00556166	0.00322294	3	3	6	3	3	6	3	3	6	3	3	3	2	2	2	5	5	5
CLTC	Q00610	191.61	0	323.31	Q00610	Q00610	Clathrin heavy chain 1		15.1165	15.0854	15.0345	16.3262	16.3523	16.3713	15.8012	15.8162	15.8539	7.53939	8.17497	7.91188	0.00109272	0.000617253	32	30	31	32	30	31	23	22	23	21	21	21	24	24	23	24	24	24
NFKB2	Q00653	96.748	0	35.202	Q00653	Q00653	Nuclear factor NF-kappa-B p100 subunit;Nuclear factor NF-kappa-B p52 subunit		11.7512	11.7758	11.7047	12.6317	12.5983	12.7187	12.1222	12.1254	12.0886	5.87194	6.32478	6.05604	0.00583468	0.0128511	4	2	3	4	2	3	4	2	3	2	2	2	2	2	2	2	2	2
FKBP3	Q00688	25.177	0	33.606	Q00688	Q00688	Peptidyl-prolyl cis-trans isomerase FKBP3		10.4572	10.7867	10.4168	11.4578	11.5683	11.6895	11.3548	10.8979	11.1823	5.44344	5.78593	5.5725	0.0809915	0.169429	4	3	3	4	3	3	4	3	3	2	2	2	0	1	1	3	3	3
REEP5	Q00765	21.493	0	22.125	Q00765	Q00765	Receptor expression-enhancing protein 5		12.0055	12.0343	11.7381	12.883	13.0933	12.85	11.7555	11.5807	12.0828	5.96298	6.47104	5.90315	0.00538004	0.0600091	3	3	3	3	3	3	3	3	3	5	7	4	5	7	3	6	9	6
SORD	Q00796	38.324	0	40.075	Q00796	Q00796	Sorbitol dehydrogenase		11.0467	11.6262	11.2928	11.8506	11.6821	11.6174	11.5548	11.1338	11.579	5.82761	6.025	5.87793	0.260638	0.419712	3	3	4	3	3	4	3	3	4	2	2	2	0	0	0	2	2	2
HNRNPU	Q00839	90.583	0	323.31	Q00839	Q00839	Heterogeneous nuclear ribonucleoprotein U		15.1932	15.1482	15.1178	16.1088	16.1503	16.1916	15.4097	15.4085	15.3813	7.57653	8.07513	7.69992	0.00263336	0.00308909	18	13	13	18	13	13	18	13	13	20	21	21	14	14	13	17	17	17
SPTBN1	Q01082;P11277	274.61	0	323.31	Q01082;P11277	Q01082	Spectrin beta chain, non-erythrocytic 1		17.01	16.9733	16.9078	18.0574	18.06	18.153	17.3982	17.4293	17.4052	8.48186	9.04506	8.70543	0.00395789	0.0040399	78	66	73	78	66	73	74	63	70	59	60	60	50	52	52	47	47	47
SET	Q01105;P0DME0	33.488	0	23.408	Q01105;P0DME0	Q01105;P0DME0	Protein SET;Protein SETSIP		12.778	12.7654	12.6501	13.1491	13.3214	13.1711	13.5753	13.4577	13.6958	6.36557	6.60694	6.78814	0.0161359	0.0964874	3	2	2	3	2	2	3	2	2	2	2	2	2	2	2	1	1	1
SRSF2	Q01130;Q9BRL6	25.476	0	60.681	Q01130;Q9BRL6	Q01130	Serine/arginine-rich splicing factor 2		13.8792	13.9268	13.9322	14.4282	14.4713	14.358	13.4642	13.4583	13.5383	6.95637	7.2096	6.74347	0.00791355	0.00838631	3	4	5	3	4	5	3	4	5	2	2	2	3	3	3	7	7	7
FABP5	Q01469;A8MUU1	15.164	0	178.53	Q01469;A8MUU1	Q01469	Fatty acid-binding protein, epidermal		12.9262	12.8395	12.7856	13.1773	13.2539	13.227	12.5807	12.6233	12.6846	6.42521	6.6097	6.31476	0.0323131	0.00525023	4	3	4	4	3	4	4	3	4	5	5	5	4	4	4	7	7	7
CAP1	Q01518	51.901	0	189.53	Q01518	Q01518	Adenylyl cyclase-associated protein 1		12.7619	12.8498	13.0115	14.0881	13.9756	13.7673	13.2781	13.3107	13.3264	6.43721	6.97182	6.65254	0.0331298	0.0350517	12	12	11	12	12	11	12	12	11	4	4	3	5	5	5	3	3	3
HMGCS1	Q01581;P54868	57.293	0	44.558	Q01581;P54868	Q01581	Hydroxymethylglutaryl-CoA synthase, cytoplasmic		10.809	11.1397	10.614	11.3599	11.2478	11.5002	11.0446	10.8189	11.0987	5.59378	5.85132	5.66036	0.161907	0.0939713	4	1	4	4	1	4	4	1	4	2	2	2	0	0	0	2	2	2
SLC7A5	Q01650	55.01	0	41.58	Q01650	Q01650	Large neutral amino acids transporter small subunit 1		9.86384	9.86103	9.70576	11.3888	11.3997	11.6024	10.2225	10.2794	10.1653	4.9051	5.73182	5.11119	0.00747941	0.0100853	3	2	2	3	2	2	3	2	2	1	1	1	2	2	1	1	1	1
DR1	Q01658	19.443	0	12.562	Q01658	Q01658	Protein Dr1		9.97204	9.80313	10.0044	10.3067	10.2821	10.2073	9.94136	10.1167	10.0002	5.12992	5.29935	5.17637	0.176928	0.188798	1	2	2	1	2	2	1	2	2	1	1	1	0	0	0	1	1	1
FMO1	Q01740	60.31	0	37.807	Q01740	Q01740	Dimethylaniline monooxygenase [N-oxide-forming] 1		10.7097	10.8596	10.8701	11.3146	11.6098	12.2243	11.6884	11.3448	10.6744	5.40657	5.85811	5.61793	0.0788116	0.500984	2	4	2	2	4	2	2	4	2	1	1	1	2	2	2	1	1	1
EXOSC10	Q01780	100.83	0	113.44	Q01780	Q01780	Exosome component 10		13.2509	13.1929	13.1844	13.9935	14.0572	14.0674	13.6338	13.6257	13.6423	6.60471	7.01966	6.81696	0.0040376	0.00476991	7	7	9	7	7	9	7	7	9	3	3	3	3	3	3	5	5	5
XPC	Q01831	105.95	0	96.868	Q01831	Q01831	DNA repair protein complementing XP-C cells		10.7891	10.8328	10.9635	11.7928	11.5283	11.6623	11.0552	11.324	11.0138	5.43089	5.83058	5.5655	0.0207973	0.0990562	2	5	2	2	5	2	2	5	2	1	1	1	3	3	3	1	1	1
EWSR1	Q01844	68.477	0	127.64	Q01844	Q01844	RNA-binding protein EWS		12.8883	12.957	13.0223	13.9198	13.822	13.8593	13.3543	13.3693	13.2597	6.47793	6.93352	6.6639	0.0054905	0.0102567	3	3	4	3	3	4	3	3	4	4	4	4	4	4	4	4	4	4
DHODH	Q02127	42.867	0	50.157	Q02127	Q02127	Dihydroorotate dehydrogenase (quinone), mitochondrial		10.5353	10.547	10.4029	11.0595	10.9342	11.1601	10.8792	11.0236	10.9423	5.24753	5.52564	5.47418	0.0527509	0.702231	4	2	4	4	2	4	4	2	4	1	1	1	1	1	1	2	2	2
OGDH	Q02218;Q9ULD0	115.93	0	119.47	Q02218;Q9ULD0	Q02218	2-oxoglutarate dehydrogenase, mitochondrial		11.6014	11.7721	11.8375	12.61	12.3342	12.5491	12.3163	12.3356	12.1271	6.03517	6.41556	6.2965	0.118529	0.124102	10	9	9	10	9	9	10	9	9	8	8	8	0	0	0	4	4	4
CYP27A1	Q02318	60.234	0	154.41	Q02318	Q02318	Sterol 26-hydroxylase, mitochondrial		12.4524	12.3913	12.6701	13.5733	13.676	13.3841	12.9265	12.8765	12.9019	6.25232	6.77225	6.45082	0.0382101	0.0286535	7	4	9	7	4	9	7	4	9	7	7	7	3	4	3	5	5	5
DSG1	Q02413	113.75	0	101.8	Q02413	Q02413	Desmoglein-1		13.8992	13.8629	14.0775	14.095	14.1463	14.1219	13.5992	13.6061	13.4005	6.97327	7.06053	6.76764	0.18837	0.0318351	6	5	6	6	5	6	6	5	6	6	6	6	5	5	5	6	6	6
DSC2	Q02487	99.961	0	87.702	Q02487	Q02487	Desmocollin-2		9.17895	9.19085	8.81586	9.85362	9.75368	10.0172	9.31359	9.4267	9.50755	4.53094	4.93742	4.70797	0.0736032	0.0257216	1	2	2	1	2	2	1	2	2	1	1	1	2	2	2	1	1	1
HIST1H1A	Q02539	21.842	0	26.392	Q02539	Q02539	Histone H1.1		12.6392	12.8852	12.6603	11.8547	11.7833	11.9983	13.689	13.6449	13.54	6.36412	5.93939	6.81232	0.0311917	0.00592692	6	7	5	3	4	2	3	4	2	2	2	2	3	3	3	2	2	2
RPL18A	Q02543	20.762	0	114.05	Q02543	Q02543	60S ribosomal protein L18a		12.4638	12.2742	12.5062	13.3906	13.5077	13.3595	12.6892	12.7511	12.6652	6.20736	6.70963	6.35092	0.0183355	0.00141229	3	3	4	3	3	4	3	3	4	5	5	5	4	4	4	2	2	2
FKBP4	Q02790	51.804	0	151.28	Q02790	Q02790	Peptidyl-prolyl cis-trans isomerase FKBP4;Peptidyl-prolyl cis-trans isomerase FKBP4, N-terminally processed		12.9332	13.0505	12.9662	13.664	13.5443	13.7231	13.4124	13.3368	13.3077	6.49163	6.8219	6.67614	0.023388	0.0632709	9	6	5	9	6	5	9	6	5	5	5	5	2	2	2	6	6	6
PLOD1	Q02809	83.549	0	138.79	Q02809	Q02809	Procollagen-lysine,2-oxoglutarate 5-dioxygenase 1		13.1069	13.1128	13.2363	14.1943	14.1565	14.1378	13.6778	13.7052	13.5944	6.57598	7.08144	6.82957	0.00434665	0.00418479	7	6	7	7	6	7	7	6	7	3	3	3	1	1	1	4	4	4
NUCB1	Q02818	53.879	0	22.13	Q02818	Q02818	Nucleobindin-1		10.7559	10.0198	10.6967	11.2345	11.259	11.5038	10.5114	11.2547	10.3303	5.41208	5.83288	5.51608	0.163058	0.176543	2	1	2	2	1	2	2	1	2	1	1	1	0	0	0	2	2	2
RPL6	Q02878	32.728	0	79.981	Q02878	Q02878	60S ribosomal protein L6		14.9617	15.0621	15.0658	15.2651	15.1758	15.2043	15.49	15.5053	15.4796	7.51494	7.60754	7.74582	0.114485	0.0226462	8	6	7	8	6	7	8	6	7	12	12	12	10	10	10	13	13	13
TOP2B	Q02880	183.26	0	323.31	Q02880	Q02880	DNA topoisomerase 2-beta		14.3067	14.2875	14.3978	15.5265	15.4587	15.3782	14.8354	14.9237	14.8876	7.16534	7.72724	7.44112	0.00587796	0.0146859	31	24	24	31	24	24	22	18	17	9	9	9	11	11	11	10	11	11
SLC25A11	Q02978	34.061	0	169.08	Q02978	Q02978	Mitochondrial 2-oxoglutarate/malate carrier protein		12.1211	11.7102	12.0496	13.1131	13.2092	13.1622	12.4583	12.7044	12.4791	5.98015	6.58075	6.27365	0.0223907	0.012549	3	4	3	3	4	3	3	4	3	3	3	3	1	1	1	2	2	2
CENPC	Q03188	106.83	0	64.884	Q03188	Q03188	Centromere protein C		11.2504	12.0364	11.3761	12.2519	11.6989	12.2742	11.6411	11.4172	11.532	5.94382	6.20418	5.9317	0.0254853	0.0743947	6	4	7	6	4	7	6	4	7	2	2	2	0	0	0	3	3	3
LMNB2	Q03252	69.948	0	323.31	Q03252	Q03252	Lamin-B2		15.4044	15.3466	15.2844	16.5034	16.4938	16.5749	15.9586	16.0189	16.0117	7.67257	8.262	7.99821	0.00310518	0.00435822	20	19	20	20	19	20	19	18	20	19	19	19	15	15	15	18	18	18
TAP1	Q03518	87.217	0	53.693	Q03518	Q03518	Antigen peptide transporter 1		11.2607	11.2825	10.9467	12.0556	12.0982	12.3536	11.3006	11.2605	11.318	5.58165	6.08456	5.64653	0.049132	0.012115	3	4	3	3	4	3	3	4	3	2	2	2	2	2	2	3	3	3
CEBPZ	Q03701	120.97	0	71.313	Q03701	Q03701	CCAAT/enhancer-binding protein zeta		11.1935	11.3519	11.3219	12.6199	12.5714	12.5726	12.1887	12.1232	12.1318	5.64454	6.29397	6.07394	0.00348865	0.00112359	4	6	6	4	6	6	4	6	6	2	2	2	3	3	3	4	4	4
RELA	Q04206	60.218	0	20.212	Q04206	Q04206	Transcription factor p65		10.3645	9.44866	9.99614	10.9379	11.4385	11.0006	10.8016	11.2492	11.0986	5.13489	5.7295	5.69156	0.167042	0.953274	2	1	1	2	1	1	2	1	1	1	1	1	0	0	0	1	2	2
UBXN1	Q04323	33.325	0	75.958	Q04323	Q04323	UBX domain-containing protein 1		11.6002	11.6317	11.6287	12.4458	12.5217	12.4025	12.1627	12.0541	12.1946	5.81012	6.22832	6.06858	0.00237938	0.0885531	3	3	2	3	3	2	3	3	2	1	1	1	2	2	2	1	1	1
EIF4G1	Q04637	175.49	0	189.43	Q04637	Q04637	Eukaryotic translation initiation factor 4 gamma 1		13.0556	12.9917	12.912	13.9188	13.9663	14.1001	13.4179	13.398	13.3491	6.49322	6.99754	6.69417	0.0121045	0.0226885	13	11	15	13	11	15	12	10	14	9	9	9	4	4	4	3	3	3
GLO1	Q04760	20.777	0	183.3	Q04760	Q04760	Lactoylglutathione lyase		11.3662	11.2896	11.6191	11.8453	11.932	11.8951	11.6275	11.6455	11.3235	5.71247	5.9454	5.76606	0.0759737	0.115129	3	3	4	3	3	4	3	3	4	4	4	4	1	2	2	2	3	1
ACVR1	Q04771	57.152	0	25.738	Q04771	Q04771	Activin receptor type-1	ACVR1	11.7631	11.7422	11.6481	12.3529	12.4641	12.5349	12.0225	11.9128	11.9588	5.8589	6.22532	5.98235	0.0158035	0.030525	2	1	3	2	1	3	2	1	3	2	2	2	1	1	1	3	3	3
SSBP1	Q04837	17.259	0	86.274	Q04837	Q04837	Single-stranded DNA-binding protein, mitochondrial		11.3635	11.2637	11.3354	11.8926	11.9805	11.779	11.4266	11.4154	11.5894	5.66045	5.94201	5.73856	0.0270179	0.0840154	3	4	4	3	4	4	3	4	4	2	2	2	1	1	1	3	3	3
YWHAH	Q04917	28.218	0	269.6	Q04917	Q04917	14-3-3 protein eta		13.7381	13.5531	13.668	14.9554	15.0262	14.8775	13.9736	14.0967	14.1496	6.82652	7.47652	7.03666	0.00594376	0.0117413	6	6	6	6	6	6	6	6	6	5	5	5	4	4	4	7	7	7
CSTF1	Q05048	48.357	0	88.552	Q05048	Q05048	Cleavage stimulation factor subunit 1		10.8635	11.9433	10.7887	11.5949	11.1178	11.7897	11.1765	10.6098	11.053	5.76592	5.91706	5.63988	0.123671	0.195203	2	2	3	2	2	3	2	2	3	2	2	2	0	0	0	2	2	2
ICA1	Q05084	54.644	0.0034072	9.3851	Q05084	Q05084	Islet cell autoantigen 1		10.1968	10.412	9.61183	10.8707	11.0478	11.4388	11.1023	10.7587	11.0913	5.20344	5.72622	5.65872	0.0310275	0.96447	1	1	1	1	1	1	1	1	1	1	1	1	1	1	1	0	0	0
SRSF11	Q05519	53.542	0	77	Q05519	Q05519	Serine/arginine-rich splicing factor 11		13.4351	13.5487	13.4998	13.5214	13.465	13.466	13.6214	13.545	13.5999	6.74727	6.74207	6.79437	0.914609	0.0202106	6	5	4	6	5	4	6	4	4	8	8	8	6	6	6	8	8	8
EEF1A2	Q05639	50.47	0	25.86	Q05639	Q05639	Elongation factor 1-alpha 2		10.2242	10.3991	9.85956	11.7979	10.5745	11.4399	10.1942	11.2658	10.8936	5.24715	5.80205	5.55892	0.00480586	0.30235	5	3	7	2	0	4	2	0	4	2	2	2	0	0	0	1	1	1
CALD1	Q05682	93.23	0	120.57	Q05682	Q05682	Caldesmon		12.9208	13.0542	13.2	13.7366	13.6898	13.67	13.2057	13.1229	12.9648	6.52915	6.8494	6.54889	0.0314204	0.019632	8	6	8	8	6	8	8	6	8	7	7	7	5	5	5	4	4	4
CTDSPL2	Q05D32	52.998	0	53.348	Q05D32	Q05D32	CTD small phosphatase-like protein 2		11.194	11.3714	11.1796	11.8532	11.8637	12.0065	11.8003	11.5461	11.6545	5.79081	6.12057	6.00015	0.0756424	0.527701	2	3	4	2	3	4	2	3	4	3	3	3	0	0	0	1	1	1
PTPN11	Q06124	68.01	0	58.086	Q06124	Q06124	Tyrosine-protein phosphatase non-receptor type 11		11.4543	11.5959	11.4909	12.3391	11.9917	12.3583	11.7528	11.9024	11.7018	5.92352	6.28152	6.05949	0.00110667	0.0541642	5	6	4	5	6	4	5	6	4	2	2	2	0	0	0	2	2	2
GFPT1	Q06210	78.806	0	43.014	Q06210	Q06210	Glutamine--fructose-6-phosphate aminotransferase [isomerizing] 1		11.5877	11.5185	11.4935	12.2885	12.3515	12.4311	11.8259	11.8472	11.7978	5.76662	6.17852	5.91182	0.00914567	0.0143694	4	5	5	4	5	5	4	5	5	2	2	2	3	3	3	2	2	2
EXOSC9	Q06265;REV__Q6EMK4	48.948	0	52.323	Q06265;REV__Q6EMK4	Q06265	Exosome complex component RRP45		11.5526	11.8661	11.6594	12.6197	12.4661	12.6238	12.4206	12.3259	12.3673	5.84636	6.28492	6.18562	0.0353653	0.0775903	3	3	3	3	3	3	3	3	3	1	1	1	2	2	2	2	2	2
PSME1	Q06323	28.723	0	91.001	Q06323	Q06323	Proteasome activator complex subunit 1		12.1057	12.0152	11.9678	12.875	13.0346	12.9021	12.2971	12.2532	12.3867	6.01478	6.46862	6.15616	0.00884947	0.0289838	6	5	6	6	5	6	6	5	6	3	3	3	4	4	4	2	2	2
PRDX1	Q06830	22.11	0	77.013	Q06830	Q06830	Peroxiredoxin-1		14.8625	14.8574	14.7684	15.2508	15.26	15.3099	14.9509	14.9381	14.9797	7.41472	7.63679	7.47812	0.0149964	0.00152801	9	8	9	9	8	9	5	4	5	10	10	10	7	7	7	10	10	10
SOX4	Q06945	47.262	0	34.323	Q06945	Q06945	Transcription factor SOX-4		10.2038	10.4612	9.83588	11.0538	10.4263	10.6719	9.97231	10.4334	10.7392	5.25015	5.52533	5.35747	0.600483	0.188639	1	1	3	1	1	3	1	1	3	0	0	0	1	1	1	2	2	2
RPL18	Q07020	21.634	0	318.27	Q07020	Q07020	60S ribosomal protein L18		14.6803	14.6233	14.5141	15.1443	15.1115	15.5396	14.4695	14.6177	14.2413	7.30297	7.63257	7.22143	0.0917077	0.112549	4	5	6	4	5	6	4	5	6	12	12	12	12	12	12	9	9	9
C1QBP	Q07021	31.362	0	86.288	Q07021	Q07021	Complement component 1 Q subcomponent-binding protein, mitochondrial		12.5962	12.6188	12.6014	13.1002	13.0648	13.1118	12.7982	12.804	12.7973	6.30273	6.54614	6.39993	0.00248915	0.00395577	2	2	3	2	2	3	2	2	3	3	3	3	5	5	5	4	4	4
CKAP4	Q07065;Q96NL0	66.022	0	323.31	Q07065;Q96NL0	Q07065	Cytoskeleton-associated protein 4		15.5421	15.5336	15.4836	16.9783	16.9704	17.0819	15.7821	15.8169	15.7377	7.75988	8.5051	7.88944	0.00179905	0.00347715	27	26	29	27	26	29	27	26	29	47	61	53	31	42	35	42	52	45
TJP1	Q07157	195.46	0	282.82	Q07157	Q07157	Tight junction protein ZO-1		12.5396	12.7183	12.7253	13.3436	13.2125	13.2312	13.0094	12.9598	12.934	6.33053	6.63123	6.48388	0.037775	0.00890184	12	7	10	12	7	10	12	7	10	6	6	6	3	3	3	4	4	4
SPAG1	Q07617	103.64	0	63.383	Q07617	Q07617	Sperm-associated antigen 1		12.6024	12.8802	12.6009	13.2664	12.6943	13.3119	12.8296	13.173	12.8335	6.34725	6.54544	6.47268	0.4444	0.871304	2	1	4	2	1	4	2	1	4	1	1	1	2	2	2	4	4	4
KHDRBS1	Q07666;Q5VWX1	48.227	0	68.85	Q07666;Q5VWX1	Q07666	KH domain-containing, RNA-binding, signal transduction-associated protein 1		12.7722	12.8634	12.8112	13.9866	13.9383	13.967	13.5152	13.4919	13.51	6.40781	6.98198	6.75285	0.00170257	0.000456992	6	5	5	6	5	5	5	4	4	6	6	6	7	7	7	6	6	6
BAX	Q07812	21.184	0	140.75	Q07812	Q07812	Apoptosis regulator BAX		12.1237	12.0794	11.9802	12.8046	12.7319	12.8887	11.9467	12.0993	12.0315	6.03055	6.40421	6.01291	0.0151717	0.0107118	4	3	4	4	3	4	4	3	4	2	2	2	3	3	3	5	5	5
MCL1	Q07820	37.337	0	111.41	Q07820	Q07820	Induced myeloid leukemia cell differentiation protein Mcl-1		10.3539	10.24	10.0827	10.6976	10.6167	10.8194	10.2068	10.3863	10.3455	5.11278	5.35561	5.15643	0.0796364	0.0511439	3	2	1	3	2	1	3	2	1	2	2	2	1	1	1	1	1	1
KLC1	Q07866	65.309	0	145.68	Q07866	Q07866	Kinesin light chain 1		12.1864	12.3522	12.2625	13.1693	13.1455	13.2503	12.7854	12.6329	12.6328	6.13352	6.59418	6.34184	0.00705252	0.0203772	8	10	10	8	10	10	6	10	8	2	2	2	2	2	2	5	5	5
SRSF1	Q07955	27.744	0	153.53	Q07955	Q07955	Serine/arginine-rich splicing factor 1		14.9072	14.9304	14.8681	15.359	15.2848	15.4295	15.176	15.2195	15.1504	7.45095	7.67889	7.59096	0.0254261	0.186988	10	9	9	10	9	9	10	9	9	13	13	13	10	10	10	14	14	14
SRSF4	Q08170	56.678	0	32.31	Q08170	Q08170	Serine/arginine-rich splicing factor 4		11.1487	11.2876	11.058	11.381	11.1725	11.3992	11.0476	11.0758	11.1216	5.74906	5.82546	5.70751	0.127745	0.0531965	6	4	6	3	1	3	3	1	3	2	2	2	0	0	0	2	2	2
DHX9	Q08211	140.96	0	323.31	Q08211	Q08211	ATP-dependent RNA helicase A		15.3955	15.4946	15.3844	16.5289	16.5139	16.5136	16.0531	15.9487	16.0695	7.71241	8.2594	8.01189	0.0015648	0.00786631	22	20	20	22	20	20	22	20	20	34	36	36	22	22	22	22	22	22
CRYZ	Q08257	35.206	0	32.969	Q08257	Q08257	Quinone oxidoreductase		10.3564	11.36	11.3777	10.7643	10.4439	10.5142	10.8923	10.3172	10.1743	5.68235	5.45372	5.39731	0.0228574	0.233225	2	2	3	2	2	3	2	2	3	0	0	0	1	1	1	1	1	1
SLC20A2	Q08357	70.392	0	13.049	Q08357	Q08357	Sodium-dependent phosphate transporter 2		10.7538	10.6583	10.649	11.9632	11.9513	11.6786	11.1994	11.2928	11.513	5.51017	6.09885	5.8342	0.0244762	0.0421238	2	2	0	2	2	0	2	2	0	2	2	2	1	1	1	0	0	0
GOLGA2	Q08379	113.08	0	121.96	Q08379	Q08379	Golgin subfamily A member 2		10.0308	10.0453	9.76208	10.2521	10.4756	10.7198	10.2912	10.0642	10.1288	5.13969	5.40791	5.24737	0.386195	0.566217	6	5	7	6	5	7	6	5	7	1	1	1	0	0	0	2	2	2
LGALS3BP	Q08380	65.33	0	59.832	Q08380	Q08380	Galectin-3-binding protein		10.8523	10.6187	11.2182	11.9817	12.0202	11.5533	11.2701	11.4675	11.3059	5.4482	5.92586	5.67392	0.139461	0.085791	4	1	3	4	1	3	4	1	3	2	2	2	1	1	1	1	1	1
EHHADH	Q08426	79.494	0	68.717	Q08426	Q08426	Peroxisomal bifunctional enzyme;Enoyl-CoA hydratase/3,2-trans-enoyl-CoA isomerase;3-hydroxyacyl-CoA dehydrogenase		12.2609	11.7614	11.8216	12.443	12.6572	12.6528	11.8388	12.1339	12.044	5.97397	6.29216	6.00278	0.161788	0.00467621	7	3	8	7	3	8	7	3	8	3	3	3	1	1	1	1	1	1
DMTN	Q08495	45.514	0	12.326	Q08495	Q08495	Dematin		10.0341	9.80933	9.64685	10.4119	10.3058	10.515	9.81719	10.1714	10.1206	5.08171	5.37213	5.18486	0.180904	0.315871	1	2	1	1	2	1	1	2	1	0	0	0	1	1	1	1	1	1
DSC1	Q08554	99.986	0	50.895	Q08554	Q08554	Desmocollin-1		11.273	11.2558	11.2578	11.5738	11.657	11.8639	11.084	11.0558	10.756	5.79777	6.0158	5.6493	0.0818232	0.0931432	5	3	3	5	3	3	5	3	3	2	2	2	2	2	2	0	0	0
CD47	Q08722	35.213	0	13.841	Q08722	Q08722	Leukocyte surface antigen CD47		11.9627	11.8996	11.9621	13.157	13.1727	13.1245	12.2927	12.3248	12.3243	5.97075	6.57571	6.15697	0.00101033	0.000804074	2	2	2	2	2	2	2	2	2	1	1	1	1	1	1	2	2	2
SSRP1	Q08945	81.074	0	323.31	Q08945	Q08945	FACT complex subunit SSRP1		13.828	13.6455	13.7621	14.7859	14.8164	14.8041	14.2722	14.41	14.3242	6.87262	7.40107	7.16773	0.00479593	0.0113806	8	8	8	8	8	8	8	8	8	9	9	9	7	7	7	8	8	8
NSUN2	Q08J23	86.47	0	304.31	Q08J23	Q08J23	tRNA (cytosine(34)-C(5))-methyltransferase		12.8133	12.5808	13.0084	13.6883	13.8223	13.6979	13.3575	13.462	13.1837	6.40041	6.86808	6.66721	0.0413874	0.0251497	6	6	12	6	6	12	6	6	12	3	3	3	2	3	3	8	8	8
RBBP4	Q09028	47.655	0	41.206	Q09028	Q09028	Histone-binding protein RBBP4		11.2133	10.7423	11.2015	11.355	11.6134	11.0378	10.8773	11.1302	11.1662	5.69286	5.83436	5.69562	0.419412	0.041321	4	2	3	4	2	3	2	1	1	1	1	1	2	2	2	0	0	0
NCBP1	Q09161	91.838	0	118.54	Q09161	Q09161	Nuclear cap-binding protein subunit 1		11.4291	11.7221	11.6872	12.8978	12.6689	12.6524	12.1034	12.0149	12.0292	5.80639	6.36984	6.0246	0.0298921	0.00768761	7	5	5	7	5	5	7	5	5	3	3	3	2	2	2	1	1	1
AHNAK	Q09666	629.09	0	323.31	Q09666	Q09666	Neuroblast differentiation-associated protein AHNAK		15.8127	15.7813	15.7443	16.821	16.8221	16.8751	16.2658	16.2831	16.2586	7.88972	8.41972	8.13457	0.00170757	0.00270715	82	68	83	82	68	83	82	67	82	33	33	33	28	28	28	21	21	21
HSPA14	Q0VDF9	54.794	0	25.362	Q0VDF9	Q0VDF9	Heat shock 70 kDa protein 14		10.0617	10.1196	9.92799	10.7845	10.8485	10.9049	10.4688	10.3107	10.4358	5.18488	5.58965	5.36921	0.00981752	0.181413	4	2	1	4	2	1	4	2	1	2	2	2	1	1	1	0	0	0
CGNL1	Q0VF96	149.08	0	136.08	Q0VF96	Q0VF96	Cingulin-like protein 1		11.5838	11.5625	11.119	12.457	12.6531	12.5786	12.0201	11.8513	12.2768	5.87755	6.44812	6.19138	0.0662548	0.191698	9	7	8	9	7	8	9	7	8	5	5	5	5	5	5	0	0	0
GALNT2	Q10471;Q8N4A0	64.732	0	167.07	Q10471;Q8N4A0	Q10471	Polypeptide N-acetylgalactosaminyltransferase 2;Polypeptide N-acetylgalactosaminyltransferase 2 soluble form		11.9421	11.9279	11.8201	13.0796	12.8223	12.995	12.2721	12.497	12.4594	5.94835	6.48281	6.20476	0.00924635	0.0805666	9	8	8	9	8	8	9	8	8	3	3	3	1	1	1	3	3	3
GALNT1	Q10472;Q8IUC8	64.218	0	223.65	Q10472;Q8IUC8	Q10472	Polypeptide N-acetylgalactosaminyltransferase 1;Polypeptide N-acetylgalactosaminyltransferase 1 soluble form		13.5682	13.5826	13.6628	14.7308	14.7184	14.6719	14.0179	14.0028	14.0163	6.80227	7.3535	7.00615	0.00246042	0.000955895	7	6	7	7	6	7	7	6	7	4	4	4	3	3	3	8	8	8
AP1B1	Q10567	104.64	0	67.048	Q10567	Q10567	AP-1 complex subunit beta-1		11.5944	11.3763	11.4528	12.6852	12.7119	12.6605	12.075	12.1883	12.189	5.73726	6.34293	6.07539	0.00456058	0.00763552	6	3	8	6	3	8	3	2	2	6	6	6	1	1	1	1	1	1
CPSF1	Q10570	160.88	0	89.592	Q10570	Q10570	Cleavage and polyadenylation specificity factor subunit 1		12.0668	12.1479	12.1508	12.776	12.6921	12.7634	12.5081	12.453	12.4338	6.06091	6.37192	6.23248	0.0088921	0.0131322	6	4	5	6	4	5	6	4	5	3	3	3	1	1	1	4	4	4
PMPCA	Q10713	58.252	0	81.849	Q10713	Q10713	Mitochondrial-processing peptidase subunit alpha		11.8212	11.9232	11.7699	12.5023	12.4481	12.754	12.3485	12.2863	12.1931	5.91903	6.28407	6.13798	0.0455678	0.208564	7	8	7	7	8	7	7	8	7	1	1	1	1	1	1	5	5	5
SCRN1	Q12765	46.382	0	40.938	Q12765	Q12765	Secernin-1		10.8912	10.8507	10.774	11.6727	11.8402	11.8155	11.3784	11.2402	11.3694	5.41931	5.88806	5.66467	0.00961538	0.0513508	5	2	4	5	2	4	5	2	4	2	2	2	1	1	1	2	2	2
NUP160	Q12769	162.12	0	54.128	Q12769	Q12769	Nuclear pore complex protein Nup160		11.6977	11.3476	11.1165	12.4789	12.2701	12.4448	10.9866	11.6786	11.7066	5.86031	6.36561	5.8953	0.116027	0.0670659	5	5	5	5	5	5	5	5	5	0	0	0	2	2	2	3	3	3
SREBF2	Q12772	123.69	0	89.552	Q12772	Q12772	Sterol regulatory element-binding protein 2;Processed sterol regulatory element-binding protein 2		10.1158	9.92278	10.0622	10.5934	10.6281	10.5023	10.0547	10.248	10.2119	5.18347	5.45397	5.25243	0.155096	0.0955809	4	4	4	4	4	4	4	4	4	0	0	0	1	1	1	1	1	1
TBL3	Q12788	89.034	0	138.78	Q12788	Q12788	Transducin beta-like protein 3		11.9713	12.0401	11.9077	12.7674	12.6373	12.7552	12.3678	12.4094	12.437	5.98651	6.35996	6.20237	0.0157516	0.0394343	10	9	6	10	9	6	10	9	6	3	3	3	2	2	2	3	3	3
GTF3C1	Q12789	238.87	0	68.352	Q12789	Q12789	General transcription factor 3C polypeptide 1		11.3374	11.192	11.2979	12.2224	12.4334	12.2022	11.7525	11.752	11.8478	5.63789	6.143	5.89206	0.0182626	0.0479379	6	5	8	6	5	8	6	5	8	1	1	1	2	2	2	2	2	2
TWF1	Q12792	40.282	0	161.47	Q12792	Q12792	Twinfilin-1		9.24943	9.6006	9.50276	10.4522	10.1401	10.5114	10.0638	9.96043	9.6697	4.89213	5.18395	4.94899	0.0570484	0.178724	4	3	2	4	3	2	4	3	2	1	2	2	0	1	1	1	1	1
ASPH	Q12797	85.862	0	247.53	Q12797	Q12797	Aspartyl/asparaginyl beta-hydroxylase		13.8218	13.8582	13.8683	14.8475	14.8317	14.8156	14.3832	14.3334	14.3588	6.92471	7.41581	7.17924	0.000799211	0.000987614	11	6	10	11	6	10	11	6	10	10	11	9	4	3	3	7	6	7
GRSF1	Q12849	53.126	0	45.013	Q12849	Q12849	G-rich sequence factor 1		10.8653	10.7176	10.7934	11.7331	11.7106	11.7653	11.1701	11.3655	11.2508	5.39606	5.86816	5.63107	0.00227927	0.0295172	3	2	2	3	2	2	3	2	2	1	1	1	1	1	1	1	1	1
SFSWAP	Q12872	104.82	0	35.123	Q12872	Q12872	Splicing factor, suppressor of white-apricot homolog		11.1694	10.8969	10.7049	11.67	11.6119	11.8216	11.2212	11.5433	11.4679	5.46186	5.85059	5.7054	0.0626548	0.186671	4	2	2	4	2	2	4	2	2	1	1	1	2	2	2	1	1	1
SF3A3	Q12874	58.848	0	122.98	Q12874	Q12874	Splicing factor 3A subunit 3		11.1127	10.596	11.1376	12.1228	12.1992	12.0899	11.4069	11.8332	11.401	5.47439	6.06865	5.77353	0.0408616	0.0589294	5	6	7	5	6	7	5	6	7	2	2	2	1	2	2	2	2	2
TMEM115	Q12893	38.197	0	18.606	Q12893	Q12893	Transmembrane protein 115		10.223	10.0399	9.69206	10.0782	10.6086	10.8788	10.3144	10.0471	10.0149	5.15915	5.59426	5.2294			1	2	1	1	2	1	1	2	1	0	0	0	1	1	1	1	0	1
AIMP1	Q12904	34.352	0	116.61	Q12904	Q12904	Aminoacyl tRNA synthase complex-interacting multifunctional protein 1;Endothelial monocyte-activating polypeptide 2		11.2367	10.996	11.3545	12.0558	12.2025	11.985	11.6259	11.718	11.5667	5.59787	6.04056	5.81845	0.0502837	0.00308558	4	6	5	4	6	5	4	6	5	3	3	3	3	3	3	4	4	4
ILF2	Q12905	43.062	0	176.24	Q12905	Q12905	Interleukin enhancer-binding factor 2		11.9883	11.8336	11.4462	13.2924	13.4519	13.5817	12.4748	12.4576	12.6806	5.87802	6.72101	6.26883	0.0272792	0.00388027	7	4	4	7	4	4	7	4	4	6	6	6	3	3	3	2	2	2
ILF3	Q12906	95.337	0	323.31	Q12906	Q12906	Interleukin enhancer-binding factor 3		14.9417	14.9171	14.8141	15.9951	15.9171	16.0104	15.3859	15.4659	15.4842	7.44547	7.98709	7.72268	0.0042137	0.00952856	23	22	19	23	22	19	20	19	16	29	30	29	18	18	18	21	22	22
LMAN2	Q12907	40.228	0	31.358	Q12907	Q12907	Vesicular integral-membrane protein VIP36		11.3733	11.3639	11.4018	12.5433	12.6108	12.6814	11.7868	11.7376	11.5415	5.8565	6.47259	6.01098	0.0198493	0.0598396	4	2	1	4	2	1	4	2	1	4	4	4	2	2	2	0	0	0
TRAP1	Q12931	80.109	0	131.76	Q12931	Q12931	Heat shock protein 75 kDa, mitochondrial		13.5479	13.5582	13.6448	14.4422	14.3982	14.3242	14.0083	14.0198	14.0333	6.79183	7.19409	7.01023	0.00918343	0.0199501	9	9	8	9	9	8	9	9	8	7	7	7	4	4	4	5	5	5
PTP4A2	Q12974;Q93096	19.127	0.0092913	6.2153	Q12974;Q93096	Q12974;Q93096	Protein tyrosine phosphatase type IVA 2;Protein tyrosine phosphatase type IVA 1		10.9793	10.8055	10.3054	11.24	11.9029	11.9157	11.3199	10.9131	11.3893	5.51503	6.00977	5.77039	0.132327	0.206264	0	1	1	0	1	1	0	1	1	0	0	0	1	1	1	2	2	2
CSTF3	Q12996	82.921	0	145.54	Q12996	Q12996	Cleavage stimulation factor subunit 3		10.1467	10.3693	10.0954	10.8788	10.6638	11.1032	10.4311	10.415	10.2667	5.26857	5.60762	5.35214	0.12643	0.228218	6	4	4	6	4	4	6	4	4	1	1	1	0	0	0	1	1	1
ECH1	Q13011	35.816	0	61.505	Q13011	Q13011	Delta(3,5)-Delta(2,4)-dienoyl-CoA isomerase, mitochondrial		11.9217	12.0244	12.1438	13.3595	13.1369	13.1071	12.506	12.6467	12.5852	6.01498	6.60058	6.28966	0.0195956	0.0455876	5	5	6	5	5	6	5	5	6	1	1	1	2	2	2	6	6	6
CDC16	Q13042	71.655	0	13.62	Q13042	Q13042	Cell division cycle protein 16 homolog		9.48406	9.81896	9.61418	10.5564	10.1928	10.4808	10.1945	10.2386	10.1646	4.9862	5.37167	5.26628	0.0749611	0.0432536	2	1	2	2	1	2	2	1	2	1	1	1	0	0	0	1	1	1
FLII	Q13045	144.75	0	124.35	Q13045	Q13045	Protein flightless-1 homolog		12.248	12.1837	12.218	12.9349	13.0962	13.0284	12.5682	12.4753	12.4894	6.10828	6.50992	6.25548	0.00829141	0.0292557	8	12	7	8	12	7	8	12	7	2	2	2	3	3	3	2	2	2
ACACA	Q13085;O00763	265.55	0	323.31	Q13085;O00763	Q13085	Acetyl-CoA carboxylase 1;Biotin carboxylase		17.864	17.8914	17.8871	16.7919	16.7821	16.752	17.6752	17.6761	17.6953	8.94042	8.38767	8.8411	0.000341574	0.000921825	57	49	49	57	49	49	57	49	49	60	60	60	49	50	50	46	46	47
GPS1	Q13098	55.536	0	35.386	Q13098	Q13098	COP9 signalosome complex subunit 1		10.6849	10.7112	10.7177	11.6355	11.5456	11.5133	11.1097	11.1435	11.1295	5.35231	5.78241	5.56379	0.00429639	0.0150919	3	1	3	3	1	3	3	1	3	4	4	4	1	1	1	1	1	1
CHAF1A	Q13111	106.91	0	45.32	Q13111	Q13111	Chromatin assembly factor 1 subunit A		9.14768	9.48834	9.79987	11.3751	11.2298	10.6088	9.85039	9.7041	9.99178	4.73932	5.5356	4.92438	0.0781008	0.0666431	4	2	4	4	2	4	4	2	4	1	1	1	1	1	1	1	1	1
CHAF1B	Q13112	61.492	0	39.462	Q13112	Q13112	Chromatin assembly factor 1 subunit B		10.5998	10.7445	10.4669	11.4383	11.3435	11.5368	10.8345	10.7659	10.8868	5.46853	5.88643	5.58121	0.0844022	0.0364409	1	2	3	1	2	3	1	2	3	1	1	1	0	0	0	2	2	2
IK	Q13123	65.601	0	23.371	Q13123	Q13123	Protein Red		11.7463	11.7529	12.2379	12.6668	12.6814	12.1169	12.2593	12.2534	12.2331	6.12286	6.41086	6.29097	0.0219093	0.0326923	3	3	3	3	3	3	3	3	3	2	2	2	2	2	2	0	0	0
MTAP	Q13126	31.236	0	33.028	Q13126	Q13126	S-methyl-5-thioadenosine phosphorylase		9.41631	9.54331	9.68811	9.74032	9.9425	9.29563	9.84035	9.57853	10.028	4.94129	4.99641	5.07449	0.0989672	0.651908	3	3	3	3	3	3	3	3	3	1	1	1	1	1	1	0	0	0
PRKAA1	Q13131	64.009	0	35.072	Q13131	Q13131	5-AMP-activated protein kinase catalytic subunit alpha-1	AMPK1	11.5509	11.5916	11.4805	13.1439	13.0335	13.093	12.0647	12.1345	12.1925	5.77049	6.54508	6.06529	0.00163581	0.00644373	2	1	2	2	1	2	2	1	2	1	1	1	1	1	1	1	2	2
TARDBP	Q13148	44.739	0	31.635	Q13148	Q13148	TAR DNA-binding protein 43		13.1599	12.921	13.0118	13.9369	14.2791	14.0861	13.6409	13.5306	13.6496	6.51545	7.05033	6.8035	0.0340896	0.0914149	3	3	3	3	3	3	3	3	3	4	4	4	2	3	3	4	4	4
HNRNPA0	Q13151	30.84	0	204.29	Q13151	Q13151	Heterogeneous nuclear ribonucleoprotein A0		12.8509	12.9734	13.108	13.8398	13.9	13.7307	13.4713	13.3045	13.3369	6.48872	6.91174	6.68544	0.0239088	0.0315637	7	6	4	7	6	4	7	6	4	4	4	4	5	5	5	4	4	4
AIMP2	Q13155	35.348	0	221.44	Q13155	Q13155	Aminoacyl tRNA synthase complex-interacting multifunctional protein 2		12.379	12.4924	12.1932	13.4778	13.3011	13.6687	12.7736	12.8503	12.7582	6.17744	6.74127	6.39702	0.0415856	0.0501622	6	5	5	6	5	5	6	5	5	3	3	3	4	4	4	2	2	2
PRDX4	Q13162	30.54	0	43.961	Q13162	Q13162	Peroxiredoxin-4		12.4552	12.3376	12.1909	12.766	12.8068	12.9391	12.3794	12.4591	12.4477	6.16396	6.41866	6.21436	0.0780088	0.0132803	6	6	6	3	3	3	3	3	3	3	3	3	3	3	3	3	3	3
PAK2	Q13177;Q13153	58.042	0	102.53	Q13177;Q13153	Q13177	Serine/threonine-protein kinase PAK 2;PAK-2p27;PAK-2p34	PAK2	10.4796	10.1827	10.3477	11.115	10.8234	11.413	10.6686	11.2735	10.5322	5.33501	5.72524	5.57906	0.159128	0.212355	4	3	4	4	3	4	4	3	4	1	1	1	0	0	0	2	2	2
CBX3	Q13185	20.811	0	110.36	Q13185	Q13185	Chromobox protein homolog 3		13.7057	13.652	13.6173	14.4969	14.4948	14.5752	13.9624	14.0099	13.9745	6.82917	7.26114	6.99112	0.00451672	0.00549315	7	5	6	7	5	6	6	5	5	6	6	6	6	6	6	8	8	8
STX5	Q13190	39.672	0	72.84	Q13190	Q13190	Syntaxin-5		12.309	12.0399	12.0975	12.7557	12.9182	12.9119	12.297	12.4722	12.4393	6.07439	6.43096	6.20141	0.051905	0.000410164	5	4	6	5	4	6	5	4	6	1	1	1	3	3	3	2	2	2
PSMD2	Q13200	100.2	0	110.7	Q13200	Q13200	26S proteasome non-ATPase regulatory subunit 2		12.2914	12.2682	12.3085	13.0029	12.9456	13.1336	12.6739	12.7199	12.4716	6.14467	6.51368	6.31089	0.00556006	0.124424	9	8	9	9	8	9	9	8	9	6	6	6	3	3	3	2	2	2
DDX10	Q13206	100.89	0	22.874	Q13206	Q13206	Probable ATP-dependent RNA helicase DDX10		9.74033	9.94003	9.8474	11.0624	11.0195	11.0778	10.6055	10.4862	10.5217	5.08796	5.69329	5.43556	0.0473905	0.0195395	1	2	2	1	2	2	1	2	2	0	0	0	1	1	1	1	1	1
DNAJC3	Q13217	57.579	0	102.63	Q13217	Q13217	DnaJ homolog subfamily C member 3		12.1876	12.2462	12.0772	12.9761	12.947	13.0214	12.4932	12.3982	12.5467	6.08516	6.49074	6.2397	0.0108785	0.00633444	4	3	6	4	3	6	4	3	6	3	3	3	1	1	1	3	3	3
SELENBP1	Q13228	52.39	0	23.695	Q13228	Q13228	Selenium-binding protein 1		11.7773	10.4017	11.9842	11.0712	12.1053	11.0025	11.0623	11.4745	10.9839	5.86054	5.86316	5.75346	0.142114	0.113489	1	1	3	1	1	3	1	1	3	1	1	1	0	0	0	2	2	2
NME3	Q13232	19.015	0	66.176	Q13232	Q13232	Nucleoside diphosphate kinase 3	NME3	10.3545	10.3993	10.1618	11.2865	11.263	11.3582	10.4714	10.4325	10.5615	5.15258	5.65129	5.24422	0.0132728	0.00158338	4	2	3	4	2	3	4	2	3	2	2	2	1	1	1	1	1	1
SRSF9	Q13242	25.542	0	72.544	Q13242	Q13242	Serine/arginine-rich splicing factor 9		13.7419	13.6232	13.7607	14.9244	15.0559	15.0403	14.0003	14.0135	13.8782	6.8543	7.50343	6.982	0.00382664	0.00876986	4	6	9	4	6	9	4	6	9	7	7	7	7	7	7	7	7	7
SRSF5	Q13243	31.263	0	89.401	Q13243	Q13243	Serine/arginine-rich splicing factor 5		12.3497	12.5751	12.5162	13.2906	13.2992	13.3535	12.9436	12.746	12.7753	6.24016	6.65722	6.41081	0.00772743	0.0257673	5	4	2	5	4	2	5	4	2	1	1	1	2	2	2	5	5	5
SRSF6	Q13247	39.586	0	60.367	Q13247	Q13247	Serine/arginine-rich splicing factor 6		13.9817	14.0221	13.9827	14.6723	14.5201	14.6723	14.0937	14.1656	14.041	6.99776	7.31079	7.05005	0.0133445	0.0329157	8	6	7	8	6	7	5	3	4	11	11	11	4	4	4	4	4	4
TRIM28	Q13263	88.549	0	323.31	Q13263	Q13263	Transcription intermediary factor 1-beta	TRIM28	14.2443	14.2794	14.2573	15.3674	15.3157	15.3378	14.7151	14.7395	14.7517	7.13017	7.67016	7.36772	0.000790664	0.00250225	12	11	13	12	11	13	12	11	13	10	10	10	7	9	8	12	13	12
STX3	Q13277	33.155	0	12.651	Q13277	Q13277	Syntaxin-3		11.7291	11.6177	11.5115	12.1406	12.0913	11.596	11.6554	11.8628	12.3496	5.97637	6.13799	6.14463	0.057139	0.206449	2	2	1	2	2	1	2	2	1	1	1	1	1	1	1	0	0	0
G3BP1	Q13283	52.164	0	88.121	Q13283	Q13283	Ras GTPase-activating protein-binding protein 1		11.4249	11.3091	11.1979	12.0963	12.1546	12.141	11.6685	11.7521	11.8726	5.65533	6.06532	5.88221	0.0121693	0.0322675	5	4	4	5	4	4	5	4	4	3	3	3	3	3	3	2	2	2
CLN3	Q13286	47.622	0	31.041	Q13286	Q13286	Battenin		10.1879	10.4892	9.78093	10.9072	10.6785	11.0518	10.2013	10.158	10.4651	5.07634	5.43958	5.13741	0.20719	0.00358828	2	1	2	2	1	2	2	1	2	1	1	1	1	1	1	1	1	1
PTK7	Q13308	118.39	0	56.385	Q13308	Q13308	Inactive tyrosine-protein kinase 7	PTK7	11.1227	11.3103	11.4419	12.0333	12.0316	11.7806	11.605	11.4487	11.4784	5.64582	5.97425	5.75534	0.0797028	0.0430497	5	5	2	5	5	2	5	5	2	1	1	1	3	3	3	1	1	1
PABPC4	Q13310;P0CB38	70.782	0	323.31	Q13310;P0CB38	Q13310	Polyadenylate-binding protein 4		14.2464	14.2334	14.1466	15.4308	15.4945	15.6431	15.1166	15.0693	14.9867	7.1044	7.7614	7.52876	0.00642019	0.0716027	12	11	10	12	11	10	6	5	5	8	8	8	8	8	8	7	7	7
MTA1	Q13330	80.785	0	61.552	Q13330	Q13330	Metastasis-associated protein MTA1		11.6428	11.7879	12.084	13.0602	12.703	12.2405	11.6808	12.0431	12.1491	6.08579	6.50063	6.14549	0.453003	0.454345	8	7	9	7	6	8	6	5	6	0	0	0	4	4	4	3	3	3
EIF3I	Q13347	36.501	0	93.904	Q13347	Q13347	Eukaryotic translation initiation factor 3 subunit I		11.4526	11.1618	11.3079	11.6782	11.9518	11.9704	11.6115	11.5743	11.4603	5.8204	6.10005	5.94101	0.349911	0.469168	2	3	2	2	3	2	2	3	2	1	1	1	0	0	0	2	2	2
PPIL2	Q13356	58.823	0	116.95	Q13356	Q13356	Peptidyl-prolyl cis-trans isomerase-like 2		10.9552	10.8579	10.6865	11.6504	11.7636	11.8281	11.1791	11.1506	11.2658	5.41659	5.87368	5.59926	0.0253558	0.00730707	4	2	4	4	2	4	4	2	4	2	2	2	1	1	1	1	1	1
CTBP1	Q13363	47.535	0	54.473	Q13363	Q13363	C-terminal-binding protein 1		11.4875	11.6496	11.41	12.5197	12.4034	12.7012	12.1382	12.0988	12.0253	5.75786	6.27072	6.04371	0.0332701	0.0813492	4	3	4	4	3	4	1	2	1	2	2	2	3	3	3	2	2	2
PDE3B	Q13370	124.33	0	153.96	Q13370	Q13370	cGMP-inhibited 3,5-cyclic phosphodiesterase B		12.3413	12.493	11.9583	13.3181	12.8038	13.3369	12.4088	12.7635	12.7687	6.13212	6.57648	6.32349	0.146437	0.23667	7	5	7	7	5	7	7	5	7	7	7	7	2	2	2	4	4	4
PLD1	Q13393	124.18	0	89.029	Q13393	Q13393	Phospholipase D1		11.1819	11.2616	10.8814	11.923	11.7101	12.2142	11.2905	11.4239	11.3879	5.55415	5.97455	5.68371	0.11546	0.0880913	5	5	9	5	5	9	5	5	9	1	1	1	1	1	1	4	4	4
MRPL49	Q13405	19.198	0	42.807	Q13405	Q13405	39S ribosomal protein L49, mitochondrial		10.7816	10.6225	10.6289	11.6947	11.7265	11.7745	11.1902	11.2306	11.2135	5.50549	6.03262	5.77238	0.0857277	0.038787	2	2	3	2	2	3	2	2	3	4	4	4	0	0	0	1	1	1
DYNC1I2	Q13409	71.456	0	90.986	Q13409	Q13409	Cytoplasmic dynein 1 intermediate chain 2		10.5178	10.9227	10.9972	11.5433	11.7507	11.3636	11.7059	11.2106	11.4561	5.57295	5.94293	5.89543	0.259343	0.652138	1	3	4	1	3	4	1	3	4	0	0	0	2	2	2	2	2	2
ILK	Q13418	51.419	0	69.463	Q13418	Q13418	Integrin-linked protein kinase	ILK	11.3812	11.3771	11.3053	12.0733	11.9573	11.9764	11.4645	11.5734	11.6077	5.67727	6.00117	5.77427	0.0038367	0.0461454	4	2	4	4	2	4	4	2	4	2	2	2	1	1	1	1	1	1
NNT	Q13423	113.89	0	289.24	Q13423	Q13423	NAD(P) transhydrogenase, mitochondrial		14.1192	13.9466	14.0291	15.3023	15.3984	15.5022	14.5511	14.6342	14.4482	7.01582	7.70048	7.27225	0.00561976	0.0219198	17	14	19	17	14	19	17	14	19	7	7	7	6	6	6	12	12	12
XRCC4	Q13426	38.286	0	16.269	Q13426	Q13426	DNA repair protein XRCC4		10.3874	10.6466	10.6464	11.2573	11.1281	11.1337	10.8728	10.7854	10.7878	5.44674	5.75318	5.57434	0.0124945	0.000364825	2	2	2	2	2	2	2	2	2	0	0	0	1	1	1	1	1	1
PPIG	Q13427	88.616	0	85.571	Q13427	Q13427	Peptidyl-prolyl cis-trans isomerase G		13.6583	13.7163	13.6886	13.9845	13.8702	13.9238	13.6613	13.692	13.681	6.84387	6.96309	6.83905	0.0561097	0.0335297	6	6	8	6	6	8	6	6	8	5	5	5	2	2	2	6	6	6
TCOF1	Q13428	152.1	0	310.47	Q13428	Q13428	Treacle protein		14.8192	14.6665	14.6299	14.4757	14.7307	14.8964	15.247	15.181	15.027	7.35258	7.35046	7.57584	0.942727	0.144629	12	10	10	12	10	10	12	10	10	8	8	8	7	7	7	11	11	11
SF3B2	Q13435	100.23	0	323.31	Q13435	Q13435	Splicing factor 3B subunit 2		15.1171	15.1929	14.9903	15.555	15.4804	15.7436	15.5537	15.5505	15.4909	7.55005	7.79651	7.76586	0.0959426	0.81621	15	12	17	15	12	17	15	12	17	21	21	21	13	13	13	14	14	14
OS9	Q13438	75.561	0	29.874	Q13438	Q13438	Protein OS-9		10.4672	10.6835	10.5196	11.294	10.8425	11.3076	10.8248	11.0147	10.7451	5.44505	5.74069	5.59743	0.00830174	0.0690673	3	1	2	3	1	2	3	1	2	2	2	2	0	0	0	2	2	2
PDAP1	Q13442	20.63	0	51	Q13442	Q13442	28 kDa heat- and acid-stable phosphoprotein		12.101	11.95	12.0831	12.7225	12.9977	12.6721	12.3908	12.2446	12.424	6.02235	6.39872	6.17658	0.0501843	0.138146	3	3	3	3	3	3	3	3	3	4	4	4	2	2	2	1	1	1
ADAM9	Q13443	90.555	0	72.209	Q13443	Q13443	Disintegrin and metalloproteinase domain-containing protein 9		10.1767	10.0962	10.2034	11.2377	11.0868	11.171	10.5774	10.7845	10.6507	5.24605	5.74924	5.50209	0.0302536	0.0788966	4	2	5	4	2	5	4	2	5	1	1	1	0	0	0	3	3	3
ADAM15	Q13444	92.958	0	12.93	Q13444	Q13444	Disintegrin and metalloproteinase domain-containing protein 15		9.54645	9.43932	9.19735	10.4675	10.1338	10.6437	9.79538	10.2244	9.92044	4.86385	5.37416	5.1567	0.148231	0.0369159	2	1	1	2	1	1	2	1	1	1	1	1	0	0	0	1	1	1
TMED1	Q13445	25.206	0	78.534	Q13445	Q13445	Transmembrane emp24 domain-containing protein 1		12.0467	11.9578	12.271	13.3321	13.4154	13.2508	12.4311	12.4605	12.2882	6.04592	6.66637	6.19663	0.0191032	0.00250998	3	3	2	3	3	2	3	3	2	7	7	7	4	6	4	2	2	2
FKBP5	Q13451	51.212	0	18.221	Q13451	Q13451	Peptidyl-prolyl cis-trans isomerase FKBP5;Peptidyl-prolyl cis-trans isomerase FKBP5, N-terminally processed		11.7141	11.658	11.6033	12.4046	12.4511	12.5399	12.0944	12.0937	12.0768	5.82922	6.23261	6.04414	0.0108174	0.0195625	2	1	3	2	1	3	2	1	3	1	1	1	1	1	1	2	2	2
NFATC2	Q13469	100.14	0	178.99	Q13469	Q13469	Nuclear factor of activated T-cells, cytoplasmic 2		12.2938	12.1992	12.0906	12.9198	12.8053	13.1588	12.4524	12.6415	12.4326	6.09726	6.48064	6.25442	0.0502131	0.142043	9	7	10	9	7	10	9	7	10	6	6	6	2	2	2	5	5	5
SQSTM1	Q13501	47.687	0	190.78	Q13501	Q13501	Sequestosome-1		11.5556	11.7607	11.4673	11.9353	11.9936	12.1615	12.0169	11.7174	11.8618	5.79728	6.01508	5.93267	0.11151	0.373769	4	5	5	4	5	5	4	5	5	5	5	5	2	2	2	2	2	2
ASAH1	Q13510	44.659	0	41.639	Q13510	Q13510	Acid ceramidase;Acid ceramidase subunit alpha;Acid ceramidase subunit beta		11.4555	11.3615	11.5065	12.5717	12.716	12.4736	12.0989	12.0218	12.1212	5.72058	6.29355	6.04033	0.0143591	0.0549866	6	3	4	6	3	4	6	3	4	2	2	2	1	1	1	1	1	1
PRPF4B	Q13523	116.99	0	199.09	Q13523	Q13523	Serine/threonine-protein kinase PRP4 homolog	PRPF4B	14.6328	14.8018	14.7713	15.0076	15.0005	15.0172	14.8993	14.7094	14.7514	7.36764	7.50422	7.39336	0.0450803	0.0738038	10	9	12	10	9	12	10	9	12	11	11	11	7	7	6	11	11	11
HDAC1	Q13547	55.102	0	20.823	Q13547	Q13547	Histone deacetylase 1		11.0185	10.9729	10.7613	12.3016	11.8193	12.1153	11.193	11.6789	11.5683	5.45878	6.03939	5.74002	0.0252832	0.218762	4	2	3	2	1	2	2	1	2	4	4	4	1	1	1	1	1	1
CAMK2D	Q13557;Q9UQM7;Q13555;Q13554	56.369	0	32.378	Q13557;Q9UQM7;Q13555;Q13554	Q13557;Q9UQM7	Calcium/calmodulin-dependent protein kinase type II subunit delta;Calcium/calmodulin-dependent protein kinase type II subunit alpha	CAMK2D	11.0848	11.009	10.9327	11.531	11.8018	11.9672	11.4195	11.3035	11.2074	5.6711	6.05	5.82172	0.102049	0.158022	1	3	4	1	3	4	1	3	4	0	0	0	2	2	2	2	2	2
DCTN2	Q13561	44.23	0	188.55	Q13561	Q13561	Dynactin subunit 2		10.9488	10.5481	10.8622	11.4545	11.6841	11.4629	11.1024	11.2087	11.1195	5.55985	5.93359	5.73843	0.0630892	0.00727692	6	3	3	6	3	3	6	3	3	6	6	6	0	0	0	1	1	1
SNW1	Q13573	61.494	0	181.67	Q13573	Q13573	SNW domain-containing protein 1		12.822	12.7529	12.8478	13.903	14.0649	13.9616	13.3661	13.2783	13.2696	6.40379	6.98825	6.65234	0.00534098	0.0160488	10	7	7	10	7	7	10	7	7	5	5	5	2	2	2	4	4	4
IQGAP2	Q13576	180.58	0	198.94	Q13576	Q13576	Ras GTPase-activating-like protein IQGAP2		12.2418	12.2245	12.272	13.1868	13.0707	13.1525	12.8897	12.9809	12.9008	6.12303	6.56832	6.4619	0.00136206	0.249773	13	7	14	13	7	14	13	7	14	6	6	6	1	1	1	5	5	5
KRR1	Q13601	43.664	0	56.384	Q13601	Q13601	KRR1 small subunit processome component homolog		12.5513	12.8038	12.6619	13.9803	13.7278	13.8304	13.3472	13.3322	13.3711	6.33616	6.9231	6.67508	0.0219509	0.0303327	5	3	6	5	3	6	5	3	6	4	4	4	2	2	2	2	2	2
CUL4A	Q13619	87.679	0	64.852	Q13619	Q13619	Cullin-4A		13.3289	13.3537	13.4176	14.2311	14.1867	14.1551	13.7819	13.7786	13.7535	6.68337	7.09549	6.88567	0.00482841	0.00163574	8	5	4	8	5	4	4	3	2	5	5	5	3	3	3	4	4	4
RAB32	Q13637;P57729	24.997	0	102.39	Q13637;P57729	Q13637	Ras-related protein Rab-32		13.0538	13.0673	13.0427	14.2479	14.1913	14.325	13.6301	13.6704	13.5846	6.52731	7.12735	6.81418	0.00224797	0.0157189	5	3	5	5	3	5	4	3	5	3	3	3	2	2	2	4	4	4
MOGS	Q13724	91.916	0	167.25	Q13724	Q13724	Mannosyl-oligosaccharide glucosidase		13.2771	13.1551	13.302	14.042	14.1692	14.0843	13.5174	13.5113	13.4273	6.62235	7.04924	6.74267	0.0116888	0.00884024	6	6	4	6	6	4	6	6	4	7	7	7	3	3	3	4	4	4
ALCAM	Q13740	65.102	0	39.492	Q13740	Q13740	CD166 antigen		12.509	12.5937	12.5051	13.261	13.2318	13.2198	12.8521	12.7513	12.8933	6.26796	6.61877	6.41612	0.00339961	0.0205424	5	4	4	5	4	4	5	4	4	4	4	4	1	1	1	2	2	2
THOC5	Q13769	78.507	0	70.968	Q13769	Q13769	THO complex subunit 5 homolog		11.0602	11.241	11.2731	12.1725	12.1856	12.0606	11.8758	11.695	11.7707	5.59572	6.06978	5.89025	0.0134044	0.0508766	4	4	4	4	4	4	4	4	4	1	1	1	2	2	2	1	1	1
NCOA4	Q13772	69.725	0	61.338	Q13772	Q13772	Nuclear receptor coactivator 4		9.19483	9.75509	9.22736	10.0973	9.76222	10.0889	9.49346	9.31116	9.54693	4.69621	4.99141	4.72526	0.277482	0.00192072	3	3	7	3	3	7	3	3	7	1	1	1	1	1	1	4	4	4
ARFRP1	Q13795	22.614	0	18.293	Q13795	Q13795	ADP-ribosylation factor-related protein 1		11.4379	11.8043	11.5659	12.2827	11.9582	12.1975	11.676	11.6529	11.6354	5.80137	6.07306	5.82739	0.168369	0.0346941	3	1	1	3	1	1	3	1	1	1	1	1	1	1	1	1	1	1
SPTAN1	Q13813	284.54	0	323.31	Q13813	Q13813	Spectrin alpha chain, non-erythrocytic 1		17.271	17.2997	17.299	18.3383	18.3098	18.3301	17.7701	17.761	17.758	8.64495	9.16302	8.88152	0.000321898	0.000193146	79	71	77	79	71	77	79	71	77	65	65	65	61	61	61	69	69	69
GNL2	Q13823	83.654	0	63.039	Q13823	Q13823	Nucleolar GTP-binding protein 2		14.2161	14.2305	14.4114	14.3751	14.3797	14.3728	14.5087	14.4761	14.2628	7.143	7.18793	7.20794	0.332741	0.583943	8	4	4	8	4	4	8	4	4	4	4	4	2	2	2	1	1	1
DDX39B	Q13838	48.991	0	76.174	Q13838	Q13838	Spliceosome RNA helicase DDX39B		9.95341	9.63155	9.59612	10.8189	11.0991	10.908	10.3671	10.4024	10.5644	4.86351	5.471	5.22231	0.0268857	0.0605823	7	8	5	7	8	5	3	4	3	4	4	4	1	1	1	1	1	1
BLMH	Q13867	52.562	0	44.244	Q13867	Q13867	Bleomycin hydrolase		10.7377	10.4999	10.7406	11.0985	11.3808	11.0653	10.8477	10.8	10.9077	5.49636	5.75744	5.59257	0.0511928	0.160043	3	2	5	3	2	5	3	2	5	1	1	1	0	0	0	2	2	2
SNTB1	Q13884	58.06	0	231.33	Q13884	Q13884	Beta-1-syntrophin		12.6497	12.536	12.5147	13.358	13.4337	13.4631	12.8619	12.8966	12.9198	6.28338	6.70914	6.44638	0.0104026	0.000575396	8	5	11	8	5	11	8	5	11	3	3	3	3	3	3	5	5	5
TUBB2A	Q13885	49.906	0	33.419	Q13885	Q13885	Tubulin beta-2A chain		10.7581	10.6894	10.7652	11.6383	11.5143	11.554	11.0899	11.2325	11.142	5.53544	5.95108	5.74406	0.0369236	0.0981064	9	9	9	2	2	2	1	1	1	2	2	2	0	0	0	2	2	2
CDK13	Q14004	164.92	0	16.11	Q14004	Q14004	Cyclin-dependent kinase 13	CDK13	12.6305	12.5559	12.5014	11.8581	12.0218	11.9592	12.6274	12.5841	12.7002	6.2813	5.97318	6.31861	0.019808	0.00979823	2	2	3	1	2	2	1	2	2	1	1	1	2	2	2	2	2	2
CKAP5	Q14008	225.49	0	222.15	Q14008	Q14008	Cytoskeleton-associated protein 5		14.0077	13.9294	13.9683	14.9199	15.0174	15.0797	14.3791	14.386	14.2737	6.98424	7.50284	7.17313	0.00423589	0.0228449	19	23	16	19	23	16	19	23	16	6	6	6	9	9	9	11	11	11
CIRBP	Q14011	18.648	0	39.097	Q14011	Q14011	Cold-inducible RNA-binding protein		11.9553	12.0762	12.0321	13.1638	13.0763	12.9911	12.2534	12.25	12.3515	6.01059	6.53854	6.14249	0.00670547	0.0134821	2	2	2	2	2	2	2	2	2	1	1	1	3	3	3	2	2	2
HNRNPD	Q14103	38.434	0	188.42	Q14103	Q14103	Heterogeneous nuclear ribonucleoprotein D0		14.0607	13.9751	14.0835	15.2487	15.2314	15.1825	14.5704	14.6557	14.5902	7.01987	7.61043	7.30273	0.00206549	0.00322936	4	4	5	4	4	5	4	4	5	9	9	9	8	8	8	6	6	6
SCARB2	Q14108	54.29	0	23.246	Q14108	Q14108	Lysosome membrane protein 2		9.8157	9.48553	9.72668	10.8123	11.2881	11.0805	10.2858	10.1481	10.1583	4.83799	5.53015	5.09871	0.0368714	0.0541431	1	2	3	1	2	3	1	2	3	1	1	1	1	1	1	3	3	3
DSG2	Q14126	122.29	0	171.19	Q14126	Q14126	Desmoglein-2		10.0073	10.4042	10.4522	10.9579	11.1283	11.1389	10.9635	10.4563	10.3551	5.31063	5.70418	5.46249	0.020449	0.0543973	4	3	6	4	3	6	4	3	6	0	0	0	2	2	2	1	1	1
BOP1	Q14137	83.629	0	180.99	Q14137	Q14137	Ribosome biogenesis protein BOP1		11.7137	11.6435	11.8373	12.715	12.5721	12.5163	11.914	12.0979	11.8612	5.86575	6.30056	5.97885	0.0182083	0.0248091	7	5	6	7	5	6	7	5	6	7	7	7	4	4	4	1	1	1
UBE4A	Q14139	122.56	0	28.962	Q14139	Q14139	Ubiquitin conjugation factor E4 A		9.88283	10.0002	9.4776	11.125	11.0786	11.2265	10.5571	10.548	10.8742	4.89344	5.57169	5.32987	0.0313348	0.054086	1	2	3	1	2	3	1	2	3	1	1	1	1	1	1	1	1	1
2022-09-06	Q14141	49.716	0	71.113	Q14141	Q14141	Septin-6		10.5242	10.1674	10.5591	11.1051	11.3292	10.4582	10.2202	10.4147	10.8003	5.37512	5.64876	5.40587	0.23184	0.0424764	4	3	3	2	2	1	2	2	1	1	1	1	1	1	1	0	0	0
KEAP1	Q14145	69.666	0	125.61	Q14145	Q14145	Kelch-like ECH-associated protein 1		11.9649	12.214	11.7935	12.7391	12.5234	12.7478	12.3418	12.3132	12.465	5.99538	6.33506	6.18666	0.107727	0.0467593	10	7	6	10	7	6	10	7	6	5	5	5	5	5	5	1	1	1
SAFB2	Q14151	107.47	0	168.39	Q14151	Q14151	Scaffold attachment factor B2		13.065	13.1082	13.0643	13.7758	13.7694	13.6875	13.2269	13.191	13.2817	6.53958	6.8721	6.61661	0.00161027	0.0178553	12	10	10	8	6	5	8	6	5	4	4	4	4	4	4	3	3	3
EIF3A	Q14152	166.57	0	73.83	Q14152	Q14152	Eukaryotic translation initiation factor 3 subunit A		11.5686	11.4166	11.3275	12.305	12.331	12.4419	11.8577	12.0026	11.9681	5.71877	6.17966	5.9714	0.0181103	0.0157093	5	7	6	5	7	6	5	7	6	1	1	1	2	2	2	1	1	1
UBAP2L	Q14157	114.53	0	131.88	Q14157	Q14157	Ubiquitin-associated protein 2-like		13.1013	13.1036	13.1263	13.5131	13.487	13.6972	13.9665	14.0253	13.7605	6.55521	6.78288	6.95872	0.0200191	0.154682	9	7	9	9	7	9	9	7	9	3	3	3	2	2	2	4	4	4
SCRIB	Q14160	174.88	0	98.757	Q14160	Q14160	Protein scribble homolog		12.6317	12.7163	12.8879	13.8254	13.7576	13.6101	13.1386	13.1468	13.1019	6.37266	6.86554	6.56456	0.0277706	0.00796157	8	10	5	8	10	5	6	8	4	4	4	4	4	4	4	3	3	3
MLEC	Q14165	32.233	0	44.959	Q14165	Q14165	Malectin		11.4272	11.6014	11.7614	12.2078	11.9068	11.9074	11.7003	11.8753	11.6217	5.965	6.17033	6.03289	0.287315	0.486711	5	6	4	5	6	4	5	6	4	2	2	2	3	3	3	0	0	0
ICT1	Q14197	23.63	0	35.873	Q14197	Q14197	Peptidyl-tRNA hydrolase ICT1, mitochondrial		9.31699	9.67949	9.69939	11.0302	10.6677	10.2816	9.67481	9.76158	10.0358	4.94931	5.49658	5.0787	0.178866	0.357937	3	3	3	3	3	3	3	3	3	0	0	0	2	2	2	1	1	1
DCTN1	Q14203	141.69	0	176.66	Q14203	Q14203	Dynactin subunit 1		13.1066	13.055	13.1303	13.8768	13.7627	13.8137	13.4145	13.5459	13.4511	6.54865	6.90887	6.73524	0.00138916	0.065524	12	8	10	12	8	10	12	8	10	7	7	7	2	2	2	5	5	5
DYNC1H1	Q14204	532.4	0	323.31	Q14204	Q14204	Cytoplasmic dynein 1 heavy chain 1		15.1906	15.1788	15.193	16.0927	16.0478	16.0066	15.5802	15.6146	15.6457	7.59374	8.02451	7.80675	0.00128378	0.0142138	42	34	38	42	34	38	42	34	38	18	18	18	9	9	9	13	13	13
EIF2B1	Q14232	33.712	0	24.092	Q14232	Q14232	Translation initiation factor eIF-2B subunit alpha		10.8892	10.663	10.8376	11.8293	12.0168	11.6577	11.1236	11.1645	11.3047	5.56497	6.08399	5.76547	0.134604	0.0875616	1	2	3	1	2	3	1	2	3	1	1	1	1	1	1	0	0	0
EIF4A2	Q14240	46.402	0	51.353	Q14240	Q14240	Eukaryotic initiation factor 4A-II;Eukaryotic initiation factor 4A-II, N-terminally processed		11.7026	11.7718	11.5085	12.3139	12.4441	12.6468	12.1344	11.9526	12.0367	5.83047	6.23415	6.02061	0.0530242	0.0923853	8	8	10	3	3	5	3	3	5	2	2	2	2	2	2	4	4	4
MAP7	Q14244	84.051	0	25.531	Q14244	Q14244	Ensconsin		12.1519	12.0804	11.9614	12.3992	12.52	12.8936	12.9866	13.0129	12.7386	6.03229	6.30213	6.45634	0.141617	0.278728	1	2	4	1	2	4	1	2	4	1	1	1	1	1	1	3	3	3
CTTN	Q14247	61.585	0	323.31	Q14247	Q14247	Src substrate cortactin		14.5166	14.4945	14.5009	15.4305	15.4341	15.4333	14.6807	14.7041	14.6877	7.25198	7.71632	7.34541	8.85691e-05	6.37713e-06	16	13	14	16	13	14	16	13	14	11	11	11	12	12	12	9	10	10
FLOT2	Q14254	47.064	0	70.608	Q14254	Q14254	Flotillin-2		11.0242	10.8988	10.7996	11.8227	11.4808	12.0191	11.1677	11.5787	11.1574	5.62043	6.05377	5.81731	0.143384	0.109452	7	7	7	7	7	7	7	7	7	5	5	5	0	0	0	1	1	1
FKBP8	Q14318	44.561	0	323.31	Q14318	Q14318	Peptidyl-prolyl cis-trans isomerase FKBP8		12.6625	12.6729	12.8186	14.5022	14.3656	14.1153	12.9938	13.1297	13.2333	6.35901	7.16384	6.55947	0.0124126	0.0293748	7	8	7	7	8	7	7	8	7	12	14	11	4	6	6	7	7	7
FRG1	Q14331	29.172	0	26.609	Q14331	Q14331	Protein FRG1		10.9894	10.9613	10.8525	11.5988	11.4392	11.7113	11.2132	11.3581	11.2631	5.63387	5.9582	5.80573	0.118275	0.0636287	3	0	1	3	0	1	3	0	1	1	1	1	0	0	0	2	2	2
GALNT3	Q14435	72.609	0	53.119	Q14435	Q14435	Polypeptide N-acetylgalactosaminyltransferase 3		10.6859	10.8866	10.9026	12.042	11.8404	11.7455	11.048	11.1074	11.1826	5.5792	6.10465	5.723	0.0383069	0.096631	4	4	3	4	4	3	4	4	3	0	0	0	1	1	1	2	2	2
PIGH	Q14442	21.08	0	46.663	Q14442	Q14442	Phosphatidylinositol N-acetylglucosaminyltransferase subunit H		11.3164	11.2727	11.2613	12.1242	12.2382	12.3027	11.5085	11.4613	11.3784	5.64173	6.11086	5.7247	0.00627102	0.0210839	4	4	4	4	4	4	4	4	4	1	1	1	3	3	3	1	1	1
CAPRIN1	Q14444	78.365	0	28.432	Q14444	Q14444	Caprin-1		11.0125	11.027	11.1356	11.7888	11.5444	12.1741	11.5222	11.7488	11.0321	5.69584	6.08455	5.88386	0.111003	0.372154	3	2	3	3	2	3	3	2	3	1	1	1	0	0	0	1	1	1
HES1	Q14469	29.54	0	34.133	Q14469	Q14469	Transcription factor HES-1		9.75364	10.4306	9.691	10.5707	10.0716	10.28	10.1984	10.0537	10.5763	5.14588	5.32037	5.30473	0.0786312	0.995025	2	1	2	2	1	2	2	1	2	1	1	1	0	0	0	1	1	1
RBM39	Q14498;Q86U06	59.379	0	227.62	Q14498;Q86U06	Q14498	RNA-binding protein 39		14.3493	14.3943	14.2407	14.9972	15.0656	15.1481	14.0812	14.0211	14.0059	7.16406	7.53514	7.01804	0.0159764	0.00774585	10	8	7	10	8	7	10	8	7	13	13	13	10	10	10	5	5	5
SQLE	Q14534	63.922	0	61.749	Q14534	Q14534	Squalene monooxygenase		9.83066	9.60098	9.9159	10.4416	10.4349	10.3133	9.9598	10.1599	9.97086	4.89126	5.1983	5.01509	0.0560418	0.029042	4	4	4	4	4	4	4	4	4	2	2	2	1	1	1	1	1	1
DHX8	Q14562	139.31	0	72.942	Q14562	Q14562	ATP-dependent RNA helicase DHX8		12.0828	12.3173	12.0466	12.6659	12.5181	12.7644	12.3593	12.2587	12.3117	6.07446	6.32472	6.15495	0.130278	0.0340435	6	4	8	6	3	7	6	3	7	1	1	1	1	1	1	2	2	2
MCM6	Q14566	92.888	0	290.16	Q14566	Q14566	DNA replication licensing factor MCM6		14.2261	14.0868	14.0079	15.4223	15.5747	15.6288	14.6206	14.5938	14.6295	7.05347	7.77096	7.30731	0.00968836	0.00586506	15	13	15	15	13	15	15	13	15	10	10	10	6	6	6	8	8	8
ITPR2	Q14571;Q14643	308.06	0	86.679	Q14571;Q14643	Q14571	Inositol 1,4,5-trisphosphate receptor type 2		11.2432	11.3282	11.1349	11.9848	11.8799	12.2274	11.5065	11.5286	11.3572	5.6177	6.01536	5.73205	0.0541227	0.0979719	8	5	5	7	5	4	7	5	4	2	2	2	2	2	2	1	1	1
ITPR3	Q14573	304.1	0	323.31	Q14573	Q14573	Inositol 1,4,5-trisphosphate receptor type 3		14.2974	14.2463	14.227	15.0771	15.1365	15.1775	14.5819	14.5439	14.5635	7.12845	7.56519	7.28154	0.00392679	0.00604423	22	14	20	22	14	20	21	14	19	12	12	12	4	4	4	14	13	13
TRIP12	Q14669	220.43	0	216.77	Q14669	Q14669	E3 ubiquitin-protein ligase TRIP12		12.6469	12.7444	12.7651	13.5971	13.5583	13.4409	13.0693	13.0269	13.1459	6.35938	6.76606	6.54035	0.0117682	0.0365339	14	8	16	14	8	16	14	8	16	4	4	4	5	5	5	7	7	8
PUM1	Q14671	126.47	0	61.774	Q14671	Q14671	Pumilio homolog 1		12.8237	12.9149	12.7907	13.9947	13.9795	14.0195	13.3357	13.2672	13.3512	6.42155	6.99894	6.65901	0.00263557	0.00246041	4	5	6	4	5	6	1	2	4	3	3	3	4	4	4	5	5	5
MDC1	Q14676	226.66	0	253.51	Q14676	Q14676	Mediator of DNA damage checkpoint protein 1		11.4286	11.4992	11.4384	11.8626	11.7341	11.9903	11.6637	11.6714	11.4195	5.72771	5.93117	5.79243	0.0673975	0.254376	9	5	7	9	5	7	9	5	7	5	5	5	2	2	2	2	2	2
CLINT1	Q14677	68.259	0	65.506	Q14677	Q14677	Clathrin interactor 1		11.5195	11.8372	11.3604	12.2565	11.8927	12.4314	11.7008	11.6859	11.6665	5.95285	6.26343	6.00887	0.140348	0.135191	4	1	4	4	1	4	4	1	4	3	3	3	0	0	0	2	2	2
SMC1A	Q14683	143.23	0	323.31	Q14683	Q14683	Structural maintenance of chromosomes protein 1A		15.0607	15.1278	14.9738	16.0058	15.9644	16.0422	15.4705	15.428	15.5171	7.52703	8.00207	7.73593	0.00738315	0.000270736	24	19	23	24	19	23	24	19	23	15	15	15	9	9	9	12	12	12
RRP1B	Q14684	84.427	0	107.21	Q14684	Q14684	Ribosomal RNA processing protein 1 homolog B		13.1828	13.0085	12.847	13.9177	13.9979	14.1584	13.3514	13.4705	13.4617	6.50639	7.01235	6.71393	0.0369872	0.00961083	7	7	10	7	7	10	7	7	10	4	4	4	4	4	4	6	7	7
PDCD11	Q14690	208.7	0	288.68	Q14690	Q14690	Protein RRP5 homolog		12.5303	12.5767	12.7122	13.5721	13.6355	13.5394	13.2793	13.1558	13.1311	6.30321	6.79117	6.59437	0.00700356	0.0352848	12	10	15	12	10	15	12	10	15	3	3	3	3	3	3	6	6	6
BMS1	Q14692	145.81	0	91.913	Q14692	Q14692	Ribosome biogenesis protein BMS1 homolog		11.4948	11.4425	11.4819	12.0506	12.1491	12.2359	11.5892	11.5491	11.4275	5.73652	6.07259	5.76096	0.0089147	0.0415586	6	5	5	6	5	5	6	5	5	2	2	2	2	2	2	2	2	2
USP10	Q14694	87.133	0.0034819	7.1339	Q14694	Q14694	Ubiquitin carboxyl-terminal hydrolase 10		9.48522	10.1542	9.58056	10.9357	10.8002	10.6701	10.6499	10.1902	10.825	5.03666	5.56767	5.4442	0.190128	0.798712	0	1	1	0	1	1	0	1	1	0	0	0	1	1	1	1	1	1
MESDC2	Q14696	26.076	0	13.37	Q14696	Q14696	LDLR chaperone MESD		11.6935	11.7973	11.7187	12.6564	12.7602	12.7202	12.509	12.3211	12.4372	5.86825	6.35612	6.21121	0.000222077	0.155722	2	2	2	2	2	2	2	2	2	2	2	2	2	2	2	1	1	1
GANAB	Q14697	106.87	0	225.68	Q14697	Q14697	Neutral alpha-glucosidase AB		13.9329	13.7899	13.9602	14.8535	14.947	14.8198	14.4192	14.4546	14.4398	6.94717	7.4367	7.21894	0.0125104	0.00699381	15	12	14	15	12	14	15	12	14	9	9	9	5	5	5	11	11	11
LBR	Q14739	70.702	0	91.856	Q14739	Q14739	Lamin-B receptor		13.1222	13.0073	13.2508	14.5115	14.6866	14.394	13.4277	13.3938	13.4326	6.56339	7.26534	6.70902	0.0170368	0.0133722	5	5	7	5	5	7	5	5	7	4	4	4	5	5	5	3	3	3
CBX2	Q14781	56.08	0	45.186	Q14781	Q14781	Chromobox protein homolog 2		10.2669	9.72717	10.2062	10.9297	11.4398	10.9965	10.2703	10.2888	10.2448	5.20005	5.72767	5.30066	0.0573546	0.0460067	2	1	2	2	1	2	2	1	2	2	2	2	0	0	0	1	1	1
GOLGB1	Q14789	376.01	0	323.31	Q14789	Q14789	Golgin subfamily B member 1		12.3209	12.3289	12.1845	13.0195	13.0335	13.124	12.4523	12.4553	12.5312	6.13905	6.52952	6.2398	0.0128662	0.000399513	19	17	27	19	17	27	19	17	27	3	3	3	2	4	3	6	7	7
KIF22	Q14807	73.261	0	33.16	Q14807	Q14807	Kinesin-like protein KIF22		10.2117	9.89088	10.454	11.2045	11.1134	10.7078	10.3382	10.7464	10.5458	5.25943	5.67093	5.43838	0.0842853	0.256467	3	2	2	3	2	2	3	2	2	1	1	1	1	1	1	0	0	0
CHD4	Q14839;Q8TDI0;Q12873	218	0	222.84	Q14839;Q8TDI0;Q12873	Q14839	Chromodomain-helicase-DNA-binding protein 4		13.4058	13.3752	13.3676	14.3993	14.3425	14.3552	13.756	13.8186	13.8286	6.69144	7.18283	6.90053	8.9353e-05	0.00934664	14	14	15	14	14	15	14	14	15	7	7	7	4	4	4	10	10	10
LASP1	Q14847	29.717	0	87.853	Q14847	Q14847	LIM and SH3 domain protein 1		12.2319	12.1815	12.2067	12.911	12.829	13.0045	12.5307	12.666	12.4584	6.10333	6.45744	6.27584	0.00602946	0.122283	6	4	6	6	4	6	6	4	6	3	3	3	2	2	2	3	3	3
ZNF638	Q14966	220.62	0	323.31	Q14966	Q14966	Zinc finger protein 638		13.8364	13.8566	13.7902	14.8437	14.7671	14.8726	14.2334	14.2794	14.2609	6.91385	7.41391	7.12895	0.00338935	0.00656275	21	16	21	21	16	21	21	16	21	5	5	5	7	7	7	15	15	15
KPNB1	Q14974	97.169	0	323.31	Q14974	Q14974	Importin subunit beta-1		14.2306	14.1339	14.1638	15.2366	15.2225	15.197	14.6507	14.7387	14.7554	7.08804	7.60935	7.35748	0.000748916	0.00939461	13	10	11	13	10	11	13	10	11	12	12	12	9	9	9	6	6	6
NOLC1	Q14978	73.602	0	44.468	Q14978	Q14978	Nucleolar and coiled-body phosphoprotein 1		12.9158	12.9956	12.9657	13.8796	14.3211	14.1727	13.5684	13.0256	13.1965	6.47951	7.06223	6.63175	0.00974116	0.115376	6	4	5	6	4	5	6	4	5	5	5	5	1	1	1	2	2	2
NUMA1	Q14980	238.26	0	323.31	Q14980	Q14980	Nuclear mitotic apparatus protein 1		13.9126	13.893	13.9272	14.7119	14.7926	14.7265	14.3395	14.2542	14.3017	6.95548	7.37182	7.14923	0.00241278	0.0186078	20	15	15	20	15	15	20	15	15	11	11	11	7	7	7	5	5	5
GAPVD1	Q14C86	164.98	0	98.791	Q14C86	Q14C86	GTPase-activating protein and VPS9 domain-containing protein 1		9.30595	9.48583	9.22315	10.4538	10.1774	10.2162	9.60742	9.72609	9.96578	4.66916	5.14123	4.88322	0.026964	0.120325	4	4	5	4	4	5	4	4	5	1	1	1	1	1	1	1	1	1
NCAPH	Q15003	82.562	0	50.426	Q15003	Q15003	Condensin complex subunit 2		11.5047	11.2443	11.1707	11.9657	12.017	12.1733	11.5379	11.7667	11.7077	5.65326	6.02601	5.83538	0.0578733	0.036094	4	5	7	4	5	7	4	5	7	1	1	1	2	2	2	2	2	2
KIAA0101	Q15004	11.986	0.0033849	8.9712	Q15004	Q15004	PCNA-associated factor		9.79965	10.0504	9.81357	10.7878	10.528	10.4059	10.1504	10.1784	10.4877	5.11061	5.45361	5.30274	0.232874	0.18852	1	1	1	1	1	1	1	1	1	1	1	1	1	1	1	0	0	0
SPCS2	Q15005	25.003	0	260.17	Q15005	Q15005	Signal peptidase complex subunit 2		10.8499	11.1334	10.644	12.4114	12.1633	12.4794	11.1715	11.2849	11.4258	5.43789	6.17567	5.64703	0.0357909	0.00932588	5	5	5	5	5	5	5	5	5	1	2	1	3	3	3	2	3	2
EMC2	Q15006	34.833	0	33.912	Q15006	Q15006	ER membrane protein complex subunit 2		11.5517	11.4366	11.3617	12.2759	12.2892	12.449	11.8673	11.9488	11.8862	5.72499	6.16901	5.95039	0.0190299	0.0299184	3	2	3	3	2	3	3	2	3	4	4	4	1	1	1	2	3	2
WTAP	Q15007	44.243	0	121.93	Q15007	Q15007	Pre-mRNA-splicing regulator WTAP		9.34684	9.23011	8.99957	9.40297	9.90487	10.0339	9.42237	9.06565	9.13277	4.59609	4.89029	4.60347	0.195304	0.200645	2	2	3	2	2	3	2	2	3	1	1	1	1	1	1	1	1	1
PSMD6	Q15008	45.531	0	47.117	Q15008	Q15008	26S proteasome non-ATPase regulatory subunit 6		12.4993	12.3809	12.2005	13.1969	13.258	13.3268	12.6158	12.6682	12.8172	6.18012	6.63029	6.35021	0.0251386	0.00286439	3	2	6	3	2	6	3	2	6	1	1	1	1	1	1	4	4	4
MORF4L2	Q15014	32.307	0	30.292	Q15014	Q15014	Mortality factor 4-like protein 2		12.2201	12.1896	12.3076	12.611	12.6777	12.5507	12.7117	12.7101	12.7108	6.11953	6.30657	6.35544	0.0467469	0.0693499	4	4	4	3	3	3	3	3	3	2	2	2	2	2	2	2	2	2
2022-09-02	Q15019	41.487	0	199.6	Q15019	Q15019	Septin-2		11.7853	11.9562	11.8457	12.6233	12.5803	12.452	12.0707	11.8824	12.1966	6.09786	6.4426	6.19162	0.100666	0.223518	6	5	7	6	5	7	6	5	7	3	3	3	0	0	0	3	3	3
SART3	Q15020	109.93	0	88.121	Q15020	Q15020	Squamous cell carcinoma antigen recognized by T-cells 3		10.0862	9.88671	9.45045	10.2041	10.8684	10.6755	10.0604	9.6334	10.2526	5.07056	5.45801	5.15774	0.46025	0.312376	3	1	5	3	1	5	3	1	5	1	1	1	0	0	0	2	2	2
NCAPD2	Q15021	157.18	0	212.13	Q15021	Q15021	Condensin complex subunit 1		13.0755	13.0242	13.0232	13.8753	13.8454	13.9366	13.3763	13.4408	13.3883	6.52047	6.94288	6.70091	0.00243029	0.0102988	13	10	13	13	10	13	13	10	13	6	6	6	5	5	5	7	7	7
SUZ12	Q15022	83.054	0	42.759	Q15022	Q15022	Polycomb protein SUZ12		11.0061	10.9242	10.9902	11.8743	11.7918	11.9514	11.2803	11.4363	11.2418	5.48676	5.93624	5.65975	0.00175834	0.0458475	4	2	3	4	2	3	4	2	3	1	1	1	1	1	1	2	2	2
EXOSC7	Q15024	31.821	0	25.001	Q15024	Q15024	Exosome complex component RRP42		11.4247	11.3571	11.6977	12.3692	12.454	12.2889	12.0049	11.9925	11.8174	5.74657	6.18536	5.96914	0.0425232	0.00677899	1	3	3	1	3	3	1	3	3	1	1	1	2	2	2	3	3	3
EFTUD2	Q15029	109.43	0	144.92	Q15029	Q15029	116 kDa U5 small nuclear ribonucleoprotein component		12.8214	12.7718	12.7814	13.5457	13.5798	13.6323	13.2628	13.2664	13.2321	6.39575	6.79297	6.62688	0.00272674	0.0162832	14	9	12	13	8	11	13	8	11	3	3	3	5	5	5	7	7	7
LARS2	Q15031	101.97	0	36.71	Q15031	Q15031	Probable leucine--tRNA ligase, mitochondrial		11.4527	10.8467	10.7633	10.6359	11.3547	11.4912	11.2133	11.194	11.1156	5.67713	5.74696	5.75381	0.109799	0.243874	2	4	4	2	4	4	2	4	4	0	0	0	1	1	1	1	1	1
R3HDM1	Q15032	120.69	0.0033421	8.0379	Q15032	Q15032	R3H domain-containing protein 1		8.95321	8.85354	8.61954	9.452	10.0691	9.65035	9.32411	8.83839	9.45279	4.40438	4.86191	4.60255	0.0591348	0.311827	1	1	1	1	1	1	1	1	1	1	1	1	1	1	1	1	1	1
RAB3GAP1	Q15042	110.52	0	50.982	Q15042	Q15042	Rab3 GTPase-activating protein catalytic subunit		10.3913	10.2557	9.58468	11.4228	11.3771	11.434	10.7237	10.9902	11.4816	5.20528	5.87231	5.69923	0.0151243	0.198416	5	4	3	5	4	3	5	4	3	1	1	1	2	2	2	0	0	0
SLC39A14	Q15043	54.212	0	46.477	Q15043	Q15043	Zinc transporter ZIP14		10.4147	10.297	10.1489	11.7779	11.7634	11.8402	10.859	10.9611	10.9948	5.14343	5.89692	5.46914	0.00561224	0.002929	2	2	1	2	2	1	2	2	1	4	4	4	2	2	2	1	1	1
KARS	Q15046	68.047	0	171.19	Q15046	Q15046	Lysine--tRNA ligase		13.2231	13.1291	13.4329	14.0979	14.0913	13.7741	13.5419	13.6558	13.6412	6.63084	6.99389	6.80648	0.0950323	0.132645	11	10	8	11	10	8	11	10	8	7	7	7	4	5	5	4	4	4
RRS1	Q15050	41.193	0	70.006	Q15050	Q15050	Ribosome biogenesis regulatory protein homolog		12.1787	12.2645	12.3232	13.2238	13.2921	12.7076	12.4805	12.3511	12.8803	6.12773	6.53723	6.28532	0.0874524	0.343359	5	4	6	5	4	6	5	4	6	2	2	2	2	2	2	4	4	4
EIF4H	Q15056	27.385	0	55.356	Q15056	Q15056	Eukaryotic translation initiation factor 4H		11.5351	11.555	11.5846	12.5547	12.2902	12.3852	11.8376	12.0855	11.9629	5.7791	6.20501	5.981	0.0146039	0.13063	1	2	2	1	2	2	1	2	2	1	1	1	1	1	1	2	2	2
KIF14	Q15058	186.49	0	37.103	Q15058	Q15058	Kinesin-like protein KIF14		10.6564	10.2919	10.3291	11.3875	11.628	11.4491	11.0504	11.2055	11.2776	5.37956	5.91076	5.75559	0.197192	0.0603075	4	4	3	4	4	3	4	4	3	1	1	1	2	2	2	0	0	0
BRD3	Q15059	79.541	0	59.374	Q15059	Q15059	Bromodomain-containing protein 3	BRD3	12.0171	12.0422	12.0197	13.0938	12.9133	12.9066	12.4533	12.5959	12.6472	6.01315	6.48562	6.28272	0.00600756	0.104502	5	4	5	5	4	5	4	3	4	2	2	2	2	2	2	4	4	4
WDR43	Q15061	74.89	0	60.573	Q15061	Q15061	WD repeat-containing protein 43		11.5864	11.4685	11.3674	12.2444	12.139	12.1648	11.4952	11.7913	11.8898	5.90371	6.25803	6.02937	0.0570119	0.0757557	3	3	6	3	3	6	3	3	6	0	0	0	1	1	1	3	3	3
ACOX1	Q15067	74.423	0	113.06	Q15067	Q15067	Peroxisomal acyl-coenzyme A oxidase 1		11.3123	11.8287	11.2103	12.7244	12.4953	12.8049	11.9906	11.7624	12.0173	5.72522	6.33744	5.96171	0.0796212	0.000900637	8	6	5	8	6	5	8	6	5	2	2	2	3	3	3	1	1	1
OXA1L	Q15070	48.547	0	36.293	Q15070	Q15070	Mitochondrial inner membrane protein OXA1L		11.3494	11.9932	11.4828	12.502	11.5244	12.4885	11.7596	12.0894	11.6371	5.9709	6.25248	6.08102	0.0358909	0.0545042	5	4	5	5	4	5	5	4	5	3	3	3	0	0	0	3	3	3
EEA1	Q15075	162.46	0	80.572	Q15075	Q15075	Early endosome antigen 1		10.6847	10.6807	10.3286	10.8278	11.0448	11.1371	10.7556	10.5182	10.8031	5.44901	5.66828	5.5128	0.401267	0.377831	6	6	6	6	6	6	6	6	6	1	1	1	0	0	0	1	1	1
PDIA6	Q15084	48.121	0	323.31	Q15084	Q15084	Protein disulfide-isomerase A6		13.8928	14.1142	14.3925	15.0904	14.9302	14.7273	14.3626	14.3458	14.2412	7.06659	7.45799	7.15827	0.123605	0.0128544	8	8	8	8	8	8	8	8	8	8	8	8	15	15	16	5	5	5
PAFAH1B3	Q15102	25.734	0	140.28	Q15102	Q15102	Platelet-activating factor acetylhydrolase IB subunit gamma		9.34321	9.88138	9.2938	10.232	9.87004	10.1535	9.90479	9.74641	10.006	4.75307	5.04259	4.94287	0.271558	0.139992	2	2	2	2	2	2	2	2	2	1	1	1	1	1	1	1	1	1
PDK1	Q15118	49.244	0.00025867	12.053	Q15118	Q15118	[Pyruvate dehydrogenase (acetyl-transferring)] kinase isozyme 1, mitochondrial	PDK1	10.3907	10.2254	10.2678	10.9177	10.7874	10.6904	10.1679	10.5181	10.5425	5.31398	5.56591	5.37144	0.0918305	0.181727	1	2	2	1	2	2	1	2	2	0	0	0	1	1	1	1	1	1
PMVK	Q15126	21.995	0.008493	6.2569	Q15126	Q15126	Phosphomevalonate kinase	PMVK	10.2084	9.97727	10.1919	10.8439	10.4076	10.7936	10.1494	10.819	10.2149	5.22959	5.50752	5.36389	0.0170327	0.0549382	1	0	1	1	0	1	1	0	1	1	1	1	0	0	0	1	1	1
PLEC	Q15149	531.78	0	323.31	Q15149	Q15149	Plectin		16.8234	16.8415	16.8363	17.888	17.862	17.8974	17.2895	17.2844	17.2637	8.41687	8.94122	8.63959	0.000244213	0.00138701	96	83	95	96	83	95	93	80	94	46	46	46	42	42	42	48	48	48
PCM1	Q15154	228.54	0	323.31	Q15154	Q15154	Pericentriolar material 1 protein		13.3586	13.3082	13.2397	14.1446	14.2859	14.2667	13.7208	13.6256	13.7214	6.65108	7.1162	6.84462	0.00703503	0.0234787	21	19	25	21	19	25	21	19	25	8	8	8	5	5	5	11	12	12
NOMO1	Q15155;P69849;Q5JPE7	134.32	0	266.87	Q15155;P69849;Q5JPE7	Q15155;P69849;Q5JPE7	Nodal modulator 1;Nodal modulator 3;Nodal modulator 2		10.8043	10.9669	11.0829	11.4241	11.4016	10.9119	11.0024	10.8831	11.2475	5.4757	5.62293	5.52217	0.431608	0.615052	7	4	8	7	4	8	7	4	8	1	1	1	2	2	2	1	1	1
PON2	Q15165	39.38	0	84.987	Q15165	Q15165	Serum paraoxonase/arylesterase 2		10.2108	10.2513	10.1378	11.3978	11.4325	11.507	10.5516	10.4575	10.4688	5.09999	5.72287	5.24633	0.00330115	0.00641348	2	2	2	2	2	2	2	2	2	3	3	3	1	2	1	1	1	1
PON3	Q15166	39.607	0	32.185	Q15166	Q15166	Serum paraoxonase/lactonase 3		11.3616	11.5992	11.5088	12.5101	12.3009	12.2986	11.6006	11.596	11.6801	5.74494	6.18492	5.81279	0.0318316	0.0161125	3	3	3	3	3	3	3	3	3	1	1	1	2	2	2	2	2	2
PPA1	Q15181	32.66	0	86.319	Q15181	Q15181	Inorganic pyrophosphatase		12.1389	12.2231	12.1037	13.0729	12.9215	13.1191	12.6693	12.6959	12.6546	6.07762	6.51893	6.33663	0.0178339	0.0707499	5	4	4	5	4	4	5	4	4	4	4	4	1	1	1	3	3	3
PTGES3	Q15185	18.697	0	26.053	Q15185	Q15185	Prostaglandin E synthase 3		12.6113	12.38	12.5724	13.1892	13.1184	12.9805	13.2164	13.5955	13.4629	6.26062	6.54802	6.71247	0.0380128	0.179543	3	2	3	3	2	3	3	2	3	1	1	1	2	2	2	2	2	2
NONO	Q15233	54.231	0	323.31	Q15233	Q15233	Non-POU domain-containing octamer-binding protein		14.9991	14.8913	14.9635	16.0645	16.1041	16.1151	15.4056	15.454	15.3861	7.47565	8.04728	7.70762	0.0017612	0.0022895	17	15	16	16	14	15	15	13	14	25	26	26	16	19	19	17	17	17
PWP2	Q15269	102.45	0	100.02	Q15269	Q15269	Periodic tryptophan protein 2 homolog		11.9281	11.9492	12.3456	13.0664	13.1481	12.7963	12.411	12.3457	12.1825	6.2038	6.66848	6.3232	0.0313374	0.0884436	7	7	7	7	7	7	7	7	7	3	3	3	4	4	4	0	0	0
RAB35	Q15286	23.025	0	39.328	Q15286	Q15286	Ras-related protein Rab-35		12.5839	12.6991	12.6563	13.6866	13.5495	13.781	13.0308	13.0638	12.8562	6.3232	6.83619	6.4918	0.00962756	0.0522309	5	2	4	5	2	4	5	2	4	3	3	3	3	3	3	2	2	2
RNPS1	Q15287	34.208	0	60.471	Q15287	Q15287	RNA-binding protein with serine-rich domain 1		13.167	13.3186	13.1812	13.7682	13.741	13.8055	13.4173	13.2888	13.3793	6.61113	6.88578	6.6809	0.0211551	0.0136442	5	3	5	5	3	5	5	3	5	4	4	4	1	1	1	4	4	4
TMED2	Q15363	22.761	0	58.052	Q15363	Q15363	Transmembrane emp24 domain-containing protein 2		9.83492	9.94962	10.3042	11.7587	11.6551	11.5818	10.5365	10.5343	10.179	5.18146	5.99928	5.37497	0.035475	0.0167109	4	4	4	4	4	4	4	4	4	3	3	3	1	1	1	0	0	0
PCBP1	Q15365	37.497	0	291.38	Q15365	Q15365	Poly(rC)-binding protein 1		13.7575	13.5109	13.711	14.7794	14.9379	14.8731	14.271	14.3527	14.2355	6.8299	7.43174	7.14321	0.0137199	0.00478103	10	10	9	10	10	9	6	6	6	17	18	18	11	15	15	16	17	17
PCBP2	Q15366	38.58	0	181.74	Q15366	Q15366	Poly(rC)-binding protein 2		13.368	13.2265	13.3032	13.9897	14.099	14.0741	13.5679	13.5746	13.5377	6.64961	7.02713	6.78004	0.0120681	0.00701697	8	8	7	4	4	4	4	4	4	10	10	10	5	5	5	8	8	8
TCEB2	Q15370	13.133	0	28.262	Q15370	Q15370	Transcription elongation factor B polypeptide 2		10.7322	10.6321	11.2357	11.6463	11.0967	11.2136	11.1537	11.8368	11.1211	5.60001	5.82611	5.85194	0.526772	0.385583	3	1	2	3	1	2	3	1	2	1	1	1	0	0	0	2	2	2
TOMM20	Q15388	16.298	0	18.55	Q15388	Q15388	Mitochondrial import receptor subunit TOM20 homolog		12.0831	11.716	11.8873	12.7531	13.2043	13.0022	12.2647	12.1633	12.1823	5.94772	6.49328	6.10172	0.0584957	0.0541317	2	2	2	2	2	2	2	2	2	8	8	8	3	5	5	2	2	2
DHCR24	Q15392	60.101	0	47.527	Q15392	Q15392	Delta(24)-sterol reductase		12.6633	12.7942	12.7967	14.1294	14.0707	14.0149	13.3398	13.2809	13.3444	6.3757	7.03582	6.66085	0.00385664	0.00392941	5	4	5	5	4	5	5	4	5	3	3	3	4	4	4	4	4	4
SF3B3	Q15393	135.58	0	178.64	Q15393	Q15393	Splicing factor 3B subunit 3		12.1045	12.0268	12.0344	12.8597	13.0284	12.9884	12.4845	12.325	12.4704	6.19428	6.64609	6.38	0.0754891	0.102971	8	8	10	8	8	10	8	8	10	3	3	3	0	0	0	9	9	9
KIAA0020	Q15397	73.584	0	46.735	Q15397	Q15397	Pumilio domain-containing protein KIAA0020		11.5894	11.562	11.2449	11.9733	11.9451	12.292	11.8285	11.9753	11.905	5.89939	6.20173	6.11812	0.321013	0.656512	3	7	7	3	7	7	3	7	7	0	0	0	2	2	2	1	1	1
DLGAP5	Q15398	95.114	0	12.433	Q15398	Q15398	Disks large-associated protein 5		9.58368	9.74299	9.52592	10.5669	10.0287	10.5389	9.6564	10.0479	9.74681	4.97543	5.35574	5.07518	0.00815141	0.0507474	1	0	2	1	0	2	1	0	2	1	1	1	0	0	0	1	1	1
CNN3	Q15417	36.413	0	37.765	Q15417	Q15417	Calponin-3		11.2941	11.3332	11.301	12.4876	12.3547	12.581	12.0691	12.1801	11.9763	5.65471	6.23721	6.03758	0.00641659	0.183795	4	3	4	3	2	3	3	2	3	2	2	2	2	2	2	2	2	2
SAFB	Q15424	102.64	0	213.45	Q15424	Q15424	Scaffold attachment factor B1		14.0422	13.788	13.8268	14.9204	15.2536	15.4091	14.354	14.2978	14.1118	6.94282	7.59719	7.12726	0.0321652	0.0621894	10	9	15	10	9	15	6	5	10	8	8	8	7	7	7	9	9	9
SF3A2	Q15428	49.255	0	37.048	Q15428	Q15428	Splicing factor 3A subunit 2		11.4401	11.7469	11.4318	11.9979	11.7392	11.9288	12.1006	12.0366	12.1212	5.76981	5.94432	6.04307	0.249589	0.0824594	4	2	4	4	2	4	4	2	4	3	3	3	2	2	2	1	1	1
SEC23A	Q15436	86.16	0	178.92	Q15436	Q15436	Protein transport protein Sec23A		10.3078	10.689	10.384	11.1714	10.9085	11.1769	10.813	10.631	10.6686	5.39681	5.70946	5.51876	0.0256597	0.114714	6	3	5	6	3	5	5	3	4	3	3	3	0	0	0	1	1	1
SEC23B	Q15437	86.478	0	61.063	Q15437	Q15437	Protein transport protein Sec23B		10.9038	10.946	10.9741	12.071	12.1695	12.1816	11.4673	11.373	11.3378	5.47067	6.07035	5.69634	0.000206707	0.0137204	3	6	5	2	6	4	2	6	4	1	1	1	1	1	1	2	2	2
SF3A1	Q15459	88.885	0	199.76	Q15459	Q15459	Splicing factor 3A subunit 1		13.8288	13.881	13.7198	14.4951	14.4915	14.5938	14.2371	14.1729	14.2397	6.90492	7.2634	7.10828	0.0178073	0.0078615	11	9	6	11	9	6	11	9	6	7	7	7	4	4	4	5	5	5
CDSN	Q15517	51.522	0	99.454	Q15517	Q15517	Corneodesmosin		11.4095	11.0569	10.6194	10.6159	9.91298	11.0071	9.98629	11.1253	10.4234	5.51431	5.256	5.4225	0.424887	0.0289476	1	1	2	1	1	2	1	1	2	1	1	1	1	1	0	1	1	1
SURF1	Q15526	33.331	0	20.864	Q15526	Q15526	Surfeit locus protein 1		10.5565	10.7725	10.6443	11.3979	11.2709	11.3777	10.9983	10.9021	10.9662	5.32888	5.67441	5.47777	0.0319463	0.000605764	3	1	2	3	1	2	3	1	2	1	1	1	1	1	1	1	1	1
TSN	Q15631	26.183	0	145.36	Q15631	Q15631	Translin		11.5269	12.166	11.6172	12.4667	11.9716	12.448	11.8307	11.6405	11.7408	6.0517	6.31439	6.03533	0.031882	0.0452747	5	2	5	5	2	5	5	2	5	4	4	4	0	0	0	3	3	3
SF1	Q15637	68.329	0	45.601	Q15637	Q15637	Splicing factor 1		12.1842	12.1956	12.372	13.5908	13.6445	13.3919	12.5354	12.4923	12.5573	6.12529	6.7712	6.26415	0.0145496	0.012881	3	3	3	3	3	3	3	3	3	3	3	3	2	2	2	4	4	4
HMGN3	Q15651	10.666	0	39.537	Q15651	Q15651	High mobility group nucleosome-binding domain-containing protein 3		13.4537	13.5302	13.5135	13.3964	13.4101	13.2508	14.1547	14.1295	14.2866	6.74956	6.67621	7.09511	0.165536	0.0216309	2	2	2	2	2	2	2	2	2	4	4	4	3	3	3	7	7	7
TRIP6	Q15654	50.287	0	139.08	Q15654	Q15654	Thyroid receptor-interacting protein 6		10.8337	10.8624	10.7108	11.3142	10.816	11.5006	10.9128	11.3728	10.851	5.56782	5.77181	5.68942	0.170004	0.174957	3	4	4	3	4	4	3	4	4	2	2	2	0	0	0	3	3	3
MAPRE1	Q15691	29.999	0	322.26	Q15691	Q15691	Microtubule-associated protein RP/EB family member 1		13.038	13.0358	12.8117	13.86	13.7343	13.9957	13.4701	13.5764	13.5583	6.48092	6.93167	6.76747	0.0366505	0.113142	6	4	6	6	4	6	6	4	6	4	4	4	4	4	4	6	6	6
ZRSR2	Q15696;Q15695	58.044	0.0024925	11.088	Q15696;Q15695	Q15696;Q15695	U2 small nuclear ribonucleoprotein auxiliary factor 35 kDa subunit-related protein 2;U2 small nuclear ribonucleoprotein auxiliary factor 35 kDa subunit-related protein 1		10.9013	10.6251	10.4111	10.9764	11.5295	11.4224	10.6463	10.4463	10.7227	5.48959	5.8214	5.46922	0.0163233	0.181513	0	1	1	0	1	1	0	1	1	0	0	0	1	1	1	1	1	1
ELAVL1	Q15717	36.091	0	183.84	Q15717	Q15717	ELAV-like protein 1		13.7704	13.5696	13.6163	14.7294	14.8133	14.7499	13.9292	14.0689	14.0977	6.82607	7.3821	7.01596	0.00844721	0.00708737	6	7	6	6	7	6	6	7	6	5	5	5	6	7	7	9	9	9
NSDHL	Q15738	41.9	0	113.74	Q15738	Q15738	Sterol-4-alpha-carboxylate 3-dehydrogenase, decarboxylating		13.1902	13.1909	12.9985	13.8436	13.6912	13.8865	13.2595	13.3699	13.3724	6.56326	6.90356	6.66697	0.0340311	0.0331939	8	7	5	8	7	5	8	7	5	8	8	8	2	2	2	4	4	4
SLC1A5	Q15758	56.598	0	64.585	Q15758	Q15758	Neutral amino acid transporter B(0)		12.725	12.5721	12.7738	14.0095	14.1193	13.9952	13.2676	13.2823	13.2568	6.34516	7.02067	6.63446	0.00788536	0.00313224	6	5	4	6	5	4	6	5	4	3	3	3	1	2	2	6	6	6
MLF2	Q15773	28.147	0	19.452	Q15773	Q15773	Myeloid leukemia factor 2		9.93801	9.94084	10.1427	10.5017	10.3862	10.7204	10.4909	10.6129	10.0973	5.17025	5.43473	5.36685	0.0110392	0.490292	2	0	2	2	0	2	2	0	2	1	1	1	0	0	0	1	1	1
MSMO1	Q15800	35.215	0	16.574	Q15800	Q15800	Methylsterol monooxygenase 1		9.50505	9.18399	9.50526	10.8925	11.1644	10.5823	9.80142	9.86432	10.0836	4.86572	5.60654	5.12489	0.132273	0.0860105	1	1	1	1	1	1	1	1	1	1	1	1	1	1	1	0	0	0
STXBP2	Q15833	66.452	0	56.694	Q15833	Q15833	Syntaxin-binding protein 2		11.1197	10.5271	10.8885	11.8425	12.3688	12.199	11.4891	11.5404	11.3786	5.58921	6.23506	5.90134	0.217072	0.275426	5	2	4	5	2	4	5	2	4	1	1	1	0	0	0	1	1	1
VAMP3	Q15836;P63027;P23763	11.309	0	83.113	Q15836;P63027;P23763	Q15836;P63027	Vesicle-associated membrane protein 3;Vesicle-associated membrane protein 2		10.9274	10.967	10.7919	11.4177	11.1141	11.5834	11.0831	11.3239	11.0647	5.61438	5.85254	5.74529	0.164294	0.162066	2	3	3	2	3	3	2	3	3	2	2	2	0	0	0	3	3	3
VPS72	Q15906	40.594	0	28.595	Q15906	Q15906	Vacuolar protein sorting-associated protein 72 homolog		10.198	10.1536	10.1605	10.796	10.7754	10.776	10.3083	10.3566	10.3544	5.08535	5.39123	5.16989	0.000197916	0.00495801	1	2	2	1	2	2	1	2	2	1	1	1	1	1	1	2	2	2
ZYX	Q15942	61.277	0	19.507	Q15942	Q15942	Zyxin		10.1216	10.1658	10.1562	10.7636	11.0236	10.8265	10.6634	10.4085	10.5985	5.2406	5.60229	5.44507	0.0905402	0.298457	1	1	2	1	1	2	1	1	2	0	0	0	1	1	1	1	1	1
2022-09-07	Q16181	50.679	0	82.751	Q16181	Q16181	Septin-7		12.4348	12.5533	12.5646	13.5647	13.459	13.4966	13.1246	13.0814	13.0463	6.25877	6.75338	6.54206	0.00739767	0.00459182	7	6	5	7	6	5	7	6	5	4	4	4	2	2	2	2	2	2
ADRM1	Q16186	42.153	0	43.395	Q16186	Q16186	Proteasomal ubiquitin receptor ADRM1		9.80766	10.0527	9.85148	10.7744	10.3173	10.5648	10.3236	10.5272	10.4854	5.11865	5.44275	5.38937	0.0949533	0.413258	2	1	2	2	1	2	2	1	2	2	2	2	0	0	0	2	2	2
IGFBP7	Q16270	29.13	0	257.35	Q16270	Q16270	Insulin-like growth factor-binding protein 7		10.7441	10.6915	10.9138	10.8435	10.9223	10.9049	10.9606	10.9764	10.8149	5.39157	5.44511	5.45866	0.300899	0.607853	5	1	4	5	1	4	5	1	4	1	1	1	1	1	1	3	3	3
PSMD5	Q16401	56.195	0	38.389	Q16401	Q16401	26S proteasome non-ATPase regulatory subunit 5		10.5853	10.3784	10.2172	11.2487	11.5102	11.642	10.602	10.5804	10.5968	5.19682	5.73348	5.29653	0.0511421	0.0216827	3	3	3	3	3	3	3	3	3	1	1	1	1	1	1	1	1	1
CSRP2	Q16527	20.954	0	145.98	Q16527	Q16527	Cysteine and glycine-rich protein 2		12.2771	12.1709	12.2899	13.03	13.1699	12.9848	12.5725	12.5294	12.6057	6.12297	6.53078	6.28459	0.0184944	0.0379353	4	5	5	4	5	5	4	5	5	4	4	4	2	2	2	6	6	6
DDB1	Q16531	126.97	0	227.56	Q16531	Q16531	DNA damage-binding protein 1		11.7135	11.9538	12.1166	12.9808	12.6274	12.7145	12.2578	12.427	12.1451	5.96397	6.3871	6.13831	0.0752631	0.102515	7	7	7	7	7	7	7	7	7	1	1	1	2	2	2	2	2	2
PPP2R5E	Q16537	54.699	0	14.28	Q16537	Q16537	Serine/threonine-protein phosphatase 2A 56 kDa regulatory subunit epsilon isoform		10.0992	10.0976	9.72817	10.4467	10.0837	10.4669	10.0967	10.4552	10.4321	5.15415	5.3329	5.33067	0.243238	0.485661	2	1	2	2	1	2	2	1	2	1	1	1	0	0	0	1	1	1
CDC37	Q16543	44.468	0	67.763	Q16543	Q16543	Hsp90 co-chaperone Cdc37;Hsp90 co-chaperone Cdc37, N-terminally processed		11.8559	11.7865	11.6824	12.7224	12.7327	12.906	12.3164	12.377	12.303	5.88747	6.39352	6.16606	0.0149485	0.0370744	4	5	5	4	5	5	4	5	5	2	2	2	2	2	2	2	2	2
DPYSL2	Q16555;Q14194;Q14195	62.293	0	23.368	Q16555;Q14194;Q14195	Q16555;Q14194	Dihydropyrimidinase-related protein 2;Dihydropyrimidinase-related protein 1		11.3449	11.3878	11.5202	11.8161	12.0908	12.0048	11.8238	11.5566	11.5116	5.70882	5.98529	5.81533	0.0242538	0.212224	2	2	2	2	2	2	2	2	2	1	1	1	1	1	1	1	1	1
ECM1	Q16610	60.673	0	89.003	Q16610	Q16610	Extracellular matrix protein 1		15.1709	15.2501	15.2501	15.6613	15.7159	15.3964	15.2081	15.1036	15.4132	7.61185	7.79558	7.62081	0.0902018	0.227528	4	4	5	4	4	5	4	4	5	10	10	10	10	10	10	16	16	16
OCLN	Q16625	59.143	0	81.929	Q16625	Q16625	Occludin		10.4769	10.3654	10.3286	11.0844	11.0552	11.1024	10.6935	10.8261	10.7699	5.19515	5.54034	5.38158	0.00583952	0.0334516	3	2	3	3	2	3	3	2	3	3	3	3	2	2	2	1	2	2
SRSF7	Q16629	27.366	0	50.11	Q16629	Q16629	Serine/arginine-rich splicing factor 7		12.1787	12.0072	12.1636	12.6227	12.7497	12.6928	12.4954	12.5103	12.3746	6.05825	6.3442	6.23005	0.0327622	0.0669621	4	4	2	4	4	2	3	3	1	6	6	6	4	4	4	1	1	1
CPSF6	Q16630	59.209	0	182.95	Q16630	Q16630	Cleavage and polyadenylation specificity factor subunit 6		12.9126	12.8679	12.966	13.9275	13.8381	13.7846	13.3314	13.4391	13.4187	6.45776	6.92504	6.69821	0.00532304	0.0317321	4	4	5	4	4	5	4	4	5	5	5	5	4	4	4	6	6	6
SMN1	Q16637	31.848	0	131.55	Q16637	Q16637	Survival motor neuron protein		10.104	10.574	10.231	11.3689	11.2843	11.3813	11.124	10.8085	11.0072	5.31817	5.83908	5.65662	0.175429	0.0761692	1	3	3	1	3	3	1	3	3	0	0	0	3	3	3	3	3	3
DBN1	Q16643	71.428	0	247.07	Q16643	Q16643	Drebrin		12.7634	12.7809	12.7385	13.5302	13.4594	13.5389	13.1101	13.195	13.1707	6.38046	6.75476	6.57929	0.00363903	0.027995	9	7	6	9	7	6	9	7	6	3	3	3	6	6	7	8	8	8
FSCN1	Q16658	54.529	0	100.01	Q16658	Q16658	Fascin		13.5108	13.6104	13.6722	14.7363	14.4682	14.8448	14.1538	14.3503	13.8959	6.79889	7.34156	7.06667	0.0156493	0.211833	8	9	10	8	9	10	8	9	10	5	5	5	3	3	3	4	4	4
DECR1	Q16698	36.067	0	213.59	Q16698	Q16698	2,4-dienoyl-CoA reductase, mitochondrial		13.4541	13.3816	13.4256	14.3155	14.4297	14.4286	13.9742	13.9321	13.9114	6.71021	7.19564	6.96962	0.00507934	0.024077	7	6	5	7	6	5	7	6	5	6	6	6	7	7	7	6	6	6
MAN2A1	Q16706;P49641	131.14	0	42.188	Q16706;P49641	Q16706	Alpha-mannosidase 2		11.0836	10.9659	10.1269	11.5052	11.458	11.7199	10.9732	11.1969	11.6597	5.52941	5.94717	5.80495	0.021777	0.229338	3	5	3	3	5	3	3	5	3	2	2	2	2	2	2	0	0	0
NDUFA5	Q16718	13.459	0	34.486	Q16718	Q16718	NADH dehydrogenase [ubiquinone] 1 alpha subcomplex subunit 5		12.7721	12.7883	12.7099	13.4854	13.4486	13.4562	13.0041	13.0099	13.1094	6.37838	6.73171	6.52057	0.00168463	0.0113028	4	3	3	4	3	3	4	3	3	4	4	4	1	1	1	3	3	3
CLPP	Q16740	30.18	0	67.629	Q16740	Q16740	ATP-dependent Clp protease proteolytic subunit, mitochondrial		9.89632	10.4085	10.0484	10.6153	10.5789	10.4922	10.38	9.91475	10.3611	5.22553	5.44773	5.27598	0.146342	0.175517	4	2	4	4	2	4	4	2	4	1	1	1	0	0	0	2	2	2
TST	Q16762	33.429	0	323.31	Q16762	Q16762	Thiosulfate sulfurtransferase		11.2399	11.7575	11.3877	12.0161	11.5679	12.0142	11.5695	11.4789	11.4352	5.89751	6.09969	5.91393	0.0621033	0.0933311	4	2	4	4	2	4	4	2	4	3	3	3	0	0	0	4	4	4
CA9	Q16790	49.697	0	19.869	Q16790	Q16790	Carbonic anhydrase 9		9.52783	9.31157	9.4388	10.6448	10.5686	10.6372	9.4782	9.78787	9.58467	4.8797	5.47511	4.97512	0.0278371	0.051562	1	1	1	1	1	1	1	1	1	1	1	1	0	0	0	1	1	1
NDUFA9	Q16795	42.509	0	106.65	Q16795	Q16795	NADH dehydrogenase [ubiquinone] 1 alpha subcomplex subunit 9, mitochondrial		13.8302	13.7537	13.7568	14.7573	14.854	14.9625	14.0386	14.0292	13.8939	6.89011	7.42895	6.99362	0.00692512	0.0240065	6	5	4	6	5	4	6	5	4	7	7	7	4	4	4	3	3	3
RTN1	Q16799	83.617	0.0034562	6.9913	Q16799	Q16799	Reticulon-1		9.11967	9.51091	8.35838	10.2536	10.1193	11.5336	9.66393	9.52168	9.13046	4.49816	5.31776	4.71934	0.216593	0.221364	1	1	1	1	1	1	1	1	1	2	3	2	2	2	2	1	5	1
PCK2	Q16822	70.698	0	109.91	Q16822	Q16822	Phosphoenolpyruvate carboxykinase [GTP], mitochondrial		12.7494	12.627	12.4298	13.2486	13.3683	13.4548	12.8932	12.8599	12.9562	6.30105	6.67861	6.45155	0.0511611	0.0147115	9	6	10	9	6	10	9	6	10	4	4	4	2	2	2	4	5	5
HADH	Q16836	34.293	0	20.83	Q16836	Q16836	Hydroxyacyl-coenzyme A dehydrogenase, mitochondrial		11.8427	12.1046	10.9844	11.7054	11.5965	12.4524	11.2428	11.1545	11.2856	5.9886	6.1257	5.78047	0.379188	0.033867	3	2	2	3	2	2	3	2	2	3	3	3	1	1	1	0	0	0
CYP51A1	Q16850	56.805	0	161.91	Q16850	Q16850	Lanosterol 14-alpha demethylase		12.822	12.8378	12.9299	14.1278	14.0996	14.0545	13.3727	13.367	13.3178	6.43163	7.04698	6.67625	0.00279614	7.52495e-05	10	9	7	10	9	7	10	9	7	13	13	13	8	8	8	9	9	9
UGP2	Q16851	56.94	0	53.143	Q16851	Q16851	UTP--glucose-1-phosphate uridylyltransferase		10.5363	10.4659	10.2784	10.9579	11.2892	12.0775	10.9578	10.8109	10.0693	5.3801	5.88744	5.473	0.18817	0.494073	5	5	6	5	5	6	5	5	6	1	1	1	2	2	2	0	0	0
DGUOK	Q16854	32.055	0	104.11	Q16854	Q16854	Deoxyguanosine kinase, mitochondrial	DGUOK	10.214	10.0221	10.0483	10.6265	10.6302	10.6559	10.0462	10.2805	10.1741	5.04741	5.31876	5.08348	0.0218043	0.0325539	2	2	2	2	2	2	2	2	2	1	1	1	2	2	2	1	1	1
TXNRD1	Q16881	70.905	0	20.519	Q16881	Q16881	Thioredoxin reductase 1, cytoplasmic		11.9031	11.3623	11.7228	11.8707	12.2498	11.9802	11.5303	11.7692	11.6931	5.99802	6.18346	5.99877	0.342784	0.192762	2	3	2	2	3	2	2	3	2	0	0	0	1	1	1	3	3	3
IMMT	Q16891	83.677	0	323.31	Q16891	Q16891	MICOS complex subunit MIC60		14.8906	14.7245	14.8111	16.0077	15.9863	16.0722	15.2073	15.3972	15.2222	7.40437	8.01103	7.63778	0.0021991	0.014606	19	19	18	19	19	18	19	19	18	14	14	14	13	13	13	12	12	12
KNOP1	Q1ED39	51.588	0	21.27	Q1ED39	Q1ED39	Lysine-rich nucleolar protein 1		10.6266	10.5689	10.3882	10.903	10.7981	11.1889	10.8463	11.0608	10.8687	5.43062	5.64833	5.6293	0.379992	0.926743	1	1	3	1	1	3	1	1	3	0	0	0	1	1	1	2	2	2
HNRNPUL2	Q1KMD3	85.104	0	323.31	Q1KMD3	Q1KMD3	Heterogeneous nuclear ribonucleoprotein U-like protein 2		14.6077	14.5646	14.561	15.3729	15.3366	15.3968	15.0461	15.0925	15.0794	7.28889	7.68437	7.53632	0.00100969	0.0227692	17	14	12	17	14	12	17	14	12	17	17	17	7	7	7	12	12	12
INF2	Q27J81	135.62	0	204.83	Q27J81	Q27J81	Inverted formin-2		10.8476	10.7683	10.5179	12.0626	12.1197	12.1043	11.1465	11.1482	11.3801	5.35565	6.04776	5.61246	0.00742741	0.0104759	7	6	7	7	6	7	7	6	7	4	4	4	2	2	2	1	1	1
PDS5A	Q29RF7	150.83	0	323.31	Q29RF7	Q29RF7	Sister chromatid cohesion protein PDS5 homolog A		13.8089	13.8077	13.6543	14.3178	14.2784	14.4049	13.9413	13.9521	13.9909	6.87847	7.16685	6.9807	0.0304778	0.00598268	19	18	21	19	18	21	19	17	20	11	11	11	5	6	5	8	8	8
KIAA1033	Q2M389	136.4	0	12.545	Q2M389	Q2M389	WASH complex subunit 7		9.37304	9.63744	9.458	10.0066	9.95376	9.96272	9.9211	9.73591	9.87072	4.91141	5.15384	5.08795	0.16977	0.271541	1	1	1	1	1	1	1	1	1	0	0	0	1	1	1	1	1	1
TSR1	Q2NL82	91.809	0	21.082	Q2NL82	Q2NL82	Pre-rRNA-processing protein TSR1 homolog		10.6916	10.9038	10.7646	11.4372	10.8302	11.3825	11.1517	11.5389	11.0898	5.56001	5.77499	5.79671	0.0545169	0.011694	2	1	1	2	1	1	2	1	1	1	1	1	0	0	0	1	1	1
MPV17L	Q2QL34	22.115	0	18.131	Q2QL34	Q2QL34	Mpv17-like protein		10.3893	10.6493	10.5777	11.7808	10.9199	10.8918	9.99691	10.7469	10.7418	5.43605	5.76541	5.41427	0.0987539	0.0143511	2	2	3	2	2	3	2	2	3	0	0	0	4	4	4	1	1	1
TYSND1	Q2T9J0	59.308	0	50.006	Q2T9J0	Q2T9J0	Peroxisomal leader peptide-processing protease;Peroxisomal leader peptide-processing protease, 15 kDa form;Peroxisomal leader peptide-processing protease, 45 kDa form		10.1985	9.96712	10.3411	10.7673	11.2793	11.1188	10.9671	10.6909	10.4646	5.08445	5.52756	5.35376	0.0789001	0.447487	1	1	2	1	1	2	1	1	2	1	1	1	1	1	1	1	1	1
ALG11	Q2TAA5	55.65	0	19.875	Q2TAA5	Q2TAA5	GDP-Man:Man(3)GlcNAc(2)-PP-Dol alpha-1,2-mannosyltransferase		10.1389	10.0778	9.9229	11.7785	11.8226	11.7842	10.3465	10.4021	10.5528	5.02326	5.89755	5.21689	0.00163046	0.00466385	2	2	2	2	2	2	2	2	2	1	1	1	1	1	1	1	1	1
SMU1	Q2TAY7	57.543	0	59.236	Q2TAY7	Q2TAY7	WD40 repeat-containing protein SMU1;WD40 repeat-containing protein SMU1, N-terminally processed		11.8811	11.8866	11.6735	12.5334	12.4677	12.6578	12.2242	12.293	12.352	5.90687	6.27647	6.14486	0.0389915	0.0463583	5	3	6	5	3	6	5	3	6	1	1	1	1	1	1	3	3	3
ZNF800	Q2TB10	75.235	0.0044773	6.5766	Q2TB10	Q2TB10	Zinc finger protein 800		9.74392	8.98624	9.87082	9.29738	10.1832	9.39842	9.80593	9.7433	9.59604	4.9335	4.97984	5.02421	0.0358729	0.248994	1	0	1	1	0	1	1	0	1	1	1	1	0	0	0	1	1	1
HKDC1	Q2TB90	102.54	0	20.214	Q2TB90	Q2TB90	Putative hexokinase HKDC1	HKDC1	11.0898	11.1595	11.0411	11.8166	11.8415	11.7599	11.6539	11.5649	11.6864	5.71507	6.06967	5.9842	0.0217505	0.173556	1	1	2	1	1	2	1	1	2	1	1	1	1	1	1	0	0	0
LSM12	Q3MHD2	21.701	0	20.927	Q3MHD2	Q3MHD2	Protein LSM12 homolog		10.7116	10.6584	10.874	11.6208	11.5608	11.5316	11.0498	11.1362	10.995	5.54067	5.9522	5.69684	0.125747	0.00347575	2	1	2	2	1	2	2	1	2	1	1	1	0	0	0	2	2	2
HSDL1	Q3SXM5	37.001	0	157.75	Q3SXM5	Q3SXM5	Inactive hydroxysteroid dehydrogenase-like protein 1		13.6365	13.663	13.3384	14.3726	14.3286	14.6269	13.7477	13.7945	13.7812	6.77299	7.22136	6.88724	0.0611325	0.0262446	6	5	6	6	5	6	6	5	6	4	4	4	4	4	4	5	5	5
RABL6	Q3YEC7	79.548	0	39.978	Q3YEC7	Q3YEC7	Rab-like protein 6		11.7261	11.8338	12.1005	12.5236	12.4468	12.1973	12.1766	12.1447	12.0718	5.9434	6.19462	6.06551	0.196438	0.0887958	5	2	3	5	2	3	5	2	3	2	2	2	1	1	1	1	1	1
VMA21	Q3ZAQ7	11.354	0	13.429	Q3ZAQ7	Q3ZAQ7	Vacuolar ATPase assembly integral membrane protein VMA21		10.3716	10.495	10.3921	11.0422	11.5219	11.1542	10.4661	9.89999	10.3477	5.37644	5.7864	5.28563	0.0352433	0.113134	1	1	2	1	1	2	1	1	2	1	1	1	0	0	0	1	1	1
TIMM50	Q3ZCQ8	39.646	0	98.503	Q3ZCQ8	Q3ZCQ8	Mitochondrial import inner membrane translocase subunit TIM50		12.0367	12.2435	12.7276	13.1773	13.1082	12.8308	12.4784	12.3848	12.1286	6.16796	6.51938	6.16531	0.220831	0.00219733	6	4	5	6	4	5	6	4	5	2	2	2	5	5	5	3	3	3
GLYR1	Q49A26	60.547	0	62.103	Q49A26	Q49A26	Putative oxidoreductase GLYR1		11.3644	11.2488	11.1641	12.1343	12.37	12.38	11.5813	11.4919	11.5367	5.62955	6.1474	5.76833	0.0197701	0.023932	4	4	4	4	4	4	4	4	4	2	2	2	2	2	2	1	1	1
CCSMST1	Q4G0I0	15.004	0.0033191	7.8153	Q4G0I0	Q4G0I0	Protein CCSMST1		10.8707	10.8134	10.7143	11.2848	11.5155	11.6853	11.0448	10.8834	10.7442	5.56639	5.91427	5.61207	0.158736	0.281234	1	1	1	1	1	1	1	1	1	1	1	1	1	1	1	0	0	0
LARP7	Q4G0J3	66.898	0	66.035	Q4G0J3	Q4G0J3	La-related protein 7		12.5524	12.1287	12.2827	13.0746	13.3154	13.1917	12.9332	13.1582	13.1224	6.16064	6.59694	6.53564	0.0548983	0.132631	4	4	7	4	4	7	4	4	7	2	2	2	1	1	1	2	2	2
NADK2	Q4G0N4	49.432	0	109.44	Q4G0N4	Q4G0N4	NAD kinase 2, mitochondrial	NADK2	12.2458	12.3862	12.4362	13.0758	13.112	12.9109	12.8089	12.6288	12.7832	6.17803	6.51646	6.37015	0.0320388	0.144805	8	6	6	8	6	6	8	6	6	4	4	4	3	3	3	2	2	2
FAM98B	Q52LJ0	45.547	0	52.064	Q52LJ0	Q52LJ0	Protein FAM98B		13.4812	13.7208	13.1565	13.9653	13.6826	14.5962	13.5931	13.6714	13.2607	6.72641	7.04068	6.75419	0.341803	0.326792	5	5	4	5	5	4	4	4	4	7	7	7	4	4	4	3	3	3
PDCD4	Q53EL6	51.735	0	59.345	Q53EL6	Q53EL6	Programmed cell death protein 4		10.9273	10.8833	10.4295	11.4069	11.8086	11.6889	11.1383	10.7444	11.3261	5.54001	5.98406	5.70145	0.274912	0.0889305	3	2	2	3	2	2	3	2	2	3	3	3	0	0	0	1	1	1
FNDC3B	Q53EP0	132.89	0	187.96	Q53EP0	Q53EP0	Fibronectin type III domain-containing protein 3B		12.7056	12.804	12.7244	13.4801	13.3419	13.5101	12.8149	12.8608	12.7858	6.37234	6.72201	6.41025	0.0178998	0.0166401	9	7	12	9	7	12	9	7	12	3	3	3	2	2	2	6	6	6
AGPAT9	Q53EU6	48.705	0	19.849	Q53EU6	Q53EU6	Glycerol-3-phosphate acyltransferase 3		9.16166	9.47183	9.18905	9.9006	9.91205	10.2534	9.76594	9.47407	9.38164	4.80376	5.17767	4.93694	0.298427	0.228236	3	3	2	2	2	1	2	2	1	0	0	0	1	1	1	1	1	1
C17orf85	Q53F19	70.592	0	25.782	Q53F19	Q53F19	Uncharacterized protein C17orf85		11.216	11.5577	11.1128	12.2253	12.2114	12.1176	11.3534	11.005	11.5311	5.81443	6.25905	5.81492	0.000380034	0.119599	3	2	1	3	2	1	3	2	1	2	2	2	0	0	0	1	1	1
ORMDL1	Q9P0S3;Q53FV1	17.371	0	63.102	Q9P0S3;Q53FV1	Q9P0S3;Q53FV1	ORM1-like protein 1;ORM1-like protein 2		11.6769	11.4015	11.5801	12.4792	12.536	12.6072	11.8879	12.112	11.8854	5.77643	6.2704	5.98087	0.0129842	0.0269937	2	2	2	2	2	2	1	1	1	1	1	1	2	2	2	4	3	3
HSD17B12	Q53GQ0	34.324	0	41.653	Q53GQ0	Q53GQ0	Very-long-chain 3-oxoacyl-CoA reductase		11.4365	11.3489	11.4075	12.6702	12.8031	12.713	11.8846	11.805	11.8828	5.69881	6.3644	5.92874	0.00334266	0.0114626	4	3	2	4	3	2	4	3	2	3	3	3	1	1	1	2	2	2
USP39	Q53GS9	65.38	0	64.875	Q53GS9	Q53GS9	U4/U6.U5 tri-snRNP-associated protein 2		11.8582	11.6773	11.5597	13.0055	13.1072	13.0761	12.4421	12.527	12.6414	5.8492	6.53146	6.26843	0.00789247	0.0198795	5	5	5	5	5	5	5	5	5	3	3	3	2	2	2	1	1	1
AGK	Q53H12	47.137	0	34.531	Q53H12	Q53H12	Acylglycerol kinase, mitochondrial	AGK	11.3292	11.3869	11.0968	12.5217	12.4017	12.7692	11.6562	11.6784	11.6695	5.80215	6.44876	6.00068	0.120973	0.100932	3	2	4	3	2	4	3	2	4	2	2	2	0	0	0	1	1	1
SETMAR	Q53H47	78.033	0	21.895	Q53H47	Q53H47	Histone-lysine N-methyltransferase SETMAR;Histone-lysine N-methyltransferase;Transposon Hsmar1 transposase		10.381	10.4587	10.2387	11.1603	11.2877	11.1144	10.501	10.2932	10.6917	5.34639	5.7604	5.41432	0.0366071	0.135378	2	1	2	2	1	2	2	1	2	2	2	2	0	0	0	1	1	1
CDCA8	Q53HL2	31.323	0	74.225	Q53HL2	Q53HL2	Borealin		10.3164	10.4397	10.4447	11.2574	11.1234	11.2226	10.8204	10.7838	10.6944	5.20013	5.60057	5.38309	0.0111249	0.020905	4	4	4	4	4	4	4	4	4	2	2	2	1	1	1	1	1	1
COBLL1	Q53SF7	123.87	0	18.897	Q53SF7	Q53SF7	Cordon-bleu protein-like 1		10.1299	10.5148	10.22	11.3584	11.0117	11.3067	10.7511	10.7649	10.7402	5.31078	5.77947	5.54271	0.295622	0.305913	1	2	3	1	2	3	1	2	3	0	0	0	1	1	1	1	1	1
MPV17L2	Q567V2	23.18	0.0033948	9.1998	Q567V2	Q567V2	Mpv17-like protein 2		9.47357	9.26003	9.19655	9.94871	10.4696	10.1638	9.49186	9.21846	9.54902	4.82169	5.26368	4.87656	0.285581	0.318133	1	1	1	1	1	1	1	1	1	1	1	1	1	1	1	0	0	0
TMEM97	Q5BJF2	20.848	0	23.246	Q5BJF2	Q5BJF2	Transmembrane protein 97		11.8392	11.5508	11.5566	12.8531	13.0813	13.0751	12.1123	12.1942	12.1728	5.82443	6.50158	6.0799	0.0225068	0.00379311	3	2	2	3	2	2	3	2	2	3	3	3	4	4	4	2	2	2
ZNF326	Q5BKZ1	65.653	0	195.23	Q5BKZ1	Q5BKZ1	DBIRD complex subunit ZNF326		12.6368	12.5504	12.5476	13.8593	13.7496	13.8738	12.5868	12.819	12.6686	6.28912	6.91378	6.34575	0.00128362	0.0110848	8	6	9	8	6	9	8	6	9	5	5	5	5	5	5	5	5	5
NOM1	Q5C9Z4	96.256	0	32.291	Q5C9Z4	Q5C9Z4	Nucleolar MIF4G domain-containing protein 1		11.1831	11.4102	11.2472	11.6534	11.6116	12.0268	11.4825	11.3776	11.0206	5.80674	6.04863	5.81345	0.288322	0.0860916	2	3	4	2	3	4	2	3	4	1	1	1	1	1	1	0	0	0
SGOL1	Q5FBB7	64.189	0	22.688	Q5FBB7	Q5FBB7	Shugoshin-like 1		10.4548	10.6889	10.6503	11.5322	11.5681	11.2532	11.2687	11.0382	11.4089	5.299	5.72559	5.6193	0.0364828	0.615637	2	2	3	2	2	3	2	2	3	1	1	1	2	2	2	1	1	1
PIGG	Q5H8A4	108.17	0	14.976	Q5H8A4	Q5H8A4	GPI ethanolamine phosphate transferase 2		10.1844	10.2015	9.9039	11.0219	11.0686	11.3412	10.5797	10.5211	10.5158	5.04831	5.57197	5.26942	0.0450409	0.0459989	2	2	2	2	2	2	2	2	2	2	2	2	3	3	3	1	1	1
PPP6R3	Q5H9R7	97.668	0	93.543	Q5H9R7	Q5H9R7	Serine/threonine-protein phosphatase 6 regulatory subunit 3		11.239	11.1796	11.0931	11.7991	12.0985	11.854	11.6281	11.3613	11.6672	5.58529	5.9586	5.7761	0.023946	0.22425	6	3	8	6	3	8	6	3	8	4	4	4	1	1	1	1	1	1
EMC4	Q5J8M3	20.086	0	83.123	Q5J8M3	Q5J8M3	ER membrane protein complex subunit 4		11.8271	11.7083	11.7722	13.0052	13.0799	13.119	12.2231	12.2536	12.1528	5.8846	6.53403	6.10492	0.00260589	0.00765078	2	2	5	2	2	5	2	2	5	3	3	3	2	2	2	2	2	2
EARS2	Q5JPH6	58.688	0	56.661	Q5JPH6	Q5JPH6	Probable glutamate--tRNA ligase, mitochondrial		11.8408	12.1077	11.9581	13.1342	12.8161	12.9807	12.3899	12.44	12.388	5.98443	6.4885	6.20299	0.0401838	0.0465971	5	5	6	5	5	6	5	5	6	3	3	3	2	2	2	2	2	2
C3orf38	Q5JPI3	37.54	0	27.197	Q5JPI3	Q5JPI3	Uncharacterized protein C3orf38		10.3691	10.3542	9.91652	11.5113	11.3898	11.8886	10.4051	10.5769	10.4307	5.27331	5.96494	5.40212	0.0425275	0.0994968	2	1	1	2	1	1	2	1	1	1	1	1	1	1	1	0	0	0
MIA3	Q5JRA6	213.7	0	323.31	Q5JRA6	Q5JRA6	Melanoma inhibitory activity protein 3		11.9625	11.6336	11.689	12.7099	12.983	12.9985	12.0964	12.1386	12.0836	5.88085	6.44857	6.0531	0.0388139	0.0148729	20	13	14	20	13	14	20	13	14	2	2	2	2	2	2	4	4	4
PITRM1	Q5JRX3	117.41	0	96.372	Q5JRX3	Q5JRX3	Presequence protease, mitochondrial		12.7052	12.5673	12.7381	13.3033	13.4073	13.3304	13.0147	13.012	12.9197	6.3351	6.6735	6.49106	0.0199885	0.0126847	7	3	6	7	3	6	7	3	6	4	4	4	1	1	1	2	2	2
RRP12	Q5JTH9	143.7	0	74.85	Q5JTH9	Q5JTH9	RRP12-like protein		12.882	12.5981	12.7318	13.4931	13.7935	13.4208	13.1027	13.0817	13.2969	6.36866	6.78456	6.58022	0.060224	0.175661	7	5	9	7	5	9	7	5	9	4	4	4	2	2	2	2	2	2
TOR1AIP1	Q5JTV8	66.248	0	230.78	Q5JTV8	Q5JTV8	Torsin-1A-interacting protein 1		14.1623	14.2434	14.2829	15.2514	15.225	15.1301	14.7198	14.6719	14.7143	7.11477	7.60108	7.35101	0.00705005	0.00982163	10	10	12	10	10	12	9	9	11	6	6	6	8	8	8	7	7	7
AARS2	Q5JTZ9	107.34	0	142.6	Q5JTZ9	Q5JTZ9	Alanine--tRNA ligase, mitochondrial		11.2241	11.4508	11.1915	12.048	11.8868	12.0866	11.451	11.3563	11.4827	5.64438	6.00357	5.71501	0.0585454	0.000220652	5	6	6	5	6	6	5	6	6	2	2	2	1	1	1	3	3	3
PCID2	Q5JVF3	46.029	0	90.429	Q5JVF3	Q5JVF3	PCI domain-containing protein 2		12.0158	12.0403	11.9468	12.7736	13.0362	13.1342	12.6103	12.3861	12.3287	6.00048	6.49066	6.22085	0.0213652	0.135927	5	7	5	5	7	5	5	7	5	2	2	2	5	5	5	2	2	2
SLC27A3	Q5K4L6	73.55	0	286.78	Q5K4L6	Q5K4L6	Long-chain fatty acid transport protein 3		11.0721	10.9387	11.427	11.9465	12.2511	11.6897	11.4775	11.326	11.3363	5.57298	5.98122	5.68996	0.162678	0.108224	6	4	5	6	4	5	6	4	5	4	4	4	2	2	2	1	1	1
DNTTIP2	Q5QJE6	84.468	0	323.31	Q5QJE6	Q5QJE6	Deoxynucleotidyltransferase terminal-interacting protein 2		13.392	13.436	13.1701	14.1894	14.0028	14.3527	13.5621	13.7128	13.6238	6.66636	7.09081	6.81643	0.0590441	0.0700084	10	9	11	10	9	11	10	9	11	7	7	7	6	7	7	6	6	6
TTC38	Q5R3I4	52.787	0	78.728	Q5R3I4	Q5R3I4	Tetratricopeptide repeat protein 38		10.9924	10.8599	11.0259	11.522	11.3756	11.3581	11.2189	11.5199	11.3387	5.4797	5.70928	5.67959	0.0210718	0.986487	2	1	2	2	1	2	2	1	2	1	1	1	1	1	1	1	1	1
COX20	Q5RI15	13.291	0	126.3	Q5RI15	Q5RI15	Cytochrome c oxidase protein 20 homolog		9.74574	9.74388	9.56478	10.475	10.1922	10.4645	9.98404	10.257	10.1345	4.8424	5.18861	5.0626	0.0535048	0.438434	2	2	1	2	2	1	2	2	1	2	2	2	1	1	1	1	1	1
EXOSC6	Q5RKV6	28.235	0	49.539	Q5RKV6	Q5RKV6	Exosome complex component MTR3		10.1346	10.2183	10.0677	10.8048	10.7335	10.8819	10.2722	10.2686	10.3468	5.07011	5.40336	5.14794	0.0236578	0.000903485	3	1	3	3	1	3	3	1	3	1	1	1	1	1	1	2	2	2
TMEM201	Q5SNT2	72.235	0	78.992	Q5SNT2	Q5SNT2	Transmembrane protein 201		9.97173	10.0628	9.99473	11.0984	10.7218	10.8637	10.2971	10.5689	10.5156	5.17155	5.61398	5.39694	0.0952335	0.259631	3	3	4	3	3	4	3	3	4	1	1	1	0	0	0	2	2	2
NUP188	Q5SRE5	196.04	0	97.089	Q5SRE5	Q5SRE5	Nucleoporin NUP188 homolog		11.2106	10.9232	11.0202	11.7406	12.3855	12.0224	11.3965	11.111	11.335	5.52566	6.02475	5.64042	0.0830875	0.140336	6	7	5	6	7	5	6	7	5	1	1	1	1	1	1	2	2	2
HP1BP3	Q5SSJ5	61.206	0	323.31	Q5SSJ5	Q5SSJ5	Heterochromatin protein 1-binding protein 3		13.2637	13.3405	13.2983	14.5676	14.3374	14.4517	13.7472	13.9123	13.8504	6.65042	7.22611	6.91831	0.00883402	0.0476143	9	8	9	9	8	9	9	8	9	3	3	3	4	4	4	7	7	7
VARS2	Q5ST30	118.49	0	77.089	Q5ST30	Q5ST30	Valine--tRNA ligase, mitochondrial		10.0466	10.0399	9.9321	11.1254	10.7965	11.0433	10.348	10.6824	10.5071	5.00309	5.4942	5.25624	0.0199	0.203606	4	4	3	4	4	3	4	4	3	2	2	2	1	1	1	1	1	1
CEP170	Q5SW79	175.29	0	19.783	Q5SW79	Q5SW79	Centrosomal protein of 170 kDa		10.7838	10.9372	10.7844	11.6323	11.7252	11.6695	11.7015	11.4526	11.7278	5.58422	6.00449	5.98032	0.016565	0.0450078	2	0	3	2	0	3	2	0	3	1	1	1	0	0	0	2	2	2
ODR4	Q5SWX8	51.103	0	78.593	Q5SWX8	Q5SWX8	Protein odr-4 homolog		10.5449	10.9627	10.1801	11.0652	10.6564	11.293	10.5679	10.5943	10.7756	5.44795	5.66911	5.48964	0.248342	0.0523461	4	6	7	4	6	7	4	6	7	1	1	1	0	0	0	2	2	2
NOL9	Q5SY16	79.322	0	71.004	Q5SY16	Q5SY16	Polynucleotide 5-hydroxyl-kinase NOL9	NOL9	10.2388	10.5102	10.0428	11.1697	11.0162	10.9811	10.5804	10.4673	10.9218	5.13196	5.52783	5.32825	0.0448109	0.195695	4	2	5	4	2	5	4	2	4	3	3	3	1	1	1	1	1	1
RARS2	Q5T160	65.505	0	65.766	Q5T160	Q5T160	Probable arginine--tRNA ligase, mitochondrial		12.2682	12.2958	12.3582	13.2011	13.3613	13.1668	12.5518	12.3786	12.4744	6.15369	6.62154	6.23413	0.0090348	0.0358038	8	7	6	8	7	6	8	7	6	2	2	2	1	1	1	1	1	1
ZC3H13	Q5T200	196.63	0.0015279	11.694	Q5T200	Q5T200	Zinc finger CCCH domain-containing protein 13		8.43165	8.22499	8.11643	9.49229	9.56524	9.87654	9.56007	9.75909	9.50521	4.29551	4.98901	4.97073	0.164024	0.688676	2	0	2	2	0	2	2	0	2	1	1	1	0	0	0	1	1	1
C9orf114	Q5T280	42.008	0	84.946	Q5T280	Q5T280	Putative methyltransferase C9orf114		10.5428	10.8619	10.464	11.4786	11.4907	11.3863	10.9201	10.5583	11.0901	5.47813	5.8926	5.59476	0.00151232	0.186709	4	1	2	4	1	2	4	1	2	2	2	2	0	0	0	2	2	2
PDZK1	Q5T2W1;A8MUH7	57.129	0	191.57	Q5T2W1;A8MUH7	Q5T2W1;A8MUH7	Na(+)/H(+) exchange regulatory cofactor NHE-RF3;Putative PDZ domain-containing protein 1P		13.2108	13.3498	13.2163	14.1338	14.0217	13.8605	13.4721	13.4671	13.7405	6.62949	7.00267	6.77996	0.0177393	0.134272	8	6	8	8	6	8	8	6	8	4	4	4	5	5	5	3	3	3
GPATCH4	Q5T3I0	50.381	0	74.039	Q5T3I0	Q5T3I0	G patch domain-containing protein 4		13.3815	13.4719	13.453	13.6761	13.582	13.6001	13.5401	13.5211	13.5439	6.71774	6.80971	6.76751	0.111345	0.107355	5	2	3	5	2	3	5	2	3	2	2	2	1	1	1	3	3	3
IBA57	Q5T440	38.155	0	43.448	Q5T440	Q5T440	Putative transferase CAF17, mitochondrial		12.575	12.5502	12.5658	13.3382	13.3444	13.3555	12.8901	12.9004	12.8526	6.28184	6.67303	6.44053	0.00017596	0.00368156	4	4	3	4	4	3	4	4	3	4	4	4	1	1	1	2	2	2
ZFYVE27	Q5T4F4	45.843	0	35.787	Q5T4F4	Q5T4F4	Protrudin		11.6221	11.7211	11.5877	11.988	11.8564	12.0642	11.8419	11.8457	11.766	5.82181	5.98476	5.90894	0.12665	0.294368	3	2	4	3	2	4	3	2	4	2	2	2	1	1	1	1	1	1
UBR4	Q5T4S7	573.83	0	115.62	Q5T4S7	Q5T4S7	E3 ubiquitin-protein ligase UBR4		11.9302	11.8829	11.9288	12.6942	12.6489	12.7662	12.3473	12.4212	12.2572	5.95698	6.35155	6.17096	0.001156	0.0777755	10	6	8	10	6	8	10	6	8	3	3	3	2	2	2	2	2	2
BEND3	Q5T5X7	94.474	0	84.721	Q5T5X7	Q5T5X7	BEN domain-containing protein 3		10.8503	10.7412	10.8865	11.7913	11.8933	11.6954	11.1149	11.1417	11.1811	5.413	5.89668	5.57295	0.0145835	0.0167297	8	4	6	8	4	6	8	4	6	2	2	2	1	1	1	2	2	2
KPRP	Q5T749	64.135	0	118.55	Q5T749	Q5T749	Keratinocyte proline-rich protein		9.83234	10.4179	10.3725	11.0849	10.8807	10.6358	10.7265	10.4228	10.6203	5.1038	5.43358	5.29493	0.19831	0.2076	2	3	4	2	3	4	2	3	4	1	1	1	3	3	3	1	1	1
ATAD3B	Q5T9A4	72.572	0.0035096	7.343	Q5T9A4	Q5T9A4	ATPase family AAA domain-containing protein 3B		11.0201	10.6799	10.946	12.0197	12.3118	12.2515	11.526	11.5313	11.3894	5.60768	6.26382	5.90778	0.0962027	0.186013	8	9	9	1	1	1	1	1	1	1	1	1	0	0	0	2	2	2
HIST2H3PS2	Q5TEC6	15.43	0	36.562	Q5TEC6	Q5TEC6	Histone H3		13.3154	13.3164	13.1096	14.3588	13.9587	14.4994	13.5011	13.9111	13.581	6.62357	7.13614	6.83219	0.0603068	0.217788	4	4	4	4	4	4	1	1	1	9	9	9	4	4	4	7	7	7
NT5DC1	Q5TFE4	51.844	0	193.12	Q5TFE4	Q5TFE4	5-nucleotidase domain-containing protein 1		11.405	11.667	11.8243	13.4625	12.998	12.8108	11.7758	12.0046	11.9582	5.81605	6.54522	5.95644	0.0586337	0.0613322	9	7	3	9	7	3	9	7	3	4	4	4	3	3	3	1	1	1
[truncated: 1,101 more rows]
