# Supplementary material for: Integrative Multi‐Omics Approaches Reveal Selectivity Profiles and Molecular Mechanisms of FIIN‐2, a Covalent FGFR Inhibitor
Source: Adv Sci (Weinh). 2025 Feb 20;12(14):2412578. doi: 10.1002/advs.202412578 (PMC11984845; doi:10.1002/advs.202412578)
Supplement: Supplementary file 3 — Supplemental Table S2 [file ADVS-12-2412578-s005.xlsx]

## Sheet: targets
Symbol	Uniprot AC	Mol. weight [kDa]	Q-value	Score	Protein IDs	Majority protein IDs	Protein names	kinase	DMSO_intensity_Log2_R1	DMSO_intensity_Log2_R2	DMSO_intensity_Log2_R3	FP_intensity_Log2_R1	FP_intensity_Log2_R2	FP_intensity_Log2_R3	FIIN2_FP_intensity_Log2_R1	FIIN2_FP_intensity_Log2_R2	FIIN2_FP_intensity_Log2_R3	mean_DMSO	mean_FP	mean_FIIN2_FP	pval_meanr_FIIN2vsDMSO	pval_meanr_FIIN2vsFP	Peptides R1	Peptides R2	Peptides R3	Razor + unique peptides R1	Razor + unique peptides R2	Razor + unique peptides R3	Unique peptides R1	Unique peptides R2	Unique peptides R3	DMSO_R1_count	FP_R1_count	FIIN2_FP_R1_count	DMSO_R2_count	FP_R2_count	FIIN2_FP_R2_count	DMSO_R3_count	FP_R3_count	FIIN2_FP_R3_count	functional group
RGPD4	Q7Z3J3;A6NKT7	197.29	0	13.374	Q7Z3J3;A6NKT7	Q7Z3J3;A6NKT7	RanBP2-like and GRIP domain-containing protein 4;RanBP2-like and GRIP domain-containing protein 3		9.42481	9.30191	9.49962	10.9257	11.0307	10.9087	9.98438	9.97918	9.90641	4.87106	5.64418	5.14499	0.0276963	0.0368454	12	12	13	1	0	1	1	0	1	1	1	1	0	0	0	1	1	1	other
MYO1C	O00159	121.68	0	127.01	O00159	O00159	Unconventional myosin-Ic		12.9665	13.0572	12.9036	13.9393	14.0203	14.1543	13.312	13.1708	13.1576	6.48787	7.01899	6.60674	0.0107999	0.0236638	12	10	10	12	10	10	12	10	10	4	4	4	2	3	3	3	3	3	other
SNAP23	O00161	23.354	0	166.2	O00161	O00161	Synaptosomal-associated protein 23		12.7386	12.5866	12.591	13.624	13.8225	13.8013	12.9177	12.8707	12.8467	6.31937	6.87464	6.43918	0.012323	0.0125741	7	6	5	7	6	5	7	6	5	7	7	7	3	3	3	1	1	1	other
SLC33A1	O00400	60.908	0	60.339	O00400	O00400	Acetyl-coenzyme A transporter 1		12.4756	12.4441	12.2359	13.7045	13.7367	13.8404	12.7575	12.7714	12.8716	6.1926	6.88028	6.40008	0.00876242	0.000225783	4	3	5	4	3	5	4	3	5	4	4	4	3	3	3	2	2	2	transporter
PLOD2	O00469	84.685	0	52.581	O00469	O00469	Procollagen-lysine,2-oxoglutarate 5-dioxygenase 2		10.8575	11.0998	10.9548	12.2202	12.09	12.1713	11.573	11.4807	11.549	5.48536	6.08027	5.76712	0.012453	0.000322972	4	2	5	4	2	5	4	2	5	1	1	1	3	3	3	2	2	2	enzyme
NDUFA4	O00483	9.3697	0	32.256	O00483	O00483	Cytochrome c oxidase subunit NDUFA4		12.6032	12.6154	12.479	13.7551	13.6653	13.9767	12.8831	12.9779	12.7846	6.28293	6.89953	6.44094	0.0171782	0.0390502	3	2	3	3	2	3	3	2	3	4	4	4	3	3	3	2	2	2	enzyme
LAD1	O00515	57.13	0	127.03	O00515	O00515	Ladinin-1		13.5603	13.4397	13.3864	14.6994	14.8954	14.9453	13.9888	13.9276	13.9288	6.73108	7.42336	6.97421	0.0101048	0.0142351	6	7	9	6	7	9	6	7	9	8	8	8	5	5	5	9	9	9	other
PES1	O00541	68.002	0	70.475	O00541	O00541	Pescadillo homolog		12.3491	12.495	12.3834	13.7036	13.6471	13.9121	12.9401	12.8856	12.6966	6.20459	6.87714	6.4204	0.00971703	0.0437239	5	5	5	5	5	5	5	5	5	3	3	3	4	4	4	3	3	3	other
DDX3X	O00571;O15523;Q9NQI0	73.243	0	193.91	O00571;O15523;Q9NQI0	O00571;O15523	ATP-dependent RNA helicase DDX3X;ATP-dependent RNA helicase DDX3Y		13.543	13.6779	13.3952	14.9158	14.676	14.9616	14.0056	14.0939	14.1054	6.76933	7.42557	7.03414	0.0230925	0.020115	11	9	8	10	8	7	10	8	7	7	7	7	6	6	6	6	6	6	enzyme
SCD	O00767	41.522	0	39.318	O00767	O00767	Acyl-CoA desaturase		12.0771	12.0609	12.0034	13.4115	13.3628	13.3622	12.3587	12.4382	12.4932	6.02357	6.68941	6.21501	0.000194158	0.00581287	3	3	2	3	3	2	3	3	2	2	2	2	2	2	2	2	2	2	enzyme
COX7A2L	O14548	12.615	0	34.985	O14548	O14548	Cytochrome c oxidase subunit 7A-related protein, mitochondrial		10.4456	10.9322	10.436	11.7239	11.6566	11.6753	10.7008	10.3248	10.8101	5.46897	6.00929	5.47263	0.00777346	0.0478231	2	1	3	2	1	3	2	1	3	1	1	1	0	0	0	3	3	3	enzyme
TCERG1	O14776;Q5VWI1	123.9	0	91.268	O14776;Q5VWI1	O14776	Transcription elongation regulator 1		12.8884	12.8333	12.92	13.9073	14.0289	13.8919	13.2458	13.2021	13.2366	6.44028	6.97134	6.61409	0.00600822	0.0124823	7	7	12	7	7	12	7	7	12	2	2	2	3	3	3	4	4	4	transcription regulator
BACH1	O14867	81.957	0	81.917	O14867	O14867	Transcription regulator protein BACH1		11.2537	11.1136	11.0015	12.1422	12.2944	12.2322	11.5208	11.499	11.667	5.56148	6.11146	5.78114	0.012318	0.0158145	7	7	7	7	7	7	7	7	7	3	3	3	2	2	2	1	2	2	other
SLC27A2	O14975	70.311	0	72.833	O14975	O14975	Very long-chain acyl-CoA synthetase		12.5429	12.4288	12.4702	13.7259	13.9365	13.8147	12.8476	12.7586	12.8389	6.24031	6.91286	6.4075	0.00643964	0.0152934	6	6	5	6	6	5	6	6	5	5	5	5	3	3	3	5	5	5	transporter
PGRMC2	O15173	23.818	0	220.36	O15173	O15173	Membrane-associated progesterone receptor component 2		11.8606	11.8494	11.7559	13.0084	12.9489	12.9724	12.1027	12.1675	12.2039	5.91099	6.48826	6.07901	0.00106948	0.00503519	5	3	4	5	3	4	4	2	3	4	4	4	3	3	3	2	2	2	transporter
GNPAT	O15228	77.187	0	312.11	O15228	O15228	Dihydroxyacetone phosphate acyltransferase		13.9232	14.168	14.0404	15.3256	15.1196	15.2536	14.3619	14.3567	14.3244	7.02193	7.61648	7.17384	0.0163451	0.00412797	15	14	11	15	14	11	15	14	11	9	10	10	9	9	9	12	12	12	enzyme
TM9SF1	O15321	68.86	0	26.205	O15321	O15321	Transmembrane 9 superfamily member 1		11.6336	11.5973	11.4078	12.4539	12.5196	12.6916	11.8697	11.8549	11.8927	5.77312	6.27752	5.93622	0.0248743	0.0116506	2	3	3	2	3	3	2	3	3	1	1	1	1	1	1	2	2	2	other
GPAA1	O43292	67.622	0	18.32	O43292	O43292	Glycosylphosphatidylinositol anchor attachment 1 protein		10.2107	10.0294	10.1458	11.4124	11.6915	11.4508	10.5821	10.4618	10.6153	5.23098	5.92579	5.44321	0.0267809	0.0023963	2	3	2	2	3	2	2	3	2	1	1	1	0	0	0	1	1	1	enzyme
B4GAT1	O43505	47.119	0	95.467	O43505	O43505	Beta-1,4-glucuronyltransferase 1		12.4679	12.5051	12.4897	13.7408	13.597	13.6949	13.0124	13.1146	13.0391	6.24378	6.83878	6.52769	0.00290434	0.0193612	4	6	5	4	6	5	4	6	5	4	4	4	3	3	3	2	2	2	enzyme
SLC25A20	O43772	32.943	0	73.21	O43772	O43772	Mitochondrial carnitine/acylcarnitine carrier protein		11.63	12.1263	12.0102	13.919	13.6098	13.5678	12.5324	12.4573	12.5891	5.96109	6.84944	6.26313	0.0272735	0.0125713	5	5	5	5	5	5	5	5	5	1	1	1	5	5	5	3	5	4	transporter
MYO1B	O43795;Q9UBC5	131.98	0	244.79	O43795;Q9UBC5	O43795	Unconventional myosin-Ib		14.2712	14.3753	13.9889	15.2596	15.2864	15.3418	14.4182	14.2997	14.5911	7.10589	7.64796	7.21816	0.019791	0.0160665	14	14	17	14	14	17	14	14	17	13	13	13	6	6	6	4	4	4	other
AKAP8	O43823	76.107	0	137.96	O43823	O43823	A-kinase anchor protein 8		12.6546	12.5161	12.4591	13.6689	13.847	13.9075	12.9864	12.9446	12.9477	6.27163	6.9039	6.47978	0.0130125	0.0126051	8	6	5	8	6	5	8	6	5	3	3	3	2	2	2	2	2	2	other
ORC4	O43929;CON__Q2YDI2	50.377	0	27.315	O43929;CON__Q2YDI2	O43929	Origin recognition complex subunit 4		11.2036	11.2579	11.2033	12.2614	12.2101	12.2227	11.6387	11.5921	11.66	5.6108	6.1157	5.81512	0.00138589	0.00208897	2	2	3	2	2	3	2	2	3	2	2	2	1	1	1	2	2	2	other
SMARCA5	O60264	121.9	0	120.53	O60264	O60264	SWI/SNF-related matrix-associated actin-dependent regulator of chromatin subfamily A member 5		13.0949	12.933	13.0442	14.1054	14.3391	14.2719	13.5217	13.4399	13.3988	6.51201	7.11941	6.72674	0.0108462	0.0209896	16	9	10	11	6	7	11	6	7	3	3	3	2	2	2	3	3	3	enzyme
SYNCRIP	O60506	69.602	0	323.31	O60506	O60506	Heterogeneous nuclear ribonucleoprotein Q		12.2523	12.4414	12.2999	13.7974	13.7214	13.7666	13.0028	12.847	12.958	6.16559	6.88091	6.46796	0.00452185	0.00308295	18	14	15	12	9	9	12	9	9	9	9	9	3	3	3	5	5	5	other
PLOD3	O60568	84.784	0	134.97	O60568	O60568	Procollagen-lysine,2-oxoglutarate 5-dioxygenase 3		11.5143	11.6553	11.3996	12.617	12.4228	12.7496	11.85	11.9279	11.8965	5.76154	6.29823	5.94573	0.0350522	0.0290071	7	5	9	7	5	9	7	5	9	2	2	2	1	1	1	6	6	6	enzyme
DPM1	O60762	29.634	0	57.918	O60762	O60762	Dolichol-phosphate mannosyltransferase subunit 1		12.8594	12.8868	12.9626	14.0561	14.0524	13.979	13.3936	13.3508	13.3614	6.45146	7.01459	6.6843	0.00328391	0.00206883	4	3	5	4	3	5	4	3	5	2	2	2	2	2	2	3	3	3	enzyme
H2AFY	O75367	39.617	0	111.13	O75367	O75367	Core histone macro-H2A.1		12.7918	12.6302	12.8114	13.9181	13.9932	13.9637	13.2657	13.3497	13.2079	6.37224	6.97916	6.63722	0.00501636	0.00455558	4	4	4	4	4	4	4	4	4	5	5	5	5	5	5	3	3	3	other
SLC43A1	O75387	61.476	0	72.865	O75387	O75387	Large neutral amino acids transporter small subunit 3		9.9995	10.2773	10.0469	11.6205	11.3684	11.4964	10.585	10.6164	10.7019	5.05396	5.74756	5.31721	0.0189027	0.0127602	2	3	3	2	3	3	2	3	3	1	1	1	1	1	1	2	2	2	transporter
SEC22B	O75396	24.593	0	128.09	O75396	O75396	Vesicle-trafficking protein SEC22b		13.3277	13.3997	13.1656	14.5359	14.3215	14.5153	13.6604	13.8227	13.8544	6.64884	7.22878	6.88957	0.0153587	0.033748	6	6	7	6	6	7	6	6	7	4	4	4	6	6	6	5	5	5	other
ECI2	O75521	43.585	0	183.47	O75521	O75521	Enoyl-CoA delta isomerase 2, mitochondrial		13.3674	13.3685	13.4906	14.5653	14.5672	14.5475	13.8536	13.8623	13.7617	6.70441	7.28001	6.91292	0.00255056	0.00393128	8	6	9	8	6	9	8	6	9	6	6	6	7	7	7	8	8	8	enzyme
NUP155	O75694	155.2	0	323.31	O75694	O75694	Nuclear pore complex protein Nup155		13.493	13.5018	13.2628	14.4584	14.4455	14.6601	13.8748	13.8797	13.8963	6.7096	7.26068	6.94181	0.0244756	0.0146763	12	11	13	12	11	13	12	11	13	8	8	8	8	8	8	5	5	5	structural constituent
RP2	O75695	39.641	0	16.914	O75695	O75695	Protein XRP2		11.4194	11.7208	11.3932	12.7121	12.5246	12.7958	11.992	11.9078	11.9201	5.75557	6.33875	5.97	0.0375079	0.0122532	2	2	2	2	2	2	2	2	2	1	1	1	1	1	1	1	1	1	other
ATP5H	O75947	18.491	0	53.448	O75947	O75947	ATP synthase subunit d, mitochondrial		13.2069	13.2179	13.0411	14.1882	14.2267	14.4221	13.5209	13.4685	13.4424	6.57765	7.13951	6.73863	0.0176732	0.0198959	6	5	5	6	5	5	6	5	5	7	7	7	5	5	5	4	4	4	other
WFS1	O76024	100.29	0	82.729	O76024	O76024	Wolframin		11.7344	11.6432	11.6446	12.5756	12.788	12.8195	12.1356	12.0472	12.0425	5.83703	6.36385	6.03753	0.0122716	0.0316318	3	2	4	3	2	4	3	2	4	1	1	1	1	1	1	2	2	2	other
TM7SF2	O76062	46.405	0	119.54	O76062	O76062	Delta(14)-sterol reductase		12.5928	12.4809	12.5843	13.8656	14.0059	13.9004	12.8398	12.8253	12.7982	6.27633	6.96199	6.41055	0.00441323	0.00379275	4	3	3	4	3	3	4	3	3	5	5	5	2	2	2	3	3	3	enzyme
MTA2	O94776	75.022	0	135.24	O94776	O94776	Metastasis-associated protein MTA2		12.5956	12.7469	12.6502	13.7097	13.5768	13.7373	12.8854	12.8729	12.8091	6.33211	6.8373	6.42789	0.0109828	0.00842115	8	5	9	8	5	9	7	4	8	2	2	2	1	1	1	4	4	4	enzyme
TOMM70A	O94826	67.454	0	273.41	O94826	O94826	Mitochondrial import receptor subunit TOM70		14.6688	14.508	14.664	15.9656	15.974	15.9736	15.1047	15.2496	15.091	7.30681	7.98555	7.57421	0.00203884	0.00509536	13	12	14	13	12	14	13	12	14	14	14	14	7	7	7	11	12	12	other
MYO1D	O94832;B0I1T2	116.2	0	153.66	O94832;B0I1T2	O94832	Unconventional myosin-Id		12.1023	12.2102	12.155	13.3036	13.3519	13.2142	12.5035	12.3418	12.5113	6.07791	6.64494	6.22609	0.00135131	0.0256589	11	4	13	11	4	13	11	4	13	2	2	2	1	1	1	2	2	2	other
SUN1	O94901	90.063	0	323.31	O94901	O94901	SUN domain-containing protein 1		13.1681	13.1005	13.0241	14.1761	14.2652	14.3437	13.4125	13.4011	13.3935	6.54878	7.13084	6.70118	0.00742803	0.00571831	13	10	13	13	10	13	12	10	12	11	11	11	8	8	7	10	10	10	other
ERLIN2	O94905	37.839	0	133.45	O94905	O94905	Erlin-2		13.0704	12.9493	13.0854	14.1372	14.2175	14.0558	13.3045	13.3561	13.3515	6.51752	7.06842	6.66868	0.00859053	0.00534293	6	7	6	6	7	6	4	5	4	4	4	4	4	4	4	3	3	3	other
YIF1A	O95070	32.011	0	29.77	O95070	O95070	Protein YIF1A		10.852	10.4416	10.6755	11.5765	11.966	11.9207	11.1208	11.1382	10.9441	5.32819	5.91054	5.53384	0.0494966	0.0481028	2	2	1	2	2	1	2	2	1	2	2	2	1	1	1	1	1	1	other
NDUFB8	O95169	21.766	0	31.674	O95169	O95169	NADH dehydrogenase [ubiquinone] 1 beta subcomplex subunit 8, mitochondrial		11.958	11.9605	11.9042	13.0764	13.021	13.1318	12.1213	12.1805	12.1328	5.97045	6.53821	6.07244	0.00256106	0.00289513	2	1	2	2	1	2	2	1	2	2	2	2	1	1	1	3	3	3	enzyme
LETM1	O95202	83.353	0	323.31	O95202	O95202	LETM1 and EF-hand domain-containing protein 1, mitochondrial		14.1383	14.0742	14.122	15.0743	15.2197	15.1792	14.6343	14.5492	14.5543	7.05574	7.57886	7.28962	0.00442977	0.0188142	18	17	13	18	17	13	18	17	13	11	11	11	8	8	8	11	11	11	transporter
MPZL1	O95297	29.082	0	48.56	O95297	O95297	Myelin protein zero-like protein 1		10.9626	11.0381	10.9477	12.3802	12.3381	12.5465	11.4693	11.4477	11.252	5.65807	6.37747	5.8615	0.0329898	0.00328945	3	5	3	3	5	3	3	5	3	1	1	1	1	1	1	0	0	0	other
NDUFA10	O95299	40.75	0	62.558	O95299	O95299	NADH dehydrogenase [ubiquinone] 1 alpha subcomplex subunit 10, mitochondrial		12.1536	12.1833	12.3038	13.5897	13.4632	13.4432	12.4885	12.6571	12.5673	6.10679	6.74936	6.28549	0.00616274	0.0131352	5	6	6	5	6	6	5	6	6	1	1	1	2	2	2	4	4	4	enzyme
ACSL3	O95573	80.419	0	323.31	O95573	O95573	Long-chain-fatty-acid--CoA ligase 3		14.3747	14.5285	14.3908	15.8907	15.7652	15.891	15.1795	15.1394	15.1685	7.21566	7.9245	7.58123	0.00614053	0.00328192	20	19	19	20	19	19	17	16	16	13	14	14	13	13	13	16	16	16	enzyme
CLDN1	O95832	22.744	0	83.48	O95832	O95832	Claudin-1		13.2195	13.1428	13.1029	14.2924	14.3878	14.4911	13.5985	13.5767	13.5156	6.57754	7.19523	6.78181	0.00687956	0.0151003	3	3	3	3	3	3	3	3	3	9	9	9	5	5	5	6	6	6	other
ABHD16A	O95870	63.243	0	315.3	O95870	O95870	Abhydrolase domain-containing protein 16A		12.7597	12.4803	12.7501	13.6436	13.7816	13.7379	12.8892	13.0326	12.8112	6.33168	6.86052	6.4555	0.0172145	0.00957051	9	9	10	9	9	10	9	9	10	9	9	9	5	7	6	7	9	7	enzyme
NDUFB10	O96000	20.776	0	45.227	O96000	O96000	NADH dehydrogenase [ubiquinone] 1 beta subcomplex subunit 10		13.0348	12.9855	12.9259	14.1328	14.2546	14.2059	13.2934	13.2356	13.3312	6.49104	7.09888	6.64336	0.00279691	0.00892056	5	5	6	5	5	6	5	5	6	5	5	5	5	5	5	4	4	4	enzyme
CLPTM1	O96005	76.096	0	168.85	O96005	O96005	Cleft lip and palate transmembrane protein 1		12.4192	12.5572	12.4351	13.6285	13.536	13.621	12.7981	12.7639	12.7885	6.23524	6.7976	6.39175	0.00619283	0.00011421	6	5	5	6	5	5	6	5	5	5	6	5	4	4	4	4	4	4	other
LDHA	P00338;Q6ZMR3;P07864	36.688	0	75.419	P00338;Q6ZMR3;P07864	P00338	L-lactate dehydrogenase A chain		13.7851	13.965	14.0075	15.0488	15.0339	15.0768	14.4613	14.3329	14.2656	6.9596	7.52658	7.17664	0.00365675	0.0136494	6	7	7	6	7	7	5	6	6	5	5	5	9	9	9	9	9	9	enzyme
ALDH1A1	P00352	54.861	0	309.51	P00352	P00352	Retinal dehydrogenase 1		14.4542	14.3375	14.4269	15.6412	15.687	15.6697	14.9572	15.004	14.9459	7.20309	7.83299	7.48452	0.00190701	0.00050454	12	8	11	12	8	11	11	8	11	13	13	13	8	8	7	13	13	13	enzyme
EGFR	P00533	134.28	0	323.31	P00533	P00533	Epidermal growth factor receptor	EGFR	13.6409	13.5225	13.4058	15.7411	16.103	16.1299	14.0411	13.9007	13.9315	6.76151	7.99566	6.97889	0.00668206	0.0109567	18	17	18	18	17	18	18	17	18	9	9	9	9	10	9	13	14	14	enzyme
AMBP	P02760	38.999	0	323.31	P02760	P02760	Protein AMBP;Alpha-1-microglobulin;Inter-alpha-trypsin inhibitor light chain;Trypstatin		13.2034	12.9935	13.0481	15.4172	15.6313	15.4567	13.8387	13.8414	13.9484	6.54084	7.75086	6.9381	0.00365284	0.00556425	8	7	8	8	7	8	7	7	8	17	19	17	7	12	8	12	17	17	other
TFRC	P02786;Q9UP52	84.87	0	323.31	P02786;Q9UP52	P02786	Transferrin receptor protein 1;Transferrin receptor protein 1, serum form		14.0859	14.1199	14.2316	15.4445	15.4132	15.4194	14.8149	14.7969	14.7062	7.07289	7.71286	7.38633	0.00216828	0.00348618	13	13	13	13	13	13	13	13	13	6	6	6	8	9	8	11	11	11	enzyme
APOB	P04114;CON__ENSEMBL:ENSBTAP00000032840	515.6	0	323.31	P04114;CON__ENSEMBL:ENSBTAP00000032840	P04114	Apolipoprotein B-100;Apolipoprotein B-48		14.5325	14.4947	14.619	15.8257	15.9197	15.7845	15.1704	15.0955	15.1208	7.27438	7.92164	7.56446	0.00508716	0.00970782	27	25	28	27	25	28	27	25	28	11	11	11	6	6	6	11	11	11	transporter
ERBB2	P04626;Q15303	137.91	0	13.425	P04626;Q15303	P04626;Q15303	Receptor tyrosine-protein kinase erbB-2;Receptor tyrosine-protein kinase erbB-4;ERBB4 intracellular domain	ERBB2	10.5711	10.5458	11.2509	11.9068	11.9352	11.22	10.8444	10.8704	10.7904	5.5613	6.01034	5.58421	0.0305127	0.0279662	2	1	0	2	1	0	2	1	0	2	2	2	1	1	1	0	0	0	enzyme
RPN1	P04843	68.569	0	323.31	P04843	P04843	Dolichyl-diphosphooligosaccharide--protein glycosyltransferase subunit 1		14.4242	14.461	14.348	15.6525	15.5767	15.6196	14.7937	14.8243	14.8944	7.20554	7.80813	7.41872	0.0020175	0.00419732	19	16	12	19	16	12	19	16	12	16	16	16	11	11	11	10	10	10	enzyme
RPN2	P04844	69.283	0	119.63	P04844	P04844	Dolichyl-diphosphooligosaccharide--protein glycosyltransferase subunit 2		12.4172	12.3146	12.3787	13.5689	13.7194	13.5061	12.707	12.6368	12.773	6.18507	6.79907	6.35282	0.00752903	0.0239625	7	8	6	7	8	6	7	8	6	4	4	4	4	5	4	2	2	2	enzyme
SLC25A5	P05141;Q9H0C2	32.852	0	56.629	P05141;Q9H0C2	P05141	ADP/ATP translocase 2;ADP/ATP translocase 2, N-terminally processed		12.1399	12.0852	11.9036	13.32	13.397	13.6665	12.4741	12.475	12.3103	6.02145	6.73058	6.20992	0.0206754	0.0358947	5	6	8	3	4	3	3	4	3	6	6	6	5	6	6	2	2	2	transporter
ATP5G1	P05496;Q06055;P48201	14.277	0.0057256	6.3747	P05496;Q06055;P48201	P05496;Q06055;P48201	ATP synthase F(0) complex subunit C1, mitochondrial;ATP synthase F(0) complex subunit C2, mitochondrial;ATP synthase F(0) complex subunit C3, mitochondrial		12.3837	12.31	12.3617	13.8864	13.8516	14.0275	12.6369	12.8247	12.5704	6.1759	6.96092	6.33869	0.0013988	0.0160507	1	1	1	1	1	1	1	1	1	1	1	1	4	4	4	7	7	6	other
CDK1	P06493;P24941;Q00526;Q96Q40;O94921;Q00536	34.095	0	60.671	P06493;P24941;Q00526;Q96Q40;O94921;Q00536	P06493	Cyclin-dependent kinase 1	CDK1	12.2162	12.2172	12.0801	13.285	13.3159	13.3362	12.5835	12.5501	12.6622	6.08558	6.65618	6.29929	0.00299684	0.00380504	4	4	5	3	4	4	3	4	4	2	2	2	2	2	2	3	3	3	enzyme
ANXA2	P07355;A6NMY6	38.604	0	323.31	P07355;A6NMY6	P07355;A6NMY6	Annexin A2;Putative annexin A2-like protein		14.8665	14.7908	14.7723	16.2303	16.2849	16.2738	15.3592	15.386	15.4107	7.40493	8.1315	7.69263	0.00129931	0.000405643	13	16	16	13	16	16	13	16	16	22	23	22	19	20	19	17	17	17	transporter
CAPN1	P07384	81.889	0	122.36	P07384	P07384	Calpain-1 catalytic subunit		11.7141	11.9443	11.7274	13.1977	13.043	13.2238	12.413	12.3546	12.4154	5.89763	6.57743	6.19716	0.0141088	0.00228603	6	4	8	6	4	8	6	4	8	1	1	1	2	2	2	3	3	3	enzyme
TUBB	P07437;A6NNZ2;CON__ENSEMBL:ENSBTAP00000025008;Q9H4B7	49.67	0	290.27	P07437;A6NNZ2;CON__ENSEMBL:ENSBTAP00000025008;Q9H4B7	P07437	Tubulin beta chain		13.455	13.3939	13.2864	14.4958	14.5749	14.6018	13.8191	13.7945	13.8603	6.68921	7.27874	6.91232	0.00547818	0.00287876	9	9	9	3	3	3	2	2	2	17	17	17	10	11	10	9	10	9	enzyme
SLC3A2	P08195	67.993	0	323.31	P08195	P08195	4F2 cell-surface antigen heavy chain		12.8614	12.8104	12.7871	13.9677	14.0193	14.1488	13.3617	13.3155	13.2223	6.40981	7.02263	6.64992	0.00489891	0.0256412	10	8	8	10	8	8	10	8	8	10	10	10	3	3	3	6	6	6	transporter
SRPR	P08240	69.81	0	165.06	P08240	P08240	Signal recognition particle receptor subunit alpha		12.2447	12.3884	12.3354	13.5011	13.4999	13.4611	12.7904	12.6223	12.7323	6.1614	6.74368	6.35751	0.00176501	0.0124198	10	9	8	10	9	8	10	9	8	7	7	7	2	2	2	4	4	4	other
NFIC	P08651	55.674	0	23.412	P08651	P08651	Nuclear factor 1 C-type		10.866	10.6574	10.6502	11.7247	11.9321	12.0077	11.0771	11.0511	10.9884	5.36227	5.94408	5.51944	0.0215971	0.0209673	3	3	3	3	3	3	3	3	3	2	2	2	1	1	1	1	1	1	other
VIM	P08670;P14136;P41219	53.651	0	323.31	P08670;P14136;P41219	P08670	Vimentin		15.4385	15.3774	15.3647	16.4502	16.4972	16.4803	15.7811	15.7867	15.8133	7.69677	8.23796	7.89684	0.00142699	0.0010669	21	18	21	19	16	19	18	15	17	25	25	25	17	17	17	12	12	12	structural constituent
GNAI3	P08754	40.532	0	30.378	P08754	P08754	Guanine nucleotide-binding protein G(k) subunit alpha		9.91761	9.87548	10.3849	11.7054	11.6651	11.3463	10.6809	10.8041	10.5383	5.02967	5.78612	5.33722	0.048418	0.00411531	5	5	5	3	3	3	3	3	3	2	2	2	3	3	3	1	1	1	enzyme
ANXA5	P08758	35.936	0	221.49	P08758	P08758	Annexin A5		12.1617	12.0644	12.2341	13.1773	13.3743	13.3157	12.7693	12.655	12.5462	6.0767	6.64456	6.3284	0.00778031	0.0357988	7	6	6	7	6	6	7	6	6	5	5	5	2	2	2	3	3	3	other
ACAA1	P09110	44.292	0	247.78	P09110	P09110	3-ketoacyl-CoA thiolase, peroxisomal		12.0524	11.8942	11.8989	12.9933	13.1433	13.1411	12.3721	12.3767	12.3675	5.97425	6.54628	6.18605	0.01057	0.00574126	8	6	6	8	6	6	8	6	6	4	4	4	3	3	3	3	3	3	enzyme
LGALS1	P09382	14.716	0	323.31	P09382	P09382	Galectin-1		13.7078	13.6588	13.7166	14.8342	14.8909	14.8416	13.9926	13.9962	13.9599	6.84719	7.42779	6.99145	0.00130149	0.00114454	8	8	7	8	8	7	8	8	7	11	11	11	11	11	11	7	7	7	other
CLTB	P09497	25.19	0	18.156	P09497	P09497	Clathrin light chain B		11.7431	11.975	11.8472	12.9328	12.8983	12.9093	12.0865	11.9009	12.0331	5.92754	6.45673	6.00344	0.00721912	0.0102377	2	1	3	2	1	3	2	1	3	1	1	1	1	1	1	3	3	3	other
ANXA4	P09525	35.882	0	323.31	P09525	P09525	Annexin A4		14.5613	14.5087	14.6477	15.8887	15.8717	15.7806	15.0942	15.1653	15.1361	7.28629	7.9235	7.56594	0.00437966	0.00453352	11	13	12	11	13	12	11	13	12	16	16	16	18	18	18	18	18	18	other
MGST1	P10620	17.598	0	36.158	P10620	P10620	Microsomal glutathione S-transferase 1		9.90773	10.0489	10.1826	11.6106	11.4141	11.3054	10.311	10.3694	10.307	5.0232	5.72169	5.16456	0.0188249	0.00761946	1	1	1	1	1	1	1	1	1	1	1	1	1	1	1	1	1	1	enzyme
HSPD1	P10809	61.054	0	323.31	P10809	P10809	60 kDa heat shock protein, mitochondrial		15.6501	15.5377	15.5467	16.6059	16.7954	16.6525	16.0502	15.9674	16.0962	7.78909	8.3423	8.01896	0.00859677	0.0317164	17	16	18	17	16	18	17	16	18	41	41	40	28	30	30	27	27	27	enzyme
G6PD	P11413	59.256	0	204.32	P11413	P11413	Glucose-6-phosphate 1-dehydrogenase		10.8576	10.4704	10.6808	11.642	12.03	11.8669	11.1017	11.0995	11.0741	5.3348	5.92315	5.5459	0.0478373	0.0307164	5	8	8	5	8	8	5	8	8	1	1	1	1	1	1	2	2	2	enzyme
SLC25A6	P12236	32.866	0	128.44	P12236	P12236	ADP/ATP translocase 3;ADP/ATP translocase 3, N-terminally processed		13.9529	13.7912	13.9796	15.2804	15.4098	15.3386	14.3151	14.3681	14.2505	6.95395	7.67146	7.15561	0.00541438	0.00278743	6	5	8	6	5	8	2	1	1	8	8	8	9	10	10	15	15	15	transporter
ANXA3	P12429	36.375	0	152.4	P12429	P12429	Annexin A3		13.4055	13.3148	13.401	14.4111	14.3605	14.4492	13.6586	13.7958	13.6181	6.68688	7.20348	6.84541	0.000229042	0.0178499	8	7	8	8	7	8	8	7	8	7	7	7	4	4	4	7	7	7	other
SRC	P12931	59.834	0	30.799	P12931	P12931	Proto-oncogene tyrosine-protein kinase Src	SRC	10.0445	9.72543	9.70603	10.3398	10.9503	10.9434	10.178	9.95193	9.92006	5.07933	5.53892	5.17499	0.0015311	0.00238515	3	3	4	2	2	4	1	0	1	0	0	0	1	1	1	1	1	1	enzyme
XRCC5	P13010	82.704	0	217.92	P13010	P13010	X-ray repair cross-complementing protein 5		13.6564	13.6614	13.4028	14.7346	14.7762	14.9243	14.2135	14.1573	14.2524	6.78677	7.40585	7.10387	0.0181058	0.00623486	7	11	8	7	11	8	7	11	8	11	11	11	8	8	8	6	6	6	enzyme
P4HA1	P13674	61.049	0	97.986	P13674	P13674	Prolyl 4-hydroxylase subunit alpha-1		11.5454	11.5412	11.6723	12.7696	12.7529	12.62	12.0278	12.0381	12.0309	5.79314	6.35708	6.01612	0.00892003	0.00530132	7	5	5	7	5	5	7	5	5	2	2	2	1	1	1	2	2	2	enzyme
TPT1	P13693;Q9HAU6	19.595	0	33.32	P13693;Q9HAU6	P13693	Translationally-controlled tumor protein		9.82427	9.71517	9.70443	11.0162	11.0856	11.1591	10.3677	10.3761	10.2763	5.04065	5.71016	5.33669	0.0484988	0.0310447	2	2	2	2	2	2	2	2	2	2	2	2	1	1	1	0	0	0	other
HSP90B1	P14625;Q58FF3	92.468	0	323.31	P14625;Q58FF3	P14625	Endoplasmin		15.7222	15.7096	15.5824	16.7528	16.9306	17.0526	16.1881	16.0331	16.0395	7.83569	8.45601	8.04346	0.0125612	0.0318017	21	22	21	21	22	21	20	21	20	26	26	26	20	20	20	28	29	29	enzyme
H2AFX	P16104;REV__Q8NB25;Q9BTM1;Q16777;Q96QV6	15.144	0	19.739	P16104;REV__Q8NB25;Q9BTM1;Q16777;Q96QV6	P16104	Histone H2AX		14.0027	13.972	13.9647	15.2266	15.2154	15.2031	14.5383	14.5774	14.597	6.98991	7.60753	7.28545	3.46204e-05	0.00238808	2	2	3	2	2	3	1	1	2	4	4	4	7	7	7	6	6	6	other
CREB1	P16220;P18846	35.136	0	92.471	P16220;P18846	P16220;P18846	Cyclic AMP-responsive element-binding protein 1;Cyclic AMP-dependent transcription factor ATF-1		12.7188	12.5991	12.6055	13.7844	14.0371	13.9025	13.0035	12.8725	13.0004	6.32056	6.95401	6.4794	0.00935088	0.0266346	4	3	4	4	3	4	4	3	4	4	4	4	2	2	2	5	6	6	other
POR	P16435	76.689	0	220.84	P16435	P16435	NADPH--cytochrome P450 reductase		13.6517	13.5564	13.582	14.6657	14.6728	14.8037	14.1093	14.1999	14.0477	6.79834	7.35705	7.05948	0.00376053	0.0283558	10	8	10	10	8	10	10	8	10	6	6	6	7	7	7	6	6	6	enzyme
ATP2A2	P16615;O14983;Q93084	114.76	0	323.31	P16615;O14983;Q93084	P16615	Sarcoplasmic/endoplasmic reticulum calcium ATPase 2		15.0453	14.9648	14.9021	16.4981	16.5681	16.687	15.4674	15.4788	15.4036	7.48536	8.2922	7.72497	0.00460039	0.00742455	31	27	26	31	27	26	31	27	26	37	37	37	19	19	19	18	19	19	transporter
DDX5	P17844	69.147	0	136.89	P17844	P17844	Probable ATP-dependent RNA helicase DDX5		14.1223	14.0537	14.2011	15.3367	15.3005	15.3007	14.5897	14.6994	14.5567	7.06285	7.65633	7.30763	0.00212252	0.00650612	17	16	18	11	12	13	11	12	13	9	9	9	9	9	9	8	8	8	enzyme
TCP1	P17987	60.343	0	291.44	P17987	P17987	T-complex protein 1 subunit alpha		13.7346	13.6545	13.701	14.8986	14.9148	14.9868	14.2448	14.2787	14.2235	6.84835	7.46672	7.12449	0.00117194	0.00589551	12	9	11	12	9	11	12	9	11	12	12	12	3	3	3	12	12	12	enzyme
ARF4	P18085	20.511	0	25.367	P18085	P18085	ADP-ribosylation factor 4		11.444	11.4263	11.6158	12.6577	12.6518	12.6311	12.0776	12.1034	11.9204	5.74768	6.32343	6.01689	0.00543391	0.0111148	4	4	4	3	3	3	3	3	3	3	3	3	2	2	2	4	4	4	enzyme
RPL17	P18621	21.397	0	45.646	P18621	P18621	60S ribosomal protein L17		13.2999	13.0797	13.1738	14.5028	14.3819	14.5627	13.5592	13.8994	13.6122	6.59222	7.24124	6.84513	0.00237399	0.0445504	4	2	4	4	2	4	4	2	4	4	4	4	2	2	2	3	3	3	structural constituent
EIF2S2	P20042	38.388	0	163.95	P20042	P20042	Eukaryotic translation initiation factor 2 subunit 2		13.7593	13.8158	13.7383	14.9955	14.9246	14.9523	14.1192	14.1287	14.2043	6.88558	7.47873	7.07537	0.00161174	0.00315906	7	9	10	7	9	10	7	9	10	9	9	9	6	6	6	10	10	10	other
LMNB1	P20700	66.408	0	269.04	P20700	P20700	Lamin-B1		14.8293	14.8385	14.8802	16.215	16.1665	16.3033	15.532	15.5592	15.3849	7.42467	8.11415	7.74602	0.000592907	0.0254272	21	18	17	20	17	17	20	17	17	11	11	11	11	11	11	11	11	11	other
MAOA	P21397	59.681	0	50.105	P21397	P21397	Amine oxidase [flavin-containing] A		12.7202	12.6016	12.5326	13.8721	13.9364	13.9703	13.1138	13.1698	13.1905	6.30907	6.96313	6.57901	0.00574633	1.1446e-05	4	5	5	3	4	4	3	4	4	4	4	4	3	3	3	2	2	2	enzyme
FGFR2	P21802	92.024	0	46.373	P21802	P21802	Fibroblast growth factor receptor 2	FGFR2	10.0228	10.197	10.0551	12.2321	11.6718	12.2116	10.3832	10.7884	10.4069	5.21248	6.18592	5.42975	0.00757828	0.00303504	5	3	5	4	2	4	2	2	3	2	2	2	0	0	0	2	2	2	enzyme
COMT	P21964	30.037	0	151.1	P21964	P21964	Catechol O-methyltransferase		12.2561	12.1745	12.1907	13.1817	13.312	13.3538	12.5272	12.4819	12.4289	6.10355	6.64125	6.23967	0.00560821	0.0147588	7	6	6	7	6	6	7	6	6	5	5	5	3	3	3	5	5	5	enzyme
OSBP	P22059	89.42	0	103.24	P22059	P22059	Oxysterol-binding protein 1		12.5869	12.5472	12.6695	13.8643	13.827	13.6224	12.9708	13.0032	13.1262	6.30059	6.88561	6.51671	0.0106407	0.0326169	11	7	10	11	7	10	11	7	10	6	6	6	2	2	2	6	6	6	transporter
FBL	P22087	33.784	0	94.347	P22087	P22087	rRNA 2-O-methyltransferase fibrillarin		13.7407	13.5985	13.575	14.8278	14.8288	14.7607	14.0829	14.2092	14.2928	6.81905	7.40288	7.09748	0.00192137	0.0230905	9	8	10	9	8	10	8	8	9	4	4	4	7	7	7	4	4	4	enzyme
FGFR4	P22455	87.953	0	114.34	P22455	P22455	Fibroblast growth factor receptor 4	FGFR4	13.4386	13.2912	13.0455	14.5241	14.8575	14.912	13.7023	13.5308	13.7229	6.62921	7.38227	6.826	0.0254357	0.0256672	10	9	11	10	9	11	7	6	7	8	8	8	5	5	5	9	9	9	enzyme
UQCRC2	P22695	48.442	0	323.31	P22695	P22695	Cytochrome b-c1 complex subunit 2, mitochondrial		13.4702	13.4088	13.5119	14.6099	14.6403	14.5369	13.7439	13.7655	13.7625	6.73184	7.29784	6.87867	0.0038143	0.00212469	12	10	10	12	10	10	12	10	10	11	11	11	5	5	5	7	7	7	enzyme
SFPQ	P23246	76.149	0	267.31	P23246	P23246	Splicing factor, proline- and glutamine-rich		15.3082	15.3044	15.2428	16.3254	16.2994	16.367	15.6118	15.6576	15.6461	7.64258	8.1653	7.81924	0.00191518	0.00147068	15	15	17	15	15	17	14	14	16	18	18	18	18	18	18	15	15	15	other
EIF4B	P23588	69.15	0	84.519	P23588	P23588	Eukaryotic translation initiation factor 4B		11.0942	11.0147	10.9704	11.3697	12.1625	12.1747	12.1114	11.5144	11.5095	5.67988	6.11782	6.02254	0.00886689	0.000189894	5	3	5	5	3	5	5	3	5	0	0	0	1	1	1	3	3	3	other
ATP5A1	P25705	59.75	0	318.82	P25705	P25705	ATP synthase subunit alpha, mitochondrial		15.3624	15.3668	15.3085	16.4066	16.3784	16.3529	15.6716	15.6926	15.7698	7.67295	8.18965	7.85565	0.000160056	0.00695351	19	14	15	19	14	15	19	14	15	29	29	29	20	23	22	18	18	18	other
DDX6	P26196	54.416	0	148.14	P26196	P26196	Probable ATP-dependent RNA helicase DDX6		12.5437	12.6601	12.4362	13.5392	13.5464	13.6503	13.0268	12.8914	13.0092	6.27333	6.7893	6.48791	0.0125476	0.0086013	6	6	5	6	6	5	6	6	5	4	4	4	3	3	3	3	3	3	enzyme
PTBP1	P26599	57.221	0	180.18	P26599	P26599	Polypyrimidine tract-binding protein 1		13.9477	13.9512	14.0247	15.0783	15.0444	14.9446	14.2105	14.2383	14.2851	6.98726	7.51123	7.12231	0.0047475	0.00832007	5	7	7	5	7	7	4	6	6	12	12	12	9	9	9	13	13	13	other
EEF1G	P26641	50.118	0	225.24	P26641	P26641	Elongation factor 1-gamma		13.7806	13.6547	13.9152	15.3136	15.3118	15.1471	14.4563	14.573	14.5107	6.89174	7.62875	7.25668	0.010809	0.00876796	11	13	13	11	13	13	11	13	13	10	10	10	7	8	7	15	15	15	other
ABCD3	P28288	75.475	0	116.38	P28288	P28288	ATP-binding cassette sub-family D member 3		13.2641	13.2378	13.0888	14.142	14.1831	14.3591	13.3151	13.3156	13.255	6.59844	7.11403	6.64762	0.0180089	0.0129381	10	8	10	10	8	10	10	8	10	8	8	8	3	3	3	2	2	2	enzyme
SMARCA1	P28370	122.6	0	139.19	P28370	P28370	Probable global transcription activator SNF2L1		13.0814	13.053	12.8762	14.3004	14.3575	14.4983	13.5556	13.524	13.5108	6.50178	7.1927	6.76507	0.0104789	0.0101133	15	12	9	15	12	9	10	9	6	8	8	8	3	3	3	1	1	1	enzyme
EEF1D	P29692	31.121	0	323.31	P29692	P29692	Elongation factor 1-delta		13.6566	13.5651	13.6704	14.6585	14.699	14.673	14.0183	14.0557	13.9851	6.81536	7.33841	7.00986	0.00231194	0.00144717	9	8	10	9	8	10	7	6	8	8	8	8	8	8	8	5	5	5	other
GNA11	P29992;O95837	42.123	0	24.506	P29992;O95837	P29992	Guanine nucleotide-binding protein subunit alpha-11		11.8897	11.7336	11.6996	12.7727	12.7993	12.9059	12.0169	12.1643	12.0854	5.88715	6.41298	6.04444	0.0112029	0.00704263	6	2	4	3	2	3	3	2	3	1	1	1	2	2	2	2	2	2	enzyme
ERP29	P30040	28.993	0	156.68	P30040	P30040	Endoplasmic reticulum resident protein 29		14.053	13.9731	13.8739	15.0666	15.161	15.1516	14.4215	14.4151	14.5156	6.98334	7.56321	7.22537	0.00571534	0.00430381	8	7	5	8	7	5	8	7	5	8	8	8	7	7	7	8	8	8	other
PDIA3	P30101	56.782	0	323.31	P30101	P30101	Protein disulfide-isomerase A3		15.268	15.285	15.2832	16.6307	16.6038	16.5723	15.9314	15.9293	15.9821	7.63937	8.30113	7.97379	0.000350518	0.00397554	17	15	16	17	15	16	17	15	16	24	25	25	17	19	18	24	24	24	enzyme
HMOX2	P30519	36.032	0	323.31	P30519	P30519	Heme oxygenase 2		13.7886	13.7276	13.5843	15.0876	14.9805	15.3383	13.8897	14.0849	13.8266	6.85007	7.56774	6.96688	0.0171629	0.0309109	12	12	10	12	12	10	12	12	10	16	19	17	10	12	11	10	11	9	enzyme
LRPAP1	P30533	41.465	0	174.38	P30533	P30533	Alpha-2-macroglobulin receptor-associated protein		12.0115	12.3417	12.1727	13.7629	13.4562	13.6703	12.6332	12.6439	12.6234	6.08766	6.8149	6.31674	0.0224965	0.00932994	6	7	8	6	7	8	6	7	8	1	1	1	2	2	2	6	6	6	kinase
HNRNPH1	P31943	49.229	0	323.31	P31943	P31943	Heterogeneous nuclear ribonucleoprotein H;Heterogeneous nuclear ribonucleoprotein H, N-terminally processed		14.4845	14.395	14.4103	15.4334	15.4897	15.5241	14.7143	14.7383	14.6804	7.21496	7.7412	7.35552	0.00306649	0.00391593	15	14	12	15	14	12	11	9	7	26	29	28	16	20	19	18	19	18	other
YWHAB	P31946	28.082	0	125.27	P31946	P31946	14-3-3 protein beta/alpha;14-3-3 protein beta/alpha, N-terminally processed		12.3047	12.4236	12.3533	13.4636	13.3992	13.3786	12.799	12.7354	12.8389	6.18028	6.70689	6.39554	0.00359971	0.00673695	5	5	5	5	5	4	4	4	3	4	4	4	4	4	4	5	5	5	other
RPL9	P32969	21.863	0	59.991	P32969	P32969	60S ribosomal protein L9		10.9507	11.1939	11.0819	12.4865	12.5065	12.5833	11.7493	11.5198	11.5521	5.53776	6.26273	5.80352	0.00333537	0.013561	2	1	1	2	1	1	2	1	1	2	2	2	1	1	1	2	2	2	structural constituent
ABCD1	P33897;Q9UBJ2	82.936	0	69.277	P33897;Q9UBJ2	P33897	ATP-binding cassette sub-family D member 1		10.9716	10.577	10.8705	11.9815	12.0322	11.8319	10.9187	11.2696	11.1999	5.40317	5.97426	5.5647	0.023468	0.036642	5	3	3	5	3	3	5	3	3	1	1	1	1	1	1	3	3	3	enzyme
PCGF2	P35227	37.788	0	31.109	P35227	P35227	Polycomb group RING finger protein 2		10.2771	11.0867	10.2651	11.5146	10.9904	11.518	10.8064	10.5571	10.86	5.43816	5.83716	5.53725	0.0124237	0.0143595	3	4	4	3	4	4	2	3	3	1	1	1	0	0	0	4	4	4	other
PHB	P35232	29.804	0	182.73	P35232	P35232	Prohibitin		13.7655	13.6834	13.7149	15.1907	15.3066	15.2775	14.1241	14.1191	14.0991	6.86064	7.62913	7.05704	0.00183067	0.00244398	8	8	8	8	8	8	8	8	8	9	10	10	8	8	8	10	11	11	other
FUS	P35637	53.425	0	123.03	P35637	P35637	RNA-binding protein FUS		14.0169	14.0777	14.0249	15.1833	15.0548	15.1083	14.1924	14.2778	14.2751	7.01991	7.55773	7.12422	0.00363466	0.00726488	7	6	7	7	6	7	5	4	5	6	6	6	6	6	6	8	8	8	transcription regulator
DEK	P35659	42.674	0	119.76	P35659	P35659	Protein DEK		13.8069	13.7367	13.8922	15.2088	15.2417	15.067	14.3433	14.3735	14.4219	6.90596	7.58626	7.18977	0.00703434	0.0110195	7	7	7	7	7	7	7	7	7	9	9	9	6	6	6	9	9	9	other
HMGCL	P35914;Q8TB92	34.36	0	280.73	P35914;Q8TB92	P35914	Hydroxymethylglutaryl-CoA lyase, mitochondrial		10.6865	10.2041	10.2836	11.771	11.8752	11.8816	10.6584	11.1225	11.0196	5.36237	6.08796	5.6334	0.0190109	0.0416224	2	4	3	2	4	3	2	4	3	0	0	0	1	1	1	1	1	1	enzyme
TAGLN2	P37802;Q9UI15	22.391	0	168.11	P37802;Q9UI15	P37802	Transgelin-2		13.9161	13.8196	13.8923	15.1489	15.2446	15.2107	13.9425	13.9767	13.9092	6.938	7.60069	6.97139	0.00229361	0.0014124	6	7	7	6	7	7	6	7	7	14	14	14	8	8	8	8	8	8	other
GGCX	P38435	87.56	0	50.815	P38435	P38435	Vitamin K-dependent gamma-carboxylase		11.5043	11.3935	11.5844	12.7029	12.7198	12.7657	12.1218	12.1804	11.9829	5.74703	6.36471	6.04752	0.00196463	0.0205322	5	2	5	5	2	5	5	2	5	2	2	2	1	1	1	2	2	2	enzyme
FEN1	P39748	42.592	0	109.31	P39748	P39748	Flap endonuclease 1		11.8309	11.5187	11.6851	13.0274	13.2267	13.0818	12.3959	12.4651	12.4584	5.83912	6.55598	6.21988	0.0152908	0.00562312	6	2	4	6	2	4	6	2	4	6	6	6	1	2	1	3	3	3	enzyme
CUX1	P39880;Q13948	164.19	0	44.269	P39880;Q13948	P39880	Homeobox protein cut-like 1		9.66556	9.94201	9.80884	10.7962	11.0001	11.0277	10.6874	10.2611	10.3719	5.0694	5.63733	5.38675	0.0478947	0.0477291	3	1	3	3	1	3	3	1	3	0	0	0	1	1	1	2	2	2	other
CCT6A	P40227;Q92526	58.024	0	240.81	P40227;Q92526	P40227	T-complex protein 1 subunit zeta		13.7029	13.6746	13.6883	14.9687	14.9598	14.9474	14.3199	14.3464	14.3606	6.84429	7.4793	7.17116	5.61229e-05	0.00126111	9	9	8	9	9	8	9	9	8	6	6	6	6	6	6	10	10	10	enzyme
ECI1	P42126	32.816	0	252.11	P42126	P42126	Enoyl-CoA delta isomerase 1, mitochondrial		12.1857	12.1607	11.867	13.0473	12.9546	13.239	12.3038	12.4273	12.4267	6.03557	6.54013	6.19297	0.0417624	0.0188334	3	5	4	3	5	4	3	5	4	4	4	4	3	3	3	4	4	4	enzyme
TMPO	P42166	75.491	0	323.31	P42166	P42166	Lamina-associated polypeptide 2, isoform alpha;Thymopoietin;Thymopentin		14.0884	13.9717	13.9888	14.9713	15.0779	14.999	14.3814	14.3892	14.4587	7.00814	7.50803	7.2049	0.00615493	0.008498	16	14	14	16	14	14	12	10	9	13	14	14	13	15	14	12	14	13	other
TMPO	P42167	50.67	0	193.72	P42167	P42167	Lamina-associated polypeptide 2, isoforms beta/gamma;Thymopoietin;Thymopentin		13.8253	13.7294	13.6635	15.0341	15.1519	15.2091	14.2674	14.2481	14.2425	6.86971	7.56586	7.12635	0.00630905	0.00602257	11	11	12	7	7	7	7	7	7	9	9	9	8	8	8	6	6	6	other
MATR3	P43243	94.622	0	323.31	P43243	P43243	Matrin-3		14.8559	14.7962	14.8758	15.9294	15.9552	15.8171	15.161	15.161	15.2458	7.42131	7.9503	7.59464	0.00459561	0.0136696	16	16	17	16	16	17	16	16	17	19	19	19	9	9	9	16	16	16	other
GPD2	P43304	80.852	0	114.63	P43304	P43304	Glycerol-3-phosphate dehydrogenase, mitochondrial		12.4956	12.4153	12.4332	13.7609	13.7586	13.5687	12.8206	12.9004	13.059	6.22403	6.84803	6.46334	0.0027563	0.0348635	10	8	9	10	8	9	10	8	9	5	5	5	2	2	2	2	2	2	enzyme
TSFM	P43897	35.39	0	79.827	P43897	P43897	Elongation factor Ts, mitochondrial		12.6584	12.6737	12.566	13.6689	13.7464	13.8013	13.1971	13.0602	13.1358	6.31635	6.86944	6.56552	0.00432582	0.0153537	4	2	4	4	2	4	4	2	4	3	3	3	1	1	1	2	2	2	other
VDAC2	P45880	31.566	0	323.31	P45880	P45880	Voltage-dependent anion-selective channel protein 2		13.7344	13.7781	13.5204	15.2598	15.1633	15.3543	13.9602	14.0513	14.0903	6.83881	7.62957	7.01697	0.00914061	0.00197502	8	8	8	8	8	8	8	8	8	13	18	15	13	15	14	12	15	13	transporter
RANGAP1	P46060	63.541	0	125.87	P46060	P46060	Ran GTPase-activating protein 1		12.4174	12.5284	12.4127	13.7612	13.7213	13.8027	13.0757	13.003	13.051	6.22642	6.88086	6.52162	0.00322185	0.0010318	9	8	12	9	8	12	9	8	12	3	3	3	3	3	3	5	5	5	other
STT3A	P46977	80.529	0	94.872	P46977	P46977	Dolichyl-diphosphooligosaccharide--protein glycosyltransferase subunit STT3A		14.2049	14.1883	14.3715	15.9295	16.1089	15.6991	14.591	14.4599	14.6559	7.12744	7.95624	7.28446	0.0145712	0.0289079	9	10	8	9	10	8	8	9	7	10	10	10	5	5	5	7	7	7	enzyme
CCT5	P48643	59.67	0	121.36	P48643	P48643	T-complex protein 1 subunit epsilon		14.1358	14.0743	13.9122	15.3187	15.205	15.3634	14.5635	14.7239	14.7332	7.02038	7.64784	7.33675	0.00859859	0.0206041	10	11	10	10	11	10	10	11	10	8	8	8	6	6	6	6	6	6	enzyme
AMT	P48728	43.946	0	26.028	P48728	P48728	Aminomethyltransferase, mitochondrial		11.1571	11.2216	11.1196	12.2043	12.1717	12.2266	11.5411	11.4917	11.5034	5.58306	6.10043	5.75605	0.00291974	0.00132352	3	1	4	3	1	4	3	1	4	3	3	3	1	1	1	1	1	1	enzyme
IDH2	P48735	50.909	0	202.36	P48735	P48735	Isocitrate dehydrogenase [NADP], mitochondrial		13.91	13.7894	13.8027	15.0191	14.9963	14.999	14.2112	14.3321	14.3063	6.91703	7.50238	7.14161	0.00107575	0.00792458	12	9	11	11	9	10	11	9	10	14	14	14	9	10	10	9	9	9	enzyme
LMAN1	P49257	57.548	0	202.79	P49257	P49257	Protein ERGIC-53		11.8537	11.7233	11.9319	12.9361	13.0337	12.9257	12.2514	12.2362	12.1759	5.91815	6.48259	6.11059	0.010098	0.00379341	9	3	4	9	3	4	9	3	4	4	4	4	1	1	1	2	2	2	other
CCT3	P49368	60.533	0	132.46	P49368	P49368	T-complex protein 1 subunit gamma		13.2359	12.9832	13.1539	14.3139	14.4943	14.367	13.5995	13.6597	13.6194	6.56216	7.19586	6.81312	0.0142622	0.00369264	13	10	12	13	10	12	13	10	12	7	7	7	3	3	3	6	6	6	enzyme
YLPM1	P49750	241.64	0	184.06	P49750	P49750	YLP motif-containing protein 1		11.357	11.319	11.1104	12.1806	12.1844	12.4817	11.4411	11.5389	11.4315	5.63107	6.14112	5.73525	0.0389503	0.0324078	8	8	11	8	8	11	8	8	11	2	2	2	2	2	2	3	3	3	other
NUP153	P49790	153.94	0	323.31	P49790	P49790	Nuclear pore complex protein Nup153		14.6637	14.6896	14.686	15.7137	15.7285	15.7668	14.879	14.8422	14.7924	7.33988	7.86817	7.41894	0.000204499	0.00459593	25	19	19	25	19	19	25	19	19	17	18	18	13	13	13	14	14	13	other
LIG3	P49916	112.91	0	323.31	P49916	P49916	DNA ligase 3		12.9803	12.9617	13.0162	14.1839	14.1514	14.0813	13.504	13.5348	13.5471	6.49304	7.06943	6.7643	0.00198187	0.0065781	12	11	9	12	11	9	12	11	9	6	6	6	3	3	3	4	4	4	enzyme
HNMT	P50135	33.295	0	69.214	P50135	P50135	Histamine N-methyltransferase		12.4179	12.4889	12.2633	14.0684	14.1111	14.1967	13.0206	12.9223	13.0014	6.19501	7.06269	6.49072	0.00428526	0.00379433	3	3	3	3	3	3	3	3	3	4	4	4	4	4	4	2	2	2	enzyme
CPT1A	P50416	88.367	0	256.79	P50416	P50416	Carnitine O-palmitoyltransferase 1, liver isoform		13.7828	13.7258	13.6451	14.6992	14.7023	14.8511	13.9908	14.0364	13.9508	6.85896	7.37543	6.99632	0.00998093	0.0142667	12	12	10	12	12	10	12	12	10	15	15	15	9	10	10	9	9	9	enzyme
ST13	P50502;Q8NFI4;Q8IZP2	41.331	0	323.31	P50502;Q8NFI4;Q8IZP2	P50502;Q8NFI4;Q8IZP2	Hsc70-interacting protein;Putative protein FAM10A5;Putative protein FAM10A4		12.7638	12.7765	12.7403	14.0587	13.9827	14.0778	13.1996	13.2773	13.2097	6.3801	7.01987	6.61443	0.00121486	0.00556292	6	6	6	6	6	6	6	6	6	4	4	4	6	6	6	6	6	6	other
CCT8	P50990	59.62	0	286.85	P50990	P50990	T-complex protein 1 subunit theta		14.5874	14.6735	14.5739	15.8132	15.7067	15.822	15.1043	15.1119	15.0862	7.30578	7.89031	7.55041	0.0049486	0.00483709	18	20	19	18	20	19	18	20	19	14	14	14	14	14	14	10	10	10	enzyme
RAB5C	P51148	23.482	0	106.13	P51148	P51148	Ras-related protein Rab-5C		13.0596	13.0629	12.9755	14.2452	14.1779	14.259	13.4002	13.4794	13.4767	6.51634	7.11368	6.72604	0.00209493	0.00443478	4	4	3	4	4	3	3	3	2	6	6	6	10	10	10	4	4	4	enzyme
RAB7A	P51149	23.489	0	134.38	P51149	P51149	Ras-related protein Rab-7a		12.6669	12.5517	12.5795	13.7384	13.8259	13.7484	13.0944	13.0897	13.1546	6.29967	6.88544	6.55645	0.00372653	0.00637116	8	6	5	8	6	5	8	6	5	8	9	8	4	5	5	5	5	5	enzyme
RAB13	P51153	22.774	0	35.902	P51153	P51153	Ras-related protein Rab-13		12.7775	12.6848	12.8511	13.8415	14.0058	13.7858	13.0777	13.0024	13.0443	6.38556	6.93886	6.52074	0.0150727	0.0190394	5	4	3	4	3	3	3	2	3	7	7	7	3	3	3	6	6	6	enzyme
RAB27A	P51159	24.868	0	30.44	P51159	P51159	Ras-related protein Rab-27A		11.1004	10.9138	10.8636	11.8961	12.1194	12.1646	11.4129	11.3387	11.3656	5.47964	6.03	5.68619	0.0254834	0.026704	2	2	4	2	2	4	2	2	4	2	2	2	1	1	1	2	2	2	enzyme
DUSP3	P51452	20.478	0	46.184	P51452	P51452	Dual specificity protein phosphatase 3		10.4845	10.5807	10.4416	11.5351	11.5364	11.5331	10.7471	10.7118	10.8713	5.25114	5.76742	5.38837	0.00222454	0.00924718	3	2	3	3	2	3	3	2	3	1	1	1	1	1	1	3	3	3	enzyme
SMARCA4	P51532;P51531	184.64	0	129.18	P51532;P51531	P51532	Transcription activator BRG1		11.5696	12.4033	11.6036	12.6435	11.9388	12.6072	12.0201	11.8694	12.0331	6.09609	6.36493	6.15375	0.0150058	0.019025	15	6	12	15	6	12	15	6	12	3	3	3	0	0	0	4	4	4	enzyme
BCAP31	P51572	27.991	0	77.301	P51572	P51572	B-cell receptor-associated protein 31		12.9411	13.0005	12.8032	14.0626	14.0087	14.0859	12.9334	12.9587	13.0861	6.45748	7.02621	6.49637	0.006492	0.00223072	4	6	8	4	6	8	4	6	8	2	2	2	2	2	2	7	7	7	other
CYP2J2	P51589	57.61	0	46.772	P51589	P51589	Cytochrome P450 2J2		12.144	12.0097	12.4023	14.7504	14.6163	14.5848	12.4431	12.747	12.3693	6.09267	7.32524	6.2599	0.00469227	0.00508966	5	3	4	5	3	4	5	3	4	3	3	3	1	1	1	3	3	3	enzyme
HNRNPM	P52272	77.515	0	323.31	P52272	P52272	Heterogeneous nuclear ribonucleoprotein M		15.551	15.6072	15.5535	16.8494	16.7652	16.8618	15.9894	16.0233	15.9744	7.78529	8.41272	7.99785	0.00204961	0.0035859	21	22	23	21	22	23	21	22	23	33	33	33	22	22	22	31	31	31	other
HNRNPF	P52597	45.671	0	309.11	P52597	P52597	Heterogeneous nuclear ribonucleoprotein F;Heterogeneous nuclear ribonucleoprotein F, N-terminally processed		13.0172	13.1965	12.9353	14.3296	14.1667	14.3904	13.5906	13.5831	13.5977	6.52484	7.1478	6.79525	0.0202606	0.0101053	9	8	8	8	7	6	8	7	6	10	10	10	11	11	10	7	7	7	other
HK2	P52789	102.38	0	98.301	P52789	P52789	Hexokinase-2	HK2	11.1326	10.9821	10.9875	12.0601	12.2444	12.223	11.5086	11.5508	11.5629	5.68369	6.25458	5.93706	0.0112428	0.0236974	5	8	8	5	8	8	5	8	8	0	0	0	2	2	2	3	3	3	enzyme
CRIP2	P52943	22.492	0	118.67	P52943	P52943	Cysteine-rich protein 2		11.7979	11.7925	11.7298	12.7933	12.8908	12.9296	12.0403	11.9843	11.9471	5.8867	6.43561	5.9953	0.00346199	0.00982587	5	6	6	5	6	6	5	6	6	3	3	3	5	5	5	1	1	1	other
SLC25A1	P53007	34.012	0	40.918	P53007	P53007	Tricarboxylate transport protein, mitochondrial		13.523	13.5536	13.5914	14.8043	14.7696	14.575	13.8558	13.8893	14.0052	6.77801	7.35814	6.95838	0.00710703	0.0259287	5	5	4	5	5	4	5	5	4	8	8	8	10	10	10	5	5	5	transporter
ACLY	P53396	120.84	0	186.76	P53396	P53396	ATP-citrate synthase		12.9978	12.6991	12.7405	13.8361	14.0218	14.1485	13.3613	13.469	13.3041	6.40625	7.00106	6.68907	0.0298799	0.0403037	10	12	14	10	12	14	10	12	14	5	5	5	1	1	1	3	3	3	enzyme
COPA	P53621	138.34	0	204.6	P53621	P53621	Coatomer subunit alpha;Xenin;Proxenin		14.194	14.1987	14.189	15.2295	15.2457	15.1942	14.5468	14.5233	14.5996	7.09694	7.61156	7.27827	0.000186013	0.00629653	14	18	19	14	18	19	14	18	19	8	8	8	6	6	6	8	8	8	kinase
RARS	P54136	75.378	0	198.43	P54136	P54136	Arginine--tRNA ligase, cytoplasmic		13.284	13.2281	13.2422	14.3558	14.4164	14.4527	13.8312	13.8097	13.7895	6.62571	7.20415	6.90506	0.00188311	0.00628011	9	10	10	9	10	10	9	10	10	6	6	6	3	3	3	4	4	4	other
YARS	P54577	59.143	0	78.346	P54577	P54577	Tyrosine--tRNA ligase, cytoplasmic;Tyrosine--tRNA ligase, cytoplasmic, N-terminally processed		12.2458	12.3125	12.19	13.3997	13.2155	13.1847	12.4662	12.5577	12.6959	6.12473	6.63333	6.28663	0.00774994	0.0467088	8	6	10	8	6	10	8	6	10	4	4	4	1	1	1	2	2	2	other
PRKAG1	P54619;Q9UGI9;Q9UGJ0	37.579	0	25.352	P54619;Q9UGI9;Q9UGJ0	P54619	5-AMP-activated protein kinase subunit gamma-1		10.2494	10.0625	9.84837	11.0689	11.1906	11.449	10.5004	10.5171	10.455	5.02672	5.61808	5.24542	0.0476795	0.0397048	4	2	3	4	2	3	4	2	3	3	3	3	1	1	1	1	1	1	enzyme
NAPA	P54920;Q9H115	33.232	0	128.99	P54920;Q9H115	P54920	Alpha-soluble NSF attachment protein		12.8274	12.7556	12.8038	13.8795	13.9602	13.9096	13.257	13.2614	13.2795	6.39779	6.95821	6.63298	0.00227	0.00269057	7	8	9	7	8	9	7	8	9	2	2	2	4	4	4	8	8	8	other
EIF5	P55010	49.222	0	26.792	P55010	P55010	Eukaryotic translation initiation factor 5		11.5431	11.4859	11.5918	12.7602	12.9113	12.8368	12.2801	12.1629	12.158	5.77013	6.41805	6.10016	0.00359937	0.0225905	3	1	3	3	1	3	3	1	3	2	2	2	1	1	1	2	2	2	other
CSE1L	P55060	110.42	0	109.15	P55060	P55060	Exportin-2		12.3539	12.6695	12.5064	13.7893	13.6578	13.7213	13.1512	12.9693	13.1011	6.25498	6.8614	6.53692	0.0166662	0.00207054	8	5	6	8	5	6	8	5	6	3	3	3	2	2	2	5	5	5	other
ADAR	P55265	136.06	0	323.31	P55265	P55265	Double-stranded RNA-specific adenosine deaminase		14.6723	14.743	14.6452	15.8538	15.7919	15.8501	15.1041	15.0995	15.1364	7.34341	7.91596	7.55667	0.00263529	0.000309648	22	20	24	22	20	24	22	20	24	17	17	16	13	13	13	14	14	14	enzyme
NPEPPS	P55786;A6NEC2	103.28	0	152.55	P55786;A6NEC2	P55786	Puromycin-sensitive aminopeptidase		12.0475	11.725	11.8044	12.8529	13.0264	13.1081	12.3632	12.4984	12.3429	5.92948	6.49791	6.20073	0.0289078	0.025156	11	6	9	11	6	9	11	6	9	3	3	3	1	1	1	2	2	2	enzyme
NUP107	P57740	106.37	0	201.07	P57740	P57740	Nuclear pore complex protein Nup107		12.5604	12.7101	12.6691	13.8769	13.6039	13.7303	12.7929	12.9532	12.8356	6.32326	6.86853	6.43028	0.0169572	0.0255012	10	10	8	10	10	8	10	10	8	3	3	3	5	5	5	4	4	4	structural constituent
EIF3E	P60228	52.22	0	58.844	P60228	P60228	Eukaryotic translation initiation factor 3 subunit E		12.5758	12.6198	12.4546	13.7079	13.5344	13.719	12.9883	13.0984	13.094	6.27503	6.8269	6.53011	0.0120055	0.0255171	5	4	7	5	4	7	5	4	7	4	4	4	2	2	2	4	4	4	other
SEC61B	P60468	9.9743	0	48.989	P60468	P60468	Protein transport protein Sec61 subunit beta		13.392	13.1898	13.4136	14.6459	14.944	14.6386	13.6946	13.6191	13.6904	6.6659	7.37142	6.83402	0.0206266	0.0246934	4	4	4	4	4	4	4	4	4	9	9	9	8	9	9	12	12	12	other
EIF4A1	P60842	46.153	0	123.96	P60842	P60842	Eukaryotic initiation factor 4A-I		13.2221	13.2508	13.1386	14.7483	14.7991	14.5948	13.8034	13.7153	14.0228	6.60191	7.35704	6.92357	0.000438783	0.0397995	10	9	9	8	7	7	5	4	4	9	9	9	4	5	5	4	4	4	enzyme
RAB10	P61026	22.541	0	52.462	P61026	P61026	Ras-related protein Rab-10		10.012	10.0582	9.92266	11.3165	11.3032	11.235	10.6287	10.5922	10.7642	5.16548	5.80911	5.49753	0.0161724	0.0159393	2	2	1	1	1	1	1	1	1	1	1	1	1	1	1	0	0	0	enzyme
PSME3	P61289	29.506	0	58.779	P61289	P61289	Proteasome activator complex subunit 3		10.431	10.5211	10.4583	11.6219	11.488	11.6023	10.8379	10.7942	10.7615	5.40173	5.95203	5.56561	0.0111144	0.0397605	5	3	2	5	3	2	5	3	2	4	4	4	0	0	0	1	1	1	other
ATP6V0D1	P61421	40.329	0	48.356	P61421	P61421	V-type proton ATPase subunit d 1		12.482	12.3755	12.5266	13.5187	13.5181	13.4001	12.7244	12.8866	12.8376	6.23067	6.73947	6.4081	0.00714325	0.0164419	4	4	5	4	4	5	4	4	5	1	1	1	4	4	4	3	3	3	transporter
SEC61A1	P61619;Q9H9S3	52.264	0	98.65	P61619;Q9H9S3	P61619	Protein transport protein Sec61 subunit alpha isoform 1		13.971	13.8061	13.855	15.0376	15.1973	15.1158	14.1942	14.2306	14.2589	6.93869	7.55845	7.11396	0.00804531	0.00369335	5	6	6	5	6	6	5	6	6	4	4	4	5	5	5	9	9	9	transporter
RPS8	P62241	24.205	0	205.43	P62241	P62241	40S ribosomal protein S8		13.6883	13.7281	13.6655	14.8274	14.6751	14.8019	14.065	14.1783	14.0962	6.84698	7.38407	7.05657	0.00461068	0.0193983	7	7	6	7	7	6	7	7	6	5	6	5	7	7	7	5	5	5	structural constituent
RPS16	P62249	16.445	0	51.883	P62249	P62249	40S ribosomal protein S16		12.4076	12.4983	12.5241	14.0965	14.0293	13.9389	13.2151	13.1768	13.2804	6.23833	7.01077	6.61205	0.00353112	0.0101595	6	5	6	6	5	6	6	5	6	4	4	4	3	3	3	5	5	5	structural constituent
RPS14	P62263	16.273	0	123.67	P62263	P62263	40S ribosomal protein S14		12.6403	12.8196	12.7839	13.9112	13.8039	13.6285	12.9491	12.9251	13.1166	6.37396	6.89061	6.49847	0.0172674	0.0360815	3	4	5	3	4	5	3	4	5	3	3	3	4	4	4	4	4	4	structural constituent
ARF6	P62330	20.082	0	12.735	P62330	P62330	ADP-ribosylation factor 6		11.1273	11.1071	11.12	12.1827	12.2082	12.1305	11.3952	11.393	11.4606	5.55905	6.0869	5.70813	0.000826249	0.00622786	1	2	2	1	2	2	1	2	2	1	1	1	2	2	2	1	1	1	enzyme
PSMC6	P62333	44.172	0	219.48	P62333	P62333	26S protease regulatory subunit 10B		11.9372	11.9855	12.0315	13.013	13.2115	13.1212	12.51	12.3331	12.3428	5.99238	6.55763	6.19765	0.00257356	0.0310262	5	5	4	5	5	4	5	5	4	2	2	2	4	4	4	2	2	2	enzyme
RPL7A	P62424	29.995	0	65.689	P62424	P62424	60S ribosomal protein L7a		11.7142	11.6702	11.6355	12.8479	12.8586	12.9291	12.1681	12.2195	12.2038	5.83665	6.43927	6.09857	0.00212225	0.00184677	4	3	5	4	3	5	4	3	5	1	1	1	3	3	3	5	5	5	structural constituent
RPS4X	P62701;Q8TD47;P22090	29.597	0	107.8	P62701;Q8TD47;P22090	P62701	40S ribosomal protein S4, X isoform		13.2764	13.2918	13.0488	14.526	14.3772	14.52	13.6364	13.7599	13.8747	6.60285	7.2372	6.87849	0.00994558	0.0192039	8	5	7	8	5	7	8	5	7	7	7	7	5	5	5	8	8	8	structural constituent
VSNL1	P62760;Q9UM19	22.142	0	115.84	P62760;Q9UM19	P62760	Visinin-like protein 1		12.9996	12.7856	13.0572	14.0671	14.2959	14.0118	13.2631	13.2352	13.2535	6.47374	7.06246	6.62529	0.0285343	0.020026	10	7	8	10	7	8	10	7	8	14	15	15	5	5	5	9	9	9	other
RAB1A	P62820	22.677	0	140.44	P62820	P62820	Ras-related protein Rab-1A		14.2315	14.2476	14.0475	15.3618	15.3213	15.5943	14.6083	14.6499	14.5408	7.08778	7.7129	7.29983	0.0200029	0.0301635	8	9	8	8	9	8	3	4	4	16	16	16	13	13	13	7	7	7	enzyme
RAP1A	P62834	20.987	0	60.523	P62834	P62834	Ras-related protein Rap-1A		12.8102	12.7672	12.7479	13.9005	13.8824	13.9694	13.2893	13.3341	13.282	6.38755	6.95871	6.65089	0.0017883	0.00638475	3	4	4	3	4	4	1	2	2	5	5	5	4	4	4	4	4	4	enzyme
GNB1	P62873;P16520	37.377	0	323.31	P62873;P16520	P62873	Guanine nucleotide-binding protein G(I)/G(S)/G(T) subunit beta-1		12.6527	12.5749	12.6082	13.6499	13.7801	13.7997	13.1539	13.0964	13.0752	6.30597	6.87161	6.55425	0.00432605	0.0154013	7	7	6	7	7	6	5	4	3	6	6	6	5	6	6	6	6	6	enzyme
GNAS	P63092;Q5JWF2	45.664	0	32.61	P63092;Q5JWF2	P63092;Q5JWF2	Guanine nucleotide-binding protein G(s) subunit alpha isoforms short;Guanine nucleotide-binding protein G(s) subunit alpha isoforms XLas		12.489	12.5213	12.2678	13.8635	13.88	14.2409	12.8501	12.828	12.6733	6.21301	6.9974	6.3919	0.0228816	0.0337849	3	2	2	3	2	2	3	2	2	3	3	3	2	2	2	2	2	2	enzyme
GNAI1	P63096;P09471	40.361	0	74.004	P63096;P09471	P63096	Guanine nucleotide-binding protein G(i) subunit alpha-1		12.7509	12.7045	12.6027	13.9738	13.9536	14.1047	13.2762	13.3353	13.2996	6.34302	7.00535	6.65184	0.00636028	0.00848086	6	6	6	4	4	4	4	4	4	3	3	3	3	3	3	5	5	5	enzyme
ACTG1	P63261	41.792	0	323.31	P63261	P63261	Actin, cytoplasmic 2;Actin, cytoplasmic 2, N-terminally processed		17.0025	16.9238	16.8126	18.0325	18.1777	18.2532	17.4589	17.3881	17.4398	8.45648	9.07723	8.71447	0.0115347	0.0138629	16	14	15	16	14	15	1	1	1	77	82	80	57	63	57	63	68	68	structural constituent
UBE2I	P63279	18.007	0	19.924	P63279	P63279	SUMO-conjugating enzyme UBC9		11.5367	11.4797	11.3987	12.4515	12.3882	12.5561	11.8658	11.9466	11.8633	5.73584	6.23263	5.94596	0.00954856	0.0218608	2	3	2	2	3	2	2	3	2	3	3	3	1	1	1	2	2	2	enzyme
TUBB4B	P68371;Q3ZCM7	49.83	0	323.31	P68371;Q3ZCM7	P68371	Tubulin beta-4B chain		14.7924	14.7267	14.6058	15.8556	15.8742	15.9661	15.1733	15.2233	15.2573	7.35416	7.94931	7.609	0.00747285	0.000826904	10	10	10	10	10	10	1	1	1	19	19	19	18	18	18	20	21	20	enzyme
HIST2H3A	Q71DI3;Q16695;P68431	15.388	0.0044753	6.5751	Q71DI3;Q16695;P68431	Q71DI3;Q16695;P68431	Histone H3.2;Histone H3.1t;Histone H3.1		14.0605	14.0078	14.0415	15.3248	15.4346	15.4297	14.5655	14.5268	14.4822	7.0183	7.69819	7.26243	0.00147801	0.00692455	4	4	4	1	1	1	0	0	0	6	6	6	7	7	7	8	8	8	other
GTF2I	P78347;Q86UP8;Q6EKJ0	112.42	0	290.38	P78347;Q86UP8;Q6EKJ0	P78347	General transcription factor II-I		13.7753	13.7358	13.7744	15.0803	14.9464	15.0359	14.1517	14.3372	14.2127	6.88092	7.51043	7.11693	0.000638655	0.0197063	13	13	14	13	13	14	13	13	14	7	7	7	10	10	10	8	8	8	other
GSTO1	P78417	27.566	0	48.59	P78417	P78417	Glutathione S-transferase omega-1		11.2409	10.9848	11.191	12.0387	12.2385	12.1463	11.4766	11.5322	11.4221	5.56944	6.07057	5.73848	0.0228118	0.00801469	6	5	5	6	5	5	6	5	5	2	2	2	1	1	1	3	3	3	enzyme
PRKDC	P78527	469.08	0	323.31	P78527	P78527	DNA-dependent protein kinase catalytic subunit	PRKDC	16.3209	16.3257	16.312	17.5869	17.5157	17.5825	16.813	16.8664	16.8219	8.15976	8.78086	8.41687	0.000571881	0.00393367	75	63	76	75	63	76	75	63	76	52	52	52	46	47	46	42	42	42	enzyme
LACTB	P83111	60.693	0	106.28	P83111	P83111	Serine beta-lactamase-like protein LACTB, mitochondrial		12.8599	13.0298	12.7754	14.307	14.0006	14.3433	13.2565	13.3866	13.2719	6.44418	7.10847	6.6525	0.0258912	0.0309818	9	6	6	9	6	6	9	6	6	6	6	6	4	3	3	4	4	4	enzyme
RPL24	P83731	17.779	0	29.475	P83731	P83731	60S ribosomal protein L24		12.5528	12.2191	12.2933	13.3596	13.6644	13.5683	12.7932	12.8109	12.8467	6.17753	6.76537	6.40846	0.0369982	0.018527	3	2	3	3	2	3	3	2	3	1	1	1	1	1	1	2	2	2	structural constituent
SLC25A3	Q00325	40.094	0	53.854	Q00325	Q00325	Phosphate carrier protein, mitochondrial		13.4059	13.4833	13.2298	14.8783	14.7301	15.042	13.8009	13.9002	13.8171	6.6865	7.44174	6.9197	0.0164663	0.0158412	4	4	4	4	4	4	4	4	4	5	5	5	8	8	8	5	6	6	transporter
SPTBN1	Q01082;P11277	274.61	0	323.31	Q01082;P11277	Q01082	Spectrin beta chain, non-erythrocytic 1		17.01	16.9733	16.9078	18.0574	18.06	18.153	17.3982	17.4293	17.4052	8.48186	9.04506	8.70543	0.00395789	0.0040399	78	66	73	78	66	73	74	63	70	59	60	60	50	52	52	47	47	47	structural constituent
CAP1	Q01518	51.901	0	189.53	Q01518	Q01518	Adenylyl cyclase-associated protein 1		12.7619	12.8498	13.0115	14.0881	13.9756	13.7673	13.2781	13.3107	13.3264	6.43721	6.97182	6.65254	0.0331298	0.0350517	12	12	11	12	12	11	12	12	11	4	4	3	5	5	5	3	3	3	other
SLC7A5	Q01650	55.01	0	41.58	Q01650	Q01650	Large neutral amino acids transporter small subunit 1		9.86384	9.86103	9.70576	11.3888	11.3997	11.6024	10.2225	10.2794	10.1653	4.9051	5.73182	5.11119	0.00747941	0.0100853	3	2	2	3	2	2	3	2	2	1	1	1	2	2	1	1	1	1	transporter
CYP27A1	Q02318	60.234	0	154.41	Q02318	Q02318	Sterol 26-hydroxylase, mitochondrial		12.4524	12.3913	12.6701	13.5733	13.676	13.3841	12.9265	12.8765	12.9019	6.25232	6.77225	6.45082	0.0382101	0.0286535	7	4	9	7	4	9	7	4	9	7	7	7	3	4	3	5	5	5	enzyme
RPL18A	Q02543	20.762	0	114.05	Q02543	Q02543	60S ribosomal protein L18a		12.4638	12.2742	12.5062	13.3906	13.5077	13.3595	12.6892	12.7511	12.6652	6.20736	6.70963	6.35092	0.0183355	0.00141229	3	3	4	3	3	4	3	3	4	5	5	5	4	4	4	2	2	2	structural constituent
SLC25A11	Q02978	34.061	0	169.08	Q02978	Q02978	Mitochondrial 2-oxoglutarate/malate carrier protein		12.1211	11.7102	12.0496	13.1131	13.2092	13.1622	12.4583	12.7044	12.4791	5.98015	6.58075	6.27365	0.0223907	0.012549	3	4	3	3	4	3	3	4	3	3	3	3	1	1	1	2	2	2	transporter
TAP1	Q03518	87.217	0	53.693	Q03518	Q03518	Antigen peptide transporter 1		11.2607	11.2825	10.9467	12.0556	12.0982	12.3536	11.3006	11.2605	11.318	5.58165	6.08456	5.64653	0.049132	0.012115	3	4	3	3	4	3	3	4	3	2	2	2	2	2	2	3	3	3	transporter
EIF4G1	Q04637	175.49	0	189.43	Q04637	Q04637	Eukaryotic translation initiation factor 4 gamma 1		13.0556	12.9917	12.912	13.9188	13.9663	14.1001	13.4179	13.398	13.3491	6.49322	6.99754	6.69417	0.0121045	0.0226885	13	11	15	13	11	15	12	10	14	9	9	9	4	4	4	3	3	3	other
YWHAH	Q04917	28.218	0	269.6	Q04917	Q04917	14-3-3 protein eta		13.7381	13.5531	13.668	14.9554	15.0262	14.8775	13.9736	14.0967	14.1496	6.82652	7.47652	7.03666	0.00594376	0.0117413	6	6	6	6	6	6	6	6	6	5	5	5	4	4	4	7	7	7	other
CKAP4	Q07065;Q96NL0	66.022	0	323.31	Q07065;Q96NL0	Q07065	Cytoskeleton-associated protein 4		15.5421	15.5336	15.4836	16.9783	16.9704	17.0819	15.7821	15.8169	15.7377	7.75988	8.5051	7.88944	0.00179905	0.00347715	27	26	29	27	26	29	27	26	29	47	61	53	31	42	35	42	52	45	other
SLC20A2	Q08357	70.392	0	13.049	Q08357	Q08357	Sodium-dependent phosphate transporter 2		10.7538	10.6583	10.649	11.9632	11.9513	11.6786	11.1994	11.2928	11.513	5.51017	6.09885	5.8342	0.0244762	0.0421238	2	2	0	2	2	0	2	2	0	2	2	2	1	1	1	0	0	0	transporter
CD47	Q08722	35.213	0	13.841	Q08722	Q08722	Leukocyte surface antigen CD47		11.9627	11.8996	11.9621	13.157	13.1727	13.1245	12.2927	12.3248	12.3243	5.97075	6.57571	6.15697	0.00101033	0.000804074	2	2	2	2	2	2	2	2	2	1	1	1	1	1	1	2	2	2	kinase
NCBP1	Q09161	91.838	0	118.54	Q09161	Q09161	Nuclear cap-binding protein subunit 1		11.4291	11.7221	11.6872	12.8978	12.6689	12.6524	12.1034	12.0149	12.0292	5.80639	6.36984	6.0246	0.0298921	0.00768761	7	5	5	7	5	5	7	5	5	3	3	3	2	2	2	1	1	1	other
GALNT1	Q10472;Q8IUC8	64.218	0	223.65	Q10472;Q8IUC8	Q10472	Polypeptide N-acetylgalactosaminyltransferase 1;Polypeptide N-acetylgalactosaminyltransferase 1 soluble form		13.5682	13.5826	13.6628	14.7308	14.7184	14.6719	14.0179	14.0028	14.0163	6.80227	7.3535	7.00615	0.00246042	0.000955895	7	6	7	7	6	7	7	6	7	4	4	4	3	3	3	8	8	8	enzyme
ILF2	Q12905	43.062	0	176.24	Q12905	Q12905	Interleukin enhancer-binding factor 2		11.9883	11.8336	11.4462	13.2924	13.4519	13.5817	12.4748	12.4576	12.6806	5.87802	6.72101	6.26883	0.0272792	0.00388027	7	4	4	7	4	4	7	4	4	6	6	6	3	3	3	2	2	2	other
ECH1	Q13011	35.816	0	61.505	Q13011	Q13011	Delta(3,5)-Delta(2,4)-dienoyl-CoA isomerase, mitochondrial		11.9217	12.0244	12.1438	13.3595	13.1369	13.1071	12.506	12.6467	12.5852	6.01498	6.60058	6.28966	0.0195956	0.0455876	5	5	6	5	5	6	5	5	6	1	1	1	2	2	2	6	6	6	enzyme
PRKAA1	Q13131	64.009	0	35.072	Q13131	Q13131	5-AMP-activated protein kinase catalytic subunit alpha-1	AMPK1	11.5509	11.5916	11.4805	13.1439	13.0335	13.093	12.0647	12.1345	12.1925	5.77049	6.54508	6.06529	0.00163581	0.00644373	2	1	2	2	1	2	2	1	2	1	1	1	1	1	1	1	2	2	enzyme
SRSF9	Q13242	25.542	0	72.544	Q13242	Q13242	Serine/arginine-rich splicing factor 9		13.7419	13.6232	13.7607	14.9244	15.0559	15.0403	14.0003	14.0135	13.8782	6.8543	7.50343	6.982	0.00382664	0.00876986	4	6	9	4	6	9	4	6	9	7	7	7	7	7	7	7	7	7	other
TRIM28	Q13263	88.549	0	323.31	Q13263	Q13263	Transcription intermediary factor 1-beta	TRIM28	14.2443	14.2794	14.2573	15.3674	15.3157	15.3378	14.7151	14.7395	14.7517	7.13017	7.67016	7.36772	0.000790664	0.00250225	12	11	13	12	11	13	12	11	13	10	10	10	7	9	8	12	13	12	enzyme
NNT	Q13423	113.89	0	289.24	Q13423	Q13423	NAD(P) transhydrogenase, mitochondrial		14.1192	13.9466	14.0291	15.3023	15.3984	15.5022	14.5511	14.6342	14.4482	7.01582	7.70048	7.27225	0.00561976	0.0219198	17	14	19	17	14	19	17	14	19	7	7	7	6	6	6	12	12	12	enzyme
TMED1	Q13445	25.206	0	78.534	Q13445	Q13445	Transmembrane emp24 domain-containing protein 1		12.0467	11.9578	12.271	13.3321	13.4154	13.2508	12.4311	12.4605	12.2882	6.04592	6.66637	6.19663	0.0191032	0.00250998	3	3	2	3	3	2	3	3	2	7	7	7	4	6	4	2	2	2	other
SNW1	Q13573	61.494	0	181.67	Q13573	Q13573	SNW domain-containing protein 1		12.822	12.7529	12.8478	13.903	14.0649	13.9616	13.3661	13.2783	13.2696	6.40379	6.98825	6.65234	0.00534098	0.0160488	10	7	7	10	7	7	10	7	7	5	5	5	2	2	2	4	4	4	transcription regulator
RAB32	Q13637;P57729	24.997	0	102.39	Q13637;P57729	Q13637	Ras-related protein Rab-32		13.0538	13.0673	13.0427	14.2479	14.1913	14.325	13.6301	13.6704	13.5846	6.52731	7.12735	6.81418	0.00224797	0.0157189	5	3	5	5	3	5	4	3	5	3	3	3	2	2	2	4	4	4	enzyme
CKAP5	Q14008	225.49	0	222.15	Q14008	Q14008	Cytoskeleton-associated protein 5		14.0077	13.9294	13.9683	14.9199	15.0174	15.0797	14.3791	14.386	14.2737	6.98424	7.50284	7.17313	0.00423589	0.0228449	19	23	16	19	23	16	19	23	16	6	6	6	9	9	9	11	11	11	enzyme
CIRBP	Q14011	18.648	0	39.097	Q14011	Q14011	Cold-inducible RNA-binding protein		11.9553	12.0762	12.0321	13.1638	13.0763	12.9911	12.2534	12.25	12.3515	6.01059	6.53854	6.14249	0.00670547	0.0134821	2	2	2	2	2	2	2	2	2	1	1	1	3	3	3	2	2	2	other
HNRNPD	Q14103	38.434	0	188.42	Q14103	Q14103	Heterogeneous nuclear ribonucleoprotein D0		14.0607	13.9751	14.0835	15.2487	15.2314	15.1825	14.5704	14.6557	14.5902	7.01987	7.61043	7.30273	0.00206549	0.00322936	4	4	5	4	4	5	4	4	5	9	9	9	8	8	8	6	6	6	other
FKBP8	Q14318	44.561	0	323.31	Q14318	Q14318	Peptidyl-prolyl cis-trans isomerase FKBP8		12.6625	12.6729	12.8186	14.5022	14.3656	14.1153	12.9938	13.1297	13.2333	6.35901	7.16384	6.55947	0.0124126	0.0293748	7	8	7	7	8	7	7	8	7	12	14	11	4	6	6	7	7	7	enzyme
MCM6	Q14566	92.888	0	290.16	Q14566	Q14566	DNA replication licensing factor MCM6		14.2261	14.0868	14.0079	15.4223	15.5747	15.6288	14.6206	14.5938	14.6295	7.05347	7.77096	7.30731	0.00968836	0.00586506	15	13	15	15	13	15	15	13	15	10	10	10	6	6	6	8	8	8	enzyme
PUM1	Q14671	126.47	0	61.774	Q14671	Q14671	Pumilio homolog 1		12.8237	12.9149	12.7907	13.9947	13.9795	14.0195	13.3357	13.2672	13.3512	6.42155	6.99894	6.65901	0.00263557	0.00246041	4	5	6	4	5	6	1	2	4	3	3	3	4	4	4	5	5	5	other
RRP1B	Q14684	84.427	0	107.21	Q14684	Q14684	Ribosomal RNA processing protein 1 homolog B		13.1828	13.0085	12.847	13.9177	13.9979	14.1584	13.3514	13.4705	13.4617	6.50639	7.01235	6.71393	0.0369872	0.00961083	7	7	10	7	7	10	7	7	10	4	4	4	4	4	4	6	7	7	transcription regulator
LBR	Q14739	70.702	0	91.856	Q14739	Q14739	Lamin-B receptor		13.1222	13.0073	13.2508	14.5115	14.6866	14.394	13.4277	13.3938	13.4326	6.56339	7.26534	6.70902	0.0170368	0.0133722	5	5	7	5	5	7	5	5	7	4	4	4	5	5	5	3	3	3	enzyme
SPCS2	Q15005	25.003	0	260.17	Q15005	Q15005	Signal peptidase complex subunit 2		10.8499	11.1334	10.644	12.4114	12.1633	12.4794	11.1715	11.2849	11.4258	5.43789	6.17567	5.64703	0.0357909	0.00932588	5	5	5	5	5	5	5	5	5	1	2	1	3	3	3	2	3	2	enzyme
SLC39A14	Q15043	54.212	0	46.477	Q15043	Q15043	Zinc transporter ZIP14		10.4147	10.297	10.1489	11.7779	11.7634	11.8402	10.859	10.9611	10.9948	5.14343	5.89692	5.46914	0.00561224	0.002929	2	2	1	2	2	1	2	2	1	4	4	4	2	2	2	1	1	1	transporter
PLEC	Q15149	531.78	0	323.31	Q15149	Q15149	Plectin		16.8234	16.8415	16.8363	17.888	17.862	17.8974	17.2895	17.2844	17.2637	8.41687	8.94122	8.63959	0.000244213	0.00138701	96	83	95	96	83	95	93	80	94	46	46	46	42	42	42	48	48	48	structural constituent
PON2	Q15165	39.38	0	84.987	Q15165	Q15165	Serum paraoxonase/arylesterase 2		10.2108	10.2513	10.1378	11.3978	11.4325	11.507	10.5516	10.4575	10.4688	5.09999	5.72287	5.24633	0.00330115	0.00641348	2	2	2	2	2	2	2	2	2	3	3	3	1	2	1	1	1	1	enzyme
NONO	Q15233	54.231	0	323.31	Q15233	Q15233	Non-POU domain-containing octamer-binding protein		14.9991	14.8913	14.9635	16.0645	16.1041	16.1151	15.4056	15.454	15.3861	7.47565	8.04728	7.70762	0.0017612	0.0022895	17	15	16	16	14	15	15	13	14	25	26	26	16	19	19	17	17	17	other
TMED2	Q15363	22.761	0	58.052	Q15363	Q15363	Transmembrane emp24 domain-containing protein 2		9.83492	9.94962	10.3042	11.7587	11.6551	11.5818	10.5365	10.5343	10.179	5.18146	5.99928	5.37497	0.035475	0.0167109	4	4	4	4	4	4	4	4	4	3	3	3	1	1	1	0	0	0	other
DHCR24	Q15392	60.101	0	47.527	Q15392	Q15392	Delta(24)-sterol reductase		12.6633	12.7942	12.7967	14.1294	14.0707	14.0149	13.3398	13.2809	13.3444	6.3757	7.03582	6.66085	0.00385664	0.00392941	5	4	5	5	4	5	5	4	5	3	3	3	4	4	4	4	4	4	enzyme
SEC23B	Q15437	86.478	0	61.063	Q15437	Q15437	Protein transport protein Sec23B		10.9038	10.946	10.9741	12.071	12.1695	12.1816	11.4673	11.373	11.3378	5.47067	6.07035	5.69634	0.000206707	0.0137204	3	6	5	2	6	4	2	6	4	1	1	1	1	1	1	2	2	2	other
SF1	Q15637	68.329	0	45.601	Q15637	Q15637	Splicing factor 1		12.1842	12.1956	12.372	13.5908	13.6445	13.3919	12.5354	12.4923	12.5573	6.12529	6.7712	6.26415	0.0145496	0.012881	3	3	3	3	3	3	3	3	3	3	3	3	2	2	2	4	4	4	transcription regulator
ELAVL1	Q15717	36.091	0	183.84	Q15717	Q15717	ELAV-like protein 1		13.7704	13.5696	13.6163	14.7294	14.8133	14.7499	13.9292	14.0689	14.0977	6.82607	7.3821	7.01596	0.00844721	0.00708737	6	7	6	6	7	6	6	7	6	5	5	5	6	7	7	9	9	9	other
SLC1A5	Q15758	56.598	0	64.585	Q15758	Q15758	Neutral amino acid transporter B(0)		12.725	12.5721	12.7738	14.0095	14.1193	13.9952	13.2676	13.2823	13.2568	6.34516	7.02067	6.63446	0.00788536	0.00313224	6	5	4	6	5	4	6	5	4	3	3	3	1	2	2	6	6	6	transporter
NDUFA9	Q16795	42.509	0	106.65	Q16795	Q16795	NADH dehydrogenase [ubiquinone] 1 alpha subcomplex subunit 9, mitochondrial		13.8302	13.7537	13.7568	14.7573	14.854	14.9625	14.0386	14.0292	13.8939	6.89011	7.42895	6.99362	0.00692512	0.0240065	6	5	4	6	5	4	6	5	4	7	7	7	4	4	4	3	3	3	enzyme
CYP51A1	Q16850	56.805	0	161.91	Q16850	Q16850	Lanosterol 14-alpha demethylase		12.822	12.8378	12.9299	14.1278	14.0996	14.0545	13.3727	13.367	13.3178	6.43163	7.04698	6.67625	0.00279614	7.52495e-05	10	9	7	10	9	7	10	9	7	13	13	13	8	8	8	9	9	9	enzyme
IMMT	Q16891	83.677	0	323.31	Q16891	Q16891	MICOS complex subunit MIC60		14.8906	14.7245	14.8111	16.0077	15.9863	16.0722	15.2073	15.3972	15.2222	7.40437	8.01103	7.63778	0.0021991	0.014606	19	19	18	19	19	18	19	19	18	14	14	14	13	13	13	12	12	12	other
INF2	Q27J81	135.62	0	204.83	Q27J81	Q27J81	Inverted formin-2		10.8476	10.7683	10.5179	12.0626	12.1197	12.1043	11.1465	11.1482	11.3801	5.35565	6.04776	5.61246	0.00742741	0.0104759	7	6	7	7	6	7	7	6	7	4	4	4	2	2	2	1	1	1	other
ALG11	Q2TAA5	55.65	0	19.875	Q2TAA5	Q2TAA5	GDP-Man:Man(3)GlcNAc(2)-PP-Dol alpha-1,2-mannosyltransferase		10.1389	10.0778	9.9229	11.7785	11.8226	11.7842	10.3465	10.4021	10.5528	5.02326	5.89755	5.21689	0.00163046	0.00466385	2	2	2	2	2	2	2	2	2	1	1	1	1	1	1	1	1	1	enzyme
GLYR1	Q49A26	60.547	0	62.103	Q49A26	Q49A26	Putative oxidoreductase GLYR1		11.3644	11.2488	11.1641	12.1343	12.37	12.38	11.5813	11.4919	11.5367	5.62955	6.1474	5.76833	0.0197701	0.023932	4	4	4	4	4	4	4	4	4	2	2	2	2	2	2	1	1	1	other
HSD17B12	Q53GQ0	34.324	0	41.653	Q53GQ0	Q53GQ0	Very-long-chain 3-oxoacyl-CoA reductase		11.4365	11.3489	11.4075	12.6702	12.8031	12.713	11.8846	11.805	11.8828	5.69881	6.3644	5.92874	0.00334266	0.0114626	4	3	2	4	3	2	4	3	2	3	3	3	1	1	1	2	2	2	enzyme
TMEM97	Q5BJF2	20.848	0	23.246	Q5BJF2	Q5BJF2	Transmembrane protein 97		11.8392	11.5508	11.5566	12.8531	13.0813	13.0751	12.1123	12.1942	12.1728	5.82443	6.50158	6.0799	0.0225068	0.00379311	3	2	2	3	2	2	3	2	2	3	3	3	4	4	4	2	2	2	other
ZNF326	Q5BKZ1	65.653	0	195.23	Q5BKZ1	Q5BKZ1	DBIRD complex subunit ZNF326		12.6368	12.5504	12.5476	13.8593	13.7496	13.8738	12.5868	12.819	12.6686	6.28912	6.91378	6.34575	0.00128362	0.0110848	8	6	9	8	6	9	8	6	9	5	5	5	5	5	5	5	5	5	other
PIGG	Q5H8A4	108.17	0	14.976	Q5H8A4	Q5H8A4	GPI ethanolamine phosphate transferase 2		10.1844	10.2015	9.9039	11.0219	11.0686	11.3412	10.5797	10.5211	10.5158	5.04831	5.57197	5.26942	0.0450409	0.0459989	2	2	2	2	2	2	2	2	2	2	2	2	3	3	3	1	1	1	enzyme
EMC4	Q5J8M3	20.086	0	83.123	Q5J8M3	Q5J8M3	ER membrane protein complex subunit 4		11.8271	11.7083	11.7722	13.0052	13.0799	13.119	12.2231	12.2536	12.1528	5.8846	6.53403	6.10492	0.00260589	0.00765078	2	2	5	2	2	5	2	2	5	3	3	3	2	2	2	2	2	2	other
MIA3	Q5JRA6	213.7	0	323.31	Q5JRA6	Q5JRA6	Melanoma inhibitory activity protein 3		11.9625	11.6336	11.689	12.7099	12.983	12.9985	12.0964	12.1386	12.0836	5.88085	6.44857	6.0531	0.0388139	0.0148729	20	13	14	20	13	14	20	13	14	2	2	2	2	2	2	4	4	4	other
HP1BP3	Q5SSJ5	61.206	0	323.31	Q5SSJ5	Q5SSJ5	Heterochromatin protein 1-binding protein 3		13.2637	13.3405	13.2983	14.5676	14.3374	14.4517	13.7472	13.9123	13.8504	6.65042	7.22611	6.91831	0.00883402	0.0476143	9	8	9	9	8	9	9	8	9	3	3	3	4	4	4	7	7	7	other
NXN	Q6DKJ4	48.392	0	78.752	Q6DKJ4	Q6DKJ4	Nucleoredoxin		11.6181	11.449	11.8304	13.2595	13.3662	12.936	12.1617	12.2343	12.2631	5.81625	6.59361	6.10985	0.0326871	0.0288249	5	4	5	5	4	5	5	4	5	1	1	1	1	1	1	1	1	1	enzyme
KIAA1161	Q6NSJ0;REV__P78318	81.086	0	52.104	Q6NSJ0;REV__P78318	Q6NSJ0	Uncharacterized family 31 glucosidase KIAA1161		11.8084	11.8212	11.9388	13.2055	13.1471	13.0937	12.2384	12.3139	12.2154	5.92806	6.57439	6.12794	0.00432464	0.00196869	6	5	6	6	5	6	6	5	6	1	1	1	1	1	1	1	1	1	other
ESRP1	Q6NXG1	75.585	0	182.83	Q6NXG1	Q6NXG1	Epithelial splicing regulatory protein 1		13.0109	12.9886	12.9274	14.2354	14.24	14.3929	13.5663	13.5775	13.4713	6.48781	7.14472	6.76917	0.00488465	0.0211559	8	6	8	8	6	8	7	5	7	6	6	6	4	4	4	3	3	3	other
C3orf33	Q6P1S2	33.765	0	62.992	Q6P1S2	Q6P1S2	Protein C3orf33		11.4613	11.7112	11.6512	12.9298	12.5997	12.6547	11.6956	11.8054	11.7772	5.80396	6.36402	5.87971	0.0332156	0.0249702	7	6	7	7	6	7	7	6	7	2	2	2	2	2	2	3	3	3	other
ZC3H14	Q6PJT7	82.875	0	105.16	Q6PJT7	Q6PJT7	Zinc finger CCCH domain-containing protein 14		11.8255	11.7034	11.8367	12.8853	12.8772	12.8035	12.0681	12.1569	12.1204	5.89426	6.42765	6.05757	0.00402524	0.00452623	8	3	7	8	3	7	8	3	7	4	4	4	1	1	1	3	3	3	other
TMEM205	Q6UW68	21.198	0	30.111	Q6UW68	Q6UW68	Transmembrane protein 205		10.1418	10.454	10.0104	11.3527	11.0149	11.3488	10.1731	10.2071	10.3021	5.26769	5.78604	5.2804	0.0333853	0.0409041	3	2	2	3	2	2	3	2	2	1	1	1	0	0	0	2	2	2	other
HACD2	Q6Y1H2	28.368	0	60.763	Q6Y1H2	Q6Y1H2	Very-long-chain (3R)-3-hydroxyacyl-CoA dehydratase 2		13.2247	13.3616	13.1294	14.3868	14.2877	14.4816	13.4955	13.4949	13.4952	6.61928	7.1927	6.7476	0.0165858	0.00404625	3	4	3	3	4	3	3	4	3	3	3	3	5	5	5	2	2	2	enzyme
SND1	Q7KZF4	102	0	323.31	Q7KZF4	Q7KZF4	Staphylococcal nuclease domain-containing protein 1		14.9128	15.0357	14.9423	15.9693	15.935	16.0624	15.5021	15.3955	15.3612	7.48179	7.99445	7.7098	0.0061359	0.0193028	25	18	17	25	18	17	25	18	17	18	18	18	15	14	15	14	13	14	enzyme
BZW1	Q7L1Q6	48.043	0	126.5	Q7L1Q6	Q7L1Q6	Basic leucine zipper and W2 domain-containing protein 1		11.9877	12.0967	11.9294	13.2559	13.1181	13.2248	12.4792	12.5357	12.5938	6.0023	6.5998	6.26811	0.00769523	0.0097162	4	4	4	4	4	4	4	4	4	2	2	2	3	3	3	2	2	2	other
ERMP1	Q7Z2K6	100.23	0	56.982	Q7Z2K6	Q7Z2K6	Endoplasmic reticulum metallopeptidase 1		11.2609	11.1963	11.1203	12.738	12.515	12.7455	11.3008	11.628	11.4576	5.59625	6.33308	5.73106	0.00442503	0.0248974	5	4	7	5	4	7	5	4	7	2	2	2	2	2	2	3	3	3	enzyme
NUP54	Q7Z3B4	55.435	0	183.99	Q7Z3B4	Q7Z3B4	Nucleoporin p54		11.3952	11.4318	11.3995	12.5364	12.5814	12.462	11.7373	11.6013	11.7981	5.70442	6.26329	5.85611	0.000732415	0.025587	8	3	4	8	3	4	8	3	4	6	6	6	1	1	1	2	2	2	structural constituent
MAVS	Q7Z434	56.527	0	323.31	Q7Z434	Q7Z434	Mitochondrial antiviral-signaling protein		12.4214	12.3525	12.3332	13.4064	13.2982	13.4922	12.5789	12.7728	12.6329	6.18452	6.69947	6.33078	0.00540026	0.0255983	8	9	9	8	9	9	8	9	9	6	7	6	4	5	6	11	13	11	other
GOLGA7	Q7Z5G4	15.824	0	25.244	Q7Z5G4	Q7Z5G4	Golgin subfamily A member 7		11.5391	11.6371	11.6542	12.898	12.7273	12.8654	12.1178	12.1703	12.0091	5.80506	6.41513	6.04955	0.00463527	0.0208928	3	2	3	3	2	3	2	2	2	3	3	3	2	2	2	2	2	2	other
TMED4	Q7Z7H5	25.943	0	36.846	Q7Z7H5	Q7Z7H5	Transmembrane emp24 domain-containing protein 4		10.3468	10.4039	10.831	11.5829	11.5053	10.9749	10.837	10.8564	10.9066	5.43027	5.84387	5.6	0.0312581	0.0363425	5	2	3	3	1	1	3	1	1	2	2	2	1	1	1	0	0	0	other
CAND1	Q86VP6;O75155	136.37	0	145.73	Q86VP6;O75155	Q86VP6	Cullin-associated NEDD8-dissociated protein 1		12.3715	12.4515	12.5495	13.6836	13.5478	13.4952	12.7608	12.7961	12.7551	6.22873	6.78777	6.38534	0.0119756	0.00604171	10	9	10	10	9	10	10	9	10	3	3	3	2	2	2	3	3	3	other
ZC3HC1	Q86WB0	55.261	0	62.378	Q86WB0	Q86WB0	Nuclear-interacting partner of ALK		10.7388	10.6229	10.6623	11.6407	11.7942	11.755	11.1323	11.0816	11.1165	5.33732	5.86498	5.55509	0.00766582	0.0134248	3	3	5	3	3	5	3	3	5	1	1	1	1	1	1	3	3	3	other
DCUN1D3	Q8IWE4	34.291	0	44.789	Q8IWE4	Q8IWE4	DCN1-like protein 3		10.857	10.8547	10.736	11.972	12.0416	11.8782	11.1093	11.0565	11.268	5.40794	5.98196	5.5723	0.000495583	0.0282733	3	2	2	3	2	2	3	2	2	2	2	2	2	2	2	1	1	1	other
PNPLA6	Q8IY17;Q6ZV29	150.95	0	108.36	Q8IY17;Q6ZV29	Q8IY17	Neuropathy target esterase		12.8226	12.7608	12.9772	14.0915	14.1246	13.893	13.1564	13.1814	13.1986	6.42677	7.01819	6.58939	0.0178445	0.0109092	10	5	12	10	5	12	10	5	12	5	5	5	4	4	4	5	5	5	enzyme
RDH10	Q8IZV5	38.087	0	33.59	Q8IZV5	Q8IZV5	Retinol dehydrogenase 10		11.5112	11.4041	11.6116	12.7778	13.0175	12.7125	11.9847	11.8427	11.945	5.75448	6.41798	5.96207	0.0185469	0.0357455	4	2	3	4	2	3	4	2	3	3	3	3	1	1	1	4	4	4	enzyme
NUP93	Q8N1F7	93.487	0	291.33	Q8N1F7	Q8N1F7	Nuclear pore complex protein Nup93		14.0779	13.9576	13.9506	15.2497	15.2334	15.3248	14.499	14.6325	14.5642	6.99768	7.63464	7.28261	0.00300303	0.00697032	14	15	15	14	15	15	14	15	15	9	9	9	5	5	5	8	8	8	structural constituent
PNKD	Q8N490	42.875	0	89.801	Q8N490	Q8N490	Probable hydrolase PNKD		11.4684	11.5165	11.7455	12.8226	12.6941	12.4591	11.8265	11.9268	11.8656	5.78839	6.3293	5.93648	0.0413739	0.0255128	4	4	5	4	4	5	4	4	5	4	4	4	2	2	2	2	2	2	enzyme
SRBD1	Q8N5C6	111.77	0	64.853	Q8N5C6	Q8N5C6	S1 RNA-binding domain-containing protein 1		11.6427	11.5174	11.5902	12.502	12.6211	12.6515	12.0438	12.0137	11.9196	5.79172	6.29575	5.99618	0.00637161	0.0240656	5	2	3	5	2	3	5	2	3	2	2	2	1	1	1	2	2	2	structural constituent
NGEF	Q8N5V2	82.495	0	52.632	Q8N5V2	Q8N5V2	Ephexin-1		10.6477	10.6718	10.6631	12.3938	12.1465	12.1634	10.8502	11.1531	11.1554	5.4971	6.28395	5.6931	0.00766985	0.000626903	2	5	7	2	5	7	2	5	7	0	0	0	1	1	1	3	3	3	other
XXYLT1	Q8NBI6	43.806	0	87.709	Q8NBI6	Q8NBI6	Xyloside xylosyltransferase 1		11.0567	11.0635	10.884	12.1673	12.0473	12.2818	11.334	11.4088	11.3661	5.50069	6.08274	5.68482	0.0150056	0.0134086	6	3	4	6	3	4	6	3	4	4	4	4	1	1	1	3	3	3	enzyme
RDH13	Q8NBN7	35.932	0	23.191	Q8NBN7	Q8NBN7	Retinol dehydrogenase 13		11.2249	11.1562	11.3462	12.7868	12.8172	12.817	12.1408	12.1865	12.0105	5.62122	6.40351	6.0563	0.00173619	0.010222	2	2	3	2	2	3	2	2	3	1	1	1	1	1	1	2	2	2	enzyme
HSD17B11	Q8NBQ5	32.935	0	101.15	Q8NBQ5	Q8NBQ5	Estradiol 17-beta-dehydrogenase 11		11.2442	11.381	11.5332	12.7527	12.6051	12.5532	11.979	11.9954	11.8329	5.69307	6.3185	5.96788	0.0178065	0.00580603	6	6	5	6	6	5	6	6	5	4	4	4	4	4	4	1	1	1	enzyme
TXNDC5	Q8NBS9	47.628	0	293.38	Q8NBS9	Q8NBS9	Thioredoxin domain-containing protein 5		14.0374	14.0526	14.1013	15.2429	15.187	15.1676	14.614	14.6235	14.6085	7.03187	7.5996	7.30768	0.00181036	0.00207861	13	11	10	13	11	10	13	11	10	16	16	16	6	6	6	6	6	6	enzyme
SCCPDH	Q8NBX0	47.151	0	41.934	Q8NBX0	Q8NBX0	Saccharopine dehydrogenase-like oxidoreductase		11.7355	11.7876	11.735	13.6524	13.5769	13.6421	12.0034	12.0585	11.9547	5.87634	6.8119	6.00276	0.000661281	0.000970658	3	3	3	3	3	3	3	3	3	4	4	4	3	3	3	2	2	2	enzyme
LEMD2	Q8NC56	56.974	0	117.84	Q8NC56	Q8NC56	LEM domain-containing protein 2		12.5414	12.3325	12.4653	13.9284	14.0426	13.9062	12.9346	13.0139	13.0623	6.2232	6.97954	6.5018	0.00617959	0.00550137	8	6	12	8	6	12	8	6	12	4	4	4	1	1	1	9	9	9	other
SLC35B2	Q8TB61	47.514	0	32.584	Q8TB61	Q8TB61	Adenosine 3-phospho 5-phosphosulfate transporter 1		11.6675	11.6166	11.4947	12.7603	12.878	13.0764	11.8073	11.7834	11.6738	5.79647	6.45245	5.87741	0.0152266	0.0208094	4	4	4	4	4	4	4	4	4	1	1	1	1	1	1	1	1	1	transporter
C18orf32	Q8TCD1	8.6693	0	44.952	Q8TCD1	Q8TCD1	UPF0729 protein C18orf32		12.4941	12.5476	12.6414	13.9096	13.5704	13.683	12.5269	12.8714	12.616	6.28053	6.86052	6.33571	0.0165929	0.0441896	3	3	1	3	3	1	3	3	1	2	3	2	4	4	4	2	2	2	other
STT3B	Q8TCJ2	93.673	0	48.165	Q8TCJ2	Q8TCJ2	Dolichyl-diphosphooligosaccharide--protein glycosyltransferase subunit STT3B		11.335	11.4607	11.2727	13.5431	13.2152	13.37	11.3056	11.6157	11.5778	5.67806	6.68805	5.74985	0.0063119	0.0142087	5	4	5	4	3	4	4	3	4	1	1	1	2	2	2	2	2	2	enzyme
SCARB1	Q8WTV0	60.877	0	30.464	Q8WTV0	Q8WTV0	Scavenger receptor class B member 1		11.4283	11.4412	11.3174	12.7053	12.6176	12.7316	11.6711	11.7605	11.7685	5.69782	6.34242	5.86669	0.00368384	0.0036799	4	2	3	4	2	3	4	2	3	2	2	2	3	3	3	3	3	3	kinase
PTPMT1	Q8WUK0	22.843	0	52.951	Q8WUK0	Q8WUK0	Phosphatidylglycerophosphatase and protein-tyrosine phosphatase 1		13.0542	13.007	12.9666	14.0193	14.054	14.1263	13.2403	13.2805	13.2201	6.50463	7.03326	6.62348	0.00372924	0.00436102	4	4	3	4	4	3	4	4	3	3	3	3	4	4	4	4	4	4	enzyme
NUP133	Q8WUM0	128.98	0	196.23	Q8WUM0	Q8WUM0	Nuclear pore complex protein Nup133		12.8476	12.8203	12.9072	14.0669	13.9841	13.9665	13.3586	13.4272	13.3753	6.42919	7.00293	6.69352	0.00235723	0.00774661	10	9	8	10	9	8	10	9	8	6	6	6	3	3	3	5	5	5	structural constituent
THEM6	Q8WUY1	23.865	0	45.236	Q8WUY1	Q8WUY1	Protein THEM6		12.8593	12.6967	12.6416	13.7069	13.8389	13.8024	12.8832	12.9544	13.0156	6.36627	6.89136	6.47554	0.0128087	0.00268315	5	6	6	5	6	6	5	6	6	5	5	5	11	11	11	6	7	7	other
C2orf47	Q8WWC4	32.544	0	42.423	Q8WWC4	Q8WWC4	Uncharacterized protein C2orf47, mitochondrial		11.301	11.288	11.1682	12.3442	12.3636	12.4351	11.562	11.5447	11.5579	5.62622	6.19049	5.77744	0.00489495	0.00170439	6	3	2	6	3	2	6	3	2	3	3	3	2	2	2	2	2	2	other
LMO7	Q8WWI1	192.69	0	60.338	Q8WWI1	Q8WWI1	LIM domain only protein 7		11.8506	11.8415	11.941	12.7229	13.1489	13.0969	12.6538	12.3398	12.2688	6.10552	6.66144	6.37708	0.04522	0.000937915	6	3	5	6	3	5	6	3	5	0	0	0	1	1	1	3	3	3	enzyme
SLC44A1	Q8WWI5	73.301	0	78.244	Q8WWI5	Q8WWI5	Choline transporter-like protein 1		11.0398	10.8129	11.2485	12.4969	12.807	12.3602	11.5618	11.5073	11.5356	5.51687	6.27736	5.76745	0.0398206	0.0309296	2	1	3	2	1	3	2	1	3	1	1	1	1	1	1	3	3	3	transporter
ATXN2L	Q8WWM7	113.37	0	122.35	Q8WWM7	Q8WWM7	Ataxin-2-like protein		13.1481	13.0835	13.0092	14.1088	14.0627	14.2117	13.4649	13.5752	13.509	6.54013	7.06387	6.75819	0.00754265	0.0140791	7	6	10	7	6	10	6	5	9	3	3	3	3	3	3	6	6	6	other
PSPC1	Q8WXF1	58.743	0	107.51	Q8WXF1	Q8WXF1	Paraspeckle component 1		13.1757	13.1384	13.2211	14.2849	14.3524	14.2514	13.4944	13.4769	13.4869	6.58919	7.14811	6.74303	0.00324753	0.00383401	6	7	7	5	6	6	5	6	6	5	5	5	4	4	4	4	4	4	other
DNAJC9	Q8WXX5	29.909	0	37.194	Q8WXX5	Q8WXX5	DnaJ homolog subfamily C member 9		12.2512	12.3317	12.2321	13.6073	13.5722	13.5762	12.7877	12.736	12.8244	6.13584	6.79261	6.39134	0.00119169	0.00269364	4	4	3	4	4	3	4	4	3	3	3	3	4	4	4	1	1	1	other
TM9SF4	Q92544	74.518	0	187.27	Q92544	Q92544	Transmembrane 9 superfamily member 4		12.392	12.3995	12.4867	13.9623	13.9662	13.9502	12.9504	12.931	12.8743	6.21303	6.97978	6.4593	0.000744061	0.00129375	8	9	11	8	9	11	8	9	11	6	6	6	3	3	3	6	6	6	other
NUP205	Q92621	227.92	0	262.92	Q92621	Q92621	Nuclear pore complex protein Nup205		14.0227	13.9585	13.9598	15.102	15.1021	15.2396	14.3575	14.4105	14.2821	6.99016	7.57396	7.17502	0.0035841	0.0183715	14	13	16	14	13	16	14	13	16	9	9	9	3	3	3	5	5	5	structural constituent
AKAP1	Q92667	97.34	0	234.38	Q92667	Q92667	A-kinase anchor protein 1, mitochondrial		13.0539	12.9585	12.8895	14.0007	13.9939	14.154	13.3156	13.4137	13.3268	6.48366	7.02477	6.67601	0.0106599	0.0147936	11	12	13	11	12	13	11	12	13	6	6	6	4	4	4	6	6	6	other
HDAC2	Q92769	55.364	0	128.42	Q92769	Q92769	Histone deacetylase 2		11.6363	11.6264	11.6096	12.6493	12.7355	12.6124	12.0758	11.9677	12.1796	5.81206	6.33288	6.03719	0.00160034	0.0403925	7	4	5	7	4	5	5	3	4	4	4	4	1	1	1	5	5	5	enzyme
PROX1	Q92786;Q3B8N5	83.202	0	307.99	Q92786;Q3B8N5	Q92786	Prospero homeobox protein 1		14.1108	14.2113	13.9193	15.1472	15.0564	15.3879	14.3897	14.373	14.3372	7.04023	7.59857	7.18331	0.0378419	0.0261218	8	11	14	8	11	14	8	11	14	11	14	14	10	10	10	8	8	8	other
DDX17	Q92841	80.272	0	323.31	Q92841	Q92841	Probable ATP-dependent RNA helicase DDX17		15.0755	14.9927	15.0253	16.3641	16.4683	16.3766	15.5794	15.5527	15.6114	7.51559	8.2015	7.79058	0.00232651	0.00670692	22	19	21	22	19	21	16	15	16	23	23	23	24	25	23	17	17	17	enzyme
GLG1	Q92896	134.55	0	194.72	Q92896	Q92896	Golgi apparatus protein 1		13.009	13.0031	12.9423	14.2013	14.1407	14.1551	13.5091	13.5684	13.5657	6.4924	7.08286	6.77386	0.000438602	0.00607163	11	14	18	11	14	18	11	14	18	4	4	4	8	8	8	2	2	2	other
KHSRP	Q92945	73.114	0	323.31	Q92945	Q92945	Far upstream element-binding protein 2		14.5527	14.5364	14.4198	15.6841	15.709	15.7824	14.8711	14.8644	14.9035	7.25147	7.86258	7.43984	0.00426078	0.000786379	22	19	23	22	19	23	20	17	22	24	24	24	20	21	19	18	18	18	other
SCAMP4	Q969E2	25.728	0	58.392	Q969E2	Q969E2	Secretory carrier-associated membrane protein 4		12.7965	12.706	12.6088	13.9022	14.086	14.1345	13.0708	13.0056	13.0276	6.35188	7.02044	6.51734	0.00992488	0.0108816	4	2	2	4	2	2	4	2	2	3	3	3	4	4	4	3	3	3	other
PIGT	Q969N2	65.699	0	103.62	Q969N2	Q969N2	GPI transamidase component PIG-T		11.9069	11.9576	11.9775	13.2398	13.1958	13.2047	12.4275	12.4077	12.3663	5.97367	6.60672	6.20026	0.000833213	0.000750581	4	5	3	4	5	3	4	5	3	3	3	3	3	3	3	1	1	1	other
LRRC59	Q96AG4	34.93	0	284.69	Q96AG4	Q96AG4	Leucine-rich repeat-containing protein 59		12.9436	12.839	13.0978	14.2121	14.2676	14.0499	13.5566	13.5962	13.5132	6.48008	7.08826	6.77765	0.0199848	0.00675712	7	7	6	7	7	6	7	7	6	8	8	8	5	5	5	3	3	3	other
PBXIP1	Q96AQ6	80.642	0	161.95	Q96AQ6	Q96AQ6	Pre-B-cell leukemia transcription factor-interacting protein 1		13.9083	13.7775	13.7305	14.7414	14.8567	14.8739	14.2012	14.2016	14.2466	6.90271	7.412	7.10823	0.0117977	0.00394466	10	10	12	10	10	12	10	10	12	8	8	8	5	5	5	9	9	9	transcription regulator
APH1A	Q96BI3	28.996	0	26.731	Q96BI3	Q96BI3	Gamma-secretase subunit APH-1A		11.8879	11.7911	11.73	13.0013	13.0229	12.972	12.0553	12.1407	12.1945	5.90151	6.49937	6.06509	0.00169388	0.00620994	2	2	2	2	2	2	2	2	2	2	2	2	2	2	2	1	1	1	other
OTULIN	Q96BN8	40.262	0.00025913	12.143	Q96BN8	Q96BN8	Ubiquitin thioesterase otulin		11.8167	11.9044	11.7041	12.9858	13.0044	12.9256	12.2068	12.1107	12.3856	5.90421	6.48596	6.11718	0.00132246	0.0299869	1	1	2	1	1	2	1	1	2	1	1	1	1	1	1	2	2	2	enzyme
TAMM41	Q96BW9	51.066	0	49.436	Q96BW9	Q96BW9	Phosphatidate cytidylyltransferase, mitochondrial		10.7469	10.8498	10.6376	11.6867	11.675	11.8859	11.0605	10.9907	10.9805	5.3724	5.8746	5.50529	0.022577	0.0193486	2	2	3	2	2	3	2	2	3	1	1	1	1	1	1	1	1	1	enzyme
FAF2	Q96CS3	52.623	0	247.65	Q96CS3	Q96CS3	FAS-associated factor 2		12.5731	12.5276	12.5934	13.5972	13.6374	13.4905	12.9569	12.9529	13.0205	6.28236	6.7875	6.48837	0.00501189	0.0161234	6	9	6	6	9	6	6	9	6	6	6	6	4	4	4	3	3	3	other
ERLEC1	Q96DZ1	54.858	0	27.833	Q96DZ1	Q96DZ1	Endoplasmic reticulum lectin 1		11.7433	11.8939	11.9346	12.9554	12.8674	12.8242	12.2823	12.2044	12.2184	5.92865	6.44118	6.11752	0.0108713	0.00120324	2	2	4	2	2	4	2	2	4	1	1	1	2	2	2	3	3	3	other
CERS2	Q96G23	44.876	0	38.197	Q96G23	Q96G23	Ceramide synthase 2		10.7029	10.7093	10.6259	11.5892	12.1612	12.1968	11.471	10.9979	11.0077	5.50635	6.15788	5.74609	0.0257161	0.00248257	1	2	1	1	2	1	1	2	1	0	0	0	3	3	3	1	1	1	enzyme
C16orf58	Q96GQ5	51.017	0	30.412	Q96GQ5	Q96GQ5	RUS1 family protein C16orf58		11.519	11.7068	11.5145	12.6533	12.5232	12.7223	11.931	11.8347	11.8689	5.79005	6.31646	5.9391	0.0196243	0.00536895	4	2	4	4	2	4	4	2	4	3	3	3	1	1	1	3	3	3	other
POM121	Q96HA1;A8CG34;Q6PJE2;A6NF01	127.72	0	98.836	Q96HA1;A8CG34;Q6PJE2;A6NF01	Q96HA1;A8CG34	Nuclear envelope pore membrane protein POM 121;Nuclear envelope pore membrane protein POM 121C		11.7902	11.6153	11.599	12.8256	12.9045	13.122	11.8571	11.984	11.7351	5.83407	6.47535	5.92938	0.0157036	0.0295507	9	9	7	9	9	7	9	9	7	3	3	3	2	2	2	2	2	2	structural constituent
ERO1L	Q96HE7	54.392	0	135.81	Q96HE7	Q96HE7	ERO1-like protein alpha		11.3231	11.3584	11.4954	12.7728	12.6483	12.6075	11.9095	11.9969	11.8893	5.69615	6.33809	5.96596	0.0082478	0.00864618	5	3	3	5	3	3	5	3	3	1	1	1	1	1	1	2	2	2	other
TMEM41A	Q96HV5	29.665	0	27.504	Q96HV5	Q96HV5	Transmembrane protein 41A		9.77535	9.78838	9.61143	10.9608	10.8449	11.0026	10.0152	10.1105	10.092	4.86253	5.46806	5.03629	0.00835213	0.00689777	1	3	1	1	3	1	1	3	1	1	1	1	1	1	1	1	1	1	other
FUBP3	Q96I24	61.64	0	323.31	Q96I24	Q96I24	Far upstream element-binding protein 3		13.4523	13.4033	13.4649	14.4804	14.4774	14.516	13.6525	13.7063	13.6091	6.7201	7.24563	6.82798	0.000197572	0.0041401	18	14	15	17	13	15	17	13	15	15	17	16	6	6	7	13	13	13	other
SEC22A	Q96IW7	34.947	0.0033207	7.852	Q96IW7	Q96IW7	Vesicle-trafficking protein SEC22a		10.5795	10.4256	10.5435	11.5736	11.6492	11.5971	10.8125	10.8977	10.8027	5.25809	5.80331	5.41882	0.00519221	0.000505998	1	1	1	1	1	1	1	1	1	1	1	1	2	2	2	1	1	1	other
CHAMP1	Q96JM3	89.098	0	121.19	Q96JM3	Q96JM3	Chromosome alignment-maintaining phosphoprotein 1		12.3277	12.0545	12.1921	13.296	13.3918	13.3087	12.6552	12.776	12.7618	6.09572	6.66608	6.36549	0.0130635	0.00284122	6	3	9	6	3	9	6	3	9	5	5	5	1	1	1	4	4	4	other
CLPTM1L	Q96KA5	62.228	0	35.129	Q96KA5	Q96KA5	Cleft lip and palate transmembrane protein 1-like protein		11.5091	11.3877	11.2112	12.3263	12.464	12.4436	11.4003	11.435	11.6078	5.68466	6.20566	5.74051	0.016593	0.00785517	3	2	2	3	2	2	3	2	2	1	1	1	2	2	2	2	2	2	other
DNAJC1	Q96KC8	63.882	0	60.624	Q96KC8	Q96KC8	DnaJ homolog subfamily C member 1		12.5765	12.502	12.5885	13.568	13.6269	13.5061	12.9208	12.9582	12.9528	6.27784	6.78351	6.47197	0.0049398	0.00464918	6	3	2	6	3	2	6	3	2	3	3	3	3	3	3	1	1	1	other
IPO9	Q96P70	115.96	0	173.9	Q96P70	Q96P70	Importin-9		11.9064	11.7463	11.9078	12.9051	13.0171	12.9754	12.3492	12.3909	12.2492	5.92676	6.48292	6.16489	0.00672879	0.00904377	9	8	6	9	8	6	9	8	6	4	4	4	2	2	2	3	3	3	other
MIA2	Q96PC5;Q96RT6;Q86UF2;A4D2H0;Q8IX94;P0CG41;A4FU28;Q8IX95	159.83	0	78.205	Q96PC5;Q96RT6;Q86UF2;A4D2H0;Q8IX94;P0CG41;A4FU28;Q8IX95	Q96PC5	Melanoma inhibitory activity protein 2		10.5912	10.2261	10.4666	11.4774	11.8101	11.8284	10.8684	10.9065	10.6383	5.21398	5.85265	5.40219	0.0290814	0.0447572	4	4	5	4	4	5	4	4	5	2	2	2	1	1	1	2	2	2	other
QKI	Q96PU8	37.67	0	126.68	Q96PU8	Q96PU8	Protein quaking		10.6985	10.3382	10.5572	11.5563	11.904	11.526	10.6549	10.7145	10.8195	5.26564	5.83105	5.3648	0.0496122	0.033979	6	6	5	6	6	5	6	5	5	2	2	2	2	2	2	1	1	1	other
TMEM209	Q96SK2	62.921	0	109.48	Q96SK2	Q96SK2	Transmembrane protein 209		12.9817	12.9956	13.0027	14.1861	14.1719	14.1604	13.269	13.2702	13.287	6.49668	7.08641	6.63771	0.000163618	0.000395357	6	6	8	6	6	8	6	6	8	3	3	3	3	3	3	6	6	6	other
RBM15	Q96T37	107.19	0	212.77	Q96T37	Q96T37	Putative RNA-binding protein 15		10.1203	9.97407	10.0378	10.9336	11.0258	11.0438	10.0462	10.1524	10.0708	5.1887	5.6672	5.21157	0.0162445	0.0376295	9	5	6	9	5	6	9	5	6	0	0	0	1	1	1	3	3	3	other
UHRF1	Q96T88	89.813	0	62.794	Q96T88	Q96T88	E3 ubiquitin-protein ligase UHRF1		11.705	11.6095	11.8059	12.717	12.9342	12.7902	12.211	12.1122	12.0726	5.85341	6.4069	6.06596	0.0137436	0.0235596	4	4	6	4	4	6	4	4	6	1	1	1	1	1	1	3	3	3	enzyme
CNN2	Q99439	33.697	0	78.195	Q99439	Q99439	Calponin-2		13.2358	13.0993	13.2199	14.3799	14.309	14.2406	13.5578	13.7577	13.697	6.5925	7.15492	6.83541	0.00271665	0.0308752	6	4	5	6	4	5	5	3	4	7	8	7	4	4	4	3	3	3	other
SEC62	Q99442	45.861	0	21.249	Q99442	Q99442	Translocation protein SEC62		12.6111	12.589	12.6635	14.0518	14.1171	13.9352	12.7335	12.7444	12.8206	6.31059	7.01734	6.38308	0.00375228	0.00680201	2	3	3	2	3	3	2	3	3	2	2	2	2	2	2	3	3	3	kinase
VAT1	Q99536	41.92	0	323.31	Q99536	Q99536	Synaptic vesicle membrane protein VAT-1 homolog		12.4826	12.3794	12.3937	13.3654	13.4579	13.4481	12.7967	12.8204	12.8127	6.20929	6.7119	6.40495	0.00518154	0.00156811	5	3	5	5	3	5	5	3	5	4	4	4	7	8	8	5	5	5	enzyme
PHB2	Q99623	33.296	0	131.46	Q99623	Q99623	Prohibitin-2		13.0403	12.9813	13.1674	14.2013	14.3316	14.1926	13.6101	13.5068	13.4845	6.5315	7.12092	6.7669	0.00975618	0.0129052	9	9	8	9	9	8	9	9	8	7	7	7	4	6	5	6	6	6	other
PIP5K1A	Q99755;A2A3N6	62.633	0	30.654	Q99755;A2A3N6	Q99755;A2A3N6	Phosphatidylinositol 4-phosphate 5-kinase type-1 alpha;Putative PIP5K1A and PSMD4-like protein	PIP5K1A	9.92543	9.54141	9.82387	11.4613	11.6246	11.4932	9.99389	10.2597	10.0971	4.88178	5.76319	5.05845	0.0116246	0.000912098	2	1	2	2	1	2	2	1	2	1	1	1	1	1	1	1	1	1	enzyme
TM9SF2	Q99805	75.775	0	83.473	Q99805	Q99805	Transmembrane 9 superfamily member 2		12.282	12.356	12.1159	13.8313	13.5798	13.9322	12.5809	12.7853	12.6535	6.12564	6.89056	6.33662	0.0165303	0.0236306	4	5	5	4	5	5	4	5	5	4	4	4	2	2	2	4	4	4	other
TSG101	Q99816	43.944	0	136.6	Q99816	Q99816	Tumor susceptibility gene 101 protein		11.9314	11.8748	11.9961	13.0134	13.2043	13.1122	12.5333	12.4241	12.4015	5.96704	6.55498	6.22649	0.00598448	0.0227124	5	6	7	5	6	7	5	6	7	2	2	2	2	3	3	7	7	7	transcription regulator
CCT7	Q99832	59.366	0	167.07	Q99832	Q99832	T-complex protein 1 subunit eta		12.6933	12.699	12.5077	13.6004	13.7054	13.8661	13.1354	13.0044	13.065	6.31667	6.86198	6.53413	0.020005	0.027434	9	8	9	9	8	9	9	8	9	6	6	6	3	3	3	7	7	7	enzyme
PRMT1	Q99873;Q9NR22	42.461	0	125.49	Q99873;Q9NR22	Q99873	Protein arginine N-methyltransferase 1		12.8929	12.9585	12.8573	14.0928	14.0798	14.042	13.4238	13.3601	13.4952	6.45144	7.03576	6.71319	0.000642652	0.00982784	9	9	9	9	9	9	9	9	9	6	6	6	5	5	5	5	5	5	enzyme
PKP2	Q99959	97.414	0	185.15	Q99959	Q99959	Plakophilin-2		14.1926	14.0553	14.0932	15.2613	15.3567	15.358	14.5336	14.5621	14.5252	7.05685	7.66265	7.27014	0.00469521	0.00193487	12	13	17	12	13	17	12	13	17	9	9	9	5	5	5	8	8	8	other
NIPSNAP1	Q9BPW8	33.31	0	57.829	Q9BPW8	Q9BPW8	Protein NipSnap homolog 1		12.2035	12.2241	12.1069	13.3823	13.1161	13.4787	12.1855	12.4553	12.1377	6.08909	6.66285	6.12975	0.0192681	0.0448723	6	4	4	6	4	4	4	4	3	4	4	4	4	4	4	2	2	2	other
MIEN1	Q9BRT3	12.403	0	26.837	Q9BRT3	Q9BRT3	Migration and invasion enhancer 1		10.8984	10.4589	10.695	11.8678	12.4288	12.2297	11.2267	11.1098	11.0515	5.34205	6.08772	5.56466	0.0465685	0.0468273	3	1	2	3	1	2	3	1	2	1	2	2	1	1	1	1	1	1	other
FAM213A	Q9BRX8	25.764	0	134.17	Q9BRX8	Q9BRX8	Redox-regulatory protein FAM213A		13.8425	13.8456	13.9191	15.0024	15.0224	14.8488	14.1318	14.1164	14.1932	6.93455	7.47894	7.07358	0.00664514	0.0135099	7	8	7	7	8	7	7	8	7	14	16	15	12	13	13	10	11	10	other
AGMAT	Q9BSE5	37.66	0	212.89	Q9BSE5	Q9BSE5	Agmatinase, mitochondrial		12.0944	12.1596	12.2268	13.2756	13.1962	13.1959	12.4788	12.5184	12.4483	6.08013	6.61128	6.24091	0.00453056	0.00234604	5	5	4	5	5	4	5	5	4	2	2	2	3	3	2	3	3	3	enzyme
INPP5K	Q9BT40	51.09	0	18.033	Q9BT40	Q9BT40	Inositol polyphosphate 5-phosphatase K		10.1713	10.1864	10.2375	11.5216	11.836	11.5427	10.8063	10.4716	10.7553	5.26586	5.98338	5.50552	0.0131653	0.0304813	2	1	2	2	1	2	2	1	2	1	1	1	0	0	0	1	1	1	enzyme
NDC1	Q9BTX1	76.304	0	92.561	Q9BTX1	Q9BTX1	Nucleoporin NDC1		11.9406	11.8612	11.9949	13.4455	13.5788	13.4287	12.3318	12.29	12.2718	5.9661	6.74217	6.14893	0.00435543	0.00462591	5	4	5	5	4	5	5	4	5	4	4	4	2	2	2	2	2	2	other
LMF2	Q9BU23	79.697	0	105.9	Q9BU23	Q9BU23	Lipase maturation factor 2		12.3084	12.3305	12.4444	13.57	13.567	13.4004	12.5464	12.5389	12.5794	6.18055	6.75624	6.27745	0.0091689	0.00697174	3	3	2	3	3	2	3	3	2	4	4	4	3	3	3	2	2	2	other
HTATIP2	Q9BUP3	27.049	0	26.547	Q9BUP3	Q9BUP3	Oxidoreductase HTATIP2		11.5022	11.6079	11.5279	12.6518	12.7268	12.7678	12.1678	11.983	12.032	5.77299	6.35773	6.03046	0.0013299	0.0199305	2	2	4	2	2	4	2	2	4	1	1	1	1	1	1	2	2	2	enzyme
VAMP8	Q9BV40	11.438	0	32.912	Q9BV40	Q9BV40	Vesicle-associated membrane protein 8		12.5812	12.6631	12.5765	13.7326	13.5843	13.6926	12.9118	12.992	12.9685	6.30346	6.83492	6.47872	0.00623817	0.0112736	3	3	3	3	3	3	3	3	3	2	2	2	2	2	2	1	1	1	other
UTP14A	Q9BVJ6;Q5TAP6	87.977	0	83.209	Q9BVJ6;Q5TAP6	Q9BVJ6	U3 small nucleolar RNA-associated protein 14 homolog A		11.9003	11.8581	11.8791	12.9671	13.0248	13.015	12.3283	12.293	12.3457	5.9396	6.50116	6.16117	0.000895006	0.00365832	6	8	7	6	8	7	6	8	7	2	2	2	2	2	2	5	6	6	other
TMED9	Q9BVK6	27.277	0	218.24	Q9BVK6	Q9BVK6	Transmembrane emp24 domain-containing protein 9		13.0684	12.8092	13.0519	14.3455	14.4673	14.3271	13.4312	13.5518	13.4619	6.48826	7.19	6.74081	0.0110758	0.000529989	5	4	6	5	4	6	3	3	4	5	5	5	3	3	3	7	7	7	other
NUPL1	Q9BVL2	60.896	0	55.599	Q9BVL2	Q9BVL2	Nucleoporin p58/p45		11.9906	11.8616	11.927	12.9265	13.0466	12.9999	12.1166	12.1783	12.1573	5.9632	6.4955	6.07536	0.00615626	0.000800899	3	5	4	3	5	4	3	5	4	2	2	2	5	5	5	3	3	3	other
ELOVL1	Q9BW60	32.662	0	39.657	Q9BW60	Q9BW60	Elongation of very long chain fatty acids protein 1		10.193	9.93512	9.85156	11.6233	11.9426	12.0521	10.563	10.5267	10.4758	4.99662	5.93633	5.26092	0.0187122	0.0162014	2	2	2	2	2	2	2	2	2	2	2	2	1	1	1	1	1	1	enzyme
RBM4	Q9BWF3;Q9BQ04	40.313	0	323.31	Q9BWF3;Q9BQ04	Q9BWF3;Q9BQ04	RNA-binding protein 4;RNA-binding protein 4B		14.2226	13.9753	13.9704	15.4194	15.5741	15.5127	14.6364	14.7242	14.7981	7.02804	7.75103	7.35979	0.0112537	0.00318097	11	11	11	11	11	11	11	11	11	10	10	10	8	9	9	10	11	10	other
PECR	Q9BY49	32.544	0	41.017	Q9BY49	Q9BY49	Peroxisomal trans-2-enoyl-CoA reductase		11.739	11.6309	11.6777	13.0697	13.2004	13.0824	12.3475	12.3194	12.4135	5.84127	6.55876	6.18006	0.00353738	0.0108505	3	3	5	3	3	5	3	3	5	2	2	2	2	2	2	3	3	3	enzyme
GTPBP4	Q9BZE4	73.964	0	189.12	Q9BZE4	Q9BZE4	Nucleolar GTP-binding protein 1		12.4894	12.4056	12.4917	13.5178	13.5989	13.4707	12.8642	12.8503	12.8978	6.23112	6.76458	6.43538	0.00527948	0.0102329	9	8	11	9	8	11	9	8	11	4	4	4	2	2	2	3	3	3	enzyme
OSBPL8	Q9BZF1	101.19	0	199.88	Q9BZF1	Q9BZF1	Oxysterol-binding protein-related protein 8		12.663	12.4375	12.5204	13.635	13.6609	13.694	12.9814	13.151	13.0535	6.27015	6.83166	6.53099	0.00695968	0.00785136	5	5	6	5	5	6	5	5	6	4	4	4	4	4	4	3	3	3	transporter
RAB34	Q9BZG1	29.044	0	61.24	Q9BZG1	Q9BZG1	Ras-related protein Rab-34		12.2229	12.4214	12.2692	13.4621	13.2922	13.4352	12.6026	12.6105	12.6104	6.15227	6.69826	6.30391	0.0151626	0.0038553	4	6	7	4	6	7	4	6	7	2	2	2	3	3	3	5	5	5	enzyme
NAA50	Q9GZZ1	19.398	0	24.6	Q9GZZ1	Q9GZZ1	N-alpha-acetyltransferase 50		10.8774	10.2975	10.2797	11.1613	11.6019	11.6436	10.7748	10.976	10.953	5.40911	5.90112	5.61729	0.00979944	0.028332	3	2	3	3	2	3	3	2	3	0	0	0	1	1	1	2	2	2	enzyme
MAGT1	Q9H0U3	38.036	0	24.786	Q9H0U3	Q9H0U3	Magnesium transporter protein 1		11.2682	11.3271	11.2544	12.9052	12.956	12.9486	11.9657	11.8448	11.9027	5.64163	6.46831	5.95219	0.00020387	0.005513	2	2	4	2	2	4	2	2	4	1	1	1	1	1	1	1	1	1	transporter
RAB1B	Q9H0U4;Q92928	22.171	0	60.196	Q9H0U4;Q92928	Q9H0U4	Ras-related protein Rab-1B		13.0003	12.9157	12.9693	14.2925	14.4573	14.3128	13.3189	13.2547	13.3179	6.48087	7.17711	6.64859	0.00422584	0.010713	8	9	8	3	4	4	3	4	4	7	7	7	4	4	4	4	4	4	enzyme
EHD4	Q9H223	61.174	0	205.87	Q9H223	Q9H223	EH domain-containing protein 4		11.1247	10.7739	11.1683	11.989	12.1217	12.0041	11.3897	11.5605	11.2634	5.51114	6.01913	5.70225	0.0352948	0.0110835	6	3	3	6	3	3	6	3	3	4	4	4	1	1	1	1	1	1	other
TMEM245	Q9H330	97.356	0	173.36	Q9H330	Q9H330	Transmembrane protein 245		11.849	11.7944	11.9111	13.2732	13.1373	13.1278	12.0526	12.2459	12.1041	5.92574	6.58972	6.0671	0.00284763	0.0118291	4	4	2	4	4	2	4	4	2	4	4	4	2	2	2	2	2	2	other
TMX1	Q9H3N1	31.791	0	43.997	Q9H3N1	Q9H3N1	Thioredoxin-related transmembrane protein 1		12.0476	11.8951	11.8847	13.1389	13.4439	13.3106	12.2908	12.1851	12.283	5.97125	6.6489	6.12649	0.0126182	0.0228663	2	5	6	2	5	6	2	5	6	2	2	2	7	7	7	4	4	4	enzyme
GOLPH3	Q9H4A6	33.81	0	50.142	Q9H4A6	Q9H4A6	Golgi phosphoprotein 3		12.7733	12.7201	12.8537	14.1123	14.1986	14.1072	13.5325	13.4982	13.4605	6.39118	7.06968	6.74854	0.0033377	0.00348964	3	4	4	3	4	4	3	4	4	3	3	3	2	2	2	2	2	2	other
ACAD9	Q9H845	68.76	0	161.49	Q9H845	Q9H845	Acyl-CoA dehydrogenase family member 9, mitochondrial		13.9276	14.0428	13.9415	15.1233	15.0202	15.0867	14.4157	14.3965	14.4539	6.98532	7.53838	7.211	0.00535836	0.0015768	12	11	11	12	11	11	12	11	11	8	8	8	6	6	5	9	8	8	enzyme
NOL11	Q9H8H0	81.123	0	90.745	Q9H8H0	Q9H8H0	Nucleolar protein 11		12.0863	12.0428	12.1351	13.205	13.2247	13.006	12.4653	12.5042	12.6431	6.04403	6.57263	6.26877	0.0106917	0.047985	7	8	9	7	8	9	7	8	9	3	3	3	1	1	1	3	3	3	other
HN1L	Q9H910	20.063	0	26.066	Q9H910	Q9H910	Hematological and neurological expressed 1-like protein		9.75814	9.86717	9.72273	10.9361	10.7972	10.963	10.1581	10.1879	10.1804	4.89134	5.44939	5.08774	0.0103267	0.00659689	2	2	1	2	2	1	2	2	1	1	1	1	1	1	1	1	1	1	other
CACYBP	Q9HB71	26.21	0	48.301	Q9HB71	Q9HB71	Calcyclin-binding protein		13.2296	13.2263	13.0018	14.2678	14.1959	14.3342	13.463	13.5536	13.6489	6.57629	7.133	6.77759	0.0124597	0.00668943	4	5	7	4	5	7	4	5	7	3	3	3	3	3	3	4	4	4	other
CBX8	Q9HC52	43.395	0	186.94	Q9HC52	Q9HC52	Chromobox protein homolog 8		11.3276	11.1723	11.3482	12.5704	12.4607	12.476	11.6899	11.943	11.7613	5.64135	6.25117	5.89904	0.00189641	0.0293699	6	2	4	6	2	4	6	2	4	3	3	3	1	1	1	3	3	3	other
NCOA5	Q9HCD5	65.536	0	243.15	Q9HCD5	Q9HCD5	Nuclear receptor coactivator 5		11.9258	11.7037	11.5477	12.9103	13.2042	13.1871	12.304	12.2866	12.4654	5.86287	6.55025	6.176	0.0282924	0.0189568	7	3	3	7	3	3	7	3	3	1	1	1	1	1	1	1	1	1	transcription regulator
XAB2	Q9HCS7	100.01	0	161.51	Q9HCS7	Q9HCS7	Pre-mRNA-splicing factor SYF1		11.1592	11.1282	11.03	12.1494	12.1076	12.2542	11.5139	11.6007	11.5722	5.5529	6.08521	5.78115	0.00768143	0.00973065	6	7	4	6	7	4	6	7	4	1	1	1	1	1	1	2	2	2	other
S100A14	Q9HCY8	11.662	0	96.838	Q9HCY8	Q9HCY8	Protein S100-A14		12.6235	12.3218	12.5501	13.6564	13.9889	13.8332	13.0228	12.9853	12.9077	6.24924	6.91308	6.48596	0.0248788	0.0224874	5	5	4	5	5	4	5	5	4	9	9	9	5	5	5	5	5	4	other
IL1RAP	Q9NPH3	65.418	0	60.78	Q9NPH3	Q9NPH3	Interleukin-1 receptor accessory protein		13.0525	13.0491	12.8624	14.0984	14.1456	14.3211	13.6068	13.5659	13.5487	6.49399	7.09419	6.7869	0.0161735	0.0242137	5	6	6	5	6	6	5	6	6	3	3	3	4	4	4	2	2	2	enzyme
NIT2	Q9NQR4	30.608	0	76.347	Q9NQR4	Q9NQR4	Omega-amidase NIT2		10.0463	9.63955	10.0986	11.0169	11.0378	10.8288	9.84992	10.2783	10.035	4.96408	5.48058	5.0272	0.0425121	0.0287729	4	3	7	4	3	7	4	3	7	1	1	1	1	1	1	2	2	2	enzyme
SAR1A	Q9NR31	22.367	0	17.326	Q9NR31	Q9NR31	GTP-binding protein SAR1a		11.2641	11.3191	11.5292	12.3345	12.2749	11.5577	11.5343	11.5522	11.9584	5.85206	6.19451	6.00748	0.0263516	0.0154075	2	2	1	2	2	1	2	2	1	2	2	2	1	1	1	0	0	0	enzyme
AAAS	Q9NRG9	59.573	0	113.43	Q9NRG9	Q9NRG9	Aladin		11.1281	10.7027	10.7616	12.1543	12.3929	12.5286	11.3883	11.5811	11.3736	5.43205	6.17931	5.72384	0.0339487	0.0217737	5	3	5	5	3	5	5	3	5	3	3	3	1	1	1	2	2	2	other
DNAJC11	Q9NVH1	63.277	0	84.717	Q9NVH1	Q9NVH1	DnaJ homolog subfamily C member 11		11.5842	11.5089	11.8029	12.6496	12.6802	12.1721	11.7946	11.8704	11.9825	5.98266	6.41698	6.10793	0.0421447	0.000287835	6	6	3	6	6	3	6	6	3	3	3	3	3	3	3	0	0	0	other
ATAD3A	Q9NVI7;Q5T2N8	71.368	0	165.31	Q9NVI7;Q5T2N8	Q9NVI7	ATPase family AAA domain-containing protein 3A		13.3864	13.2218	13.4643	14.7024	14.8854	14.7622	14.0334	14.0324	13.8976	6.67876	7.39167	6.99389	0.00968241	0.00810278	11	12	11	11	12	11	4	4	3	4	4	4	5	5	5	4	4	4	enzyme
SLTM	Q9NWH9	117.15	0	170.18	Q9NWH9	Q9NWH9	SAFB-like transcription modulator		10.5971	10.5175	10.4788	11.4293	11.6134	11.6063	11.0018	10.8787	10.9314	5.26556	5.77483	5.46867	0.00993982	0.0296343	7	6	8	7	6	8	7	6	8	3	3	3	1	1	1	2	2	2	other
SMPD4	Q9NXE4	97.809	0	121.06	Q9NXE4	Q9NXE4	Sphingomyelin phosphodiesterase 4		12.0339	12.2387	12.2656	13.6339	13.5603	13.3633	12.4578	12.3528	12.5013	6.0897	6.75958	6.21865	0.0132801	0.0154235	9	6	7	9	6	7	9	6	7	3	4	4	1	1	1	3	3	3	enzyme
DDX56	Q9NY93	61.589	0	79.915	Q9NY93	Q9NY93	Probable ATP-dependent RNA helicase DDX56		12.4199	12.4766	12.5447	13.8708	13.7797	13.8096	13.0126	13.0589	12.9751	6.2402	6.91001	6.50777	0.00233231	0.00371576	2	2	4	2	2	4	2	2	4	2	2	2	2	2	2	3	3	3	enzyme
BCLAF1	Q9NYF8	106.12	0	323.31	Q9NYF8	Q9NYF8	Bcl-2-associated transcription factor 1		14.3007	14.3468	14.341	15.4787	15.6545	15.7217	13.9164	13.7919	13.6343	7.16476	7.80915	6.89043	0.00249911	0.0133919	15	13	13	14	12	12	14	12	12	9	9	8	5	5	5	6	6	6	transcription regulator
MRPL39	Q9NYK5	38.711	0	33.973	Q9NYK5	Q9NYK5	39S ribosomal protein L39, mitochondrial		12.3921	12.4095	12.4608	13.5854	13.5473	13.4707	12.8213	12.8618	12.8612	6.21041	6.76722	6.42406	0.0031001	0.00575409	3	4	4	3	4	4	3	4	4	1	1	1	3	3	3	2	2	2	other
CDK12	Q9NYV4	164.15	0	83.221	Q9NYV4	Q9NYV4	Cyclin-dependent kinase 12	CDK12	12.8142	13.1239	12.8663	14.653	14.2076	14.6488	13.1951	13.3454	13.1546	6.4674	7.25156	6.61585	0.0316246	0.0289389	5	3	7	5	3	7	4	3	6	4	4	4	2	2	2	5	5	5	enzyme
TECR	Q9NZ01	36.034	0	60.525	Q9NZ01	Q9NZ01	Very-long-chain enoyl-CoA reductase		12.415	12.6589	12.4097	14.4793	14.1884	14.5219	12.976	13.0856	12.9459	6.24726	7.19825	6.50125	0.0132809	0.0129251	4	4	5	4	4	5	4	4	5	3	3	3	4	4	4	3	3	3	enzyme
ERAP1	Q9NZ08	107.23	0	21.634	Q9NZ08	Q9NZ08	Endoplasmic reticulum aminopeptidase 1		10.5897	10.4749	10.2922	11.6152	11.9111	11.9471	11.1241	10.9749	11.0834	5.22614	5.91225	5.5304	0.0229856	0.0400497	3	2	2	3	2	2	3	2	2	1	1	1	1	1	1	1	1	1	enzyme
NDUFAF4	Q9P032	20.266	0	20.842	Q9P032	Q9P032	NADH dehydrogenase [ubiquinone] 1 alpha subcomplex assembly factor 4		12.1948	12.2188	12.1865	13.4588	13.4282	13.4352	12.5549	12.5847	12.6032	6.1	6.72037	6.29046	0.000242943	0.00086125	3	3	3	3	3	3	3	3	3	2	2	2	5	5	5	3	3	3	other
VAPA	Q9P0L0	27.893	0	99.314	Q9P0L0	Q9P0L0	Vesicle-associated membrane protein-associated protein A		14.3984	14.3967	14.3559	15.8723	15.8081	15.9671	14.1894	14.3472	14.1523	7.19183	7.94125	7.11481	0.00215958	0.00490568	7	8	7	7	8	7	6	7	7	4	4	4	5	5	5	4	4	4	other
ATXN10	Q9UBB4	53.488	0	109.16	Q9UBB4	Q9UBB4	Ataxin-10		12.3505	12.471	12.4925	13.7353	13.7493	13.6996	13.0278	12.9165	12.952	6.219	6.86405	6.48273	0.00174377	0.00496735	8	8	8	8	8	8	8	8	8	3	3	3	2	2	2	4	4	4	other
DHCR7	Q9UBM7	54.489	0	43.467	Q9UBM7	Q9UBM7	7-dehydrocholesterol reductase		13.433	13.4184	13.7145	14.9498	14.9445	14.492	13.6534	13.7111	13.8446	6.76098	7.39772	6.86819	0.0456541	0.0424225	5	4	4	5	4	4	5	4	4	6	6	6	4	4	4	6	6	6	enzyme
NXF1	Q9UBU9	70.182	0	113.45	Q9UBU9	Q9UBU9	Nuclear RNA export factor 1		13.0647	13.0127	13.0463	14.0736	14.1088	14.0395	13.3897	13.3911	13.4454	6.52063	7.03699	6.70436	0.00135879	0.00531963	11	8	9	11	8	9	11	8	9	5	5	5	3	3	3	6	6	6	other
SEC63	Q9UGP8	87.996	0	115.22	Q9UGP8	Q9UGP8	Translocation protein SEC63 homolog		12.9944	12.7604	12.8422	13.7955	14.033	13.9974	13.332	13.3517	13.3234	6.43283	6.97098	6.66786	0.0244201	0.0178882	9	11	11	9	11	11	9	11	11	3	3	3	4	4	4	5	5	5	transporter
LIMA1	Q9UHB6	85.225	0	178.91	Q9UHB6	Q9UHB6	LIM domain and actin-binding protein 1		11.1791	11.1855	11.2491	12.5233	12.4816	12.5054	11.6597	11.6749	11.5927	5.60228	6.25173	5.82123	0.000502831	0.00272212	7	4	6	7	4	6	7	4	6	4	4	4	2	2	2	2	2	2	other
SRP68	Q9UHB9	70.729	0	264.94	Q9UHB9	Q9UHB9	Signal recognition particle subunit SRP68		14.072	13.999	13.9498	15.2641	15.3026	15.3391	14.4024	14.4647	14.4614	7.00347	7.65098	7.22141	0.00258819	0.000148718	12	12	11	12	12	11	12	12	11	9	9	9	9	9	9	4	4	4	other
PCYOX1	Q9UHG3	56.639	0	319.75	Q9UHG3	Q9UHG3	Prenylcysteine oxidase 1		13.1839	13.2159	13.1573	15.0113	14.9823	15.0291	13.6656	13.6997	13.6834	6.59284	7.50377	6.84145	0.000393708	8.59098e-05	7	7	7	7	7	7	7	7	7	6	6	6	10	11	11	7	7	7	enzyme
TMEM2	Q9UHN6	154.37	0	98.32	Q9UHN6	Q9UHN6	Transmembrane protein 2		12.4235	12.212	12.4233	13.5142	13.6756	13.5643	12.8421	12.8379	12.8059	6.17648	6.79236	6.41432	0.0122989	0.00646683	8	5	10	8	5	10	8	5	10	2	2	2	1	1	1	7	7	7	other
SLC25A13	Q9UJS0;O75746	74.175	0	186.49	Q9UJS0;O75746	Q9UJS0	Calcium-binding mitochondrial carrier protein Aralar2		13.4766	13.3409	13.3379	14.567	14.6797	14.6795	13.9511	13.9632	14.0038	6.69258	7.32103	6.98634	0.00635498	0.00252072	10	11	11	10	11	11	10	11	11	9	9	9	7	7	7	14	14	14	transporter
PSME2	Q9UL46	27.401	0	63.569	Q9UL46	Q9UL46	Proteasome activator complex subunit 2		11.3743	11.2153	11.0603	12.9004	13.1379	13.1637	11.7836	11.7111	11.7987	5.60832	6.53368	5.88225	0.0101449	0.00800774	4	3	4	4	3	4	4	3	4	3	3	3	2	2	2	2	2	2	other
SLC39A10	Q9ULF5	94.131	0	35.48	Q9ULF5	Q9ULF5	Zinc transporter ZIP10		10.3373	10.4641	10.3592	11.5692	11.4926	11.5137	10.7098	10.6469	10.758	5.3601	5.92925	5.51911	0.0218026	0.0431255	2	1	4	2	1	4	2	1	4	1	1	1	0	0	0	2	2	2	transporter
PSMD13	Q9UNM6	42.945	0	88.608	Q9UNM6	Q9UNM6	26S proteasome non-ATPase regulatory subunit 13		12.6861	12.4168	12.6157	13.6559	13.6778	13.7015	12.9638	13.1881	12.9699	6.28643	6.8392	6.52031	0.00802264	0.0171852	7	4	5	7	4	5	7	4	5	4	4	4	2	2	2	3	3	3	other
CTNND2	Q9UQB3	132.65	0	42.504	Q9UQB3	Q9UQB3	Catenin delta-2		12.8954	12.9026	12.7762	13.874	13.937	14.1044	13.3654	13.3184	13.277	6.42903	6.98591	6.66015	0.0130341	0.0288319	5	4	4	5	4	4	4	3	3	2	2	2	4	4	4	3	3	3	other
EIF3L	Q9Y262	66.726	0	130.84	Q9Y262	Q9Y262	Eukaryotic translation initiation factor 3 subunit L		13.5697	13.5382	13.4505	14.661	14.5876	14.7811	13.9251	14.0399	13.9494	6.75973	7.33829	6.98573	0.00795628	0.0186093	8	5	7	8	5	7	8	5	7	5	5	5	4	4	4	6	6	6	other
VDAC3	Q9Y277	30.658	0	145.83	Q9Y277	Q9Y277	Voltage-dependent anion-selective channel protein 3		11.6004	11.4211	11.2079	12.8353	13.0488	13.0275	11.9146	11.8742	12.0586	5.70488	6.48526	5.97456	0.0151106	0.00938763	4	5	4	4	5	4	4	5	4	6	6	6	2	3	2	1	2	2	transporter
AKAP2	Q9Y2D5	94.659	0	183.74	Q9Y2D5	Q9Y2D5	A-kinase anchor protein 2		12.7023	12.7802	12.7246	13.8358	13.8094	13.8058	12.8586	12.8194	12.8184	6.36784	6.9085	6.41607	0.00102926	0.000792305	8	8	9	8	8	9	8	8	9	9	9	9	4	4	4	2	2	2	other
GSTK1	Q9Y2Q3	25.497	0	77.131	Q9Y2Q3	Q9Y2Q3	Glutathione S-transferase kappa 1		10.0944	10.147	10.3592	11.8016	11.8975	11.494	10.8307	10.6826	10.8189	5.1001	5.86553	5.38869	0.0223208	0.037921	4	4	4	4	4	4	4	4	4	2	2	2	1	1	1	1	1	1	enzyme
TMX2	Q9Y320	34.037	0	115.91	Q9Y320	Q9Y320	Thioredoxin-related transmembrane protein 2		9.55576	9.47936	9.27866	10.7437	10.6254	10.8257	9.33889	9.57515	9.5274	4.71896	5.36581	4.74024	0.012166	0.00935711	2	1	2	2	1	2	2	1	2	1	1	1	1	1	1	1	1	1	enzyme
UTP11L	Q9Y3A2	30.446	0	104.23	Q9Y3A2	Q9Y3A2	Probable U3 small nucleolar RNA-associated protein 11		12.816	12.837	12.6687	13.8093	13.7679	13.9666	13.0128	13.0485	12.9917	6.38695	6.92397	6.50884	0.0153433	0.0119059	7	5	6	7	5	6	7	5	6	4	4	4	5	5	5	2	2	2	other
PTRH2	Q9Y3E5	19.193	0	119.47	Q9Y3E5	Q9Y3E5	Peptidyl-tRNA hydrolase 2, mitochondrial		12.2734	12.169	12.0937	13.2406	13.4095	13.468	12.609	12.5241	12.5732	6.08936	6.68637	6.28439	0.0118821	0.0149468	4	5	5	4	5	5	4	5	5	4	4	4	1	1	1	5	5	5	enzyme
TBL2	Q9Y4P3	49.797	0	159.76	Q9Y4P3	Q9Y4P3	Transducin beta-like protein 2		12.7868	12.8371	12.9967	14.6208	14.5349	14.1248	13.1072	13.2109	13.4197	6.43676	7.2134	6.62296	0.022789	0.0484057	9	8	7	9	8	7	9	8	7	3	3	3	8	8	8	5	5	5	other
LAS1L	Q9Y4W2	83.064	0	217.26	Q9Y4W2	Q9Y4W2	Ribosomal biogenesis protein LAS1L		10.5976	10.4437	10.6786	11.9349	11.9799	11.8266	11.148	11.2291	11.2052	5.28664	5.9569	5.59706	0.0102264	0.00595278	7	3	7	7	3	7	7	3	7	2	2	2	1	1	1	1	1	1	enzyme
SAMM50	Q9Y512	51.976	0	100.52	Q9Y512	Q9Y512	Sorting and assembly machinery component 50 homolog		12.2213	12.324	12.1413	13.4306	13.349	13.4894	12.4754	12.5004	12.5224	6.11444	6.71151	6.24969	0.00863895	0.000963964	6	4	7	6	4	7	6	4	7	3	3	3	4	4	4	5	5	5	other
TIMM8B	Q9Y5J9	9.3435	0	13.481	Q9Y5J9	Q9Y5J9	Mitochondrial import inner membrane translocase subunit Tim8 B		11.0198	11.2693	11.0929	12.4515	12.2567	12.3323	11.3291	11.3134	11.4051	5.56366	6.17341	5.6746	0.0158912	0.00393231	2	2	1	2	2	1	2	2	1	1	1	1	1	1	1	1	1	1	transporter
SRPRB	Q9Y5M8	29.702	0	195.51	Q9Y5M8	Q9Y5M8	Signal recognition particle receptor subunit beta		12.9029	12.8464	12.809	13.9406	14.0052	13.984	13.218	13.1793	13.2063	6.42637	6.98831	6.6006	0.00179397	0.00339985	8	8	8	8	8	8	8	8	8	10	10	10	4	5	5	2	2	2	other
STK24	Q9Y6E0	49.307	0	108.64	Q9Y6E0	Q9Y6E0	Serine/threonine-protein kinase 24;Serine/threonine-protein kinase 24 36 kDa subunit;Serine/threonine-protein kinase 24 12 kDa subunit	STK24	11.7945	11.4742	11.5416	12.628	12.9293	12.8924	12.0295	12.0772	12.0399	5.80172	6.40828	6.02444	0.0345193	0.0143868	7	4	8	7	4	8	6	2	5	2	2	2	2	3	3	3	3	3	enzyme
BZW2	Q9Y6E2	48.162	0	62.397	Q9Y6E2	Q9Y6E2	Basic leucine zipper and W2 domain-containing protein 2		12.4079	12.4137	12.362	13.6023	13.5136	13.6714	12.8586	12.9806	12.8887	6.19727	6.79787	6.45466	0.00349522	0.0163873	7	6	6	7	6	6	7	6	6	1	1	1	3	3	3	4	4	4	other
