# Supplementary material for: Integrative Multi‐Omics Approaches Reveal Selectivity Profiles and Molecular Mechanisms of FIIN‐2, a Covalent FGFR Inhibitor
Source: Adv Sci (Weinh). 2025 Feb 20;12(14):2412578. doi: 10.1002/advs.202412578 (PMC11984845; doi:10.1002/advs.202412578)
Supplement: Supplementary file 4 — Supplemental Table S3 [file ADVS-12-2412578-s008.xlsx]

## Sheet: deps of phosphosites
Symbol	UniqueID	PhosphoSite	modSiteInPro	seqwin	kinase	FIIN2_1	FIIN2_2	FIIN2_3	pval(FIIN2)	MeanRatio( FIIN2 vs DMSO)	motif
AAAS	AAAS_S33	S20	S33	VTGSSYESPPPDFRG		1.33	1	1.45	0.0112095	1.23
AATK	AATK_S495	S10	S495	EAFPATLSPGRTARL	AATK	0.95	0.83	0.96	0.00208468	0.83	LSP
ABCC4	ABCC4_T646	T14	T646	EQPPVPGTPTLRNRT		1.76	1.3	1.11	0.0187312	1.3
ABCC5	ABCC5_S67	S12	S67	SLDASMHSQLRILDE		1	1.02	0.75	0.00873357	0.75
ABCF1	ABCF1_S22	S16	S22	IGDGESTSPSDKVVK		1.23	1.85	1.7	0.0134616	1.47	SPxxxxxK
ABHD17B	ABHD17B_S282	S4	S282	ERLKQFVSQELVNL-		0.92	1.25	1.54	0.0203372	1.54
ABI2	ABI2_S183	S10	S183	PPTQKPPSPPMSGKG		0.95	0.83	0.96	0.00208468	0.83
ABLIM1	ABLIM1_S706	S3	S706	MRMDRGVSMPNMLEP		1.01	0.9	0.8	0.00447678	0.8
ABLIM3	ABLIM3_S388	S4	S388	TYSRQGMSPTFSRSP		1.01	0.9	0.8	0.00447678	0.8
ABTB2	ABTB2_T887	T1	T887	QDGDSSKTIEISDMK		0.67	0.77	0.47	0.0186529	0.47
ACAP3	ACAP3_T158	T14	T158	EEATGALTLTRKCFR		0.96	0.79	0.88	0.00312256	0.79
ACIN1	ACIN1_S478	S16	S478	VQLVGGLSPLSSPSD		1.64	1.58	3.02	0.0475136	3.02	LSP
ACLY	ACLY_S455	S3	S455	PAPSRTASFSESRAD		0.67	0.58	0.55	0.00359167	0.6
ACOX3	ACOX3_T281	T5	T281	LNRMGDVTPEGTYVS		0.92	0.87	0.7	0.00637392	0.7
ACSL4	ACSL4_S447	S10	S447	LSGGAPLSPQTHRFM		0.82	1.02	0.92	0.00391514	0.82	LSP
ACSS2	ACSS2_S30	S3	S30	GGRARSWSPPPEVSR		0.85	0.81	0.83	0.000193489	0.83	RxxSP
ACTB	ACTB_S14	S13	S14	ALVVDNGSGMCKAGF		1.28	1.5	1.91	0.0136584	1.71
ACTC1	ACTC1_S35	S5	S35	APRAVFPSIVGRPRH		0.78	0.68	0.75	0.00161358	0.73
ADAM17	ADAM17_T735	T10	T735	KPFPAPQTPGRLQPA		0.58	0.68	0.56	0.00372262	0.61
ADAM9	ADAM9_S758	S3	S758	GSVPRHVSPVTPPRE		0.99	1.15	1.42	0.0109966	1.21	RxxSP
ADAR	ADAR_T601	T6	T601	EKTAESQTPTPSATS		0.55	0.46	0.49	0.00278829	0.5
ADCY9	ADCY9_S688	S4	S688	QEEKLTNSQTSLCEI		1.23	1.04	1.19	0.00250484	1.23
ADD1	ADD1_S431	S25	S431	DGDSGTCSPLRHSFQ		1.54	1.68	1.64	0.000659815	1.64
ADD3	ADD3_S681	S18	S681	PEGSPSKSPSKKKKK		1.25	1.09	1.16	0.0015718	1.25	SPxxxxxK
ADGRG1	ADGRG1_S687	S7	S687	RLPISSGSTSSSRI-		0.69	0.65	0.41	0.0217355	0.53
AFDN	AFDN_S1107	S16	S1107	ATLLNQPSPMMQRIS		1.72	1.27	1.25	0.0115825	1.72
AFF4	AFF4_S836	S3	S836	GSRKRTISQSSSLKS		0.53	0.64	0.6	0.00295534	0.62
AGAP1	AGAP1_T836	T6	T836	ERFVLMATPNLSRRN		0.82	0.48	0.75	0.0222452	0.62
AGFG1	AGFG1_T177	T16	T177	TLHLNKGTPSQSPVV		1.38	1.9	1.97	0.0111206	1.97
AGPS	AGPS_T68	T6	T68	RRAASAATAAPTATP		1.22	1.31	1.16	0.00125351	1.22
AHCTF1	AHCTF1_S1214	S6	S1214	LRSTPLASPSPSPGR		1.31	1.45	1.73	0.00673683	1.73
AHCYL1	AHCYL1_S85	S20	S85	AASYTDSSDDEVSPR		1.05	1.37	1.66	0.0163676	1.66
AHDC1	AHDC1_S1095	S23	S1095	SSSSFQPSPENCRQF		0.84	0.8	0.65	0.00569083	0.65
AHNAK	AHNAK_S135	S3	S135	KIKPRLKSEDGVEGD		0.4	0.16	0.16	0.095466	0.24
AHNAK2	AHNAK2_S294	S6	S294	PRDAHDVSPTSTDTE		1.28	1.08	1.2	0.00239009	1.24
AHSG	AHSG_S330	S13	S330	VVSLGSPSGEVSHPR		1.3	1.15	1.19	0.00136329	1.21
AIFM1	AIFM1_S118	S6	S118	KKAALSASEGEEVPQ		1.07	1.22	1.07	0.00198705	1.22
AKAP1	AKAP1_S151	S10	S151	PLECPLSSPKGVLFS		0.58	0.78	0.64	0.0078076	0.67
AKAP11	AKAP11_S448	S7	S448	REDSGLFSPIRSSAF		0.59	0.73	0.72	0.00436855	0.68
AKAP12	AKAP12_S612	S8	S612	EGVTPWASFKKMVTP		0.71	1.13	1	0.0167653	0.71
AKAP13	AKAP13_S2563	S3	S2563	RALTRSLSRPSSLIE		0.55	0.47	0.46	0.00331616	0.46
AKAP2	AKAP2_S720	S3	S720	SRKQRTLSMIEEEIR		0.63	0.52	0.48	0.00674362	0.48
AKAP5	AKAP5_S178	S3	S178	DQATKAKSTQDLSEG		1.2	1.21	1.39	0.00236692	1.21
AKAP8	AKAP8_S323	S3	S323	TKLARVDSEGDFSEN		1.15	1.02	1.39	0.00823726	1.21
AKAP9	AKAP9_S3842	S8	S3842	SDLDYIRSPLPFQNR		0.96	0.99	0.73	0.00834557	0.73
AKIRIN2	AKIRIN2_S21	S12	S21	DPLLSPASPKRRRCA		1.63	1.08	1.02	0.0235167	1.33
AKT1	AKT1_S124	S3	S124	EMDFRSGSPSDNSGA	AKT1	1.03	1.19	1.41	0.00818562	1.22	RxxSP
AKT1S1	AKT1S1_T246	T3	T246	LPRPRLNTSDFQKLK		0.73	0.57	0.78	0.00824111	0.57
ALKBH5	ALKBH5_S64	S5	S64	KRKYQEDSDPERSDY		1.3	1.2	1.08	0.00282807	1.3
AMFR	AMFR_S542	S6	S542	ERVPLDLSPRLEETL		0.95	0.85	0.58	0.0188549	0.72	LSP
AMN	AMN_S426	S3	S426	LPLPRRLSLVPKAAA		1.1	1.39	1.16	0.00523538	1.39
AMOT	AMOT_S714	S8	S714	DTTVISHSPNTSYDT		1.29	1.37	1.59	0.00398436	1.37
AMPK1	AMPK1_S524	S9	S524	SEVSLTSSVTSLDSS	PRKAA1	1.36	1.34	1.51	0.00145809	1.51
ANAPC1	ANAPC1_S686	S7	S686	RNFDFEGSLSPVIAP		0.8	0.87	0.77	0.00132429	0.79	LSP
ANAPC2	ANAPC2_S534	S8	S534	LLHQFSFSPEREIRN		2.1	1.19	1.03	0.0495964	1.65
ANAPC4	ANAPC4_S777	S7	S777	KIKEEVLSESEAENQ		1.23	1.42	1.15	0.00397205	1.42
ANK2	ANK2_S3793	S7	S3793	KAMIVPSSPSKTPEE		0.95	0.96	0.78	0.00421581	0.78
ANKLE2	ANKLE2_T47	T3	T47	GGLGRSGTPVPPPSA		0.75	0.52	0.39	0.0343287	0.39
ANKRD17	ANKRD17_S2041	S6	S2041	AKEHYPVSSPSSPSP		1.9	1.41	1.37	0.0117209	1.37
ANKS1A	ANKS1A_S663	S3	S663	KRLEKSPSFASEWDE		0.73	0.84	0.78	0.00164374	0.78
ANKZF1	ANKZF1_S361	S3	S361	REAVRLHSPQTHWKT		1.01	1.6	1.27	0.0169809	1.6	RxxSP
ANLN	ANLN_S485	S3	S485	QGVSKTQSLPVTEKV		0.73	0.67	0.62	0.00222274	0.67
ANXA2	ANXA2_S85	S4	S85	RTKKELASALKSALS		0.78	0.71	0.78	0.000949567	0.75
AP2A1	AP2A1_S655	S22	S655	PSTVSTPSPSADLLG		1.41	1.26	2.05	0.0228937	2.05
AP2M1	AP2M1_T156	T17	T156	SQITSQVTGQIGWRR		1.08	1.15	1.26	0.00202175	1.26
AP3B1	AP3B1_S276	S15	S276	NGKNFYESDDDQKEK		1.23	1.42	1.15	0.00397205	1.42
APBA3	APBA3_T537	T12	T537	NGQSVVATPHARIIE		1.26	1.15	1.25	0.000827602	1.26
APBB2	APBB2_S123	S3	S123	QDPNKNLSPTAVINI		0.52	0.49	0.53	0.000547703	0.53	LSP
APC	APC_S780	S22	S780	FDNIDNLSPKASHRS		1.53	1.54	1.57	6.03765e-05	1.57	LSP
APH1A	APH1A_S257	S5	S257	DSRVMVYSALRIPPE		0.7	0.81	0.69	0.00273666	0.69
APOA2	APOA2_S54	S3	S54	DLMEKVKSPELQAEA		1.27	1.35	1.41	0.000910036	1.34
APOE	APOE_S147	S10	S147	VQAMLGQSTEELRVR		1.4	1.46	1.3	0.00113066	1.39
APP	APP_S441	S12	S441	HFQEKVESLEQEAAN		1.33	1.51	1.19	0.0047198	1.51
APTX	APTX_S132	S3	S132	THRKRKRSGNSDSIE		0.82	0.67	0.41	0.033951	0.41
ARFGAP1	ARFGAP1_T189	T7	T189	RYVGFGNTPPPQKKE		1.01	0.93	0.71	0.010153	0.71
ARFGAP2	ARFGAP2_S432	S3	S432	FAGAKAISSDMFFGR		0.63	0.49	0.53	0.00568124	0.49
ARFGEF2	ARFGEF2_S227	S21	S227	VIQAAAVSPKFVRLK		1.22	1.17	1.89	0.0254639	1.56	SPxxxxxK
ARFIP1	ARFIP1_S5	S4	S5	---MAQESPKNSAAE		0.94	1.09	1.24	0.00625345	1.24
ARHGAP1	ARHGAP1_S50	S2	S50	KSDDSKSSSPELVTH		0.77	0.41	0.51	0.0344118	0.64
ARHGAP11A	ARHGAP11A_T323	T12	T323	SESPVILTPNAKRTL		2.43	2.06	1.44	0.0206878	2.43
ARHGAP12	ARHGAP12_T230	T2	T230	STEQIRATTPPNQGR		0.75	0.72	0.86	0.002989	0.72
ARHGAP17	ARHGAP17_T682	T9	T682	PSPPTQHTGQPPGQP		0.5	0.62	0.72	0.0105811	0.5
ARHGAP21	ARHGAP21_S475	S1	S475	LMKYCPRSASQGALT		0.86	0.5	0.58	0.0273214	0.5
ARHGAP29	ARHGAP29_S1019	S5	S1019	RTKIRPVSLPVDRLL		0.55	0.69	0.62	0.00422215	0.59
ARHGAP39	ARHGAP39_S384	S3	S384	KCPERFLSLEYSPAG		1.26	1.1	2.2	0.0473667	2.2
ARHGAP4	ARHGAP4_S930	S7	S930	RGPGAPASPSASHPQ		0.34	0.61	0.77	0.0447098	0.34
ARHGAP45	ARHGAP45_S949	S7	S949	RPTEATVSLSSLVDY		0.43	0.72	0.64	0.0203649	0.43
ARHGAP5	ARHGAP5_S1202	S9	S1202	SEEDPLLSPVETWKG		0.95	1.04	0.61	0.0220725	0.61	LSP
ARHGEF11	ARHGEF11_S556	S12	S556	STFHIPLSPVEVKPG		0.54	0.78	0.9	0.0198461	0.54	LSP
ARHGEF12	ARHGEF12_S341	S15	S341	DTQSLVGSPSTRIAP		0.66	0.86	0.91	0.00877408	0.66
ARHGEF16	ARHGEF16_S208	S2	S208	RKRGHKGSFKDDPQL		0.81	0.55	0.69	0.0118732	0.55
ARHGEF2	ARHGEF2_S956	S20	S956	EEGSSRLSPPHSPRD		1.51	1.29	1.31	0.00261813	1.41	LSP
ARID1A	ARID1A_S769	S14	S769	YSSPQPGSALSPRQP		0.94	0.85	0.74	0.00466955	0.74	LSP
ARID3B	ARID3B_S165	S2	S165	TKDASKASPSVSTAG		0.75	0.72	0.86	0.002989	0.72
ARID5A	ARID5A_S463	S3	S463	GKRLRAVSPFLKEAD		1.09	0.67	0.88	0.0184585	0.67	RxxSP
ARID5B	ARID5B_T539	T11	T539	EAGEKGPTPPLPSAP		1.22	1.33	1.21	0.000939428	1.33
ARMCX3	ARMCX3_S67	S11	S67	WSDDDDDSNESKSIV		1.16	1.35	1.23	0.00197446	1.29
ARNTL2	ARNTL2_T542	T13	T542	YLDDSSPTGLMKDTH		1.28	1.1	1.08	0.00302673	1.28
ARPC1B	ARPC1B_S310	S3	S310	QNLDKKASSEGGTAA		0.87	0.75	0.96	0.00496547	0.75
ARVCF	ARVCF_T872	T12	T872	PGGFDDSTLPLVDKS		1.1	1.12	1.42	0.00719724	1.42
ASAP1	ASAP1_S839	S3	S839	PGHKRTLSDPPSPLP		1.67	1.25	1.24	0.010281	1.46
ASGR2	ASGR2_S13	S10	S13	QDIQQLSSEENDHPF		1.43	1.35	1.1	0.00585345	1.35
ASH1L	ASH1L_S1746	S14	S1746	ATASAPPSSSPGRSH		0.96	0.9	0.67	0.0108051	0.79
ASPM	ASPM_S367	S3	S367	EIYQKILSPDSFIKD		0.8	0.82	0.66	0.00435732	0.76	LSP
ASPSCR1	ASPSCR1_T167	T15	T167	GLTGGSATIRFVMKC		1	1.12	1.44	0.0120255	1.28
ASS1	ASS1_T219	T4	T219	DPAKAPNTPDILEIE		0.89	0.97	0.68	0.0102711	0.83
ASXL1	ASXL1_S503	S4	S503	NLARASASPDRIPSL		1.26	1.32	1.09	0.00315527	1.32
ATAD2	ATAD2_S141	S5	S141	RARNIVQSTEHLHED		1.02	1.55	0.83	0.0342857	1.55
ATAD2B	ATAD2B_S16	S1	S16	LRLLGSKSPGPGPGP		1.11	1.29	1.18	0.00192166	1.29
ATAD5	ATAD5_S356	S9	S356	FEMENSLSDPENEQT		1.22	1.33	1.21	0.000939428	1.33
ATF1	ATF1_S189	S7	S189	RTTPSATSLPQTVVM		1.67	1.2	1.22	0.0124316	1.45
ATG16L1	ATG16L1_S287	S1	S287	TNIFGRRSVSSFPVP		1.08	0.65	0.76	0.0233041	0.65
ATG9A	ATG9A_S828	S10	S828	EPVPEEGSEDELPPQ		1.59	1.59	1.76	0.00118215	1.59
ATL1	ATL1_S10	S4	S10	KNRRDRNSWGGFSEK		1.08	0.71	0.5	0.0459575	0.61
ATM	ATM_S1988	S15	S1988	SQSTTISSLSEKSKE	ATM	1.18	1.13	1.33	0.00244392	1.33
ATN1	ATN1_S645	S4	S645	PYGKRAPSPGAYKTA		0.79	0.75	0.63	0.00438811	0.72	RxxSP
ATP10A	ATP10A_S293	S6	S293	TKALLNNSGPRYKRS		0.7	0.81	0.69	0.00273666	0.69
ATP11B	ATP11B_S1152	S1	S1152	SPTHISRSWSASDPF		0.78	0.81	0.67	0.00317613	0.67
ATP13A1	ATP13A1_S935	S4	S935	TSQRDRLSQVLRDLE		1.35	1.3	1.2	0.00117855	1.28
ATP1A1	ATP1A1_S653	S6	S653	ARLNIPVSQVNPRDA		0.95	0.83	0.96	0.00208468	0.83
ATP2A2	ATP2A2_S184	S10	S184	QSILTGESVSVIKHT		0.79	0.94	0.96	0.00356017	0.79
ATP2C1	ATP2C1_S911	S4	S911	KIQKHVSSTSSSFLE		0.79	0.94	0.96	0.00356017	0.79
ATP5A1	ATP5A1_S76	S3	S76	EETGRVLSIGDGIAR		1.11	1.37	1.1	0.00544044	1.24
ATP7A	ATP7A_S270	S1	S270	SEGSQQRSPSYTNDS		0.62	0.58	0.56	0.000902702	0.59
ATRX	ATRX_S598	S9	S598	TPVSLSNSPIKGADC		0.96	1.03	0.72	0.010626	0.72
ATXN2	ATXN2_S889	S14	S889	SQGVQTSSPACKQEK		1.1	1.38	1.12	0.00560074	1.25	SPxxxxxK
ATXN2L	ATXN2L_S449	S6	S449	GRMYPPRSPKSAAPA		0.7	0.78	0.83	0.00240876	0.74
ATXN7L2	ATXN7L2_S575	S3	S575	PSRKRKLSPGPTTLK		1.22	1.36	1.22	0.00135458	1.36	LSP
ATXN7L3B	ATXN7L3B_S92	S21	S92	PDQQLQRSPPEFQ--		0.96	1.03	0.72	0.010626	0.72
BABAM1	BABAM1_S29	S3	S29	EPRPRTRSNPEGAED		0.85	0.7	0.74	0.00343373	0.76
BACH1	BACH1_S196	S2	S196	YQGNAKASPPLQDSA		1.18	1.25	1.35	0.0015292	1.35
BACH2	BACH2_S315	S4	S315	EMDRKQPSPAPTPTA		1.52	1.79	1.48	0.00369713	1.64
BAD	BAD_S75	S3	S75	EIRSRHSSYPAGTED		0.7	0.81	0.78	0.00184458	0.74
BAG6	BAG6_S964	S2	S964	VQGAERASPEPQREN		1.31	1.36	1.26	0.000485244	1.31
BANP	BANP_S100	S13	S100	QVPMVAGSPLGATQT		1.22	1.31	1.16	0.00125351	1.22
BAP1	BAP1_S583	S3	S583	TEGGKGSSPSIRPIQ		1.23	1.04	1.19	0.00250484	1.23
BARD1	BARD1_S410	S4	S410	SYRRVMSSPSAMKLL		1.23	1.17	1.25	0.000390089	1.25
BAZ1A	BAZ1A_T731	T8	T731	ELDQDMVTEDEDDPG	BAZ1A	0.75	1.07	1.03	0.0110424	0.75
BAZ1B	BAZ1B_S349	S6	S349	LKKSLSGSPLKVKNS	BAZ1B	0.94	1.09	1.24	0.00625345	1.24
BAZ2A	BAZ2A_S1397	S10	S1397	DPGEMPQSPTGLGQP		0.85	0.75	0.74	0.00202103	0.75
BAZ2B	BAZ2B_S1596	S3	S1596	QPPSKSPSPTPAPLG		1.32	1.48	2.1	0.0205562	2.1
BCAM	BCAM_S80	S3	S80	GARPRLASAEMQGSE		1.33	1.73	1.26	0.0101787	1.53
BCAR1	BCAR1_S639	S4	S639	IQSRPLPSPPKFTSQ		0.71	0.64	0.76	0.00243933	0.7
BCL11A	BCL11A_S630	S10	S630	LGSPSSLSPFSKRIK		0.96	0.9	0.66	0.0116963	0.78	LSP
BCL2L11	BCL2L11_S94	S3	S94	SLLSRSSSGYFSFDT		0.72	0.54	0.51	0.0121285	0.51
BCL2L13	BCL2L13_S426	S9	S426	ESLVEELSPASEKKP		0.95	0.8	1.04	0.0056177	0.8	LSP
BCL7C	BCL7C_S126	S17	S126	PQPSRPVSPAGPPEG		0.8	0.74	0.74	0.000691802	0.74	RxxSP
BCL9L	BCL9L_S21	S5	S21	RRREAPGSPPLSPRG		1.09	1.14	1.32	0.00346534	1.23	LSP
BCLAF1	BCLAF1_T234	T10	T234	HSPSPIATPPSQSSS		2.29	1.89	2.13	0.00304012	2.29
BCR	BCR_S122	S31	S122	ARPDGEGSPGKARPG	BCR	1.22	1.17	1.38	0.00253031	1.38
BET1	BET1_S50	S3	S50	VTAIKSLSIEIGHEV		0.46	0.41	0.43	0.00112237	0.43
BET1L	BET1L_S9	S3	S9	ADWARAQSPGAVEEI		0.98	0.77	1.07	0.00882255	0.77	RxxSP
BICC1	BICC1_S679	S3	S679	HSTDRLLSDPELSAT		0.51	0.91	1.02	0.0344335	0.51
BIN1	BIN1_S296	S4	S296	APAKGNKSPSPPDGS		1.07	1.34	1.08	0.00572222	1.34
BIRC6	BIRC6_S480	S12	S480	SDDLLEDSDSEEHSR		0.81	0.75	0.87	0.00182399	0.81
BMF	BMF_S77	S9	S77	TQTLSPASPSQGVML		2.22	1.57	1.59	0.0138677	2.22
BNIP2	BNIP2_S114	S3	S114	TEVIRKGSITEYTAA		0.8	0.76	0.9	0.00256791	0.82
BOD1L1	BOD1L1_S484	S5	S484	YSKYYSDSDDELTVE		1.29	1.13	1.4	0.00376824	1.27
BOP1	BOP1_S126	S9	S126	GDEYAEDSSDEEDIR		0.92	1.03	0.82	0.00428617	0.82
BPTF	BPTF_S2370	S5	S2370	EQRQSKLSPQMQVHQ		1.54	1.23	1.06	0.0118983	1.54	LSP
BRAF	BRAF_S399	S10	S399	GGSTTGLSATPPASL	BRAF	0.95	0.96	0.78	0.00421581	0.78
BRAT1	BRAT1_S742	S2	S742	SLREARGSPNTASAE		1.42	1.3	1.32	0.000758865	1.42
BRCA1	BRCA1_S1189	S6	S1189	QKGELSRSPSPFTHT		0.7	0.64	0.69	0.000751415	0.64	RxxSP
BRD1	BRD1_S128	S5	S128	KVRIVEYSPPSAPRR		1.25	1.21	1.19	0.000210105	1.22
BRD2	BRD2_T291	T9	T291	DTTTPTPTAILAPGS	BRD2	0.56	0.58	0.71	0.00576424	0.56
BRD3	BRD3_T250	T6	T250	KRKADTTTPTTSAIT	BRD3	1.86	1.41	1.24	0.0148023	1.86
BRF1	BRF1_S553	S9	S553	LSSAGGGSPHREDAQ		1.11	1.31	1.1	0.00338057	1.21
BRPF1	BRPF1_S79	S6	S79	NKQSPSPSEVSQSPG		1.18	1.13	1.33	0.00244392	1.33
BUB1	BUB1_S596	S1	S596	TLAPSPKSPGDFTSA	BUB1	0.96	0.79	0.88	0.00312256	0.79
BUD13	BUD13_S271	S5	S271	LRRARHDSPDLAPNV		0.81	0.78	0.74	0.000680842	0.78	RxxSP
BYSL	BYSL_S98	S6	S98	PRMPQDGSDDEDEEW		1.23	1.21	1.22	2.23947e-05	1.22
BZW1	BZW1_S411	S6	S411	LKNAEEESESEAEEG		1.11	1.37	1.1	0.00544044	1.24
C11ORF57	C11ORF57_S188	S15	S188	ADSSSEFSEETGASG		1.21	1.43	1.67	0.00844054	1.55
C11ORF84	C11ORF84_S121	S14	S121	HPHTLDLSPSEKSNI		1.02	1.4	1.27	0.00811827	1.4	LSP
C12ORF43	C12ORF43_S179	S17	S179	LQESAIHSPGTVEKE		1.43	1.24	1.02	0.00914869	1.34
C15ORF52	C15ORF52_S201	S4	S201	PGGRVTRSPPTQVAI		1.28	1.1	1.08	0.00302673	1.28
C1GALT1	C1GALT1_S236	S5	S236	TDKCTHSSSIEDLAL		0.83	0.84	0.94	0.00162548	0.83
C1ORF198	C1ORF198_S289	S3	S289	QLEGKLPSPDVRQDD		0.96	0.79	0.88	0.00312256	0.79
C2CD3	C2CD3_S2131	S5	S2131	MVKSSFLSSPERAVN		0.84	0.82	0.9	0.000792514	0.82
C2CD4C	C2CD4C_S178	S16	S178	GALAQVGSPGAGRRR		0.96	0.91	0.81	0.00242764	0.81
C2CD5	C2CD5_S323	S7	S323	KTGMGSGSAGKEGGP		0.97	0.83	0.66	0.0117373	0.66
C6ORF132	C6ORF132_S969	S7	S969	KSFSSPPSPSNKREE		0.87	0.75	0.96	0.00496547	0.75	SPxxxxxK
C6ORF47	C6ORF47_S112	S7	S112	RLEAGGASPKLRWDH		0.86	0.75	0.74	0.00239966	0.78
C7ORF43	C7ORF43_S515	S1	S515	HQASLGRSQSFSHQQ		1.07	1.39	1.16	0.00617684	1.28
C7ORF50	C7ORF50_S23	S3	S23	NKKLKKASAEGPLLG		0.87	0.76	1.08	0.010626	0.76
CABIN1	CABIN1_S1439	S6	S1439	ERGKNEESLESTEGF		1.32	1.27	1.45	0.00158309	1.45
CACNB3	CACNB3_S152	S2	S152	SDIGNRRSPPPSLAK		0.92	1.03	0.82	0.00428617	0.82	SPxxxxxK
CAD	CAD_S1900	S3	S1900	PPVPRQASPQNLGTP		3.27	2.11	2.15	0.022181	2.69	RxxSP
CADPS2	CADPS2_S1078	S4	S1078	TDLRIPASVCTMFNV		0.93	0.82	0.58	0.017245	0.58
CALD1	CALD1_S789	S8	S789	QSVDKVTSPTKV---		0.76	0.58	0.6	0.00766939	0.65
CALU	CALU_Y47	Y10	Y47	NDAQSFDYDHDAFLG		0.98	0.86	0.8	0.00359621	0.83
CAMK2D	CAMK2D_T287	T3	T287	SMMHRQETVDCLKKF	CAMK2D	0.75	0.63	0.69	0.00251099	0.66
CAMK2G	CAMK2G_T287	T3	T287	SMMHRQETVECLRKF	CAMK2G	0.95	0.96	0.78	0.00421581	0.78
CAMLG	CAMLG_S55	S9	S55	MGFHRPGSGAEEESQ		0.94	1.09	1.24	0.00625345	1.24
CAMSAP1	CAMSAP1_S793	S2	S793	DDASGRSSPCLSTAS		0.79	0.94	0.96	0.00356017	0.79
CAMSAP2	CAMSAP2_S862	S4	S862	PQAKWLKSPTTPIDP		0.85	0.82	0.6	0.0106749	0.6
CAMSAP3	CAMSAP3_S334	S9	S334	LPDGHAASPRGTEAS		0.68	0.64	0.57	0.00259339	0.63
CANX	CANX_T562	T9	T562	DAEEDGGTVSQEEED		0.8	1.09	0.98	0.0077161	0.8
CARMIL1	CARMIL1_S1331	S1	S1331	SQEVSRRSWGQQAQE		0.72	0.66	0.56	0.00516745	0.56
CARS	CARS_S19	S6	S19	RRVQPQWSPPAGTQP		1.07	0.82	0.52	0.0370087	0.8
CASKIN1	CASKIN1_S1257	S9	S1257	VPLPGPGSPEVKRAH		1.32	1.48	1.48	0.00139458	1.43
CAT	CAT_S515	S9	S515	AIHTFVQSGSHLAAR		0.77	1.21	1.1	0.0161803	0.77
CAVIN1	CAVIN1_S365	S3	S365	AGDLRRGSSPDVHAL		1.3	1.2	1.08	0.00282807	1.3	RxxSP
CAVIN2	CAVIN2_S287	S1	S287	QKISSGKSSPFKVSP		1.33	1.58	1.67	0.00440899	1.58
CBX3	CBX3_S95	S4	S95	GTKRKSLSDSESDDS		1.31	1.47	1.5	0.0017043	1.5
CBX5	CBX5_S11	S5	S11	KTKRTADSSSSEDEE		1.47	1.33	1.41	0.000833977	1.47
CBX8	CBX8_S191	S7	S191	RVDDKPSSPGDSSKK		1.68	1.2	1.3	0.010833	1.44	SPxxxxxK
CC2D1A	CC2D1A_T120	T4	T120	EEQKASETPPPVAQP		1.2	1.45	1.11	0.00652093	1.28
CCAR2	CCAR2_T484	T4	T484	TSRRNAETPEATTQQ		1.33	1.04	1.74	0.0212704	1.74
CCBE1	CCBE1_S241	S4	S241	TGDKVLASNTYLPGP		1.02	0.92	0.68	0.0130829	0.68
CCDC106	CCDC106_S130	S8	S130	GGAGGEASDPESAAS		1.08	1.35	1.66	0.0147724	1.37
CCDC125	CCDC125_S504	S3	S504	RTLKRSHSLPSSIIF		1.23	1.04	1.19	0.00250484	1.23
CCDC130	CCDC130_S362	S6	S362	SRQDKPLSPAGSSQE		1.12	1.35	1.31	0.00315541	1.33	LSP
CCDC14	CCDC14_S670	S1	S670	PGNNLTKSLLNIHDK		0.81	0.71	0.85	0.00276582	0.71
CCDC51	CCDC51_S284	S14	S284	GPGQDSGSQAGSPPT		1.35	1.25	1.06	0.00482466	1.21
CCDC61	CCDC61_S376	S6	S376	NRLGSGGSGDGPSVS		1.06	0.72	0.94	0.0118429	0.83
CCDC80	CCDC80_S503	S3	S503	KAQDKILSNEYEEKY		1.01	0.91	0.77	0.00597143	0.77
CCDC88A	CCDC88A_T1663	T4	T1663	LQHKISETLESRHHK		0.93	0.81	0.88	0.00158413	0.81
CCDC9	CCDC9_S390	S19	S390	QPTSPETSPKETPMQ		0.92	1.25	1.54	0.0203372	1.54
CCDC92	CCDC92_S211	S3	S211	RRMKKSLSAPLHPEF		0.61	0.78	0.69	0.00497829	0.69
CCNK	CCNK_S324	S3	S324	AQQPKKPSPQPSSPR		1.43	1.1	1.23	0.00581272	1.43
CCNL1	CCNL1_S352	S8	S352	EVKAEEKSPISINVK		1.29	1.37	1.59	0.00398436	1.37	SPxxxxxK
CCNL2	CCNL2_T326	T13	T326	GTQVLDGTSGFSPAP		1.14	1.47	1.25	0.0056367	1.47
CCNT2	CCNT2_S548	S2	S548	GSGKSKHSSPHISRD		1	1.02	0.75	0.00873357	0.75
CCNY	CCNY_S66	S2	S66	PSDHPRASTIFLSKS		1.04	0.69	0.65	0.0235235	0.69
CCNYL1	CCNYL1_S342	S2	S342	CRAAMRRSFSADNFI		0.83	0.84	0.94	0.00162548	0.83
CCT2	CCT2_S3	S2	S3	-----MASLSLAPVN		0.75	0.78	0.66	0.00243059	0.72
CCT6A	CCT6A_S246	S5	S246	YEKTEVNSGFFYKSA		1.04	0.78	0.84	0.00776657	0.81
CD2BP2	CD2BP2_S49	S7	S49	KGKHSLDSDEEEDDD		1.35	1.14	1.25	0.00235802	1.35
CDC20	CDC20_T106	T9	T106	NQPENSQTPTKKEHQ		1.21	1.17	1.08	0.00110911	1.21
CDC25C	CDC25C_S168	S4	S168	SEMKYLGSPITTVPK		0.81	0.93	0.79	0.00267634	0.8	SPxxxxxK
CDC42BPA	CDC42BPA_S1651	S3	S1651	SALKREFSGGSYSAK	CDC42BPA	0.78	0.82	0.7	0.0021105	0.77
CDC42BPG	CDC42BPG_S1482	S9	S1482	SGPQRPHSFSEALRR	CDC42BPG	0.49	0.6	0.59	0.00390977	0.56
CDC42EP1	CDC42EP1_S121	S4	S121	PIIKNAISLPQLNQA		1.23	2.17	2.58	0.037916	2.58
CDC42EP4	CDC42EP4_S140	S3	S140	SKLPKSLSSSPVKKA		0.72	0.58	0.52	0.00940553	0.52
CDC5L	CDC5L_T404	T5	T404	PQRQVVQTPNTVLST		0.79	0.94	0.96	0.00356017	0.79
CDCA3	CDCA3_S43	S7	S43	RTPIQVESSPQPGLP		1.42	1.26	1.23	0.00204108	1.23
CDCA5	CDCA5_S75	S13	S75	VEVPAVQSPRRSPRI		0.9	0.73	0.86	0.00380074	0.73
CDCA7L	CDCA7L_S21	S10	S21	ADIFNAPSDDEEFVG		1.32	1.48	2.09	0.0200912	2.09
CDK11A	CDK11A_S577	S4	S577	GLAREYGSPLKAYTP	CDK11A	0.76	0.77	0.64	0.00331753	0.7
CDK11B	CDK11B_Y594	Y2	Y594	YGSPLKAYTPVVVTL	CDK11B	0.71	0.45	0.36	0.0403168	0.36
CDK12	CDK12_S385	S5	S385	RSRHSSISPVRLPLN	CDK12	1.41	2.17	1.71	0.0153482	1.71
CDK13	CDK13_S1225	S19	S1225	LRPPPEPSTPVSGQD	CDK13	1.26	1	1.76	0.0265973	1.76
CDK14	CDK14_T79	T4	T79	RVQRTQSTFDPFEKP	CDK14	1.09	0.67	0.88	0.0184585	0.67
CDK18	CDK18_S132	S3	S132	SRMSRRASLSDIGFG	CDK18	0.59	0.51	0.47	0.00451306	0.52
CDK2	CDK2_Y15	Y6	Y15	EKIGEGTYGVVYKAR	CDK2	0.73	0.65	0.62	0.00241621	0.64
CDKAL1	CDKAL1_S53	S8	S53	YLQEEENSPPSDSTI		0.77	1.21	1.1	0.0161803	0.77
CDKL5	CDKL5_S407	S12	S407	NNIPHLLSPKEAKSK	CDKL5	0.71	0.63	0.68	0.0011987	0.63	LSP
CDS2	CDS2_T31	T5	T31	EAKVDGETASDSESR		1.27	1.37	1.47	0.00177126	1.37
CEBPB	CEBPB_T235	T27	T235	SSSSPPGTPSPADAK		0.62	0.92	0.86	0.0128721	0.74
CEBPZ	CEBPZ_S629	S9	S629	QLDDHPESDDEENFI		1.43	2.38	1.61	0.0250316	1.61
CELSR1	CELSR1_S2871	S20	S2871	PDQSLAESDSEDPSG		1.07	2.29	2.33	0.0443882	2.33
CENPC	CENPC_S333	S3	S333	SLKQRTISPAESTAL		1.43	1.15	1.37	0.0041528	1.4	RxxSP
CENPF	CENPF_T253	T14	T253	FSGEQEVTPSRSTLQ		1.23	1.17	1.25	0.000390089	1.25
CENPV	CENPV_S47	S3	S47	TRTRRSASQAGSKSQ		0.85	0.75	0.86	0.00182919	0.82
CEP131	CEP131_S525	S15	S525	PEDGTLLSEAKLQSI		1.29	1.37	1.59	0.00398436	1.37
CEP170	CEP170_S1521	S1	S1521	PSPPKQKSSPVNNHH		1.51	1.26	1.23	0.00440201	1.51
CEP170B	CEP170B_S1548	S8	S1548	VAAQSPPSPASAEAL		1.03	1.08	1.52	0.0161518	1.52
CEP350	CEP350_S1830	S3	S1830	DLETRSPSPISISSS		1.45	1.54	1.68	0.00184276	1.68	RxxSP
CEP55	CEP55_S428	S7	S428	KVAASPKSPTAALNE		0.76	0.89	0.88	0.00244379	0.76
CEP57	CEP57_S388	S5	S388	LAKLIQESPTVELKD		0.85	0.74	0.82	0.00166591	0.74
CEPT1	CEPT1_T40	T6	T40	NKLFQLPTPPLSRHQ		0.9	0.73	0.86	0.00380074	0.73
CETN2	CETN2_S20	S2	S20	SSQRKRMSPKPELTE		1.03	0.91	0.76	0.00744685	0.76
CFAP97	CFAP97_S218	S10	S218	VSGITLLSPKHKYKS		0.75	0.75	0.62	0.00373916	0.71	LSP
CGN	CGN_S131	S3	S131	GKLLRSHSQASLAGP		0.85	0.82	0.6	0.0106749	0.6
CHAMP1	CHAMP1_S282	S3	S282	SPEPRKPSPSESPEP		1.34	1.52	1.69	0.00440974	1.52	RxxSP
CHCHD3	CHCHD3_Y49	Y4	Y49	SGSKSQRYSGAYGAS		1.12	1.12	1.83	0.0291096	1.83
CHCHD6	CHCHD6_S13	S3	S13	SSEGRRVSFGVDEEE		1.19	1.51	1.02	0.013155	1.27
CHD1	CHD1_S1671	S2	S1671	WQMDHRASSSGPRSP		0.97	0.83	0.66	0.0117373	0.66
CHD2	CHD2_S1789	S15	S1789	PAVSDPRSPPSQKSP		1.35	1.14	1.25	0.00235802	1.35
CHD3	CHD3_S1549	S13	S1549	PEASATNSPCTSKPA		1.24	2.17	2.57	0.0369134	2.57
CHD4	CHD4_S108	S6	S108	LRSDSEGSDYTPGKK		1.48	1.58	1.53	0.000355798	1.53
CHD7	CHD7_S2275	S9	S2275	FDEESNASMSTARDE		1.04	1.05	1.43	0.0117583	1.43
CHEK1	CHEK1_S301	S9	S301	IQSNLDFSPVNSASS	CHEK1	1.26	1	1.76	0.0265973	1.76
CHERP	CHERP_S817	S3	S817	RRRSRSRSPTPPSSA		1.33	1.51	1.19	0.0047198	1.51	RxxSP
CIC	CIC_S436	S8	S436	AASEDMTSDEERMVI		1.84	1.22	1.19	0.0216381	1.84
CKAP4	CKAP4_S79	S1	S79	GGGGGGKSSSSSSAS		1.33	1.58	1.67	0.00440899	1.58
CKB	CKB_T35	T3	T35	NHMAKVLTPELYAEL	CKB	1	1.02	0.75	0.00873357	0.75
CLASRP	CLASRP_S443	S3	S443	RSRGRRHSGGGSRDG		2.28	2.48	1.41	0.0245678	2.48
CLDN3	CLDN3_S203	S1	S203	VVYSAPRSTGPGASL		1.24	1.23	1.13	0.000855383	1.24
CLIP1	CLIP1_S310	S1	S310	TSASLKRSPSASSLS		0.94	0.78	0.89	0.00293764	0.78
CLIP2	CLIP2_S42	S3	S42	AASSKEGSPLHKQSS		1.01	0.93	0.71	0.010153	0.71
CLIP3	CLIP3_S32	S18	S32	EPVPEAPSPTQERRQ		0.67	1.05	0.96	0.0160747	0.67
CLTC	CLTC_S1494	S13	S1494	YDNFDNISLAQRLEK		0.82	1.02	0.92	0.00391514	0.82
CMTR1	CMTR1_T57	T13	T57	LSGSDSETEGKQHSS		1.33	1.58	1.67	0.00440899	1.58
CNKSR1	CNKSR1_S305	S1	S305	LDSPHQRSPSLSLAP		1.01	0.9	0.8	0.00447678	0.8
CNKSR2	CNKSR2_S390	S4	S390	PVHKGSESPNSFLDQ		1.1	1.11	1.49	0.0106598	1.3
CNKSR3	CNKSR3_S383	S4	S383	PGPKGSESPNSFLDQ		1.14	1.38	1.31	0.00310095	1.35
CNOT4	CNOT4_S258	S12	S258	FLQLSTGSVDKNKNK		0.96	0.91	0.81	0.00242764	0.81
CNP	CNP_S22	S3	S22	KIFFRKMSSSGAKDK		1.16	1.48	1.7	0.0115408	1.7
CNPY2	CNPY2_S115	S4	S115	VVGRNGESSELDLQG		0.82	0.73	0.88	0.00288338	0.78
CNTLN	CNTLN_S1085	S7	S1085	RIQVTSLSPSRSMDL		1.76	1.3	1.11	0.0187312	1.3	LSP
CNTN5	CNTN5_S535	S8	S535	IAILPDGSLRILNAS		1.46	1.93	1.39	0.0111337	1.93
COBL	COBL_S815	S9	S815	QADPKPISPQQKSAH		0.85	0.8	0.82	0.000311284	0.82
COBLL1	COBLL1_T275	T3	T275	PTFTRSNTISKPYIS		1.21	1.18	1.41	0.00323218	1.41
COG4	COG4_S6	S5	S6	--MADLDSPPKLSGV		1.29	1.33	1.2	0.000910189	1.27
COIL	COIL_S271	S2	S271	VTLEARNSSEKLPTE		0.93	0.81	0.88	0.00158413	0.81
COMT	COMT_S267	S8	S267	AIYKGPGSEAGP---		0.82	0.82	0.61	0.00859891	0.72
COPB2	COPB2_T861	T15	T861	DGKPASPTPVIVASH		1.29	1.31	1.25	0.000188848	1.31
CPSF6	CPSF6_T407	T7	T407	REMDTARTPLSEAEF		1.39	1.34	1.55	0.00196489	1.55
CPSF7	CPSF7_S60	S4	S60	PPVRQEPSPKPNNKT		0.78	0.82	0.82	0.000273093	0.81
CRAMP1	CRAMP1_S70	S17	S70	PGAPQAPSPPQGSPQ		0.93	1.14	1.39	0.0130306	1.39
CREB1	CREB1_S246	S5	S246	QIRTAPTSTIAPGVV		0.9	1.11	1.27	0.00946568	1.27
CREBBP	CREBBP_T974	T3	T974	SIDNRVPTPSSVASA		1.42	1.26	1.23	0.00204108	1.23
CRIP2	CRIP2_S115	S3	S115	KGPSRASSVTTFTGE		0.95	0.8	1.04	0.0056177	0.8
CRK	CRK_S41	S3	S41	VFLVRDSSTSPGDYV		0.9	1.11	1.27	0.00946568	1.27
CRTC3	CRTC3_S329	S1	S329	SGLQSSRSNPSIQAT		0.72	0.54	0.51	0.0121285	0.51
CRYAB	CRYAB_S59	S3	S59	PSFLRAPSWFDTGLS		0.95	0.96	0.78	0.00421581	0.78
CSNK1D	CSNK1D_S361	S26	S361	NTSPRPVSGMERERK	CSNK1D	1.49	1.78	1.64	0.00260715	1.78
CSNK2B	CSNK2B_S209	S18	S209	QAASNFKSPVKTIR-		0.75	0.57	0.55	0.0102495	0.55
CSTF2	CSTF2_S524	S25	S524	GSQPGGFSPGQNQVT		1.27	1.43	2.38	0.0393971	2.38
CSTF2T	CSTF2T_S563	S10	S563	GSQPSSFSPGQSQVT		1.33	1.2	1.26	0.000882978	1.27
CTDSPL2	CTDSPL2_S104	S3	S104	ISRVRRKSQVNGEAG		0.84	0.82	0.9	0.000792514	0.82
CTNNA1	CTNNA1_S297	S10	S297	IVDPLSFSEERFRPS		0.86	0.81	0.59	0.0119032	0.59
CTNNB1	CTNNB1_T551	T2	T551	HQDTQRRTSMGGTQQ		1.4	1.55	1.52	0.000944563	1.4
CTNND1	CTNND1_S252	S3	S252	MEGYRAPSRQDVYGP		0.66	0.45	0.57	0.0115937	0.57
CTNND2	CTNND2_T457	T3	T457	TGTYRTSTAPSSPGV		0.97	0.83	0.66	0.0117373	0.66
CTR9	CTR9_S941	S4	S941	KKKRRKGSGSEQEGE		1.55	1.5	1.05	0.0132649	1.53
CTTN	CTTN_S418	S4	S418	TEERLPSSPVYEDAA		0.59	0.61	0.46	0.00714436	0.55
CUL4B	CUL4B_S139	S6	S139	AKMAEESSSSSSSSS		1.29	1.27	1.2	0.000473577	1.29
CUX1	CUX1_S1237	S24	S1237	TEYSQGASPQPQHQL		1.77	1.19	1.23	0.0174628	1.77
CWC25	CWC25_S217	S4	S217	SQKKMANSSPVLSKV		0.93	0.81	0.88	0.00158413	0.81
CWF19L2	CWF19L2_T475	T2	T475	HLRDTKSTFAGSPER		1.11	1.29	1.18	0.00192166	1.29
CXADR	CXADR_S323	S8	S323	TQYNQVPSEDFERTP		1.15	1.18	1.29	0.00124154	1.21
CXORF23	CXORF23_S402	S7	S402	KLPDVKPSPINLRKK		0.9	0.73	0.86	0.00380074	0.73	SPxxxxxK
CXXC5	CXXC5_T53	T16	T53	PASVADDTPPPERRN		1.44	1.08	1.35	0.00695754	1.26
CYB5R1	CYB5R1_S150	S3	S150	VVEFRGPSGLLTYTG		0.7	0.64	0.69	0.000751415	0.64
CYP3A5	CYP3A5_S134	S4	S134	KRIRSLLSPTFTSGK		0.76	0.89	0.88	0.00244379	0.76	LSP
CYR61	CYR61_S188	S7	S188	KELGFDASEVELTRN		0.85	0.73	0.74	0.0024619	0.74
DAAM2	DAAM2_S656	S4	S656	RHQKELGSTEDIYLA		0.75	0.89	0.86	0.00259784	0.82
DAB2	DAB2_S394	S2	S394	NGFSVKSSPNPFVGS		0.73	0.6	0.74	0.00424365	0.6
DAB2IP	DAB2IP_S702	S3	S702	IDFTRLPSPTPENKD		0.85	0.54	0.69	0.0162598	0.62	RxxSP
DAG1	DAG1_T790	T8	T790	LTLEDQATFIKKGVP		0.77	0.68	0.73	0.0012811	0.73
DAPK1	DAPK1_S289	S3	S289	QALSRKASAVNMEKF	DAPK1	0.86	0.85	0.77	0.00118481	0.83
DAXX	DAXX_S156	S14	S156	ATTSNEPSGNNPPTH		0.95	1.04	0.61	0.0220725	0.61
DBH	DBH_S90	S8	S90	AGVLFGMSDRGELEN		1.36	1.34	1.51	0.00145809	1.51
DCAF10	DCAF10_S92	S25	S92	PGEPSPPSPPCRRPG		1.26	1.12	1.25	0.00138591	1.21
DCP1A	DCP1A_S353	S3	S353	KTTPRQRSPLLNQPV		0.81	0.55	0.69	0.0118732	0.55	RxxSP
DCP1B	DCP1B_S511	S15	S511	TPLFQVISPQRIPAT		1	1.13	1.31	0.00608748	1.31
DCTN1	DCTN1_T108	T18	T108	ADTTSPETPDSSASK		1.28	1.13	1.28	0.00164837	1.28
DCUN1D3	DCUN1D3_S168	S3	S168	GICARFPSLLTEAKQ		0.95	0.96	0.78	0.00421581	0.78
DDI2	DDI2_S97	S4	S97	NLPRIDFSSIAVPGT		1.18	1.13	1.33	0.00244392	1.33
DDX10	DDX10_S539	S3	S539	VIEPRAPSLTNDEVE		1.29	1	1.17	0.00527883	1.23
DDX17	DDX17_T523	T8	T523	GTAYTFFTPGNLKQA		0.95	0.96	0.78	0.00421581	0.78
DDX21	DDX21_S89	S11	S89	EPSQNDISPKTKSLR		1.32	1.28	1.42	0.000963927	1.34
DDX27	DDX27_S79	S1	S79	KALGKNRSADFNPDF		1.18	1.58	0.94	0.022149	1.26
DDX28	DDX28_S524	S1	S524	LAARRRRSLPGLASS		1.41	1.07	1.09	0.00845956	1.24
DDX47	DDX47_S9	S8	S9	AAPEEHDSPTEASQP		1.33	1.2	1.27	0.000878343	1.3
DDX50	DDX50_S117	S7	S117	RVSSLDTSTHKSSDN		1.24	1.23	1.13	0.000855383	1.24
DDX51	DDX51_S83	S9	S83	VNDAEPGSPEAPQGK		1.54	1.23	1.06	0.0118983	1.54	SPxxxxxK
DDX54	DDX54_S39	S9	S39	AASQARGSDSEDGEF		1.62	1.46	1.25	0.00546454	1.46
DDX55	DDX55_S544	S6	S544	KRKREEGSDIEDEDM		1.26	1.32	1.09	0.00315527	1.32
DEK	DEK_S306	S8	S306	KESESEDSSDDEPLI		1.73	1.21	1.22	0.0149865	1.73
DENND4A	DENND4A_S1511	S4	S1511	YFLKSSPSTENMHFP		0.99	1.23	1.13	0.00386256	1.23
DENND4C	DENND4C_S1225	S10	S1225	DSEDKLFSPVIARNL		0.72	0.48	0.38	0.0347894	0.43
DENND6B	DENND6B_S573	S11	S573	YIETVIGSLPKDLQA		1.43	1.28	1.08	0.00637812	1.28
DENR	DENR_S73	S6	S73	AKLTVENSPKQEAGI		1.76	1.3	1.11	0.0187312	1.3
DEPDC1B	DEPDC1B_S436	S3	S436	PSFCRQISPEEFEYQ		0.96	0.91	0.81	0.00242764	0.81	RxxSP
DFNA5	DFNA5_S252	S4	S252	ENKKRIDSVYLDPLV		0.96	0.99	0.73	0.00834557	0.73
DGCR8	DGCR8_S275	S9	S275	GGDSDHPSDGETSVQ		1.22	1.36	1.22	0.00135458	1.36
DGKZ	DGKZ_S705	S12	S705	PDGAGAKSPTCQKLS	DGKZ	0.94	0.85	0.74	0.00466955	0.74
DHCR7	DHCR7_S14	S3	S14	PNIPKAKSLDGVTND		0.96	0.91	0.81	0.00242764	0.81
DHX8	DHX8_S460	S6	S460	TKQSMDMSPIKIVKN		1.01	1.24	1.14	0.00345397	1.24
DHX9	DHX9_S449	S3	S449	VTQPRRISAVSVAER		1.26	1.15	1.25	0.000827602	1.26
DIAPH1	DIAPH1_S22	S4	S22	RDKKKGRSPDELPSA		1.08	0.65	0.76	0.0233041	0.65
DICER1	DICER1_S1255	S6	S1255	NKSTSDGSPVMAVMP		1.33	1.23	1.26	0.000540938	1.33
DIDO1	DIDO1_S523	S5	S523	PEKTAAPSPSLLYKS		0.94	0.78	0.89	0.00293764	0.78
DIP2B	DIP2B_T283	T7	T283	KIQQLLNTLKRPKRP		1.73	2.05	1.62	0.00509455	1.62
DIRC2	DIRC2_S26	S15	S26	LGPGLGASWRSREAA		0.96	0.68	0.5	0.0334438	0.5
DKC1	DKC1_S453	S6	S453	KRKRESESESDETPP		1.09	1.25	1.8	0.0234274	1.53
DLC1	DLC1_T840	T1	T840	NGSVNWRTGSFHGPG		0.93	0.82	0.58	0.017245	0.58
DLG1	DLG1_S687	S7	S687	KHVTSNASDSESSYR		0.99	1.7	1.58	0.0229498	1.35
DLG5	DLG5_S1795	S1	S1795	FVDYKRRSGHFDVTT		0.86	0.95	0.78	0.00321928	0.82
DMTN	DMTN_S226	S14	S226	EEEEDDDSGEEMKAL		1.1	1.39	1.16	0.00523538	1.39
DNAJA1	DNAJA1_S112	S7	S112	KNVVHQLSVTLEDLY		1.49	1.78	1.64	0.00260715	1.78
DNAJC2	DNAJC2_S47	S3	S47	KRRNRNASASFQELE		0.7	0.98	0.96	0.0103401	0.7
DNAJC5	DNAJC5_S10	S3	S10	DQRQRSLSTSGESLY		1.57	1.49	1.59	0.000388258	1.55
DNM1L	DNM1L_S616	S10	S616	PIPIMPASPQKGHAV		0.72	0.83	0.8	0.00175184	0.78
DNMT3A	DNMT3A_S255	S17	S255	QQPTDPASPTVATTP		1.91	1.62	1.3	0.0117615	1.91
DNPH1	DNPH1_S169	S13	S169	PPGQVAASPDPTT--		0.87	0.76	1.08	0.010626	0.76
DNTTIP2	DNTTIP2_T129	T2	T129	VRKKPKVTPTKESYT		1.37	1.17	2.06	0.0295488	1.62
DOCK5	DOCK5_S1766	S1	S1766	RKAQRPKSLQLMDNR		0.7	0.81	0.69	0.00273666	0.69
DOCK7	DOCK7_S900	S5	S900	RSRSLSNSNPDISGT		1.61	1.99	1.71	0.00410284	1.66
DOCK9	DOCK9_S443	S17	S443	LMNGSGQSPSVLKGI		1	1.02	0.75	0.00873357	0.75
DPF2	DPF2_S142	S5	S142	DPRVDDDSLGEFPVT		1.19	1.3	1.19	0.000892294	1.25
DPM1	DPM1_S21	S6	S21	RRELEVRSPRQNKYS		0.7	0.98	0.96	0.0103401	0.7
DPYSL2	DPYSL2_T514	T3	T514	SVTPKTVTPASSAKT		0.85	0.71	0.71	0.00378212	0.71
DPYSL3	DPYSL3_T509	T13	T509	PVFDLTTTPKGGTPA		0.56	0.53	0.43	0.00596252	0.43
DSG2	DSG2_S680	S13	S680	LPVDQGGSLVGRNGV		1.01	0.93	0.71	0.010153	0.71
DST	DST_S1382	S9	S1382	MVDSQQKSPVKRRRM		0.98	0.87	0.79	0.00389415	0.83
DTL	DTL_T429	T15	T429	TVTSSQSTPAKAPRA		1.22	1.31	1.16	0.00125351	1.22
DUS3L	DUS3L_S236	S3	S236	EQALRRFSQGPTPAA		1.99	1.91	1.33	0.0139322	1.99
DUSP16	DUSP16_S501	S4	S501	TAQRSLLSPLHRSGS		0.37	0.29	0.56	0.0366486	0.41	LSP
DUSP8	DUSP8_S395	S3	S395	NRLKRSFSLDIKSAY		0.87	0.76	1.08	0.010626	0.76
DUSP9	DUSP9_S16	S4	S16	LWLRRELSPPRPRLL		0.9	0.81	0.75	0.00281378	0.78	LSP
DVL3	DVL3_S125	S20	S125	HPHAGGGSQENLDND		1.23	2.17	2.58	0.037916	2.58
DYNC1H1	DYNC1H1_S4368	S3	S4368	EKKTRTDSTSDGRPA		0.95	0.8	1.04	0.0056177	0.8
DYNC1I2	DYNC1I2_T95	T4	T95	PSSKSVSTPSEAGSQ		1.27	1.15	1.08	0.00225358	1.27
DYNC1LI2	DYNC1LI2_S194	S15	S194	PEEGCQGSPQRRGPL		1.75	1.56	1.48	0.00250536	1.56
DYNC2H1	DYNC2H1_S2902	S10	S2902	SHLQAGVSKLNEAKA		1.83	1.37	1.36	0.0102427	1.83
E2F2	E2F2_S10	S9	S10	QGPRALASAAGQTPK		1.29	1.27	1.2	0.000473577	1.29
E2F8	E2F8_S68	S4	S68	ANLKMLISAVSPEIR		0.59	0.88	0.85	0.0138814	0.59
ECT2	ECT2_T373	T9	T373	VSMLSLNTPNSNRKR		0.85	0.74	0.82	0.00166591	0.74
EEF1A1	EEF1A1_Y141	Y7	Y141	REHALLAYTLGVKQL		0.95	1.04	0.61	0.0220725	0.61
EEF1D	EEF1D_S162	S19	S162	DDIDLFGSDNEEEDK		1.18	1.15	1.68	0.0161368	1.42
EEF2	EEF2_S23	S3	S23	KANIRNMSVIAHVDH		0.82	1.02	0.92	0.00391514	0.82
EEPD1	EEPD1_S106	S3	S106	CVSSKGSSAQHSPSS		0.74	0.6	0.82	0.00787914	0.72
EFHD2	EFHD2_S74	S13	S74	QGIGEPQSPSRRVFN		0.99	0.96	0.79	0.00461646	0.79
EGFR	EGFR_T693	T7	T693	RELVEPLTPSGEAPN	EGFR	0.6	0.54	0.55	0.00108363	0.56
EHBP1L1	EHBP1L1_S1394	S14	S1394	QLRSLMESGANKLQE		0.94	1.24	1.82	0.0355368	1.82
EHD2	EHD2_S438	S13	S438	MEDGEEGSDDEAEWV		0.84	0.82	0.9	0.000792514	0.82
EHMT2	EHMT2_T135	T4	T135	SRAKMSMTGAGKSPP		1.14	1.47	1.25	0.0056367	1.47
EI24	EI24_S330	S7	S330	KFPSPHPSPAKLKAT		0.64	0.62	0.52	0.00389082	0.59	SPxxxxxK
EIF1	EIF1_S2	S2	S2	------MSAIQNLHS		0.81	0.9	0.9	0.00118694	0.81
EIF2A	EIF2A_S506	S4	S506	QEARSDKSPDLAPTP		1.27	1.28	1.31	8.72392e-05	1.29
EIF2AK3	EIF2AK3_S1094	S3	S1094	VLRQRSRSLSSSGTK	EIF2AK3	1.83	1.37	1.36	0.0102427	1.83
EIF2B4	EIF2B4_S130	S12	S130	GGPPPKASPSTAGET		1	1.13	1.31	0.00608748	1.31
EIF2S2	EIF2S2_S2	S1	S2	------MSGDEMIFD		1.16	1.58	1.02	0.0175498	1.3
EIF3B	EIF3B_S85	S18	S85	SGPSESPSPPAAEEL		1.64	1.58	3.02	0.0475136	3.02
EIF3G	EIF3G_S42	S10	S42	PLATGDTSPEPELLP		0.58	0.75	0.91	0.0158955	0.75
EIF4B	EIF4B_T420	T1	T420	QERERSRTGSESSQT		0.97	0.83	0.66	0.0117373	0.66
EIF4ENIF1	EIF4ENIF1_S577	S3	S577	VFQTRAASADYLRPR		0.73	0.54	0.78	0.0112527	0.54
EIF4G1	EIF4G1_S1231	S8	S1231	EAALPPVSPLKAALS		0.65	0.68	0.63	0.000494219	0.65
EIF4G2	EIF4G2_S395	S2	S395	GVIQDRFSPTMGRHR		0.75	0.86	0.86	0.00197743	0.81
EIF5B	EIF5B_S164	S4	S164	SNKKWDGSEEDEDNS		2.49	1.87	1.87	0.00975918	1.87
ELAC2	ELAC2_S736	S5	S736	YAKVPLFSPNFSEKV		0.61	0.76	0.7	0.00396703	0.61
ELAVL1	ELAVL1_S202	S11	S202	LLSQLYHSPARRFGG		0.68	1	0.98	0.013352	0.68
ELF2	ELF2_S372	S1	S372	GHDASSRSPTTTASV		0.72	0.59	0.62	0.00371089	0.62
ELFN1	ELFN1_S461	S9	S461	ASAAAAGSLKKTIIE		0.84	0.63	0.66	0.00842244	0.71
ELMSAN1	ELMSAN1_S632	S18	S632	SNITPYQSHLRSPVR		1.13	1.45	1.27	0.00516796	1.45
ELN	ELN_T246	T5	T246	AGKAGYPTGTGVGPQ		1.29	1.31	1.25	0.000188848	1.31
ELOA	ELOA_S151	S3	S151	ATGSRSYSPDHRQKK		1.14	1.44	1.5	0.00663748	1.47	SPxxxxxK
EMC4	EMC4_S32	S1	S32	GGGSRGRSDRGSGQG		1.3	1.2	1.08	0.00282807	1.3
EMD	EMD_S173	S16	S173	HYRPVSASRSSLDLS		2.27	1.79	2.36	0.00676538	2.27
EME1	EME1_S111	S3	S111	FLTHKQLSPEDSSSP		1.08	1.13	1.38	0.0059596	1.23	LSP
EML3	EML3_S176	S3	S176	KLSRKAISSANLLVR		0.73	0.74	0.53	0.0103617	0.67
ENSA	ENSA_S109	S3	S109	DLPQRKSSLVTSKLA		1.07	1.21	1.1	0.00142372	1.21
EP300	EP300_S1037	S17	S1037	PSTSATQSSPAPGQS		1.12	1.43	1.31	0.00488359	1.43
EPB41	EPB41_T559	T5	T559	ADRSPRPTSAPAITQ		1.02	0.92	0.68	0.0130829	0.68
EPB41L1	EPB41L1_S544	S8	S544	RLPSSPASPSPKGTP		0.92	0.87	0.57	0.0187598	0.72	SPxxxxxK
EPB41L2	EPB41L2_S87	S1	S87	PWLKKQKSYTLVVAK		0.61	0.54	0.54	0.00171122	0.56
EPB41L5	EPB41L5_S436	S24	S436	EIENLPQSPGTDQHD		0.66	0.45	0.57	0.0115937	0.57
EPC2	EPC2_S538	S7	S538	RLLNLQDSDSEECTS		1.25	1.19	1.33	0.00103968	1.26
EPHA2	EPHA2_S901	S7	S901	RLPSTSGSEGVPFRT	EPHA2	0.61	0.79	0.69	0.00553958	0.7
EPPK1	EPPK1_S2718	S3	S2718	RGLRRQVSASELHTS		0.65	0.59	0.71	0.00282819	0.65
EPRS	EPRS_S891	S21	S891	DSSPTRNSEPAGLET		1.54	1.23	1.44	0.00421043	1.44
EPS15	EPS15_S814	S13	S814	QPFPGNDSPKEKDPE		0.8	0.43	0.54	0.0328735	0.43
EPS8L2	EPS8L2_S570	S6	S570	QKYWGPASPTHKLPP		0.58	0.42	0.44	0.0108173	0.48
ERBB3	ERBB3_S982	S3	S982	YLVIKRESGPGIAPG	ERBB3	1.15	1.4	1.16	0.00433804	1.28
ERCC3	ERCC3_S202	S4	S202	RECRLRNSEGEATEL		0.94	1.09	1.24	0.00625345	1.24
ERCC5	ERCC5_S526	S6	S526	GRELTPASPTCTNSV		1.31	1.2	1.3	0.000763792	1.31
ERCC6	ERCC6_S158	S6	S158	NKIIEQLSPQAATSR		1.42	1.54	1.37	0.00121917	1.54	LSP
ERF	ERF_S20	S18	S20	DWAYKPESSPGSRQI		1.01	0.47	1.04	0.0453313	0.47
ESF1	ESF1_S82	S12	S82	SDSDSNLSGEDSKAL		1.42	1.26	1.23	0.00204108	1.23
ESPL1	ESPL1_S1508	S9	S1508	SFEILRGSDGEDSAS		1.23	1.13	1.34	0.00240909	1.24
ESYT1	ESYT1_S1034	S4	S1034	SQKKRTLSPEFNERF		0.81	0.56	0.69	0.010872	0.69	LSP
ESYT2	ESYT2_S691	S4	S691	TSIKSHMSGSPGPGG		1.01	0.47	1.04	0.0453313	0.47
ETV6	ETV6_S271	S7	S271	RVIQLMPSPIMHPLI		1.22	1.29	1.56	0.00578702	1.56
EVA1A	EVA1A_T113	T4	T113	TLNKNVFTSAEELER		1.16	1.19	1.31	0.00140793	1.25
EXOC1	EXOC1_S501	S15	S501	DMGNMSASDLDVADR		1.1	1.39	1.16	0.00523538	1.39
EXOC4	EXOC4_T233	T10	T233	SVPLIDVTNLPTPRK		0.31	0.67	0.63	0.0422264	0.31
EXOC7	EXOC7_S250	S10	S250	SSSGVPYSPAIPNKR		1.12	1.43	1.31	0.00488359	1.43
EXOSC5	EXOSC5_S20	S8	S20	AENGTGSSPRGPGCS		0.9	1.11	1.27	0.00946568	1.27
EZH2	EZH2_T487	T17	T487	APAEDVDTPPRKKKR		1.13	1.45	1.27	0.00516796	1.45
F11R	F11R_S287	S10	S287	YSQPSARSEGEFKQT		0.86	0.5	0.58	0.0273214	0.5
F2RL1	F2RL1_S373	S5	S373	TVKQMQVSLTSKKHS		1	0.79	0.73	0.00936232	0.76
FAM117B	FAM117B_S194	S4	S194	SPEKRSPSAPVCKAG		1.69	1.21	1.15	0.0156469	1.42	SPxxxxxK
FAM120A	FAM120A_T655	T4	T655	YKGKSPQTPELVEAL		1.3	1.72	1.26	0.0104674	1.72
FAM122A	FAM122A_S37	S3	S37	GGLRRSNSAPLIHGL		1.06	1.35	1.85	0.0253987	1.85
FAM129B	FAM129B_S641	S21	S641	PFEASPESPPPASPD		1.66	2.44	2.07	0.011785	2.44
FAM133B	FAM133B_S191	S9	S191	YSEDKPLSSESLSES		1.38	1.17	1.15	0.00353847	1.28
FAM169A	FAM169A_S278	S4	S278	NEPKRPMSGEYGPAS		0.96	1.03	0.72	0.010626	0.72
FAM171A1	FAM171A1_Y419	Y3	Y419	TPMLKLSYSTSQEFS		1.26	1.32	1.09	0.00315527	1.32
FAM171A2	FAM171A2_S789	S3	S789	ASELRRDSLTSPEDE		1.51	2.52	1.58	0.0290091	1.58
FAM193A	FAM193A_S666	S2	S666	APAAPRNSPTGLAPL		1.41	1.34	1.47	0.000712385	1.47
FAM208A	FAM208A_S979	S9	S979	SDYQFPSSPFTDTLK		1.54	1.23	1.06	0.0118983	1.54	SPxxxxxK
FAM208B	FAM208B_S2009	S2	S2009	ANVFPKESPTQISIG		0.87	0.68	0.64	0.00931343	0.66
FAM234A	FAM234A_S21	S2	S21	LKNEERKSQENLGNP		1.26	1.25	1.24	2.13327e-05	1.26
FAM3A	FAM3A_S114	S11	S114	IALVNGVSGELIEAR		1.48	1.58	1.57	0.000424232	1.58
FAM83D	FAM83D_S493	S17	S493	SVASSTGSPASIRTT		1.25	1.42	1.31	0.00140483	1.34
FAM83G	FAM83G_S356	S3	S356	YALVKAKSVDEIAKI		0.81	0.69	0.7	0.00273666	0.7
FAM83H	FAM83H_S998	S19	S998	QENGQPESPRRLSLG		1.09	1.1	1.21	0.00114854	1.21
FAM91A1	FAM91A1_S332	S4	S332	DPQKMLLSWDGGESR		1.18	1.21	1.36	0.00197812	1.36
FANCE	FANCE_S241	S4	S241	PEHKSLESLADGGSA		1.3	1.2	1.08	0.00282807	1.3
FANCM	FANCM_S34	S16	S34	SGTERPQSPGSSKAP		1.81	1.18	1.33	0.0169675	1.81	RxxSP
FARP2	FARP2_S389	S4	S389	DLPKQSISFPEGLRT		0.54	0.65	0.68	0.00462893	0.6
FASN	FASN_S1411	S7	S1411	RRPTPQDSPIFLPVD		0.85	0.82	0.6	0.0106749	0.6
FBL	FBL_S124	S3	S124	VYGEKRVSISEGDDK		1.25	1.56	1.37	0.00416897	1.31
FBXO28	FBXO28_S344	S19	S344	GSGQNEESPRKRKKA		1.08	1.15	1.26	0.00202175	1.26
FBXO40	FBXO40_S569	S1	S569	LLGHGGKSQNSLTSL		2.58	1.6	1.4	0.0363427	2.58
FGD1	FGD1_S116	S3	S116	RILVKSLSLDPGQSL		0.71	0.63	0.68	0.0011987	0.63
FGD4	FGD4_S702	S1	S702	VVDEMPRSADLPHSF		0.89	0.62	0.87	0.0117758	0.62
FGD6	FGD6_T693	T4	T693	KPIKAYSTENYSLES		0.9	0.73	0.86	0.00380074	0.73
FGFR3	FGFR3_S408	S4	S408	PPKKGLGSPTVHKIS	FGFR3	1.12	0.72	0.83	0.0174988	0.78
FGFR4	FGFR4_S573	S8	S573	RPPGPDLSPDGPRSS	FGFR4	0.76	0.77	0.75	5.77051e-05	0.76	LSP
FHDC1	FHDC1_S734	S5	S734	MGRDALGSLSPALED		0.84	0.82	0.9	0.000792514	0.82	LSP
FHOD1	FHOD1_S1022	S2	S1022	ITETEKFSGVAGEAP		0.74	0.4	0.55	0.0291684	0.4
FILIP1L	FILIP1L_S1035	S7	S1035	KHAIFRVSPDRQSSW		0.86	0.81	0.59	0.0119032	0.59
FIP1L1	FIP1L1_S500	S11	S500	PTPSVFNSDEERYRY		1.54	1.23	1.44	0.00421043	1.44
FKBP15	FKBP15_S979	S5	S979	LNRERPESPMVPSEQ		2.75	2.03	1.5	0.0286618	2.39	RxxSP
FLII	FLII_S436	S4	S436	RLRRRKDSAQDDQAK		0.94	0.78	0.89	0.00293764	0.78
FLNA	FLNA_S1084	S13	S1084	LQGGSAGSPARFTID		0.57	0.66	0.59	0.00201659	0.61
FLNC	FLNC_S2233	S3	S2233	LGRERLGSFGSITRQ		0.72	0.58	0.61	0.00443835	0.64
FMNL1	FMNL1_S184	S7	S184	KNKPLEQSVEDLSKG		1.34	1.08	1.07	0.00572222	1.34
FMNL2	FMNL2_S1016	S15	S1016	MEQQDPKSPSHKSKR		0.8	0.75	0.59	0.00779078	0.7
FN1	FN1_S2475	S24	S2475	VQADREDSRE-----		0.96	1.03	0.72	0.010626	0.72
FNBP1	FNBP1_S359	S30	S359	AVPNGPQSPKQQKEP		1.31	1.47	1.5	0.0017043	1.5
FNBP1L	FNBP1L_S488	S3	S488	GRGDRRHSSDINHLV		1.55	1.04	1.01	0.020661	1.55
FNDC3B	FNDC3B_S254	S2	S254	TERRARSSPKSNDSD		1.28	1.1	1.08	0.00302673	1.28
FNIP1	FNIP1_S232	S3	S232	LRLIRSASFFAVHSN		0.74	0.93	1	0.00753095	0.74
FOXA2	FOXA2_S283	S8	S283	AAAGAQASQAQLGEA		1.86	1.6	1.4	0.00668937	1.5
FOXK1	FOXK1_S428	S13	S428	PTHPGLMSPRSGGLQ		1.51	1.26	1.23	0.00440201	1.51
FOXN3	FOXN3_T94	T12	T94	VQDLDDDTPPSPAHS		1.35	1.5	1.84	0.00848768	1.84
FOXO3	FOXO3_S294	S4	S294	QLSKWPGSPTSRSSD		0.84	0.83	0.7	0.00324219	0.77
FOXP1	FOXP1_S83	S17	S83	QQVSGLKSPKRNDKQ		1.42	1.44	1.39	0.000105174	1.44
FOXP2	FOXP2_S75	S13	S75	QQTSGLKSPKSSDKQ		0.96	0.79	0.88	0.00312256	0.79
FOXP4	FOXP4_S554	S4	S554	RPPKMTGSPTLVKNM		0.9	0.76	0.8	0.00256791	0.82
FRA10AC1	FRA10AC1_S273	S5	S273	SSKKSEDSLLRNSDE		1.23	1.21	1.22	2.23947e-05	1.22
FRK	FRK_Y46	Y4	Y46	QSQRHGHYFVALFDY	FRK	1.01	0.9	0.8	0.00447678	0.8
FRMD6	FRMD6_S509	S7	S509	KEIGSSTSSSSETVV		0.94	0.85	0.74	0.00466955	0.74
FRMD8	FRMD8_S408	S3	S408	PKLRRQGSVVSSRIQ		0.77	1.21	1.1	0.0161803	0.77
FRS2	FRS2_T227	T8	T227	VSNAESSTPKEEPSS		1.26	1.15	1.25	0.000827602	1.26
FRY	FRY_S1936	S9	S1936	SDLLTVLSRSSSPDL		0.93	0.81	0.88	0.00158413	0.81	RxxSP
FRYL	FRYL_S1914	S1	S1914	KYAANRKSTGQLNLS		1.66	1.29	1.61	0.00576407	1.66
FSCN1	FSCN1_S36	S4	S36	FGFKVNASASSLKKK		0.96	1.03	0.72	0.010626	0.72
FTH1	FTH1_S179	S6	S179	DKHTLGDSDNES---		1.01	0.9	0.8	0.00447678	0.8
FTSJ1	FTSJ1_S271	S10	S271	PPTQPPISPPYQEAC		0.67	1.05	0.96	0.0160747	0.67
FTSJ3	FTSJ3_S335	S7	S335	KALDISLSSGEEDEG		1.54	1.23	1.44	0.00421043	1.44
FUBP1	FUBP1_S630	S10	S630	AAYYAQTSPQGMPQH		1.22	1.56	2.08	0.0230085	2.08
FUBP3	FUBP3_T561	T9	T561	QVAFYGQTLGQAQAH		1.24	1.23	1.13	0.000855383	1.24
FUNDC2	FUNDC2_S151	S2	S151	EQLKIRKSNQIPTEV		0.56	0.48	0.47	0.00318632	0.48
FXR1	FXR1_S409	S19	S409	NSELSNPSETESERK		1.97	1.75	1.32	0.0126639	1.65
G3BP1	G3BP1_T143	T11	T143	EVFGGFVTEPQEESE		1.68	2.06	2.55	0.0141199	2.55
GAB2	GAB2_S210	S3	S210	AENARSASFSQGTRA		0.94	0.85	0.74	0.00466955	0.74
GALNT7	GALNT7_S103	S11	S103	EHHAGGDSQKDIMQR		0.87	0.81	0.79	0.000851245	0.83
GAPDH	GAPDH_S122	S4	S122	GAKRVIISAPSADAP		1.9	1.77	1.94	0.000752198	1.94
GAPVD1	GAPVD1_S466	S15	S466	PYNTPQLSPATTPAN		1.16	2.38	2.38	0.0399422	2.38	LSP
GART	GART_S802	S9	S802	GSLTNHFSFEKKKAR		1.04	1.01	0.83	0.0046334	0.83
GATA4	GATA4_S417	S13	S417	YASPVSQSPQTSSKQ		1.08	1.15	1.26	0.00202175	1.26
GATAD2A	GATAD2A_T42	T9	T42	LLASDLNTDGDMRVT		1.01	2.26	2.34	0.0491512	1.68
GATAD2B	GATAD2B_S334	S3	S334	GTVNRVSSPLPSPSA		1.52	1.12	1.17	0.00967446	1.52	RxxSP
GBF1	GBF1_S1298	S10	S1298	APDAGAQSDSELPSY		1.33	1.45	1.62	0.00327414	1.54
GCDH	GCDH_S437	S11	S437	GIQAFTASK------		0.71	1.13	1	0.0167653	0.71
GCN1	GCN1_S786	S10	S786	IQSAQQDSIKKANMK		1.19	1.31	1.11	0.00232457	1.25
GFI1	GFI1_S56	S4	S56	AEPRDRLSPESQLTE		0.28	0.65	0.6	0.0479616	0.44	LSP
GGT7	GGT7_S83	S14	S83	EMGSQDGSPLRETRK		1.18	1.23	1.24	0.000232608	1.22	SPxxxxxK
GIT1	GIT1_S571	S13	S571	AVPFTPSSPLLSCSQ		0.7	0.98	0.96	0.0103401	0.7
GIT2	GIT2_S415	S3	S415	SKTNRQKSLDSDLSD		0.81	0.9	0.9	0.00118694	0.81
GJA1	GJA1_S255	S12	S255	HATSGALSPAKDCGS		0.78	0.6	0.75	0.00609342	0.69	LSP
GLCCI1	GLCCI1_S30	S5	S30	MRRSAAGSPPAVAAA		1.89	1.46	1.24	0.0152096	1.89
GLG1	GLG1_S416	S3	S416	VHRGRQVSSECQGEM		0.97	1.17	1.36	0.00918614	1.27
GMIP	GMIP_S919	S8	S919	GPSPAAASPEGSPLR		0.81	0.9	0.9	0.00118694	0.81
GNL1	GNL1_T298	T15	T298	LRACEAITVGKVDLS		0.96	1.03	0.72	0.010626	0.72
GNL3L	GNL3L_S465	S4	S465	MEIKLLHSPMTKIAD		1	0.9	0.69	0.0110109	0.8
GOLGA4	GOLGA4_S266	S6	S266	TKEENPESDGEPVVE		1.19	1.25	1.18	0.000327973	1.25
GOLGA5	GOLGA5_S116	S3	S116	HFVRRKKSEPDDELL		0.7	0.81	0.69	0.00273666	0.69
GOLGB1	GOLGB1_S3010	S3	S3010	VQYQRQASPETSASP		1.01	1.24	1.14	0.00345397	1.24	RxxSP
GOLM1	GOLM1_T255	T8	T255	RQVEKEETNEIQVVN		1.4	1.58	1.51	0.00122295	1.55
GON4L	GON4L_S346	S10	S346	VIPTWNISPIKKANE		2.9	1.87	1.67	0.0300963	2.38
GORASP2	GORASP2_T222	T10	T222	LPGQMAGTPITPLKD		0.78	0.72	0.6	0.00566577	0.7
GPATCH2L	GPATCH2L_T91	T14	T91	NFSDSDDTMVAKRHP		1.09	1.1	1.21	0.00114854	1.21
GPATCH8	GPATCH8_S1014	S6	S1014	KRSWGHESPEERHSG		1.35	1.35	1.34	6.12679e-06	1.35
GPD2	GPD2_S619	S4	S619	LTDRSEISLLPSDID		0.92	0.87	0.7	0.00637392	0.7
GPRIN1	GPRIN1_S608	S3	S608	IPEGKVGSLPLEKGS		0.64	1.15	1.07	0.0265011	0.64
GRASP	GRASP_S217	S1	S217	EKWGEYRSLMVQEQR		1	1.02	0.75	0.00873357	0.75
GRB7	GRB7_S368	S3	S368	SPPLRSASDNTLVAM		1.31	1.47	1.5	0.0017043	1.5
GREB1	GREB1_S1160	S25	S1160	PQGEHARSPQPRGPA		0.94	0.85	0.74	0.00466955	0.74
GRIPAP1	GRIPAP1_S655	S13	S655	LVLSEMNSPSRTQTG		0.96	0.79	0.88	0.00312256	0.79
GRK2	GRK2_S670	S5	S670	KMKNKPRSPVVELSK	GRK2	1.03	0.95	0.61	0.0215262	0.82	SPxxxxxK
GSK3A	GSK3A_S21	S3	S21	SGRARTSSFAEPGGG	GSK3A	0.58	0.88	0.88	0.0160421	0.73
GSK3B	GSK3B_S9	S3	S9	SGRPRTTSFAESCKP	GSK3B	0.72	0.66	0.56	0.00516745	0.56
GSR	GSR_T383	T4	T383	VCGKALLTPVAIAAG		0.96	0.79	0.88	0.00312256	0.79
GTF2F1	GTF2F1_T331	T4	T331	EEEKKAPTPQEKKRR	GTF2F1	0.67	0.77	0.47	0.0186529	0.47
GTF3C1	GTF3C1_S1068	S8	S1068	NSSTDQGSDEEGSLQ		1.08	1.51	1.35	0.00900493	1.3
GTSE1	GTSE1_S592	S8	S592	VPQALNFSPEESDST		1.18	1.21	1.36	0.00197812	1.36
H1F0	H1F0_T153	T5	T153	AKKKLAATPKKAKKP		1.36	1.5	1.42	0.000806953	1.5
H1FX	H1FX_S2	S1	S2	------MSVELEEAL		1.2	2.14	2.59	0.0403362	2.59
H2AFY2	H2AFY2_T184	T21	T184	DGPGDGFTILSSKSL		1.41	1.34	1.47	0.000712385	1.47
HABP4	HABP4_S108	S12	S108	PVAQRPDSPGGGLQA		1.26	1.32	1.09	0.00315527	1.32	RxxSP
HAUS6	HAUS6_S805	S5	S805	NFKLEPNSPMHGGTL		0.73	0.54	0.78	0.0112527	0.54
HDAC2	HDAC2_S394	S22	S394	EDAVHEDSGDEDGED		2.67	1.52	1.36	0.0463115	2.02
HDAC3	HDAC3_S74	S2	S74	IDFLQRVSPTNMQGF		0.92	1.03	0.82	0.00428617	0.82
HDAC7	HDAC7_S486	S3	S486	RPLSRAQSSPAAPAS		1.02	0.92	0.68	0.0130829	0.68
HDGF	HDGF_S132	S6	S132	KKGNAEGSSDEEGKL		1.29	1.46	1.79	0.00927663	1.63
HDGFL2	HDGFL2_S369	S5	S369	AERGSGGSSGDELRE		3.85	5.29	4.75	0.00812861	4.63
HDGFL3	HDGFL3_S121	S26	S121	GGNTADASSEEEGDR		1.6	1.83	1.68	0.00156265	1.76
HEATR6	HEATR6_S643	S15	S643	LEETSVSSPKGSSEP		0.92	1.03	0.82	0.00428617	0.82
HEATR9	HEATR9_T234	T3	T234	NEGQRMETLTGLRMA		1.29	1.31	1.25	0.000188848	1.31
HECTD1	HECTD1_S1772	S4	S1772	YVLKRQFSALVPAFD		0.85	0.74	0.82	0.00166591	0.74
HECTD4	HECTD4_S78	S1	S78	KEGESAKSINEMLLS		0.86	0.48	0.61	0.0281896	0.67
HERC1	HERC1_S1512	S3	S1512	YRLIKSRSESDLSQP		0.95	0.96	0.78	0.00421581	0.78
HERC2	HERC2_S2454	S4	S2454	RVKRRKQSPVPALPI		0.67	1.05	0.96	0.0160747	0.67	RxxSP
HES1	HES1_S11	S3	S11	DIMEKNSSSPVAATP		1.62	1.24	1.05	0.0161303	1.34
HEXIM2	HEXIM2_S29	S7	S29	KTSGAPGSPQTPPER		0.43	0.72	0.64	0.0203649	0.43
HID1	HID1_S653	S14	S653	QQSLEDGSPAKGEPS		1.36	1.45	1.46	0.000498724	1.46
HIRA	HIRA_S658	S7	S658	RLMPVSLSVQSPAAL		0.95	1.26	1	0.00796848	1.26
HIRIP3	HIRIP3_S227	S9	S227	LKESEQESEEEILAQ		1.75	1.56	1.48	0.00250536	1.56
HIST1H1B	HIST1H1B_S2	S1	S2	------MSETAPAET		1.12	1.71	1.59	0.0146048	1.65
HIST1H1C	HIST1H1C_T146	T6	T146	KKAAGGATPKKSAKK		1.69	1.79	1.35	0.00677189	1.79
HIST1H1D	HIST1H1D_T18	T17	T18	IPAPAEKTPVKKKAK		1	1.02	0.75	0.00873357	0.75
HIST1H1E	HIST1H1E_S2	S1	S2	------MSETAPAAP		1.69	1.79	1.35	0.00677189	1.79
HIST1H2BJ	HIST1H2BJ_S37	S3	S37	RKRSRKESYSIYVYK		1.28	1.34	1.17	0.00154888	1.26
HIST1H2BK	HIST1H2BK_S37	S3	S37	RKRSRKESYSVYVYK		1.38	1.12	1.4	0.00477816	1.39
HIST1H2BN	HIST1H2BN_S113	S4	S113	ELAKHAVSEGTKAVT		1.33	1.23	1.26	0.000540938	1.33
HJURP	HJURP_S486	S3	S486	GLETRRLSLPSSKAK		0.57	0.58	0.77	0.0101778	0.67
HMGA2	HMGA2_T100	T10	T100	AQEETEETSSQESAE		1.66	1.82	1.35	0.00726293	1.82
HMGCR	HMGCR_S872	S1	S872	SHMIHNRSKINLQDL		0.82	1.02	0.92	0.00391514	0.82
HMGN1	HMGN1_S89	S18	S89	KTEESPASDEAGEKE		1.41	1.74	2.27	0.0186858	1.84
HMGN3	HMGN3_S93	S3	S93	EEAQKTESVDNEGE-		1.34	1.76	1.78	0.00768725	1.76
HMGXB4	HMGXB4_S502	S1	S502	VLSPQKKSPPTTMLL		1.4	1.55	1.52	0.000944563	1.4
HNF1B	HNF1B_S341	S29	S341	SPHHQPSSSPPNKLS		1.58	1.27	1.65	0.00600474	1.43
HNF4A	HNF4A_T429	T5	T429	RPRGQAATPETPQPS		1.66	1.57	1.52	0.000668581	1.57
HNRNPA2B1	HNRNPA2B1_S341	S16	S341	GNYGPGGSGGSGGYG		0.65	0.73	0.67	0.00123507	0.65
HNRNPA3	HNRNPA3_S375	S21	S375	GGSGGYGSRRF----		1.22	1.29	1.56	0.00578702	1.56
HNRNPAB	HNRNPAB_S242	S10	S242	YQQQQYGSGGRGNRN		1.42	1.3	1.32	0.000758865	1.42
HNRNPC	HNRNPC_S233	S10	S233	VEMKNDKSEEEQSSS		1.27	1.56	1.53	0.00398976	1.53
HNRNPDL	HNRNPDL_S241	S8	S241	KVFVGGLSPDTSEEQ		1.08	1.15	1.26	0.00202175	1.26	LSP
HNRNPH1	HNRNPH1_S23	S7	S23	RGLPWSCSADEVQRF		0.92	0.87	0.7	0.00637392	0.7
HNRNPH2	HNRNPH2_Y246	Y13	Y246	GYGGYDDYGGYNDGY		1.15	1.32	1.23	0.00158134	1.28
HNRNPH3	HNRNPH3_S298	S11	S298	DNQGGYGSVGRMGMG		1.1	1.41	1.05	0.00888318	1.41
HNRNPK	HNRNPK_S284	S7	S284	RRDYDDMSPRRGPPP		0.81	0.93	0.79	0.00267634	0.8
HNRNPL	HNRNPL_S298	S21	S298	SGQGDPGSNPNKRQR		1.79	1.68	2.37	0.011874	1.68
HNRNPLL	HNRNPLL_S61	S3	S61	GGGGRSFSQPEAGGS		0.99	1.23	1.13	0.00386256	1.23
HNRNPU	HNRNPU_S59	S22	S59	AMEPGNGSLDLGGDS		2.75	2.06	2.14	0.00873065	2.1
HNRNPUL1	HNRNPUL1_S194	S4	S194	REDRRGRSPQPPAEE		1.76	2.56	1.47	0.027355	2.56	RxxSP
HNRNPUL2	HNRNPUL2_T165	T5	T165	EERSGDETPGSEVPG		1.06	0.98	1.89	0.0459451	1.89
HOMER3	HOMER3_S256	S8	S256	EGLGQGQSLEQLEAL		0.63	0.38	0.49	0.0202981	0.38
HOXA3	HOXA3_S148	S6	S148	AKSPLLNSPTVAKQI		0.73	0.85	0.82	0.00202508	0.79
HOXA4	HOXA4_S109	S4	S109	YGYRGGASPGRPPQP		1.13	1.45	1.27	0.00516796	1.45
HPS4	HPS4_S355	S9	S355	EVLGLSSSLGKELVF		0.97	0.69	0.8	0.00972154	0.75
HSD17B4	HSD17B4_T317	T2	T317	ANHTSRATSTATSGF		0.95	0.83	0.96	0.00208468	0.83
HSP90AA1	HSP90AA1_S231	S5	S231	KERDKEVSDDEAEEK		0.78	0.79	0.88	0.0015126	0.82
HSPA4	HSPA4_S76	S3	S76	RFHGRAFSDPFVEAE		0.97	0.8	0.69	0.00972154	0.83
HSPA5	HSPA5_T648	T15	T648	PPTGEEDTAEKDEL-		1	1.02	0.75	0.00873357	0.75
HSPB1	HSPB1_S82	S3	S82	RALSRQLSSGVSEIR		0.5	0.49	0.4	0.00467689	0.46
HSPD1	HSPD1_S70	S10	S70	IIEQSWGSPKVTKDG		0.94	0.85	0.74	0.00466955	0.74
HTT	HTT_S1864	S4	S1864	TPKRHSLSSTKLLSP		1.11	1.1	1.3	0.00307824	1.3	LSP
HUWE1	HUWE1_S3127	S16	S3127	ALSAILRSPAFTSRL		1.3	1.45	1.67	0.00527622	1.67
HYOU1	HYOU1_S567	S12	S567	FETLVEDSAEEESTL		0.82	0.67	0.41	0.033951	0.41
ICE1	ICE1_T1642	T17	T1642	LLAPLIATPPRTSQP		0.85	0.82	0.6	0.0106749	0.6
ICE2	ICE2_S414	S2	S414	GVTTTKVSKSPSPAS		1.27	1.55	1.04	0.0128813	1.3
IFIH1	IFIH1_S301	S2	S301	ENVAARASPEPELQL		0.92	0.87	0.7	0.00637392	0.7
IGF2BP1	IGF2BP1_S438	S5	S438	LSRFASASIKIAPPE		0.94	1.09	1.24	0.00625345	1.24
IGF2BP2	IGF2BP2_S162	S11	S162	IPDEEVSSPSPPQRA		1.18	1.22	1.29	0.000682316	1.23
IKBKAP	IKBKAP_S471	S7	S471	KLGAVGGSGFKVCLR		0.63	0.72	0.62	0.0023366	0.66
IKBKE	IKBKE_S664	S5	S664	RAKGAQASPPPIAPY	IKBKE	0.83	0.41	0.5	0.0451947	0.41
IL1RAP	IL1RAP_S556	S2	S556	KKSPRRSSSDEQGLS		1.31	1.47	1.5	0.0017043	1.5
ILKAP	ILKAP_S13	S13	S13	DLPEPERSPRPAAGK		0.99	0.96	0.79	0.00461646	0.79	SPxxxxxK
IMMT	IMMT_S34	S3	S34	LRPCRRYSTSGSSGL		0.64	0.49	0.37	0.0235418	0.37
INCENP	INCENP_T135	T9	T135	AAAAAAATMALAAPS		1.35	1.5	1.84	0.00848768	1.84
ING5	ING5_S118	S4	S118	LKDKMEGSDFESSGG		1.18	1.21	1.36	0.00197812	1.36
INTS12	INTS12_S389	S5	S389	VSKVGLPSPSSLVPG		2.08	1.23	1.06	0.0438507	2.08
IQCE	IQCE_S42	S9	S42	FHKPPPTSPKSPYLS		0.72	0.8	0.83	0.00175184	0.72
IQSEC1	IQSEC1_S930	S11	S930	SSSLRDLSEAGKRGR		0.78	0.81	0.67	0.00317613	0.67
IRF3	IRF3_S175	S3	S175	PQPLRSPSLDNPTPF		0.9	1.11	1.27	0.00946568	1.27
IRS1	IRS1_S348	S21	S348	SVDGSPVSPSTNRTH		1.66	1.97	1.71	0.00290152	1.69
IRS2	IRS2_S365	S3	S365	SCRVRTASEGDGGAA		1.06	0.72	0.5	0.0429962	0.61
ITGA4	ITGA4_S1021	S3	S1021	QEENRRDSWSYINSK		0.83	0.9	0.77	0.00202583	0.83
ITGAV	ITGAV_S1046	S13	S1046	HENGEGNSET-----		0.72	0.8	0.83	0.00175184	0.72
ITGB1	ITGB1_T777	T3	T777	KMNAKWDTGENPIYK		1.18	1.21	1.36	0.00197812	1.36
ITGB4	ITGB4_S1000	S11	S1000	SFEQPEFSVSRGDQV		1.01	0.9	0.8	0.00447678	0.8
ITPR2	ITPR2_S1160	S13	S1160	IEESNILSPVQDGTK		0.84	0.65	0.85	0.00688635	0.75	LSP
ITPR3	ITPR3_S1838	S9	S1838	ASFSIPGSSSRYSLG		0.73	0.52	0.62	0.00933322	0.52
ITSN1	ITSN1_S904	S14	S904	TATGSSPSPVLGQGE		1.11	1.1	1.3	0.00307824	1.3
IVNS1ABP	IVNS1ABP_S284	S19	S284	SPNATVQSPKHEWKI		1.73	2.05	1.62	0.00509455	1.62
IWS1	IWS1_S287	S4	S287	DPPRNQASDSENEEL		1.5	1.06	1	0.0171894	1.5
JADE1	JADE1_S89	S7	S89	KGVQVPVSPGTIPQP		1.01	0.7	0.98	0.0119038	0.7
JADE3	JADE3_S569	S15	S569	QQPHSPDSSSSVHSI		0.78	1.01	1.21	0.015085	0.78
JAG1	JAG1_S1210	S7	S1210	RDLESAQSLNRMEYI		1.14	1.33	1.18	0.00225171	1.26
JDP2	JDP2_T148	T6	T148	VRTDSVKTPESEGNP		0.94	0.85	0.74	0.00466955	0.74
JRK	JRK_S457	S12	S457	GRPPAATSPAEVVWS		1.42	1.26	1.23	0.00204108	1.23
JUNB	JUNB_S259	S7	S259	RDATPPVSPINMEDQ		0.68	0.62	0.64	0.000743139	0.65
JUP	JUP_S665	S3	S665	PDYRKRVSVELTNSL		0.65	0.73	0.67	0.00123507	0.65
KANK1	KANK1_S325	S3	S325	GVRKRSYSAGNASQL		0.74	0.82	0.65	0.0044136	0.74
KANK2	KANK2_S540	S5	S540	EPRERVPSVAEAPQL		0.71	0.63	0.68	0.0011987	0.63
KANSL1	KANSL1_S827	S3	S827	SPLVRQLSTSSDSPA		0.65	0.62	0.72	0.00198895	0.67
KANSL3	KANSL3_S773	S9	S773	SGLPANPSPGPAPQA		0.9	1.11	1.27	0.00946568	1.27
KAT6A	KAT6A_S941	S3	S941	DLPKRRLSEGVEPWR		0.7	0.68	0.62	0.00129747	0.67
KCNAB3	KCNAB3_S49	S29	S49	NPPGGGGSGPKARAA		0.72	0.9	1.13	0.0163441	0.81
KCTD15	KCTD15_S38	S4	S38	SLTRSPVSPLAAQGI		1.29	1.31	1.25	0.000188848	1.31
KCTD3	KCTD3_S793	S25	S793	SPGTASPSPTKTTPS		1.04	1.14	1.42	0.00886226	1.28
KDM1A	KDM1A_S69	S6	S69	KKEPPRASPPGGLAE		2.08	1.81	2.84	0.0183735	2.84
KDM2B	KDM2B_S497	S5	S497	YPKTPTGSPATEVSA		1.26	1.15	1.25	0.000827602	1.26
KDM3B	KDM3B_S798	S3	S798	FEAVKRFSLDERSLA		0.5	0.65	0.47	0.0104644	0.54
KDM5A	KDM5A_S1666	S5	S1666	AKKQGPVSPGPAPPP		0.89	0.78	0.74	0.00310185	0.76
KDM5C	KDM5C_S1359	S13	S1359	ENGDSVTSPEKVAPE		1.22	1.17	1.38	0.00253031	1.38
KHSRP	KHSRP_T95	T8	T95	IGGDAATTVNNSTPD		1.22	1.36	1.22	0.00135458	1.36
KIAA0754	KIAA0754_S25	S14	S25	EVSEAGASNPSLQEK		1.36	1.34	1.51	0.00145809	1.51
KIAA1211	KIAA1211_S556	S4	S556	LFPKVNLSPVTPAKD		0.81	0.97	0.84	0.00314633	0.83	LSP
KIAA1468	KIAA1468_T143	T4	T143	NFERQSGTPPGMGAP		0.95	0.8	1.04	0.0056177	0.8
KIAA1551	KIAA1551_T1240	T8	T1240	SLVNNPKTPPDGKSH		1.42	1.3	1.32	0.000758865	1.42
KIAA1958	KIAA1958_S97	S19	S97	VPSETQTSPVERYPG		0.92	1.25	1.54	0.0203372	1.54
KIF13B	KIF13B_S1644	S12	S1644	LEAPAPGSPFRVRRV		1.33	1.31	1.48	0.00152234	1.37
KIF18B	KIF18B_S404	S18	S404	PPQDLPGSPKSGPPP		1.02	1.4	1.27	0.00811827	1.4
KIF1A	KIF1A_S937	S4	S937	GMSRSGTSQEELRIV		0.74	0.72	0.81	0.00129771	0.73
KIF1B	KIF1B_S1057	S4	S1057	AMTRSGLSLEELRIV		1.01	0.9	0.8	0.00447678	0.8
KIF1C	KIF1C_S676	S7	S676	RLYADSDSGDDSDKR		1.6	1.37	1.36	0.00293652	1.44
KIF21B	KIF21B_S1149	S3	S1149	SAQMKAVSAECLGPP		0.62	0.73	0.71	0.00241838	0.62
KIF22	KIF22_S427	S24	S427	ASASQKLSPLQKLSS		1.14	1.38	1.25	0.00303268	1.38	LSP
KIF23	KIF23_S911	S2	S911	NGSRKRRSSTVAPAQ		1.39	1.34	1.55	0.00196489	1.55
KIF26B	KIF26B_S1006	S3	S1006	SKMQRSHSPVPAAAP		0.92	1.03	0.82	0.00428617	0.82	RxxSP
KIF27	KIF27_S101	S11	S101	IGGGHIASVVEGQKG		1.26	1.15	1.25	0.000827602	1.26
KIF2A	KIF2A_S140	S23	S140	NGSVSDISPVQAAKK		2.06	1.49	1.11	0.0301638	1.59	SPxxxxxK
KIFC1	KIFC1_S31	S8	S31	APSQLPLSGSRLKRR		1.25	1.09	1.16	0.0015718	1.25
KLC2	KLC2_S610	S5	S610	DSRTLSSSSMDLSRR		0.71	0.7	0.68	0.000160214	0.7
KLC4	KLC4_S590	S3	S590	SNMKRAASLNYLNQP		0.87	0.76	1.08	0.010626	0.76
KLF12	KLF12_S202	S1	S202	VVYTAVRSPGNVNNT		1.84	1.22	1.19	0.0216381	1.84
KLF13	KLF13_S287	S13	S287	PTISPASSP------		1.27	1.42	1.42	0.00132933	1.35
KLF16	KLF16_S99	S11	S99	GAAPGGASPASSSSA		1.27	1.35	1.47	0.00181236	1.36
KLF3	KLF3_S78	S9	S78	SPPSAGNSPSSLKFP		1.93	1.53	1.38	0.0101939	1.93
KLHL25	KLHL25_S14	S2	S14	ETRKSRSSTGSMNVT		0.96	1.03	0.72	0.010626	0.72
KMT2A	KMT2A_S153	S23	S153	EQFLGFGSDEEVRVR		1.33	1.04	1.74	0.0212704	1.74
KMT2B	KMT2B_S351	S8	S351	VGSGQGGSPCWKKQE		0.9	0.88	0.77	0.00225303	0.83
KNL1	KNL1_S1076	S7	S1076	KNIKDVQSPGFLNEP		0.95	0.96	0.78	0.00421581	0.78
KPNA4	KPNA4_S60	S11	S60	HEDICEDSDIDGDYR		1.23	1.17	1.25	0.000390089	1.25
KPNA6	KPNA6_S6	S6	S6	--METMASPGKDNYR		0.92	1.16	1.26	0.00811135	1.21
KRT17	KRT17_S12	S6	S12	IRQFTSSSSIKGSSG		0.65	0.62	0.55	0.00237648	0.6
KRT18	KRT18_S401	S19	S401	DALDSSNSMQTIQKT		0.69	0.5	0.38	0.0284735	0.38
KRT19	KRT19_S14	S7	S14	RQSSATSSFGGLGGG		1.01	0.91	0.77	0.00597143	0.77
KRT2	KRT2_S62	S1	S62	GGGFGSRSLVGLGGT		0.75	1.07	1.03	0.0110424	0.75
KRT5	KRT5_S64	S1	S64	VGGYGSRSLYNLGGS		1.14	0.66	0.95	0.0224041	0.66
KRT8	KRT8_S330	S2	S330	GLKGQRASLEAAIAD		0.65	0.73	0.67	0.00123507	0.65
KRT80	KRT80_S45	S1	S45	GPGFSSRSLTGCWSA		0.49	0.56	0.51	0.00159872	0.5
KSR1	KSR1_S406	S4	S406	TRLRRTESVPSDINN	KSR1	1.32	1.16	1.28	0.00146802	1.25
KTN1	KTN1_S75	S12	S75	QNGNLHESDSESVPR		1.73	2.05	1.62	0.00509455	1.62
L1RE1	L1RE1_S27	S3	S27	PPKERSSSPATEQSW		1.29	1.37	1.59	0.00398436	1.37	RxxSP
LAD1	LAD1_S298	S16	S298	LAQEPPASGGSPATT		3.58	2	1.86	0.0460598	2.72
LAMTOR1	LAMTOR1_S56	S9	S56	DEQALLSSILAKTAS		1.14	1.38	1.25	0.00303268	1.38
LARP1	LARP1_S75	S10	S75	TGQQERESPRPLQLP		2.33	1.34	1.52	0.0296048	2.33
LARP1B	LARP1B_S60	S9	S60	NGPGENVSEDEAQSS		1.38	1.43	1.44	0.000171582	1.41
LARP4	LARP4_S597	S5	S597	PSRASTASPCNNNIN		1.18	1.24	1.4	0.00264836	1.4
LARP7	LARP7_S298	S3	S298	RTGKRKRSSSEDAES		0.93	0.84	0.63	0.0121198	0.63
LAS1L	LAS1L_S617	S12	S617	PFSTGQESPTAENAR		1.22	1.91	1.28	0.0218026	1.91
LASP1	LASP1_S146	S16	S146	MEPERRDSQDGSSYR		0.9	1.11	1.27	0.00946568	1.27
LBR	LBR_S86	S3	S86	RSRSRSRSPGRPPKS		1.63	1.36	1.11	0.011856	1.63	RxxSP
LCOR	LCOR_S42	S7	S42	KASPVTTSPTAATTQ		0.9	1.11	1.27	0.00946568	1.27
LDB1	LDB1_S302	S3	S302	KRRKRKMSGGSTMSS		0.96	0.94	0.64	0.0146153	0.64
LEMD2	LEMD2_S501	S10	S501	KPSSFSDSER-----		0.74	0.65	0.42	0.0240425	0.42
LEMD3	LEMD3_T209	T9	T209	PAGPELQTPPGKDGA		1.28	1.1	1.08	0.00302673	1.28
LEO1	LEO1_S279	S4	S279	ESARGSDSEDEVLRM		1.94	1.59	1.44	0.00790102	1.69
LIFR	LIFR_T530	T4	T530	SNKKQHLTTEASPSK		0.71	1.13	1	0.0167653	0.71
LIG1	LIG1_S141	S10	S141	QEVLEEQSEDEDREA		1.21	1.16	1.29	0.000961614	1.29
LIG3	LIG3_S242	S17	S242	NSGEAPSSPTPKRSL		1.9	1.41	1.37	0.0117209	1.37
LIMA1	LIMA1_S604	S17	S604	FQSTSVKSPKTVSPP		0.6	0.77	0.69	0.00507469	0.6
LIMD1	LIMD1_S277	S7	S277	RVSPGLPSPNLENGA		0.7	0.81	0.69	0.00273666	0.69
LIMK2	LIMK2_S298	S6	S298	SKSPGPSSPKEPLLF	LIMK2	0.4	0.67	0.61	0.0207036	0.51	SPxxxxxK
LIN28B	LIN28B_S221	S4	S221	ISERSGRSPQEASST		1.57	1.27	1.36	0.00400641	1.4
LIN37	LIN37_S182	S3	S182	ACRSRIPSPLQPEMQ		1.54	1.23	1.44	0.00421043	1.44	RxxSP
LIN54	LIN54_S264	S10	S264	TGQTTQVSPPVIAGR		0.95	1.26	1	0.00796848	1.26
LIPE	LIPE_S855	S3	S855	EPMRRSVSEAALAQP		1.43	1.28	1.08	0.00637812	1.28
LLGL2	LLGL2_S961	S4	S961	APSRARNSGTQSDGE		0.8	0.82	0.72	0.00153056	0.78
LMCD1	LMCD1_S16	S3	S16	NPGVKKMSLGQLQSA		0.84	0.82	0.9	0.000792514	0.82
LMNA	LMNA_S404	S3	S404	RSRGRASSHSSQTQG		0.39	0.82	0.89	0.0464195	0.39
LMNB1	LMNB1_S302	S3	S302	ESRMRIESLSSQLSN		1.01	1.21	1.49	0.0124348	1.49
LMNB2	LMNB2_S405	S2	S405	EEERLKLSPSPSSRV		1.38	1.1	1.13	0.00539641	1.38	LSP
LMO7	LMO7_S988	S14	S988	EDVTRLPSPTSPFSS		1.32	1.14	1.38	0.0031588	1.32	RxxSP
LPGAT1	LPGAT1_S233	S3	S233	VAQQKNGSPAGGDAK		1.19	1.23	1.25	0.000207822	1.22	SPxxxxxK
LRBA	LRBA_S1261	S6	S1261	ERLELKASPNVEAPQ		1.01	0.85	0.8	0.00506332	0.83
LRCH3	LRCH3_S324	S2	S324	DSGDKRWSGNEPTDE		1.22	1.73	0.91	0.0328275	1.32
LRCH4	LRCH4_S521	S11	S521	QSGSGPSSPDSVLRP		0.66	0.78	0.75	0.00243059	0.73
LRPAP1	LRPAP1_S247	S7	S247	RVSHQGYSTEAEFEE		0.96	1.03	0.72	0.010626	0.72
LRRFIP1	LRRFIP1_T114	T16	T114	TLASLGGTSSRRGSG		1.43	1.35	1.1	0.00585345	1.35
LRWD1	LRWD1_S259	S12	S259	PSAQVEGSPVAGSDG		1.26	1.91	1.7	0.0136343	1.48
LSM14A	LSM14A_S192	S2	S192	QLDPLRKSPTMEQAV		1.51	2.52	1.58	0.0290091	1.58
LSR	LSR_S467	S19	S467	WGGHSPRSPRGWDQE		0.5	0.62	0.72	0.0105811	0.5
LTBP1	LTBP1_S1414	S9	S1414	FVPAGESSSEAGGEN		0.96	1.03	0.72	0.010626	0.72
LUC7L3	LUC7L3_S431	S18	S431	KSEGDTQSN------		1.19	1.45	1.42	0.00366223	1.35
LUZP1	LUZP1_S995	S4	S995	PSSRRTQSSLTVSEV		1.29	1.31	1.25	0.000188848	1.31
LYST	LYST_S2105	S1	S2105	AHMLRSRSLPAFPTS		0.58	0.86	0.88	0.0153213	0.72
LZTS2	LZTS2_T298	T10	T298	GGLLGSGTRASPDSS		0.72	0.59	0.62	0.00371089	0.62
MACF1	MACF1_S4521	S10	S4521	LAELEQNSPKIQKVK		1.19	1.75	1.15	0.0195905	1.75	SPxxxxxK
MADD	MADD_T86	T2	T86	FTLTDKDTGVTRYGI		0.84	0.82	0.9	0.000792514	0.82
MAGI1	MAGI1_S1379	S4	S1379	HEKRRDVSPERRRER		1.07	1.21	1.1	0.00142372	1.21	RxxSP
MAGI3	MAGI3_S1257	S5	S1257	RPRDQSLSPSKGENK		0.88	0.69	0.7	0.00659071	0.79	LSP
MAMLD1	MAMLD1_S676	S9	S676	DPQPGDVSPSNITHV		1.22	1.36	1.22	0.00135458	1.36
MAN1B1	MAN1B1_T219	T10	T219	VIEPEQGTELPSRRA		1.23	1.17	1.25	0.000390089	1.25
MAP1B	MAP1B_S1779	S10	S1779	SLEGEKLSPKSDISP		0.75	0.78	0.8	0.000349795	0.77	LSP
MAP1S	MAP1S_S631	S9	S631	LELPLAASSIPRPRT		1.57	1.69	1.08	0.0162296	1.69
MAP2	MAP2_T1616	T4	T1616	YSSRTPGTPGTPSYP		1.24	1.79	1.56	0.0106908	1.68
MAP2K4	MAP2K4_T391	T8	T391	ILDQMPATPSSPMYV	MAP2K4	1.3	1.72	1.26	0.0104674	1.72
MAP2K7	MAP2K7_S61	S7	S61	RSPSSESSPQHPTPP	MAP2K7	0.85	0.74	0.82	0.00166591	0.74
MAP3K2	MAP3K2_S239	S3	S239	SRMPRAQSYPDNHQE	MAP3K2	0.77	1.21	1.1	0.0161803	0.77
MAP3K20	MAP3K20_S636	S2	S636	PVNQSRSSSPTQYGL	MAP3K20	1.03	0.91	0.76	0.00744685	0.76	RxxSP
MAP3K21	MAP3K21_S614	S5	S614	KERIRPLSDGNSPWS	MAP3K21	1.29	1.03	2.03	0.0401279	1.53
MAP3K3	MAP3K3_S340	S4	S340	GRLRSADSENALSVQ	MAP3K3	1.01	1.24	1.14	0.00345397	1.24
MAP3K4	MAP3K4_S1252	S3	S1252	RSLSRHSSPTEERDE	MAP3K4	0.96	1.03	0.72	0.010626	0.72	RxxSP
MAP3K7	MAP3K7_S439	S3	S439	NGQPRRRSIQDLTVT	MAP3K7	1.96	2.41	1.37	0.0238857	1.89
MAP4K2	MAP4K2_S328	S3	S328	GPAERTPSEIQFHQV	MAP4K2	0.64	0.61	0.76	0.00464553	0.69
MAP4K4	MAP4K4_S1238	S5	S1238	LGRTSLLSW------	MAP4K4	0.56	0.36	0.46	0.0153903	0.36
MAP4K5	MAP4K5_S335	S3	S335	ARAERTASEINFDKL	MAP4K5	0.68	0.71	0.69	0.000161758	0.69
MAP7	MAP7_S365	S10	S365	PAQVRPPSPGNIRPV		1.42	1.44	1.39	0.000105174	1.44	RxxSP
MAP7D1	MAP7D1_S544	S7	S544	KESAAPASPAPSPAP		1.05	2.12	1.2	0.0488914	2.12
MAP7D3	MAP7D3_S183	S1	S183	SKTANKRSASTEKLE		0.96	0.99	0.73	0.00834557	0.73
MAPK1	MAPK1_T185	T13	T185	HDHTGFLTEYVATRW	MAPK1	0.56	0.56	0.41	0.00947529	0.49
MAPK14	MAPK14_T180	T7	T180	RHTDDEMTGYVATRW	MAPK14	0.84	0.71	0.67	0.00477445	0.74
MAPK3	MAPK3_T202	T13	T202	HDHTGFLTEYVATRW	MAPK3	0.59	0.54	0.47	0.00423081	0.53
MAPK7	MAPK7_T219	T14	T219	AEHQYFMTEYVATRW	MAPK7	0.86	0.81	0.59	0.0119032	0.59
MAPKBP1	MAPKBP1_S18	S5	S18	RIKNLLRSPSIKLRR		1.51	1.21	1.07	0.0103899	1.36
MARCKS	MARCKS_S118	S13	S118	GEAAEPGSPTAAEGE		0.51	0.91	1.02	0.0344335	0.51
MARCKSL1	MARCKSL1_S165	S8	S165	GAEASAASEEEAGPQ		1.13	2.03	1.69	0.0253437	1.41
MARF1	MARF1_S1093	S3	S1093	PWLLRSKSPVGNPQL		1.18	1.24	1.4	0.00264836	1.4	RxxSP
MARK2	MARK2_S569	S5	S569	PQRVPVASPSAHNIS	MARK2	1.07	1.37	1.29	0.00516353	1.33
MAST3	MAST3_S711	S5	S711	FSKVYSSSEFLAVQP	MAST3	0.72	0.58	0.52	0.00940553	0.52
MASTL	MASTL_S370	S7	S370	KDLELALSPIHNSSA	MASTL	0.92	1.03	0.82	0.00428617	0.82	LSP
MATR3	MATR3_S604	S9	S604	YSPDGKESPSDKKSK		1.03	1.08	1.52	0.0161518	1.52	SPxxxxxK
MAZ	MAZ_S302	S4	S302	NRHKLSHSDEKPYQC		1.1	1.41	1.05	0.00888318	1.41
MBD2	MBD2_S407	S13	S407	EMDIEMDSGDEA---		1.06	1.33	1.66	0.0161176	1.36
MCF2L	MCF2L_S975	S17	S975	LPAPTSTSPSRGNSR		1.42	1.26	1.23	0.00204108	1.23
MCM2	MCM2_T39	T6	T39	SRRTDALTSSPGRDL		1.07	1.21	1.1	0.00142372	1.21
MCM3AP	MCM3AP_S538	S19	S538	EDAPFQHSPLGKAAG		1.36	1.45	1.46	0.000498724	1.46
MCOLN1	MCOLN1_T34	T20	T34	GPSPAPPTPPEEEDL		1.43	2.38	1.61	0.0250316	1.61
MCRIP1	MCRIP1_T16	T1	T16	VVYNGKRTSSPRSPP		0.98	0.77	1.07	0.00882255	0.77	RxxSP
MDC1	MDC1_S376	S17	S376	LQESQAGSDTDVEEG		4.39	4.38	5.52	0.0062498	4.95
MDN1	MDN1_S4538	S13	S4538	EENTDQASPQEDYAG		1.9	1.41	1.37	0.0117209	1.37
MECOM	MECOM_S740	S5	S740	LQKGSSESPFDLTTK		1.33	1.51	1.19	0.0047198	1.51	SPxxxxxK
MED1	MED1_S1155	S11	S1155	QSGGKPGSSPITKHG		1.63	1.35	1.11	0.0119303	1.37
MED12	MED12_S700	S4	S700	CEGKGSPSPEKPDVE		1.22	1.36	1.22	0.00135458	1.36
MED19	MED19_S226	S4	S226	KKKKNRHSPDHPGMG		1.01	0.93	0.71	0.010153	0.71
MED24	MED24_S873	S14	S873	DDANILSSPTDRSMS		1.2	1.46	1.25	0.00371414	1.36
MEF2A	MEF2A_S98	S4	S98	KEHRGCDSPDPDTSY		1.49	1.01	1	0.0186719	1.49
MEF2D	MEF2D_S98	S7	S98	KGFNGCDSPEPDGED		1.36	1.45	1.46	0.000498724	1.46
MEIS1	MEIS1_S196	S6	S196	DREGGSKSDSEDITR		0.99	1.23	1.13	0.00386256	1.23
MEPCE	MEPCE_T291	T25	T291	VPPTAPLTPLLHGEG		1.9	1.77	1.94	0.000752198	1.94
MESDC1	MESDC1_S3	S2	S3	-----MASGSAGKPT		0.9	0.73	0.86	0.00380074	0.73
METTL16	METTL16_S329	S7	S329	KELSLKASPLRSETA		0.8	0.76	0.73	0.000704809	0.76
MEX3A	MEX3A_S308	S14	S308	ENDFLAGSPDAAIDS		1.07	1.25	1.63	0.0153544	1.63
MFAP1	MFAP1_T267	T10	T267	AALDALNTDDENDEE		1	1.13	1.31	0.00608748	1.31
MFHAS1	MFHAS1_S1038	S15	S1038	PPTPTVISPCSKKNV		0.96	0.99	0.73	0.00834557	0.73
MGMT	MGMT_S201	S8	S201	GAGATSGSPPAGRN-		1.24	1.42	1.46	0.00241838	1.35
MGRN1	MGRN1_S506	S18	S506	EEVDESSSPQQGTRA		2.19	1.84	1.95	0.00267655	1.95
MIA3	MIA3_S1906	S29	S1906	CSQALKQSP------		2.27	1.97	2.77	0.00982478	2.77
MICAL1	MICAL1_S617	S5	S617	AFKSMAHSPGPVSQA		0.59	0.78	0.9	0.0139285	0.75
MICAL3	MICAL3_S1310	S3	S1310	DTKDRLGSPLAVDEA		0.65	0.66	0.54	0.00386354	0.62	RxxSP
MICALL1	MICALL1_S578	S8	S578	VEQMPQASPGLAPRT		0.87	0.76	0.71	0.00365074	0.78
MICALL2	MICALL2_S153	S5	S153	PARKPPLSPAQTNPV		0.75	0.83	0.69	0.00285985	0.76	LSP
MIDN	MIDN_S419	S6	S419	ARGPYHWSPSRKAGR		0.7	0.81	0.69	0.00273666	0.69
MIGA2	MIGA2_S276	S10	S276	MLPLTEGSLRLRADD		1.97	1.76	1.33	0.0122424	1.97
MIIP	MIIP_T258	T10	T258	PVPVDPGTPCRLCRT		1.36	1.43	1.48	0.000597285	1.48
MINDY1	MINDY1_S103	S11	S103	MPQELPQSPRTRQPE		1.09	0.67	0.88	0.0184585	0.67
MINK1	MINK1_S732	S19	S732	PPGPPNASSNPDLRR	MINK1	0.73	0.6	0.74	0.00424365	0.6
MISP	MISP_S471	S3	S471	TMSPRHLSESSGKPL		0.54	0.25	0.21	0.0850682	0.33
MISP3	MISP3_S91	S3	S91	VPEPRARSPPQPLGE		0.89	0.8	0.79	0.0014763	0.83	RxxSP
MKL1	MKL1_S385	S7	S385	RAYQDQISPVPGAPK		0.78	0.81	0.67	0.00317613	0.67	SPxxxxxK
MLLT1	MLLT1_S359	S7	S359	KALEVEESNSEDEAS		1.07	1.34	1.08	0.00572222	1.34
MLLT10	MLLT10_S436	S5	S436	QPKSFENSPGDLGNS		1.37	1.18	1.32	0.00193735	1.32
MLXIPL	MLXIPL_S196	S3	S196	KKRLRKPSREDDLLA		0.82	1	0.8	0.00526091	0.81
MOB3A	MOB3A_S2	S1	S2	------MSNPFLKQV		0.87	0.75	0.96	0.00496547	0.75
MON1A	MON1A_S128	S3	S128	QSMERAESPTPGMAQ		1.15	1.21	2.03	0.0356305	2.03	RxxSP
MON1B	MON1B_S61	S9	S61	KDQPPSPSPPPQSEA		1.28	1.4	2.11	0.0253168	2.11
MORC2	MORC2_S777	S7	S777	KKDSNELSDSAGEED		1.75	1.56	1.48	0.00250536	1.56
MPDZ	MPDZ_S483	S5	S483	VTKDADLSPVNASII		0.8	1.09	0.98	0.0077161	0.8	LSP
MPG	MPG_S78	S6	S78	YRSIYFSSPKGHLTR		0.87	0.75	0.96	0.00496547	0.75
MPHOSPH10	MPHOSPH10_S163	S6	S163	SKSDLRKSPVFSDED		1.39	1.3	1.57	0.00310981	1.44
MPHOSPH8	MPHOSPH8_S319	S20	S319	KPLDSAMSAEEDTDV		1.21	1.18	1.41	0.00323218	1.41
MPLKIP	MPLKIP_S115	S23	S115	QQTHPQGSPRTSTPF		1.36	1.4	2.05	0.0189045	1.71
MPRIP	MPRIP_S217	S8	S217	TKDQPDGSSLSPAQS		1.34	1.76	1.78	0.00768725	1.76	LSP
MPZL1	MPZL1_S221	S4	S221	QAPRKSPSDTEGLVK		0.74	0.65	0.67	0.00157512	0.66
MRGBP	MRGBP_S191	S6	S191	DKVLTANSNPSSPSA		1.23	1.04	1.19	0.00250484	1.23
MRPL19	MRPL19_S77	S3	S77	EPERRFLSPEFIPRR		0.8	0.43	0.54	0.0328735	0.43	LSP
MRPL34	MRPL34_S71	S3	S71	HGWVRRLSTPAGVQV		1.01	0.9	0.8	0.00447678	0.8
MRPS17	MRPS17_S128	S9	S128	LEELNISSAQ-----		1.24	1.23	1.13	0.000855383	1.24
MSH6	MSH6_S227	S9	S227	EEDNEIESEEEVQPK		2.29	1.89	2.13	0.00304012	2.29
MSL1	MSL1_S205	S2	S205	RWKSMRKSPLGGGGG		1.17	1.39	1.88	0.0195163	1.53
MSL3P1	MSL3P1_S325	S3	S325	PVHSRSSSPTLTPSQ		0.74	0.8	0.75	0.000590617	0.75	RxxSP
MSN	MSN_S576	S6	S576	QRIDEFESM------		1.01	0.93	0.71	0.010153	0.71
MTA2	MTA2_S54	S5	S54	RRRDISSSLNSLADS		0.98	0.77	1.07	0.00882255	0.77
MTA3	MTA3_S428	S11	S428	QSEEEKLSPSPTTED		1.23	1.04	1.19	0.00250484	1.23	LSP
MTCH2	MTCH2_S283	S3	S283	GNMSRGNSLFFRKVP		2.86	2.06	2.76	0.00952603	2.76
MTDH	MTDH_S298	S6	S298	VKLSSQISAGEEKWN		0.85	0.74	0.82	0.00166591	0.74
MTFR1	MTFR1_S119	S3	S119	KAPSRQISLPDLSQE		1.01	0.91	0.77	0.00597143	0.77
MTFR1L	MTFR1L_S103	S3	S103	IVMQRNASVPNLRGS		0.74	0.93	1	0.00753095	0.74
MTHFSD	MTHFSD_S296	S19	S296	SMEAAPGSPPGEGAP		1.31	1.47	1.5	0.0017043	1.5
MTMR10	MTMR10_S769	S4	S769	SGAKIWLSTETLANE		1.26	1	1.76	0.0265973	1.76
MTMR3	MTMR3_T611	T1	T611	PLSRLPKTRSYDNLT		1.23	1.59	1.57	0.00631164	1.59
MTOR	MTOR_S2448	S3	S2448	RSRTRTDSYSAGQSV	MTOR	0.71	0.63	0.68	0.0011987	0.63
MTSS1L	MTSS1L_S601	S7	S601	KTPTVPDSPGYMGPT		0.59	0.69	0.59	0.00284747	0.62
MTUS1	MTUS1_T956	T1	T956	EALKQHKTLSQELVN		1.42	1.44	1.39	0.000105174	1.44
MTX3	MTX3_S249	S7	S249	RLSLGGISPAGQETV		1.26	1.32	1.09	0.00315527	1.32
MUC16	MUC16_T9475	T2	T9475	TSIMMKATDMLDASL		1.53	2.33	1.26	0.033656	2.33
MVB12A	MVB12A_S170	S6	S170	SRDMQGLSLDAASQP		0.84	0.74	0.82	0.00145515	0.78
MVB12B	MVB12B_S224	S3	S224	PNLPRHISLTLPATF		0.75	0.73	0.55	0.00871769	0.65
MYCBP2	MYCBP2_S2353	S23	S2353	MTYGGLASPKLDVSY		0.83	0.56	0.63	0.0141296	0.6
MYEF2	MYEF2_S17	S16	S17	PGATGGDSPHLQPAE		1.42	1.44	1.39	0.000105174	1.44
MYO18A	MYO18A_S35	S8	S35	MSAAELRSLEEMSLR		0.95	0.8	1.04	0.0056177	0.8
MYO19	MYO19_S963	S6	S963	HRLIHVTSSAFTGLG		0.75	0.57	0.55	0.0102495	0.55
MYO1B	MYO1B_T580	T5	T580	QFKASVATLMKNLQT		0.87	0.76	0.81	0.00152499	0.79
MYO5A	MYO5A_S1652	S3	S1652	GLRKRTSSIADEGTY		0.54	0.5	0.36	0.0133993	0.43
MYO6	MYO6_T402	T9	T402	MLTTAGGTKGTVIKV		0.72	0.8	0.83	0.00175184	0.72
MYPOP	MYPOP_S202	S4	S202	PRPKERESPPPSALQ		0.87	0.75	0.96	0.00496547	0.75
MYRF	MYRF_T162	T3	T162	PHLLRTITPETLCHV		0.94	0.78	0.89	0.00293764	0.78
N4BP3	N4BP3_S36	S6	S36	LRAALAGSRGSRQPD		0.94	0.85	0.74	0.00466955	0.74
NAB2	NAB2_S171	S10	S171	LELGEKLSPLPGGPG		0.78	0.81	0.67	0.00317613	0.67	LSP
NACA	NACA_T159	T15	T159	NIQENTQTPTVQEES		1.41	1.27	2.15	0.0275704	1.71
NAGK	NAGK_S76	S7	S76	RSLGLSLSGGDQEDA	NAGK	0.85	0.82	0.79	0.000445865	0.82
NAPRT	NAPRT_S531	S7	S531	RLQALVNSLCAGQSP		0.85	0.81	0.58	0.0124586	0.7
NAV2	NAV2_S1536	S1	S1536	DAKEWLRSHSAGGLQ		1.06	0.98	1.89	0.0459451	1.89
NBEAL2	NBEAL2_S1873	S15	S1873	LTPTEEASLPLAVTK		1.28	1.13	1.28	0.00164837	1.28
NCAPD2	NCAPD2_S585	S5	S585	QEKNPRESTGNMVTG		1.54	1.11	1.17	0.0109666	1.36
NCAPD3	NCAPD3_S1384	S13	S1384	PFTLNSGSPEKTCSQ		1.05	1.99	1.21	0.0395351	1.6
NCAPG	NCAPG_S674	S11	S674	CEGTEINSDDEQESK		1.21	1.17	1.08	0.00110911	1.21
NCBP1	NCBP1_S22	S3	S22	PHKRRKTSDANETED		0.72	0.58	0.52	0.00940553	0.52
NCBP3	NCBP3_S500	S4	S500	RLGKRPHSPEKAFSS		0.86	0.95	0.78	0.00321928	0.82	RxxSP
NCL	NCL_S563	S9	S563	ELQGPRGSPNARSQP		1.78	2.01	1.71	0.00243406	1.75
NCOA1	NCOA1_S395	S10	S395	PSVNPSISPAHGVAR		1.31	1.16	1.26	0.00125546	1.31
NCOA2	NCOA2_S565	S7	S565	KMGNLQNSPVNMNPP		1.22	1.31	1.16	0.00125351	1.22
NCOA3	NCOA3_S867	S13	S867	SPVSVGSSPPVKNIS		1.35	1.14	1.25	0.00235802	1.35
NCOA5	NCOA5_S377	S1	S377	RKERLMRSSTDSLPG		1.43	1.28	1.08	0.00637812	1.28
NCOA7	NCOA7_S162	S19	S162	LFVPDANSPSSTLRL		0.31	0.67	0.63	0.0422264	0.31
NCOR1	NCOR1_S224	S19	S224	PEPEKPVSPPPVEQK		1.05	1.47	1.66	0.0163208	1.26	SPxxxxxK
NCOR2	NCOR2_S149	S5	S149	TGKLEPVSPPSPPHT		1.22	1.17	1.38	0.00253031	1.38
NDC1	NDC1_S406	S4	S406	VEPKKLNSPEETAFQ		0.83	0.84	0.94	0.00162548	0.83
NDRG3	NDRG3_S331	S3	S331	LARSRTHSTSSSLGS		0.85	0.76	0.88	0.00188174	0.83
NDUFB4	NDUFB4_S26	S14	S26	DPAEYNISPETRRAQ		0.69	0.81	0.84	0.00343391	0.69
NECTIN1	NECTIN1_S422	S20	S422	NLQYPDDSDDEKKAG		1.54	1.23	1.44	0.00421043	1.44
NECTIN2	NECTIN2_S517	S9	S517	NPIYDALSYSSPSDS		0.61	0.48	0.53	0.00487946	0.53
NEDD1	NEDD1_S516	S14	S516	ESGNLNTSPSSNQTR		1.18	1.25	1.35	0.0015292	1.35
NEK9	NEK9_S869	S17	S869	KPQVEASSPRLNPAV	NEK9	0.84	0.82	0.9	0.000792514	0.82
NELFB	NELFB_S557	S3	S557	QLDHRKPSPAQAAET		1.26	2.39	2.57	0.0369463	2.39	RxxSP
NELFE	NELFE_S115	S3	S115	QPFQRSISADDDLQE		0.7	0.77	0.69	0.00121947	0.72
NES	NES_S1418	S13	S1418	GFADEEESGEEGEED		1.66	1.29	1.61	0.00576407	1.66
NEURL4	NEURL4_S502	S3	S502	NAILRALSPEGALRR		0.75	0.84	0.76	0.00131925	0.78	LSP
NF1	NF1_T2564	T9	T2564	QEMESGITTPPKMRR		0.73	0.37	0.4	0.0492991	0.37
NF2	NF2_S518	S3	S518	DTDMKRLSMEIEKEK		0.44	0.71	0.64	0.0178909	0.44
NFAT5	NFAT5_S145	S7	S145	RHTVLYISPPPEDLL		0.93	0.81	0.88	0.00158413	0.81
NFATC1	NFATC1_S233	S10	S233	GACTLLGSPRHSPST		0.92	0.87	0.59	0.0163441	0.73
NFATC2	NFATC2_S363	S3	S363	EQGERRNSAPESILL		1.72	2.69	1.57	0.0296375	2.13
NFATC2IP	NFATC2IP_S204	S15	S204	NSPLSPPSPRTKSRT		0.96	0.68	0.5	0.0334438	0.5	SPxxxxxK
NFIB	NFIB_S328	S11	S328	KPLFSSASPQDSSPR		0.96	0.94	0.64	0.0146153	0.64
NFIC	NFIC_T301	T18	T301	SPGGDYYTSPSSPTS		1.02	1.55	0.83	0.0342857	1.55
NFIL3	NFIL3_S353	S3	S353	EATQKLSSPIDMTSK		0.75	0.63	0.56	0.0072797	0.6	SPxxxxxK
NFIX	NFIX_S280	S4	S280	STTKRPKSIDDSEME		0.96	0.91	0.81	0.00242764	0.81
NFKB1	NFKB1_S907	S11	S907	QAHSLPLSPASTRQQ		0.81	0.9	0.9	0.00118694	0.81	LSP
NFRKB	NFRKB_S298	S3	S298	VNAGRKGSLAALYDL		2.12	1.88	3.03	0.0216189	2.46
NFXL1	NFXL1_S65	S2	S65	AAAGSRHSPAGSQAL		1.54	0.99	1.4	0.0155013	1.27
NFYA	NFYA_S326	S4	S326	FSPKEKDSPHMQDPN		1.36	1.77	1.72	0.00632069	1.72
NGDN	NGDN_S143	S3	S143	NMMSKLSSEDEEEDE		1.45	1.54	1.68	0.00184276	1.68
NHSL1	NHSL1_S851	S3	S851	EKSHRVISPSSGYSS		0.71	0.45	0.36	0.0403168	0.36	RxxSP
NIPBL	NIPBL_S103	S1	S103	LQAVLARSPNVFREK		0.97	0.83	0.66	0.0117373	0.66	SPxxxxxK
NKRF	NKRF_S618	S3	S618	RNYARSESHTDLTFS		0.83	0.68	0.71	0.003813	0.68
NKTR	NKTR_S866	S4	S866	RTLKENLSDHLRNGS		0.85	0.75	0.83	0.00141952	0.81
NMT1	NMT1_S100	S6	S100	QKAIELFSVGQGPAK		1.53	1.9	1.48	0.00648601	1.69
NOB1	NOB1_S201	S4	S201	FEDRKDDSDDDGGGW		0.7	0.81	0.69	0.00273666	0.69
NOL8	NOL8_S660	S4	S660	SQDRKAVSPSSSEKR		1.17	1.34	1.15	0.0024322	1.25
NOLC1	NOLC1_S623	S4	S623	KGEKRASSPFRRVRE		0.74	0.93	1	0.00753095	0.74	RxxSP
NOP14	NOP14_S96	S9	S96	GEYNSNMSPEEKMMK		0.95	0.8	1.04	0.0056177	0.8	SPxxxxxK
NOP2	NOP2_S58	S3	S58	AAKRRLGSVEAPKTN		0.64	0.59	0.51	0.00423376	0.58
NOP56	NOP56_S314	S7	S314	RLIAHAGSLTNLAKY		0.8	1.09	0.98	0.0077161	0.8
NOP9	NOP9_S7	S6	S7	-MGQGPRSPHKVGRR		1.21	1.17	1.08	0.00110911	1.21
NOS1AP	NOS1AP_S266	S12	S266	QEPMLTASPRMLLPS		1.13	1.36	1.13	0.00401253	1.25
NPM1	NPM1_S70	S25	S70	EAMNYEGSPIKVTLA		2.53	1.53	1.4	0.0363849	2.53
NPNT	NPNT_S406	S3	S406	FEIERGVSADDEAKD		0.7	0.98	0.96	0.0103401	0.7
NR2F1	NR2F1_T63	T32	T63	GQPGAPATPGTAGDK		1.26	1	1.76	0.0265973	1.76
NR5A2	NR5A2_T19	T4	T19	ESLKHGLTPIGAGLP		1.06	0.87	0.77	0.00881218	0.82
NRBP1	NRBP1_S2	S1	S2	------MSEGESQTV	NRBP1	1.01	1.24	1.14	0.00345397	1.24
NRIP1	NRIP1_S564	S3	S564	LTSSKAGSPINLSQH		1.07	1.37	1.33	0.00555393	1.22
NSD3	NSD3_S546	S4	S546	GQDRLIISTPNQRNE		0.94	0.78	0.89	0.00293764	0.78
NSMCE3	NSMCE3_S64	S12	S64	SQGSQGPSPQGARRA		1.21	1.17	1.08	0.00110911	1.21
NUAK1	NUAK1_S388	S15	S388	GQDAVPESPSKLSSK	NUAK1	1.1	1.41	1.05	0.00888318	1.41	SPxxxxxK
NUCB2	NUCB2_S85	S1	S85	ADIEEIKSGRLSKEL		0.96	0.91	0.81	0.00242764	0.81
NUCKS1	NUCKS1_S19	S11	S19	DYSQFQESDDADEDY		1.43	1.7	2.09	0.0119058	1.9
NUDT9	NUDT9_S121	S12	S121	QISESNFSPKFNEKD		1.11	1.29	1.18	0.00192166	1.29
NUF2	NUF2_S247	S4	S247	LKTKIVDSPEKLKNY		0.86	0.68	0.43	0.0342093	0.65
NUFIP2	NUFIP2_T633	T16	T633	PLASPTNTLLGSAKE		0.83	0.68	0.71	0.003813	0.68
NUP107	NUP107_T82	T10	T82	DISCILGTGGKSPRL		0.63	0.66	0.59	0.00104521	0.65
NUP133	NUP133_S1133	S10	S1133	LQADQLGSLKSNPYF		0.95	1.26	1	0.00796848	1.26
NUP160	NUP160_S1157	S24	S1157	VYDRPGASPKRNHDG		1.14	1.31	1.91	0.0248647	1.91
NUP188	NUP188_S1708	S4	S1708	YFRRGAPSSPATGVL		1.08	0.65	0.76	0.0233041	0.65
NUP205	NUP205_S1942	S7	S1942	RLQDSFASETNLDFR		0.81	0.77	0.78	0.000233328	0.78
NUP35	NUP35_S25	S24	S25	MMLGSPTSPKPGVNA		1.22	1.29	1.56	0.00578702	1.56
NUP50	NUP50_S221	S7	S221	KVAAETQSPSLFGST		0.6	0.5	0.48	0.00493045	0.49
NUP88	NUP88_S50	S18	S50	ASSSLPSSPPPQLLT		0.79	0.94	0.96	0.00356017	0.79
NUP93	NUP93_S72	S5	S72	GSRGLDISHISQRLE		0.86	0.95	0.65	0.0115459	0.8
NUPL2	NUPL2_S106	S14	S106	ENPFASLSPDEQKDE		0.96	1.03	0.72	0.010626	0.72	LSP
OBSL1	OBSL1_S120	S4	S120	PAERPLPSPGSGEGA		0.94	0.78	0.89	0.00293764	0.78
OGFR	OGFR_S484	S25	S484	QTLALAGSPAPSGHP		1.42	1.49	2.47	0.0339136	2.47
OPTN	OPTN_S526	S2	S526	SRHGARTSDSDQQAY		0.81	0.55	0.69	0.0118732	0.55
ORC2	ORC2_T116	T8	T116	LASELAKTPQKSVSF		1.14	1.38	1.25	0.00303268	1.38
OSBP	OSBP_T377	T2	T377	ENLGHKRTGSNISGA		1.1	0.63	0.88	0.0234987	0.76
OSBPL3	OSBPL3_S304	S4	S304	GPVRLHSSNPNLSTL		0.72	0.54	0.51	0.0121285	0.51
OSBPL6	OSBPL6_S9	S3	S9	SSDEKGISPAHKTST		1.01	0.91	0.77	0.00597143	0.77
OSBPL8	OSBPL8_T13	T13	T13	ADGEPDRTSLLGDSK		1.05	1.37	1.66	0.0163676	1.66
P4HA3	P4HA3_Y387	Y6	Y387	EKQLQVEYRISKSAW		1.51	1.26	1.23	0.00440201	1.51
PA2G4	PA2G4_S2	S1	S2	------MSGEDEQQE		1.33	1.04	1.82	0.0255471	1.43
PABPC1	PABPC1_S629	S4	S629	AAQKAVNSATGVPTV		1.03	1.44	1.31	0.00909176	1.38
PABPN1	PABPN1_S150	S5	S150	VEKQMNMSPPPGNAG		0.87	0.76	1.08	0.010626	0.76
PACSIN3	PACSIN3_S276	S10	S276	HQGIEAASDEEDLRW		1.76	1.3	1.11	0.0187312	1.3
PAICS	PAICS_S107	S5	S107	CRRIATGSFLKRNPG		0.71	0.62	0.69	0.00163796	0.67
PAK1	PAK1_T219	T4	T219	TPTRDVATSPISPTE	PAK1	1.22	1.36	1.22	0.00135458	1.36
PAK2	PAK2_S141	S3	S141	TVKQKYLSFTPPEKD	PAK2	0.58	0.59	0.47	0.00490859	0.55
PAK4	PAK4_S291	S37	S291	PGPPGPRSPQREPQR	PAK4	0.98	0.77	1.07	0.00882255	0.77
PAK6	PAK6_S560	S1	S560	KDVPKRKSLVGTPYW	PAK6	0.78	0.81	0.74	0.000680842	0.76
PALLD	PALLD_S893	S3	S893	SRTARIASDEEIQGT		0.44	0.49	0.43	0.00167184	0.45
PALM3	PALM3_S143	S2	S143	TDLNKRASLPAGLVG		1.13	1.17	1.75	0.0213194	1.75
PANK2	PANK2_S189	S3	S189	TRRDRLGSYSGPTSV	PANK2	0.66	0.66	0.5	0.00764008	0.61
PANK4	PANK4_S393	S26	S393	SSGLMSASPELGPAQ		1.26	1.6	1.93	0.0143595	1.93
PAPD7	PAPD7_S157	S7	S157	RGPAPAGSPSQHQFH		1.13	1.1	1.34	0.004001	1.34
PARD3	PARD3_S174	S2	S174	RKNPTRWSTTAGFLK		1.02	0.92	0.68	0.0130829	0.68
PARD3B	PARD3B_S746	S3	S746	LGLKKSSSLESLQTA		1.28	1.18	1.32	0.00109001	1.25
PARD6A	PARD6A_S345	S7	S345	RGDGSGFSL------		0.69	0.81	0.84	0.00343391	0.69
PARN	PARN_T166	T16	T166	LSYVSPNTSKCPVTI		1.54	1.14	1.11	0.0118239	1.33
PARP1	PARP1_S362	S7	S362	RIFPPETSASVAATP		1.28	1.13	1.28	0.00164837	1.28
PARP12	PARP12_S263	S7	S263	KDSSGSVSPNTLSQE		1.29	1.37	1.59	0.00398436	1.37
PARVA	PARVA_S14	S7	S14	KSPSVPKSPTPKSPP		0.53	0.59	0.71	0.00744098	0.53
PASK	PASK_S524	S8	S524	EEPVAIESPGQDLLG	PASK	0.96	0.79	0.88	0.00312256	0.79
PATL1	PATL1_T178	T3	T178	RALPRRSTSPIIGSP		0.81	0.71	0.85	0.00276582	0.71	RxxSP
PATZ1	PATZ1_S243	S9	S243	PMVAGPLSPQLLTSP		0.65	0.5	0.3	0.0412896	0.48	LSP
PAXBP1	PAXBP1_S262	S10	S262	REDENDASDDEDDDE		1.04	1.01	0.83	0.0046334	0.83
PBRM1	PBRM1_T9	T3	T9	GSKRRRATSPSSSVS		1.5	1.06	1	0.0171894	1.5	RxxSP
PBX2	PBX2_S151	S19	S151	AASGGGVSPDNSIEH		1.32	1.48	2.09	0.0200912	2.09
PBXIP1	PBXIP1_S469	S6	S469	QKSHFQNSREWSGKE		0.8	0.72	0.62	0.00528577	0.71
PCBP1	PCBP1_S190	S13	S190	YQPMPASSPVICAGG		0.58	0.71	0.78	0.00713429	0.58
PCDH9	PCDH9_S943	S3	S943	AKHYKSASPQPAFHL		0.83	0.89	0.76	0.00205853	0.8
PCF11	PCF11_S511	S3	S511	KRRQRSMSPTSTPKA		1.21	1.17	1.08	0.00110911	1.21	RxxSP
PCIF1	PCIF1_S144	S15	S144	TGQSVPSSPSIPGTP		0.66	0.86	0.91	0.00877408	0.66
PCM1	PCM1_S1283	S3	S1283	TFKTRKASAQASLAS		0.76	0.59	0.53	0.0118666	0.63
PCNP	PCNP_S119	S14	S119	AFNEDEDSEPEEMPP		1.11	1.1	1.3	0.00307824	1.3
PCNT	PCNT_S2177	S13	S2177	IPDEMPDSPIQEKSE		1.22	1.36	1.22	0.00135458	1.36
PCYT1A	PCYT1A_S315	S6	S315	GRMLQAISPKQSPSS		0.93	0.68	0.81	0.0079134	0.75
PDAP1	PDAP1_S63	S7	S63	KSLDSDESEDEEDDY		0.82	1.02	0.92	0.00391514	0.82
PDCD11	PDCD11_S1493	S5	S1493	KPKKAGLSEEDDSLV		1.28	1.13	1.28	0.00164837	1.28
PDE7B	PDE7B_S74	S4	S74	KKVKRLLSFQRYFHA		0.77	0.88	0.8	0.00161209	0.79
PDGFC	PDGFC_S2	S2	S2	------MSLFGLLLL		0.78	0.81	0.67	0.00317613	0.67
PDLIM2	PDLIM2_S134	S3	S134	SLSPRAGSPFSPPPS		0.95	0.96	0.78	0.00421581	0.78	RxxSP
PDLIM5	PDLIM5_S137	S10	S137	RPFGSVSSPKVTSIP		0.83	0.68	0.71	0.003813	0.68
PDPK2P	PDPK2P_S214	S3	S214	SKQARANSFVGTAQY	PDPK2P	1.37	1.21	2.09	0.0289213	1.65
PDS5A	PDS5A_S1206	S3	S1206	ENPVRIISVTPVKNI		0.83	0.75	0.63	0.00616676	0.73
PDS5B	PDS5B_S1165	S14	S1165	ASSSSNPSSPGRIKG		1.36	1.45	1.46	0.000498724	1.46
PDZD8	PDZD8_S521	S15	S521	EAQSLSHSPKRVPTT		0.77	1.21	1.1	0.0161803	0.77
PEA15	PEA15_S116	S7	S116	KDIIRQPSEEEIIKL		0.87	0.76	1.08	0.010626	0.76
PEAK1	PEAK1_S572	S5	S572	CHKSAPTSPTATNIS		0.89	0.85	0.62	0.0112445	0.74
PEBP1	PEBP1_S52	S5	S52	QVKNRPTSISWDGLD		0.94	0.78	0.89	0.00293764	0.78
PELP1	PELP1_S1043	S4	S1043	EVEREGESPAAGPPP		1.83	2.07	2.07	0.00161221	2.07
PER1	PER1_T702	T8	T702	KEPVVGGTLSPLALA		0.75	1.07	1.03	0.0110424	0.75	LSP
PEX1	PEX1_S1211	S3	S1211	KGRYRSQSGEDESMN		1.31	1.16	1.26	0.00125546	1.31
PFKL	PFKL_S775	S3	S775	HVTRRTLSMDKGF--	PFKL	0.68	0.73	0.61	0.00266065	0.67
PGK1	PGK1_S203	S4	S203	YFAKALESPERPFLA	PGK1	1	1.02	0.75	0.00873357	0.75
PGM1	PGM1_S117	S10	S117	GGIILTASHNPGGPN		0.67	1.05	0.96	0.0160747	0.67
PGM2	PGM2_S165	S10	S165	AGIMITASHNPKQDN		0.63	0.58	0.63	0.000737605	0.61
PGM2L1	PGM2L1_S175	S10	S175	AGVMITASHNRKEDN		0.85	0.79	0.77	0.000894101	0.8
PGM3	PGM3_S64	S10	S64	IGVMVTASHNPEEDN		0.66	0.7	0.72	0.000646562	0.69
PHACTR2	PHACTR2_S235	S2	S235	KTTGSKASASPSTSS		1.22	1.36	1.22	0.00135458	1.36
PHACTR4	PHACTR4_S464	S1	S464	STLGRTRSLPITIEM		0.39	0.46	0.36	0.00535252	0.4
PHC2	PHC2_S751	S12	S751	SSYEEPLSPISASSS		1.01	1.24	1.14	0.00345397	1.24	LSP
PHC3	PHC3_S263	S7	S263	KISQRDPSPESNKKG		1.08	1.19	1.24	0.0016275	1.22	RxxSP
PHF12	PHF12_T671	T3	T671	PNATRVLTPPQAAGD		1.34	1.76	1.78	0.00768725	1.76
PHF14	PHF14_S147	S10	S147	VSENVAASAAATTPA		3.65	2.37	2.14	0.0285508	2.9
PHF20	PHF20_S488	S7	S488	KSLEPEESPGKRHVQ		1.13	1.15	1.29	0.00178416	1.22
PHF20L1	PHF20L1_S584	S5	S584	KSKQHDYSDYEDSSL		1.13	1.1	1.34	0.004001	1.34
PHF6	PHF6_S154	S21	S154	NEHELEPSSPKSKKK		1.01	0.93	0.71	0.010153	0.71
PHF8	PHF8_S804	S15	S804	GLGTVSNSPASQRTP		1.11	1.27	1.18	0.00151938	1.23
PHIP	PHIP_S1315	S3	S1315	RLRNRAQSYDIQAWK		0.64	0.66	0.6	0.000774722	0.63
PHKB	PHKB_S701	S3	S701	SKVKRQSSTPSAPEL		1.44	1.68	1.98	0.00833747	1.98
PHLDA2	PHLDA2_S42	S7	S42	RLSLFPASPRARPKE		0.98	0.77	1.07	0.00882255	0.77
PHLDB1	PHLDB1_S430	S3	S430	QLVGRTFSDGLATRT		0.66	0.49	0.49	0.010575	0.55
PHLDB2	PHLDB2_S513	S3	S513	YRCHRKDSLPDADLA		1.38	1.9	1.97	0.0111206	1.97
PHRF1	PHRF1_S1371	S17	S1371	APAGKEDSPSASGRV		1.43	1.1	1.23	0.00581272	1.43
PHYHIPL	PHYHIPL_S15	S10	S15	HALNSPTSPCEEVIK		0.73	0.6	0.74	0.00424365	0.6	SPxxxxxK
PI4K2A	PI4K2A_S51	S14	S51	SGPSPPGSPGHDRER	PI4K2A	1.25	1.09	1.16	0.0015718	1.25
PI4KB	PI4KB_S277	S3	S277	RTHQRSKSDATASIS	PI4KB	1.07	1.34	1.08	0.00572222	1.34
PIAS1	PIAS1_S488	S9	S488	CPSLSPTSPLNNKGI		0.93	0.81	0.88	0.00158413	0.81
PIEZO1	PIEZO1_T1644	T1	T1644	LYQGLMRTASELLLD		0.66	0.69	0.6	0.0016527	0.68
PIK3AP1	PIK3AP1_T173	T8	T173	QQNLPTVTSPGNLMV		0.82	1.02	0.92	0.00391514	0.82
PIK3C2A	PIK3C2A_S259	S7	S259	KVSNLQVSPKSEDIS	PIK3C2A	0.83	0.73	0.78	0.00136691	0.78
PIK3C3	PIK3C3_S244	S6	S244	EKDGDESSPILTSFE	PIK3C3	1.34	1.92	1.96	0.0129979	1.96
PIMREG	PIMREG_S16	S1	S16	GTSVRRRSLQHQEQL		0.79	0.68	0.79	0.00236063	0.74
PITPNM3	PITPNM3_S504	S11	S504	PLLDAPASPPQASRF		1.36	1.23	1.77	0.0123049	1.77
PJA1	PJA1_S265	S4	S265	PKIRNLASPNCVKPK		0.85	0.55	0.63	0.0171191	0.59	SPxxxxxK
PKN1	PKN1_T914	T16	T914	EFTGEAPTLSPPRDA	PKN1	1.18	1.25	1.35	0.0015292	1.35	LSP
PKP2	PKP2_S329	S13	S329	GQAAAGGSGNLLTER		1.45	2.43	1.81	0.0220206	1.94
PKP4	PKP4_T1017	T14	T1017	HFITPVSTLERDRFK		0.93	0.84	0.63	0.0121198	0.63
PLCB3	PLCB3_S1105	S3	S1105	LDRKRHNSISEAKMR		0.76	0.85	0.68	0.00411248	0.76
PLCE1	PLCE1_T491	T11	T491	LSTFGGSTGRMMLKE		0.74	0.93	1	0.00753095	0.74
PLD2	PLD2_S888	S12	S888	VEPLATVSPPLARSE		0.95	0.8	1.04	0.0056177	0.8
PLEC	PLEC_T4030	T4	T4030	RGLRKQITMEELVRS		0.64	0.59	0.56	0.00152579	0.6
PLEKHA1	PLEKHA1_S330	S1	S330	SHSTASRSNSLVSTF		0.96	1.03	0.72	0.010626	0.72
PLEKHA4	PLEKHA4_S164	S1	S164	DDYGQPRSPARPQPG		1.28	1.1	1.08	0.00302673	1.28
PLEKHA5	PLEKHA5_S809	S4	S809	PDYRLYKSEPELTTV		1.02	1.4	1.27	0.00811827	1.4
PLEKHA6	PLEKHA6_S867	S1	S867	KVVRRHRSIHEVDIS		0.77	0.77	0.74	0.000173085	0.76
PLEKHA7	PLEKHA7_S986	S4	S986	VELRSYVSEPELATL		3.1	1.87	1.71	0.0367577	2.49
PLEKHG3	PLEKHG3_S76	S4	S76	LNVKGPLSPFNSRAA		0.72	0.53	0.5	0.0136579	0.58	LSP
PLIN2	PLIN2_S222	S3	S222	SYYVRLGSLSTKLHS		1.25	1.18	1.2	0.000295841	1.23
PLIN3	PLIN3_S130	S8	S130	ELVSSKVSGAQEMVS		0.48	0.68	0.62	0.00982672	0.59
PLIN5	PLIN5_S277	S3	S277	PPESRRRSQAELETL		1.09	1.29	1.34	0.00377234	1.32
PLXNC1	PLXNC1_S978	S3	S978	KELSRKQSQQLELLE		1.29	1.27	1.2	0.000473577	1.29
PML	PML_S527	S12	S527	PHLDGPPSPRSPVIG		1	1.02	0.75	0.00873357	0.75
PNISR	PNISR_T410	T7	T410	RGSESSDTDDEELRH		1.28	1.13	1.28	0.00164837	1.28
PNKP	PNKP_T118	T8	T118	TPESQPDTPPGTPLV	PNKP	1.27	1.4	1.59	0.00425426	1.59
PNN	PNN_S100	S7	S100	RRESRQESDPEDDDV		0.96	0.79	0.88	0.00312256	0.79
PNPLA2	PNPLA2_S428	S4	S428	GWMRNNLSLGDALAK		1.03	0.91	0.76	0.00744685	0.76
PNPLA6	PNPLA6_S1339	S5	S1339	CSRDEGGSPEGASPS		1	1.13	1.31	0.00608748	1.31
POGZ	POGZ_S445	S17	S445	STPIPALSPPTKVPE		3.22	1.82	1.93	0.0354463	2.58	LSP
POLA1	POLA1_S186	S1	S186	MILKKKRSIGASPNP		1.36	1.18	1.1	0.00399119	1.36
POLDIP3	POLDIP3_S127	S3	S127	KISLKRSSPAAFINP		1.24	1.42	2.44	0.0450644	2.44
POLR2A	POLR2A_S1892	S5	S1892	TPKYSPTSPTYSPTS		1.2	1.66	1.29	0.0101947	1.66
POLR2C	POLR2C_S216	S11	S216	SELDEDESQAPYDPN		1.75	1.56	1.48	0.00250536	1.56
POLR3C	POLR3C_S204	S1	S204	GKGKRRRSSDEDAAG		0.84	0.99	0.73	0.00770721	0.79
POLR3E	POLR3E_S161	S9	S161	AANEAGDSSQDEAED		0.77	1.21	1.1	0.0161803	0.77
POMT1	POMT1_T12	T12	T12	LKRPVVVTADINLSL		1.42	1.26	1.23	0.00204108	1.23
POP1	POP1_S730	S12	S730	EEPSVASSPNGKESD		1.1	1.3	1.16	0.00248409	1.23
PPFIA1	PPFIA1_S1172	S7	S1172	RVTSSMSSPSMQPKK		1.52	1.36	1.57	0.00181803	1.55	SPxxxxxK
PPFIBP1	PPFIBP1_S999	S1	S999	FKDFAARSPSASITD		0.72	0.75	0.57	0.00663748	0.65
PPFIBP2	PPFIBP2_T510	T2	T510	FWGKIRRTQSGNFYT		1.07	1.21	1.1	0.00142372	1.21
PPIP5K2	PPIP5K2_S1006	S1	S1006	TGRRRRRSGEQITSS	PPIP5K2	1.27	1.41	1.41	0.00116963	1.36
PPP1R10	PPP1R10_S313	S3	S313	KKKKKVLSPTAAKPS		0.82	0.71	0.7	0.00266381	0.74	LSP
PPP1R11	PPP1R11_T109	T9	T109	TLGPTPTTPPQPPDP		0.72	0.8	0.83	0.00175184	0.72
PPP1R12A	PPP1R12A_S507	S4	S507	TIPRRLASTSDIEEK		0.52	0.62	0.72	0.00856034	0.52
PPP1R13B	PPP1R13B_S681	S7	S681	KLTPIVHSPLRYQSD		0.84	0.79	0.95	0.00300604	0.82
PPP1R13L	PPP1R13L_S113	S14	S113	LHPYSPLSPKGRPSS		0.96	0.58	0.92	0.0209377	0.58	LSP
PPP1R15B	PPP1R15B_S508	S7	S508	RIVPEEPSDSEKDLS		0.83	0.84	0.94	0.00162548	0.83
PPP1R18	PPP1R18_S195	S4	S195	EAWKWRLSPGETPER		0.79	0.8	0.66	0.00359533	0.73	LSP
PPP1R35	PPP1R35_S52	S18	S52	SLSPRPDSPQPRHGS		1.32	1.96	1.13	0.0279527	1.64	RxxSP
PPP1R9A	PPP1R9A_S338	S5	S338	MPKSEIPSPQSQLLE		1.9	1.41	1.37	0.0117209	1.37
PPP2R5D	PPP2R5D_S573	S3	S573	KVLLRRKSELPQDVY		0.88	0.86	0.72	0.00374644	0.79
PPP4R1	PPP4R1_T945	T8	T945	ISEDAMSTASSTY--		1.28	1.13	1.28	0.00164837	1.28
PPP4R2	PPP4R2_S226	S16	S226	ESEVSSVSPLKNKHP		0.92	0.69	0.72	0.00852859	0.81
PPP4R3A	PPP4R3A_S768	S15	S768	STTNLPGSPGSPGSP		0.84	0.82	0.9	0.000792514	0.82
PPP6R3	PPP6R3_S525	S15	S525	TCHIHSSSDDEIDFK		0.93	0.81	0.88	0.00158413	0.81
PRAG1	PRAG1_S696	S3	S696	TGMSKSASFAFEFPK		0.84	0.8	0.65	0.00569083	0.65
PRICKLE2	PRICKLE2_S806	S4	S806	ARLRYVTSDELLHKY		1.04	1.05	1.43	0.0117583	1.43
PRKAB2	PRKAB2_S108	S1	S108	TKIPLIKSHNDFVAI		0.78	0.83	0.78	0.00043738	0.8
PRKACA	PRKACA_S339	S21	S339	EEEEIRVSINEKCGK	PRKACA	1.23	1.21	1.22	2.23947e-05	1.22
PRKAR1B	PRKAR1B_S83	S13	S83	DSHDEEVSPTPPNPV		0.99	1.39	1.52	0.0147179	1.26
PRKCA	PRKCA_T497	T1	T497	MDGVTTRTFCGTPDY	PRKCA	0.4	0.64	0.7	0.0240723	0.4
PRKCD	PRKCD_S302	S2	S302	TQRASRRSDSASSEP	PRKCD	0.83	0.92	0.59	0.015572	0.76
PRKCE	PRKCE_T710	T6	T710	TREEPVLTLVDEAIV	PRKCE	1.06	1.29	1.15	0.00327365	1.22
PRKCQ	PRKCQ_S695	S3	S695	QNMFRNFSFMNPGME	PRKCQ	0.7	0.81	0.69	0.00273666	0.75
PRKD1	PRKD1_S237	S3	S237	PLLQKSPSESFIGRE	PRKD1	0.6	0.77	0.69	0.00507469	0.6
PRKD2	PRKD2_S197	S3	S197	GARKRRLSSTSLASG	PRKD2	1.07	1.38	1.27	0.00531204	1.23
PRKDC	PRKDC_S2612	S14	S2612	MFVETQASQGTLQTR	PRKDC	1.12	1.98	1.07	0.0423051	1.55
PRKRA	PRKRA_S167	S3	S167	TTICRLESFMETGKG		0.75	0.57	0.55	0.0102495	0.55
PROM1	PROM1_S863	S15	S863	NPVMTSPSQH-----		0.78	1.01	1.21	0.015085	0.78
PROSER2	PROSER2_S43	S3	S43	SSSSRSRSFTLDDES		0.7	0.61	0.69	0.00182002	0.67
PROX1	PROX1_S177	S3	S177	ENIIRGMSHSPSVAL		0.96	0.68	0.5	0.0334438	0.5
PRPF3	PRPF3_S619	S16	S619	KGDDDEESDEEAVKK		1.9	1.41	1.37	0.0117209	1.37
PRPF38B	PRPF38B_S527	S2	S527	DKHDRRRSQSIEQES		1.16	1.21	1.34	0.00187641	1.25
PRPF40A	PRPF40A_S938	S13	S938	DTSGSELSEGELEKR		1.47	1.61	1.56	0.000700623	1.52
PRPF4B	PRPF4B_S32	S10	S32	NEENGEVSEDQSQNK	PRPF4B	1.88	1.71	2.81	0.0247324	2.26
PRPF8	PRPF8_S2079	S3	S2079	EWRVRAISAANLHLR		1.49	1.74	2.1	0.00978449	1.78
PRPSAP2	PRPSAP2_S227	S23	S227	DLVDGRHSPPMVRSV		1.59	0.96	1.15	0.0221285	1.28
PRR12	PRR12_S444	S13	S444	GAGGQAYSPGQPQGL		1.08	1.36	1.92	0.0276767	1.92
PRR14L	PRR14L_S1029	S16	S1029	NNSLPCGSPKKCNLK		0.89	1.44	1.08	0.019544	1.26	SPxxxxxK
PRR36	PRR36_S173	S11	S173	GPTPGTPSPAMARRS		1.29	1.4	1.47	0.00142424	1.38
PRR5	PRR5_S240	S3	S240	RLLRRSRSGDVLAKN		0.73	0.57	0.78	0.00824111	0.57
PRRC2C	PRRC2C_T822	T18	T822	AEPQQATTPKATEEP		1.01	0.7	0.98	0.0119038	0.7
PRRG4	PRRG4_S163	S4	S163	ERGRHTPSIIFRRPE		0.58	0.81	0.69	0.00905182	0.69
PRSS3	PRSS3_S239	S4	S239	YPGKITNSMFCVGFL		0.93	0.64	1.31	0.0384925	0.79
PSEN1	PSEN1_S43	S1	S43	QEHNDRRSLGHPEPL		1.37	1.26	1.16	0.00229642	1.37
PSIP1	PSIP1_S275	S9	S275	GVTSTSDSEEEGDDQ		1.29	1.48	1.47	0.00190249	1.48
PSMA3	PSMA3_S250	S9	S250	SLKEEDESDDDNM--		0.93	0.91	0.66	0.0106901	0.79
PSMD2	PSMD2_S16	S8	S16	APVQPQQSPAAAPGG		0.51	0.91	1.02	0.0344335	0.51
PSPC1	PSPC1_S477	S11	S477	GPPSQMGSPMGSRTG		1.23	1.21	1.22	2.23947e-05	1.22
PSRC1	PSRC1_S212	S4	S212	PSGRAAASEETRAAK		0.94	1.09	1.24	0.00625345	1.24
PTBP1	PTBP1_S141	S7	S141	KELKTDSSPNQARAQ		1.29	1.37	1.59	0.00398436	1.37
PTBP3	PTBP3_S454	S5	S454	LTKDFSNSPLHRFKK		1.23	1.21	1.22	2.23947e-05	1.22	SPxxxxxK
PTDSS1	PTDSS1_S442	S5	S442	GTKGSEDSPPKHAGN		1.33	1.51	1.19	0.0047198	1.51
PTDSS2	PTDSS2_S16	S10	S16	AGGPRPESPVPAGRA		0.9	0.73	0.86	0.00380074	0.73	RxxSP
PTGFRN	PTGFRN_S875	S3	S875	RERRRLMSMEMD---		0.53	0.67	0.59	0.00458732	0.6
PTK2	PTK2_T13	T12	T13	LDPNLNHTPNSSTKT	PTK2	1.01	1.24	1.14	0.00345397	1.24
PTMS	PTMS_S5	S4	S5	---MSEKSVEAAAEL		1.76	1.3	1.11	0.0187312	1.3
PTPN12	PTPN12_S435	S3	S435	KKLERNLSFEIKKVP		0.49	0.61	0.59	0.00431351	0.54
PTPN21	PTPN21_S590	S7	S590	RHLYISSSNPDLITR		0.8	1.09	0.98	0.0077161	0.8
PTPN23	PTPN23_S1122	S11	S1122	AAADLLSSSPESQHG		1.88	1.46	1.25	0.0143381	1.88
PTPRK	PTPRK_S856	S8	S856	YLCEGTESPYQTGQL		1.01	1.21	1.49	0.0124348	1.49
PTTG1	PTTG1_S165	S8	S165	LFQLGPPSPVKMPSP		0.41	0.72	0.66	0.0243891	0.41
PUM1	PUM1_S124	S1	S124	HAEHQVRSMDELNHD		1.66	1.57	1.52	0.000668581	1.57
PUSL1	PUSL1_S199	S3	S199	VRTLRRVSVSPGQAS		1.63	1.13	1.17	0.0146662	1.4
PXN	PXN_S302	S1	S302	WPRDGGRSSPGGQDE		1.03	0.91	0.76	0.00744685	0.76
PYCR2	PYCR2_S304	S15	S304	VSTLTPSSPGKLLTR		1.01	1.24	1.14	0.00345397	1.24
PYGL	PYGL_S836	S2	S836	EPSDLKISLSNESNK		1.11	1.29	1.18	0.00192166	1.29
QARS	QARS_S70	S3	S70	LRDTRRLSFLVSYIA		1.02	0.92	0.68	0.0130829	0.68
QSOX2	QSOX2_S578	S14	S578	YSADQGDSSEGGTLA		1.26	1.17	1.46	0.00433978	1.32
R3HDM1	R3HDM1_S381	S3	S381	PAVTKASSFSGISVL		0.92	0.87	0.7	0.00637392	0.7
R3HDM2	R3HDM2_S348	S2	S348	RPPVTKASSFSGISI		0.85	0.74	0.82	0.00166591	0.74
RAB11FIP2	RAB11FIP2_S150	S6	S150	MRNNMTASMFDLSMK		0.92	1.03	0.82	0.00428617	0.82
RAB1B	RAB1B_S179	S7	S179	RMGPGAASGGERPNL		0.79	0.83	0.71	0.00205667	0.75
RAB32	RAB32_S134	S7	S134	KVHLPNGSPIPAVLL		0.99	0.96	0.79	0.00461646	0.79
RAB3IL1	RAB3IL1_S179	S8	S179	ELHPQLLSPTKAGPR		0.77	0.76	0.74	0.000135818	0.76	LSP
RAB3IP	RAB3IP_S262	S6	S262	LKTLVLSSSPTSPTQ		0.83	0.84	0.94	0.00162548	0.83
RAB7A	RAB7A_T168	T11	T168	NVEQAFQTIARNALK		1.75	1.56	1.48	0.00250536	1.56
RAB8A	RAB8A_S181	S6	S181	DKKLEGNSPQGSNQG		1.3	1.2	1.08	0.00282807	1.3
RABL6	RABL6_S454	S2	S454	LEDQPRGSPPLPAGP		1.21	1.17	1.08	0.00110911	1.21
RACGAP1	RACGAP1_T342	T12	T342	CIPTLIGTPVKIGEG		0.7	0.81	0.69	0.00273666	0.69
RAD23A	RAD23A_S123	S4	S123	PAAREDKSPSEESAP		1.34	1.04	2.12	0.0430902	1.58
RAD9A	RAD9A_S328	S8	S328	VLPSISLSPGPQPPK		1.08	1.15	1.26	0.00202175	1.26	LSP
RAI1	RAI1_S1122	S18	S1122	LPVASDSSPMGSKTK		1.6	1.77	1.88	0.00215897	1.88	SPxxxxxK
RAI14	RAI14_T249	T9	T249	SQDADLKTPTKPKQH		0.56	0.53	0.43	0.00596252	0.43
RALGAPA1	RALGAPA1_S734	S1	S734	QAPMRQRSATTTGSP		0.93	0.81	0.88	0.00158413	0.81
RALGAPA2	RALGAPA2_S820	S3	S820	TILVRRSSSPAELDL		1.41	1.34	1.47	0.000712385	1.47	RxxSP
RALGAPB	RALGAPB_S720	S3	S720	KSHSRTNSGISSASG		2.58	1.6	1.4	0.0363427	2.58
RALGPS2	RALGPS2_S296	S4	S296	STPRSAASREDLVGP		1.3	1.36	1.37	0.000264659	1.33
RALY	RALY_T286	T12	T286	GDEEGLLTHSEEELE		1.42	1.49	2.47	0.0339136	2.47
RAN	RAN_S135	S3	S135	DRKVKAKSIVFHRKK		0.72	0.58	0.52	0.00940553	0.52
RANBP10	RANBP10_S365	S8	S365	SQDSYPGSPSLSPRH		1.24	1.21	1.3	0.000447699	1.25	LSP
RANBP2	RANBP2_S2251	S21	S2251	HASPLASSPVRKNLF		1.54	1.68	1.64	0.000659815	1.64
RAP1B	RAP1B_S11	S6	S11	YKLVVLGSGGVGKSA		0.92	0.87	0.7	0.00637392	0.7
RAP1GAP	RAP1GAP_S484	S12	S484	SLIVPGKSPTRKKSG		0.72	0.7	0.69	0.000157192	0.7
RAP1GAP2	RAP1GAP2_T542	T2	T542	SMEVTKTTFSPPVVA		0.97	0.63	0.73	0.0164573	0.68
RAPGEF5	RAPGEF5_S225	S7	S225	KALFHQFSLKENWLQ		0.8	0.59	0.62	0.0094435	0.7
RAPGEF6	RAPGEF6_S1094	S3	S1094	KKRARRSSLLNAKKL		0.71	0.68	0.69	0.000161758	0.7
RASAL2	RASAL2_S16	S1	S16	ERSPRRRSISGTSTS		0.81	0.71	0.85	0.00276582	0.71
RASEF	RASEF_S377	S8	S377	SLHINNISPGNTISR		0.82	0.99	0.83	0.00389415	0.83
RASGRF2	RASGRF2_S746	S3	S746	PVRARKLSLTSPLNS		0.73	0.52	0.62	0.00933322	0.52
RAVER1	RAVER1_T463	T13	T463	GPPAAQLTPPPAPVG		0.75	0.86	0.85	0.00182919	0.82
RBBP4	RBBP4_S146	S3	S146	IIATKTPSSDVLVFD		1.04	1.01	0.83	0.0046334	0.83
RBL2	RBL2_S639	S9	S639	DEICIAGSPLTPRRV		1.11	1.1	1.3	0.00307824	1.3
RBM10	RBM10_S531	S33	S531	SQSYTIMSPAVLKSE		0.66	0.86	0.91	0.00877408	0.66
RBM12B	RBM12B_S718	S10	S718	PEEDFRQSPQEHFRR		1.02	1.4	1.27	0.00811827	1.4
RBM14	RBM14_T572	T31	T572	AVANANSTPPPYERT		1.41	1.48	2.74	0.0491479	2.74
RBM15	RBM15_S765	S3	S765	TASSKLKSPSQKQDG		2.28	1.79	2.36	0.00683935	2.28
RBM15B	RBM15B_T544	T1	T544	LYSDRDRTFLEGDWT		1.98	1.91	1.33	0.0137276	1.98
RBM25	RBM25_S677	S6	S677	LKLGASNSPGQPNSV		1.43	1.35	1.1	0.00585345	1.35
RBM26	RBM26_T614	T9	T614	GSTQQLQTTSPKVMQ		1.49	1.05	1.08	0.0135544	1.29
RBM34	RBM34_S14	S3	S14	SKRKRKRSVQEGENP		0.73	0.8	0.77	0.0006987	0.77
RBM39	RBM39_S136	S1	S136	SPFRKDKSPVREPID		1.21	1.16	1.29	0.000961614	1.29
RBM5	RBM5_S624	S10	S624	VAAYSGDSDNEEELV		1.21	1.34	1.21	0.00119325	1.28
RBM6	RBM6_S1025	S8	S1025	EKLQSFDSPERKRIK		1.1	1.03	1.38	0.008249	1.21	SPxxxxxK
RBM8A	RBM8A_S56	S7	S56	RMREDYDSVEQDGDE		0.95	1.26	1	0.00796848	1.26
RBMS1	RBMS1_S38	S13	S38	AHPMAPPSPSTTSSN		1.35	1.14	1.25	0.00235802	1.35
RBMX2	RBMX2_S185	S11	S185	EVQAEQPSSSSPRRK		1.38	1.73	1.54	0.00423243	1.73
RBMXL1	RBMXL1_S124	S4	S124	GGTRGPPSRGGHMDD		1.4	1.55	1.52	0.000944563	1.4
RBPJ	RBPJ_S18	S18	S18	EPPAHAPSPGKFGER		1.07	1.21	1.1	0.00142372	1.21
RCOR2	RCOR2_S63	S16	S63	IPECKPESPARYSNK		1.22	1.36	1.22	0.00135458	1.29	SPxxxxxK
RECQL5	RECQL5_S727	S14	S727	SAHYGGPSPEKKAKS		1.09	1.1	1.21	0.00114854	1.21
REEP3	REEP3_S152	S3	S152	TERLRSFSMHDLTTI		0.98	0.77	1.07	0.00882255	0.77
RELB	RELB_S573	S10	S573	AFGGGLLSPGPEAT-		0.75	0.68	0.68	0.00109879	0.68	LSP
RELN	RELN_S2186	S5	S2186	SDRFLLMSGGKPSRK		0.87	0.75	0.96	0.00496547	0.75
REPS1	REPS1_Y275	Y6	Y275	IRRQSSSYDDPWKIT		0.7	0.81	0.69	0.00273666	0.69
RER1	RER1_S95	S9	S95	DPSLMEDSDDGPSLP		1.18	1.21	1.36	0.00197812	1.36
RETREG2	RETREG2_T330	T3	T330	FSVSRATTPQLTDVS		0.43	0.67	0.69	0.0190419	0.56
RETREG3	RETREG3_S320	S16	S320	SEDLDGHSDPEESFA		1.19	1.25	1.18	0.000327973	1.25
REV3L	REV3L_S1724	S5	S1724	WIRSGTLSPEIFEKS		0.83	0.66	0.72	0.0045348	0.74	LSP
REXO4	REXO4_S14	S4	S14	PASKRAPSSPVAKPG		0.94	0.85	0.74	0.00466955	0.74
RFC1	RFC1_S368	S5	S368	PAKKESVSPEDSEKK		1.18	1.13	1.89	0.0293835	1.54	SPxxxxxK
RFC2	RFC2_S30	S4	S30	AFSKAPGSAGHYELP		0.96	1.03	0.72	0.010626	0.72
RFX1	RFX1_S117	S6	S117	MRASETVSEASPGST		1.59	2.47	1.61	0.0227522	2.47
RFX5	RFX5_S185	S4	S185	LDLKGSESPEMGPEV		1.37	1.25	1.3	0.000708586	1.31
RGPD3	RGPD3_S1305	S8	S1305	SALSLSKSPAKLNQS		0.78	1.01	1.21	0.015085	0.78
RGS19	RGS19_S215	S12	S215	QGPSQSSSEA-----		0.98	0.77	1.07	0.00882255	0.77
RHPN2	RHPN2_S652	S1	S652	TNKNRQKSASTLCLP		0.78	0.81	0.67	0.00317613	0.67
RHPN2P1	RHPN2P1_S536	S3	S536	QKISKKLSFLSWGTN		0.44	0.71	0.64	0.0178909	0.44
RIC8A	RIC8A_S502	S8	S502	VIQPMGMSPRGHLTS		0.7	0.7	0.69	2.28925e-05	0.7
RICTOR	RICTOR_S21	S5	S21	RVRGRNDSGEENVPL		0.94	0.85	0.74	0.00466955	0.74
RIF1	RIF1_T2131	T12	T2131	SQCLASGTAISELII		1.32	1.48	2.1	0.0205562	2.1
RIN1	RIN1_S333	S2	S333	GVPGSRGSPATSPHL		0.68	0.44	0.49	0.0180553	0.49
RIOK1	RIOK1_S22	S12	S22	QFDDADSSDSENRDL	RIOK1	1.19	1.25	1.18	0.000327973	1.25
RIOK2	RIOK2_S337	S8	S337	EGSEFSFSDGEVAEK	RIOK2	0.72	0.75	0.86	0.002989	0.78
RIPK2	RIPK2_S531	S3	S531	LVVSRSPSLNLLQNK	RIPK2	0.72	0.54	0.51	0.0121285	0.51
RIPK4	RIPK4_S420	S3	S420	SGSGKRLSGVSSVDS	RIPK4	0.75	1.07	1.03	0.0110424	0.75
RIPOR1	RIPOR1_S351	S7	S351	RFSTYSQSPPDTPSL		0.96	0.91	0.81	0.00242764	0.81
RLIM	RLIM_S230	S3	S230	ARAERSRSPLHPMSE		0.89	0.54	0.67	0.0206357	0.61	RxxSP
RMI1	RMI1_S292	S11	S292	FEPEFVISPRPKEEP		1.09	0.67	0.88	0.0184585	0.67
RNASEH1	RNASEH1_S76	S4	S76	AFVRKSASPEVSEGH		1.14	1.48	1.67	0.0115496	1.48
RNF10	RNF10_S164	S13	S164	FEGSGHGSWGKRNKW		0.93	0.82	0.58	0.017245	0.58
RNF113A	RNF113A_S6	S5	S6	--MAEQLSPGKAVDQ		0.65	0.77	0.63	0.00406785	0.68	LSP
RNF121	RNF121_S28	S11	S28	EVDMSDLSPEEQWRV		1.08	1.15	1.26	0.00202175	1.26	LSP
RNF123	RNF123_S675	S6	S675	PRPGWLSSPTLGRAN		1.23	1.19	1.45	0.00390308	1.32
RNF139	RNF139_T663	T18	T663	AEEFNDDTD------		1.44	1.5	1.41	0.000332771	1.46
RNF19A	RNF19A_S284	S3	S284	LRTIRSSSISYSQES		0.96	0.79	0.88	0.00312256	0.79
RNF20	RNF20_S138	S13	S138	EPEPDSDSNQERKDD		1.14	1.23	1.22	0.000565933	1.23
RNF213	RNF213_S1258	S20	S1258	QEAAELLSEPEEESE		1.12	1.13	1.56	0.012791	1.35
RNF214	RNF214_S501	S19	S501	SQPSQPSSPLPGSHG		0.61	0.53	0.45	0.0075092	0.45
RNF31	RNF31_S268	S13	S268	VLQGTHLSPSLPASA		1.42	1.26	1.23	0.00204108	1.23	LSP
RNF34	RNF34_S254	S2	S254	SKERVRASLSDLSSL		1.04	1.01	0.83	0.0046334	0.83
RPAIN	RPAIN_S18	S4	S18	SLYKLVGSPPWKEAF		0.79	0.77	0.72	0.000749388	0.76
RPL10	RPL10_S137	S9	S137	HIGQVIMSIRTKLQN		0.82	0.57	0.52	0.0205901	0.55
RPL12	RPL12_S126	S3	S126	RSLARELSGTIKEIL		0.78	1.01	1.21	0.015085	0.78
RPL18A	RPL18A_S71	S16	S71	CGQVFEKSPLRVKNF		0.72	0.54	0.51	0.0121285	0.51
RPL23A	RPL23A_T82	T4	T82	AIIKFPLTTESAMKK		0.96	0.91	0.81	0.00242764	0.81
RPL4	RPL4_S66	S17	S66	GHQTSAESWGTGRAV		1.18	1.21	1.36	0.00197812	1.36
RPL6	RPL6_S134	S4	S134	SHGKKPFSQHVRKLR		1.42	1.39	2.49	0.0394673	2.49
RPLP0	RPLP0_S304	S7	S304	KVEAKEESEESDEDM		1.66	1.24	2.04	0.0191228	2.04
RPLP2	RPLP2_S102	S4	S102	KDEKKEESEESDDDM		1.36	1.51	1.36	0.00125512	1.44
RPP25	RPP25_S162	S15	S162	NPHPGPSSPPAAPAS		0.72	0.8	0.83	0.00175184	0.72
RPRD1A	RPRD1A_S158	S14	S158	CSSLGSPSEPPQTLD		1.22	1.33	1.21	0.000939428	1.33
RPS10	RPS10_S146	S7	S146	KAEAGAGSATEFQFR		1.37	1.26	1.16	0.00229642	1.37
RPS11	RPS11_S67	S8	S67	CPFTGNVSIRGRILS		0.96	0.91	0.81	0.00242764	0.81
RPS13	RPS13_S48	S6	S48	AKKGLTPSQIGVILR		1.39	1.34	1.55	0.00196489	1.55
RPS27A	RPS27A_T66	T12	T66	YNIQKESTLHLVLRL		0.73	0.86	0.89	0.00350966	0.73
RPS3	RPS3_S104	S10	S104	CAIAQAESLRYKLLG		1.22	1.33	1.21	0.000939428	1.33
RPS3A	RPS3A_S236	S9	S236	MELHGEGSSSGKATG		1.18	1.21	1.36	0.00197812	1.36
RPS5	RPS5_S52	S5	S52	YAKYLPHSAGRYAAK		0.79	0.84	0.76	0.000856726	0.82
RPS6	RPS6_S240	S2	S240	RLSSLRASTSKSESS		0.84	0.8	0.65	0.00569083	0.65
RPS6KA1	RPS6KA1_S380	S3	S380	HQLFRGFSFVATGLM	RPS6KA1	0.4	0.64	0.7	0.0240723	0.4
RPS6KB1	RPS6KB1_S447	S4	S447	GSPRTPVSPVKFSPG	RPS6KB1	0.84	0.68	0.77	0.00366013	0.76
RPS6KC1	RPS6KC1_S528	S5	S528	QEKIEPGSLNEEPFM	RPS6KC1	0.95	0.96	0.78	0.00421581	0.78
RRAGC	RRAGC_S95	S11	S95	NETLFLESTNKIYKD		0.72	0.8	0.83	0.00175184	0.72
RRAS2	RRAS2_S186	S9	S186	QEQECPPSPEPTRKE		0.87	0.75	0.96	0.00496547	0.75
RRBP1	RRBP1_S533	S5	S533	QGKKAERSPNQGKKG		1.26	1.32	1.09	0.00315527	1.32
RREB1	RREB1_S1219	S27	S1219	PADHHGPSDEEQGSP		1.31	1.45	1.73	0.00673683	1.73
RRN3P2	RRN3P2_S44	S9	S44	LENDFFNSPPRKTVQ		0.7	0.81	0.69	0.00273666	0.69
RRP9	RRP9_S53	S9	S53	NEEISSDSESESLAP		1.26	1.27	1.77	0.0135175	1.52
RRS1	RRS1_S5	S5	S5	---MEGQSVEELLAK		1.1	1.39	1.16	0.00523538	1.39
RSF1	RSF1_S1282	S6	S1282	GRSTDEYSEADEEEE		1.22	1.91	1.28	0.0218026	1.91
RSL1D1	RSL1D1_S361	S5	S361	QVKATNESEDEIPQL		1.32	1.23	1.7	0.0101788	1.47
RSRC2	RSRC2_S32	S8	S32	EQSEVSVSPRASKHH		1.11	1.29	1.18	0.00192166	1.29
RTKN	RTKN_T11	T4	T11	RNHRSRVTVARGSAL		0.61	0.48	0.53	0.00487946	0.53
RTN4	RTN4_S111	S20	S111	RQPSWDPSPVSSTVP		0.58	0.35	0.47	0.0196598	0.35
RUSC2	RUSC2_S536	S13	S536	AAMAGPGSPPRRVTS		0.77	1.21	1.1	0.0161803	0.77
SACS	SACS_S4007	S6	S4007	GRLQLLLSSEQFITG		1.15	2.5	2.33	0.0424852	2.5
SAFB	SAFB_S384	S14	S384	GADQKMSSPEDDSDT		1.53	1.35	1.13	0.00740446	1.53
SAFB2	SAFB2_T373	T4	T373	PAPKESSTSEGADQK		0.83	0.9	0.59	0.0144154	0.71
SAMD11	SAMD11_S171	S3	S171	EKRARSESPQEALLL		1.41	2.22	1.69	0.0174697	1.41	RxxSP
SAMD4B	SAMD4B_S271	S12	S271	TPDHAPLSPQSSVAS		0.34	0.61	0.77	0.0447098	0.34	LSP
SAMHD1	SAMHD1_T592	T16	T592	DVIAPLITPQKKEWN		0.74	0.93	1	0.00753095	0.74
SAP130	SAP130_S442	S10	S442	PQQITHTSPRIQPDY		1.36	1.5	1.42	0.000806953	1.5
SAP30	SAP30_S131	S3	S131	NRRKRKGSDDDGGDS		1.23	1.18	2.01	0.0316931	2.01
SARG	SARG_T456	T6	T456	PRANSALTPPKPESG		1.13	1.1	1.34	0.004001	1.34
SART1	SART1_S598	S8	S598	SANGGSESDGEENIG		1.42	1.54	1.37	0.00121917	1.54
SASH1	SASH1_S407	S3	S407	LSHGRTCSFGGFDLT		1.02	0.92	0.68	0.0130829	0.68
SBF2	SBF2_S1687	S1	S1687	SQRHLSRSPGIVSTN		0.83	0.84	0.94	0.00162548	0.83
SCAF11	SCAF11_T799	T6	T799	SRFHSPSTTWSPNKD		0.96	0.68	0.5	0.0334438	0.5
SCAMP4	SCAMP4_S2	S1	S2	------MSEKENNFP		0.8	1.09	0.98	0.0077161	0.8
SCCPDH	SCCPDH_S217	S3	S217	LRKLRNVSNLKPVPL		1.4	1.55	1.52	0.000944563	1.4
SCML2	SCML2_T503	T6	T503	TKRSPQQTVPYVVPL		1.54	1.68	1.64	0.000659815	1.64
SCRIB	SCRIB_S1581	S7	S1581	RSLEPSPSPGPQEED		1.36	1.77	1.72	0.00632069	1.72
SDC2	SDC2_S187	S3	S187	DLGERKPSSAAYQKA		0.65	0.6	0.65	0.000691802	0.63
SDCBP	SDCBP_S6	S5	S6	--MSLYPSLEDLKVD		0.75	1.07	1.03	0.0110424	0.75
SEC16A	SEC16A_T2054	T5	T2054	DGKFANLTPSRTVPD		0.62	0.3	0.53	0.0367309	0.46
SEC22B	SEC22B_S137	S4	S137	RARRNLGSINTELQD		0.95	0.83	0.96	0.00208468	0.83
SEC61B	SEC61B_S49	S3	S49	RSAGRTTSAGTGGMW		0.65	0.61	0.72	0.0023638	0.61
SEC62	SEC62_T375	T7	T375	KEELEQQTDGDCEED		1.02	1.74	1.24	0.0245875	1.38
SEC63	SEC63_T537	T3	T537	KPLKKKPTPVLLPQS		0.83	0.74	0.62	0.00687166	0.73
SELENON	SELENON_S13	S4	S13	PGQRGPPSPGPAAQP		0.89	0.94	0.65	0.0115206	0.8
SELENOS	SELENOS_S140	S7	S140	KKPQEEDSPGPSTSS		0.7	0.86	1.06	0.0139221	0.78
SENP1	SENP1_S157	S9	S157	FPIKPVPSPSWSGSC		0.95	0.74	0.77	0.00633431	0.76
SENP3	SENP3_S181	S16	S181	GATPQVPSPCCRFDS		4.4	3.31	2.13	0.0376914	3.27
SEPT2	SEPT2_T228	T19	T228	DEDFKEQTRLLKASI		0.81	0.71	0.85	0.00276582	0.71
SEPT6	SEPT6_S416	S16	S416	QGSQAGGSQTLKRDK		1.22	1.33	1.21	0.000939428	1.33
SEPT7	SEPT7_T332	T4	T332	NKNKGQLTKSPLAQM		0.92	1.03	0.82	0.00428617	0.82
SEPT9	SEPT9_S41	S12	S41	EEVETPNSTPPRRVQ		1.3	1.2	1.08	0.00282807	1.3
SERBP1	SERBP1_S328	S1	S328	KGFVLHKSKSEEAHA		0.85	0.74	0.82	0.00166591	0.74
SERINC1	SERINC1_T347	T4	T347	QVNKLTLTSDESTLI		0.96	0.91	0.81	0.00242764	0.81
SETD1A	SETD1A_S1103	S4	S1103	VPERVAGSPVTPLPE		1	1.13	1.31	0.00608748	1.31
SETD1B	SETD1B_T381	T12	T381	DSATFAHTPPPAQAT		0.74	0.93	1	0.00753095	0.74
SETD2	SETD2_S131	S14	S131	LSTAEESSPPKSRVE		1.45	1.54	1.68	0.00184276	1.68
SF1	SF1_S80	S14	S80	PPNPEDRSPSPEPIY		1.07	1.34	1.08	0.00572222	1.34	RxxSP
SF3A1	SF3A1_S451	S4	S451	RSIREKQSDDEVYAP		1.36	1.45	1.46	0.000498724	1.46
SF3A3	SF3A3_S295	S4	S295	TKGKSLESLDTSLFA		0.72	0.58	0.52	0.00940553	0.52
SF3B1	SF3B1_T227	T14	T227	QAETPGHTPSLRWDE		0.81	0.71	0.85	0.00276582	0.71
SFPQ	SFPQ_S283	S4	S283	EGFKANLSLLRRPGE		1.18	1.21	1.36	0.00197812	1.36
SFSWAP	SFSWAP_S909	S3	S909	QERSRGVSQEKEAQI		1.39	1.34	1.55	0.00196489	1.55
SGMS1	SGMS1_S8	S6	S8	MKEVVYWSPKKVADW	SGMS1	1.03	0.91	0.76	0.00744685	0.76
SGPL1	SGPL1_S124	S10	S124	PSQGLSSSAVLEKLK		0.87	0.76	1.08	0.010626	0.76
SGPP1	SGPP1_S112	S3	S112	AGALRRNSLTGEEGQ		0.97	0.76	0.87	0.00486078	0.82
SGTA	SGTA_T81	T5	T81	DLRSPARTPPSEEDS		0.96	0.94	0.64	0.0146153	0.64
SH2D3A	SH2D3A_S180	S3	S180	SALPRTSSDPVLLKA		0.82	0.69	0.55	0.012646	0.69
SH2D4A	SH2D4A_S315	S3	S315	QGVVRTLSSSAQEDI		0.55	0.46	0.54	0.00302472	0.52
SH3BP1	SH3BP1_S175	S11	S175	SSQGLGGSPGSHSHT		1.55	1.18	0.97	0.0183777	1.26
SH3GL1	SH3GL1_S288	S6	S288	PKIAASSSFRSSDKP		0.71	0.68	0.6	0.00244047	0.66
SH3KBP1	SH3KBP1_S230	S1	S230	PIKLRPRSIEVENDF		0.85	0.82	0.6	0.0106749	0.6
SH3PXD2A	SH3PXD2A_S421	S5	S421	PQRAQISSPNLRTRP		0.83	0.74	0.8	0.00111973	0.79
SHANK2	SHANK2_S67	S3	S67	ATSHRSLSPQLLQQM		0.93	1.14	1.39	0.0130306	1.39	LSP
SHC1	SHC1_S426	S7	S426	RELFDDPSYVNVQNL		0.65	0.61	0.72	0.0023638	0.61
SHROOM2	SHROOM2_S779	S3	S779	VGLTRGYSPHQHPRT		0.93	0.9	0.74	0.00470548	0.82	RxxSP
SHTN1	SHTN1_S494	S10	S494	TAEADSSSPTGILAT		1.26	1.32	1.09	0.00315527	1.32
SIN3A	SIN3A_S860	S8	S860	KHNGVGGSPPKSKLL		2.21	1.56	1.34	0.0227123	2.21
SIPA1L1	SIPA1L1_S1181	S2	S1181	GFGVSRRSPASIDRQ		0.85	0.82	0.6	0.0106749	0.6
SIPA1L2	SIPA1L2_S162	S3	S162	PIRQRSNSDVTISDI		1.36	1.23	1.77	0.0123049	1.77
SIPA1L3	SIPA1L3_T1703	T2	T1703	GPPTPRTTPTMSEEP		1.36	1.45	1.46	0.000498724	1.46
SIRT2	SIRT2_S368	S22	S368	PNPSTSASPKKSPPP		1.39	1.94	1.44	0.0119776	1.69
SIRT6	SIRT6_S303	S7	S303	KLEPKEESPTRINGS		1.14	1.38	1.25	0.00303268	1.38
SIX4	SIX4_S3	S2	S3	-----MSSSSPTGQI		0.85	0.74	0.82	0.00166591	0.74
SKA2	SKA2_S101	S7	S101	KQTDLELSPLTKEEK		1.03	0.91	0.76	0.00744685	0.76	LSP
SKIV2L	SKIV2L_S256	S3	S256	APLARASSLEDLVLK		0.85	0.64	0.7	0.00723907	0.73
SKP2	SKP2_S64	S21	S64	SNLGHPESPPRKRLK		0.41	0.72	0.66	0.0243891	0.41	SPxxxxxK
SLAIN2	SLAIN2_S48	S14	S48	AGSLGPGSPVRAGAS		1.18	1.21	1.36	0.00197812	1.36
SLC12A2	SLC12A2_S994	S3	S994	QPLLKKESKGPIVPL		0.89	0.69	0.68	0.00814209	0.69
SLC12A4	SLC12A4_S51	S7	S51	RESSPFLSPLEASRG		0.77	0.73	0.59	0.0060795	0.66	LSP
SLC12A7	SLC12A7_S62	S15	S62	NVEVEQESFFEGKNM		1.34	1.52	1.69	0.00440974	1.69
SLC15A4	SLC15A4_S298	S6	S298	SKQSLFDSCKMSHGG		0.94	0.78	0.89	0.00293764	0.78
SLC16A1	SLC16A1_S467	S8	S467	ESKEEETSIDVAGKP		1.04	1.05	1.43	0.0117583	1.43
SLC1A5	SLC1A5_S535	S10	S535	AGDATVASEKESVM-		1.21	1.16	1.29	0.000961614	1.29
SLC20A2	SLC20A2_S268	S6	S268	SKVQEAESPVFKELP		0.93	0.82	0.58	0.017245	0.58
SLC25A13	SLC25A13_T667	T14	T667	LFKPSVSTSKAIGGG		0.73	0.54	0.78	0.0112527	0.54
SLC29A1	SLC29A1_S254	S5	S254	ETKLDLISKGEEPRA		0.57	0.58	0.77	0.0101778	0.57
SLC38A3	SLC38A3_S52	S6	S52	GKSFLQKSPSKEPHF		1.31	1.45	1.73	0.00673683	1.73
SLC39A7	SLC39A7_S276	S5	S276	STKEKQSSEEEEKET		1.24	1.38	1.41	0.00151739	1.4
SLC43A2	SLC43A2_S297	S4	S297	EGHKLCLSTVDLEVK		0.67	0.78	0.85	0.00463674	0.73
SLC45A4	SLC45A4_S387	S5	S387	EAKVPNGSGSPTKDA		1.13	1.24	1.34	0.00239617	1.29
SLC46A1	SLC46A1_S458	S13	S458	EFQQFPQSP------		0.82	1.02	0.92	0.00391514	0.82
SLC4A4	SLC4A4_T254	T3	T254	AMTHRNLTSSSLNDI		0.84	0.82	0.84	6.39939e-05	0.83
SLC4A7	SLC4A7_S233	S1	S233	SRIPLVRSFADIGKK		0.77	0.82	0.78	0.000373662	0.79
SLC9A1	SLC9A1_S703	S3	S703	MSRARIGSDPLAYEP		0.54	0.74	0.57	0.0100439	0.62
SLC9A7	SLC9A7_S545	S7	S545	RVGVEEPSEEDQNEH		0.94	0.85	0.74	0.00466955	0.74
SLCO2B1	SLCO2B1_S320	S7	S320	KVLAVTDSPARKGKD		1.42	1.23	1.3	0.00177064	1.32
SLTM	SLTM_S553	S1	S553	KKRISSKSPGHMVIL		0.81	0.77	0.82	0.000364384	0.8
SMAD5	SMAD5_S133	S4	S133	YHYKRVESPVLPPVL		0.69	0.81	0.78	0.00224312	0.76	RxxSP
SMAP	SMAP_S17	S4	S17	HGVKRSASPDDDLGS		0.83	0.84	0.94	0.00162548	0.83	RxxSP
SMARCA4	SMARCA4_S1631	S10	S1631	PVVSDDDSEEEQEED		1.6	1.31	1.2	0.00749824	1.6
SMARCA5	SMARCA5_S66	S32	S66	EEIFDDASPGKQKEI		1.19	1.99	1.09	0.037783	1.99
SMARCAL1	SMARCAL1_S198	S2	S198	EAKTAKASPSGQNIS		1.42	1.15	1.07	0.00752942	1.29
SMARCC2	SMARCC2_Y324	Y7	Y324	KKGPSTPYTKSKRGH		1	1.02	0.75	0.00873357	0.75
SMC1A	SMC1A_S951	S7	S951	KGTMDDISQEEGSSQ		2.03	1.5	1.11	0.0284507	2.03
SMC3	SMC3_S1083	S4	S1083	ESERGSGSQSSVPSV		1.68	2.06	2.55	0.0141199	2.55
SMC4	SMC4_S22	S8	S22	EEGPPPPSPDGASSD		0.87	0.76	0.76	0.0021116	0.82
SMG6	SMG6_S831	S8	S831	QHEEFDLSPDQWRKG		1.01	0.93	0.71	0.010153	0.71	LSP
SMG8	SMG8_T743	T4	T743	FVDRQASTVEYLPGM		0.72	0.54	0.51	0.0121285	0.51
SMTN	SMTN_S792	S3	S792	AAVQRSTSFGVPNAN		0.74	0.93	1	0.00753095	0.74
SNAP23	SNAP23_S34	S8	S34	ILGLAIESQDAGIKT		0.72	0.66	0.56	0.00516745	0.56
SNAPC4	SNAPC4_S1224	S5	S1224	EPRGTPGSPSGTQEP		1.21	1.17	1.08	0.00110911	1.21
SNRNP70	SNRNP70_S320	S10	S320	GGDMAEPSEAGDAPP		1.38	1.73	1.54	0.00423243	1.73
SNRPA1	SNRPA1_S178	S1	S178	AKDIARRSKTFNPGA		1.21	1.19	1.21	3.0692e-05	1.21
SNRPD3	SNRPD3_S2	S1	S2	------MSIGVPIKV		0.74	0.9	0.88	0.0035711	0.81
SNRPF	SNRPF_S2	S1	S2	------MSLPLNPKP		0.96	0.99	0.73	0.00834557	0.73
SNTB1	SNTB1_S87	S17	S87	GGAQPPDSPAGVRTA		1.47	1.45	1.4	0.000208911	1.43
SNTB2	SNTB2_S233	S28	S233	SGSEDSGSPKHQNST		1.03	0.91	0.76	0.00744685	0.76
SNW1	SNW1_Y72	Y19	Y72	PEIHVAQYPLDMGRK		0.4	0.64	0.7	0.0240723	0.4
SNX14	SNX14_S313	S6	S313	EKATEPASPLVPFLQ		1.16	1.48	1.7	0.0115408	1.7
SNX3	SNX3_S72	S3	S72	STVRRRYSDFEWLRS		0.92	0.87	0.7	0.00637392	0.7
SNX33	SNX33_S92	S32	S92	YNSPSVASPARSGGG		1.34	1.08	1.07	0.00572222	1.34
SNX4	SNX4_S22	S12	S22	APLEPLGSPDAGLGA		1.04	1.01	0.83	0.0046334	0.83
SOBP	SOBP_S602	S9	S602	ADSPPGCSGQALSLA		1.3	1.2	1.08	0.00282807	1.3
SORBS1	SORBS1_S350	S15	S350	PTQEKPTSPGKAIEK		1.31	1.27	1.32	0.000138038	1.27	SPxxxxxK
SOS1	SOS1_S1134	S3	S1134	PHGPRSASVSSISLT		0.64	1.15	1.07	0.0265011	0.64
SOWAHB	SOWAHB_S450	S4	S450	SVSRKEGSPSRSPQG		0.91	0.51	0.67	0.0267272	0.51
SOWAHC	SOWAHC_S513	S3	S513	ERPVKGHSPFTLRPK		0.55	0.43	0.43	0.00716534	0.43	SPxxxxxK
SOX13	SOX13_T307	T7	T307	KAPELPNTSSSPSLK		1.41	1.34	1.47	0.000712385	1.47
SOX18	SOX18_S50	S17	S50	AAPAAPASPPSPQRS		1.03	0.91	0.76	0.00744685	0.76
SOX5	SOX5_S370	S14	S370	GNLGAAVSPTSIHTD		0.71	1.13	1	0.0167653	0.71
SOX6	SOX6_S442	S4	S442	EPVKSPTSPTQNLFP		0.95	1.26	1	0.00796848	1.26
SP1	SP1_S59	S20	S59	GGQESQPSPLALLAA		1.23	1.71	1.78	0.0118558	1.78
SP100	SP100_S410	S12	S410	DHDFSESSEEEAPAE		1.41	1.34	1.47	0.000712385	1.47
SP110	SP110_S244	S11	S244	DPQEMPHSPLGSMPE		0.94	1.09	1.24	0.00625345	1.24
SP3	SP3_S73	S5	S73	CSKIGPPSPGDDEEE		1.31	1.45	1.73	0.00673683	1.73
SPAG1	SPAG1_S423	S3	S423	KRSPRRASAAAAAGG		1.44	1.71	1.99	0.00847924	1.71
SPAG9	SPAG9_T226	T4	T226	DAQKGGETPGSEQWK		0.96	0.79	0.88	0.00312256	0.79
SPATS2	SPATS2_S114	S3	S114	PDSSKSVSIQEEQSA		1.42	1.26	1.23	0.00204108	1.23
SPATS2L	SPATS2L_S159	S2	S159	RLLQQKLSLDGNPKP		0.68	0.63	0.59	0.00168548	0.61
SPECC1	SPECC1_S847	S1	S847	SVHKTPRSPLSGIPV		0.38	0.67	0.78	0.0361878	0.58
SPECC1L	SPECC1L_S868	S4	S868	AIPRTPLSPSPMKTP		0.63	0.69	0.46	0.0132104	0.55	LSP
SPEN	SPEN_S2124	S12	S2124	VAVSPEKSESPQKED		1.07	1.25	1.63	0.0153544	1.63
SPICE1	SPICE1_S760	S7	S760	KLVGLNLSPPMSPVQ		0.95	1.04	0.61	0.0220725	0.61	LSP
SPNS1	SPNS1_T6	T5	T6	--MAGSDTAPFLSQA		1.83	2.07	2.07	0.00161221	2.07
SPP1	SPP1_S303	S4	S303	KHLKFRISHELDSAS		0.99	1.46	1.53	0.0159422	1.26
SPTBN1	SPTBN1_S2138	S30	S2138	GLPAEQGSPRMAETV		1.62	1.84	1.8	0.00148579	1.84
SRCAP	SRCAP_S2790	S19	S2790	ETSASPGSPSVRSMS		1.81	1.36	1.25	0.0132503	1.59
SRCIN1	SRCIN1_S987	S3	S987	EPSGRRGSDELTVPR		1.42	1.23	1.19	0.00305802	1.21
SREBF1	SREBF1_S455	S9	S455	SGSGGSGSDSEPDSP		1.14	1.38	1.25	0.00303268	1.38
SREK1	SREK1_S181	S14	S181	SAAIEPESGKSNERK		1.1	1.41	1.05	0.00888318	1.41
SRP72	SRP72_S620	S3	S620	LDASKTVSSPPTSPR		1.14	1.48	1.67	0.0115496	1.48
SRPK1	SRPK1_S51	S20	S51	QEEEILGSDDDEQED	SRPK1	1.02	1.55	0.83	0.0342857	1.55
SRPK2	SRPK2_S494	S3	S494	HDRSRTVSASSTGDL	SRPK2	0.96	1.03	0.72	0.010626	0.72
SRRT	SRRT_S540	S6	S540	DRTQLWASEPGTPPL		1.41	1.26	2.05	0.0228937	2.05
SRSF10	SRSF10_S160	S3	S160	PRRSRSHSDNDRFKH		1.37	1.08	1.05	0.00756232	1.23
SRSF12	SRSF12_S219	S4	S219	SHGRHSDSIARSPCK		1.29	1.37	1.59	0.00398436	1.37
SRSF2	SRSF2_S187	S1	S187	RSRSRSRSRSRSPPP		1.4	1.55	1.52	0.000944563	1.4	RxxSP
SRSF3	SRSF3_S138	S3	S138	RDRRRERSLSRERNH		1.34	1.52	1.69	0.00440974	1.52
SRSF5	SRSF5_S231	S3	S231	RSKSRSVSRSPVPEK		1.47	1.17	1.35	0.00426896	1.41
SRSF7	SRSF7_Y122	Y10	Y122	YAYDCHRYSRRRRSR		1.14	1.48	1.67	0.0115496	1.48
SRSF9	SRSF9_S211	S2	S211	SPYQSRGSPHYFSPF		1.26	1.26	1.21	0.000179641	1.24
SSB	SSB_S366	S5	S366	GKKTKFASDDEHDEH		1.52	1.21	1.32	0.00448722	1.42
SSBP4	SSBP4_S342	S2	S342	MDGLPKSSPGAVAGL		0.95	1.26	1	0.00796848	1.26
SSFA2	SSFA2_S153	S3	S153	QFHQKGRSMNSTGSG		1.42	1.54	1.37	0.00121917	1.54
SSR1	SSR1_S268	S28	S268	LNQINKASPRRLPRK		1.09	1.83	2.07	0.0300288	1.58	SPxxxxxK
SSR3	SSR3_S105	S3	S105	KEVTRKLSEADNRKM		0.56	0.61	0.45	0.00757201	0.53
SSRP1	SSRP1_S437	S6	S437	LKEGMNPSYDEYADS		1.23	1.71	1.78	0.0118558	1.78
SSTR2	SSTR2_S368	S10	S368	LNGDLQTSI------		0.78	0.81	0.67	0.00317613	0.67
ST5	ST5_S673	S6	S673	QRLVHIQSMLKRAPS		0.7	0.68	0.54	0.0061281	0.61
STARD13	STARD13_S314	S15	S314	PNGDLQNSPPPACRK		1.23	1.59	1.57	0.00631164	1.59	SPxxxxxK
STAT3	STAT3_S727	S18	S727	NTIDLPMSPRTLDSL		1.82	1.44	1.39	0.00758538	1.82
STAU1	STAU1_S278	S10	S278	PIVKPQTSPEYGQGI		1.03	1.42	1.07	0.0109628	1.25
STAU2	STAU2_S486	S3	S486	AIGLKGSSPTPPCSP		3.5	3.76	5.7	0.0248547	5.7
STIM1	STIM1_S575	S4	S575	LVEKLPDSPALAKKA		1.28	1.34	1.17	0.00154888	1.26
STIM2	STIM2_S346	S4	S346	FELRSSWSVPDALQK		1	1.02	0.75	0.00873357	0.75
STK10	STK10_T952	T12	T952	AECPNPSTPSKAAKF	STK10	0.8	1.09	0.98	0.0077161	0.8
STK17A	STK17A_S28	S3	S28	GRAGRGLSGPCRPPP	STK17A	0.63	0.94	0.81	0.0125926	0.72
STK24	STK24_T190	T3	T190	DTQIKRNTFVGTPFW	STK24	1.01	0.47	1.04	0.0453313	0.47
STK39	STK39_S371	S5	S371	VRRVPGSSGHLHKTE	STK39	1.18	1.13	1.33	0.00244392	1.33
STK4	STK4_S320	S10	S320	DQDDEENSEEDEMDS	STK4	0.71	0.73	0.78	0.000790394	0.75
STMN1	STMN1_S25	S11	S25	QAFELILSPRSKESV		0.33	0.5	0.31	0.0242501	0.38	LSP
STOML2	STOML2_S345	S8	S345	DVQGTDASLDEELDR		1.43	1.35	1.1	0.00585345	1.35
STRIP1	STRIP1_S335	S3	S335	IRNMRAASPPASASD		0.92	0.87	0.71	0.00572643	0.79	RxxSP
STRN	STRN_S376	S14	S376	SLQPSVGSPSRPSSS		0.67	1.05	0.96	0.0160747	0.67
STRN3	STRN3_S229	S11	S229	QILNGGESPKQKGQE		1.2	1.42	1.21	0.00314147	1.32
STRN4	STRN4_S15	S15	S15	AAVAAAASSCRPLGS		0.81	0.71	0.85	0.00276582	0.71
STX17	STX17_S288	S3	S288	KMMEKLTSSCPDLPS		1.76	1.3	1.11	0.0187312	1.3
STX4	STX4_S117	S15	S117	EADENYNSVNTRMRK		1.75	1.56	1.48	0.00250536	1.56
STX6	STX6_S2	S1	S2	------MSMEDPFFV		1.18	1.21	1.36	0.00197812	1.36
STX7	STX7_S129	S2	S129	VRASSRVSGSFPEDS		0.8	0.76	0.87	0.00157125	0.81
SUCO	SUCO_S1081	S3	S1081	FPLMRSKSLQLTGKE		0.81	0.83	0.7	0.00267387	0.78
SUDS3	SUDS3_S234	S4	S234	KSPKRPASPSSPEHL		1.38	1.1	1.13	0.00539641	1.38	RxxSP
SUGP1	SUGP1_S485	S11	S485	QHQHGYDSDEEVDSE		1.9	1.41	1.37	0.0117209	1.37
SUGP2	SUGP2_S277	S4	S277	QIQKNTPSPDVTLGT		1.47	1.33	1.41	0.000833977	1.47
SULT1C4	SULT1C4_S18	S3	S18	FDGTKRLSVNYVKGI		0.71	0.59	0.73	0.00414789	0.59
SUN1	SUN1_S138	S8	S138	RPPVLDESWIREQTT		1	1.02	0.75	0.00873357	0.75
SUN2	SUN2_S150	S29	S150	YSDVDQQSSSSRLRS		1.24	2.17	2.57	0.0369134	2.57
SUPT16H	SUPT16H_S650	S8	S650	EGIVKQDSLVINLNR		0.95	0.83	0.96	0.00208468	0.83
SUPT20H	SUPT20H_S391	S20	S391	HSSTDDHSNWFIIGS		1.01	0.93	0.71	0.010153	0.71
SUPT6H	SUPT6H_T1532	T3	T1532	SSSSRTRTPASINAT		0.93	0.81	0.88	0.00158413	0.81
SUPT7L	SUPT7L_S108	S13	S108	PLPSCPGSPPLPDDL		0.96	1.03	0.72	0.010626	0.72
SUZ12	SUZ12_S37	S32	S37	AVAAATASGGKSGGG		1.11	1.86	1.5	0.0204785	1.49
SVIL	SVIL_S1120	S10	S1120	TGEGLLDSPSKTMSI		0.96	0.77	0.88	0.00398364	0.83
SYAP1	SYAP1_T248	T14	T248	AEAVRPKTPPVVIKS		0.67	0.98	0.95	0.0127262	0.81
SYNCRIP	SYNCRIP_S587	S9	S587	TNNQNWGSQPIAQQP		1.13	1.1	1.34	0.004001	1.34
SYNE1	SYNE1_S8358	S1	S8358	QTENIIRSKTPTGPE		0.85	0.74	0.82	0.00166591	0.74
SYNE2	SYNE2_S1772	S3	S1772	ESLLKALSPSDSLEI		0.72	0.66	0.56	0.00516745	0.56	LSP
SYNJ2	SYNJ2_S1124	S3	S1124	LMVKKSASDASISSG		1.01	0.47	1.04	0.0453313	0.47
SYNPO	SYNPO_S685	S4	S685	PAPRDRASPAAAEEV		0.96	0.79	0.88	0.00312256	0.79
SYNRG	SYNRG_T931	T2	T931	SILQKKETSFGSSEN		1.01	0.7	0.98	0.0119038	0.7
SYT10	SYT10_T522	T18	T522	PSPKPPSTP------		0.72	0.8	0.83	0.00175184	0.72
SZRD1	SZRD1_S39	S3	S39	KESRKSKSPPKVPIV		1	1.13	1.31	0.00608748	1.31
SZT2	SZT2_S718	S9	S718	LGGAGGGSSPSKSPP		0.58	0.71	0.78	0.00713429	0.58
TAB3	TAB3_S645	S3	S645	ERKARRISVTSKVQA		0.7	0.98	0.96	0.0103401	0.7
TACC2	TACC2_S2569	S4	S2569	SPVRMSESPTPCSGS		0.72	0.8	0.83	0.00175184	0.72
TACC3	TACC3_S317	S5	S317	AGRAMTLSPQEEVAA		1.42	1.44	1.39	0.000105174	1.44	LSP
TAF12	TAF12_S51	S12	S51	PGAGGRLSPENNQVL		0.56	0.58	0.71	0.00576424	0.56	LSP
TAF6	TAF6_S653	S6	S653	GKQEAGDSPPPAPGT		1.28	1.2	1.39	0.00181784	1.24
TAF7	TAF7_S264	S9	S264	LQDKLNESDEQHQEN		1.41	1.34	1.47	0.000712385	1.47
TANC1	TANC1_S1668	S13	S1668	TSSGSSGSPSSSIKM		1.63	1.36	1.11	0.011856	1.63
TANC2	TANC2_S1517	S2	S1517	QGGSYRFSPPPVGGQ		0.78	0.81	0.67	0.00317613	0.67
TANGO2	TANGO2_S110	S2	S110	LSYLKKVSMEGHLYN		1.04	0.69	0.65	0.0235235	0.69
TANK	TANK_S208	S4	S208	DINRGAPSITSVTPR		0.82	1.02	0.92	0.00391514	0.82
TAOK1	TAOK1_T669	T4	T669	LEFRHLNTIQKMRCE	TAOK1	0.97	0.83	0.66	0.0117373	0.66
TAX1BP3	TAX1BP3_S61	S2	S61	GIYVTRVSEGGPAEI		1.31	1.45	1.73	0.00673683	1.73
TBC1D1	TBC1D1_S237	S3	S237	RPMRKSFSQPGLRSL		0.71	0.63	0.68	0.0011987	0.63
TBC1D10B	TBC1D10B_T148	T14	T148	SPAPGPGTPTGTPTR		1.46	1.52	1.82	0.00480884	1.46
TBC1D22A	TBC1D22A_S167	S3	S167	APLQRSQSLPHSATV		0.78	0.81	0.67	0.00317613	0.67
TBC1D5	TBC1D5_S557	S8	S557	EFTGSPPSSATKKDS		0.95	0.96	0.78	0.00421581	0.78	SPxxxxxK
TBC1D8	TBC1D8_T455	T11	T455	MHPDALVTAFQQSGS		1.71	1.66	2.14	0.00681053	2.14
TBL3	TBL3_S257	S1	S257	VSQLGVKSPGLYFLT		0.55	0.48	0.4	0.0081634	0.4
TBRG4	TBRG4_T65	T3	T65	VEKERASTPYIEKQV		1.26	1.15	1.25	0.000827602	1.26
TCEA3	TCEA3_S140	S6	S140	SKSSASSSPKRPSVE		1.88	1.84	1.52	0.00422688	1.86
TCF20	TCF20_T1518	T8	T1518	AEEKENDTVTISPKQ		1.31	1.27	1.32	0.000138038	1.27
TCF25	TCF25_S602	S2	S602	YVRPERLSPISHGNT		0.56	0.58	0.71	0.00576424	0.56	LSP
TCF7L1	TCF7L1_S332	S16	S332	SPAVSVKSPVTVKKE		1.09	1.1	1.21	0.00114854	1.21
TDRD7	TDRD7_S319	S4	S319	DTEKVPLSPLPGPKQ		0.93	0.93	0.54	0.0254043	0.74	LSP
TEAD3	TEAD3_S148	S5	S148	QNKFSPPSPLPQAVF		0.63	0.81	0.74	0.0051572	0.69
TELO2	TELO2_S637	S6	S637	GRTPQPGSPSPNTPC		0.94	1.24	1.82	0.0355368	1.82
TESK1	TESK1_S441	S5	S441	RCRSLPSSPELPRRM	TESK1	0.75	0.72	0.86	0.002989	0.72
TEX2	TEX2_S265	S4	S265	GDSKTAPSSPLTSPS		1.43	1.35	1.1	0.00585345	1.35
TFAM	TFAM_S195	S5	S195	NWKNLSDSEKELYIQ		1.18	1.25	1.35	0.0015292	1.35
TFAP2A	TFAP2A_S223	S6	S223	GRLSLLSSTSKYKVT		0.56	0.47	0.59	0.00442857	0.54
TFDP1	TFDP1_S23	S8	S23	VFIDQNLSPGKGVVS		0.85	0.79	0.76	0.00109196	0.8	LSP
TFEB	TFEB_S114	S11	S114	HISPAQGSPKPPPAA		0.95	0.96	0.78	0.00421581	0.78	SPxxxxxK
TFG	TFG_S197	S18	S197	DQVSGPPSAPAEDRS		0.96	1.03	0.72	0.010626	0.72
TFIP11	TFIP11_S210	S13	S210	QDFPVVDSEEEAEEE		1.22	1.17	1.38	0.00253031	1.38
TGAS113E22.1	TGAS113E22.1_S29	S2	S29	ATKAARKSAPSTGGV		1.16	1.37	1.27	0.00228439	1.27
TGOLN2	TGOLN2_S298	S3	S298	PHAFKTESGEETDLI		1.39	1.42	1.34	0.00028439	1.39
THOC2	THOC2_S1393	S9	S1393	PVSGSLKSPVPRSDI		0.94	0.74	0.76	0.00605844	0.75
THRAP3	THRAP3_S622	S1	S622	QSAQSQRSPSELFAQ		1.41	1.48	2.74	0.0491479	2.74
THUMPD1	THUMPD1_S86	S9	S86	TDKDQQPSGSEGEDD		1	1.13	1.31	0.00608748	1.31
TICRR	TICRR_S292	S5	S292	LNRLLYNSPEYEASF		0.67	1.05	0.96	0.0160747	0.67
TINF2	TINF2_S295	S4	S295	FPFRNLGSPTQVISK		0.82	1.02	0.92	0.00391514	0.82	SPxxxxxK
TJP2	TJP2_S296	S3	S296	HPHSRSPSPEPRGRP		0.42	0.69	0.67	0.0207652	0.42	RxxSP
TJP3	TJP3_S327	S9	S327	PEASQTDSPVESPRL		0.98	1.45	1.83	0.0286875	1.41
TKT	TKT_T287	T4	T287	SKKKILATPPQEDAP	TKT	1.27	1.6	2.32	0.0306412	2.32
TLE2	TLE2_S281	S15	S281	SLASSLGSPLPRAKE		1.64	1.58	3.02	0.0475136	3.02
TLE4	TLE4_S208	S5	S208	SIKSSSVSPSASFRG		1.25	1.36	1.51	0.00299689	1.44
TLK1	TLK1_S159	S14	S159	YQGGNGSSPVRGIPP	TLK1	0.77	1.21	1.1	0.0161803	0.77
TLN1	TLN1_S1163	S2	S1163	SDVLDKASSLIEEAK		0.75	0.88	0.97	0.00538518	0.82
TMC4	TMC4_S109	S3	S109	AHRQRNASRDQVVYG		0.81	0.9	0.9	0.00118694	0.81
TMCC1	TMCC1_S382	S5	S382	LIRNKFGSADNIPNL		0.81	0.71	0.85	0.00276582	0.71
TMCC3	TMCC3_S242	S5	S242	SARAYGGSATIVNKP		1.36	1.18	1.1	0.00399119	1.36
TMCO1	TMCO1_S111	S8	S111	KKETITESAGRQQKK		0.95	0.83	0.96	0.00208468	0.83
TMEM115	TMEM115_T329	T12	T329	LPSDKAPTPPGKGAA		1.21	1.22	1.4	0.00233011	1.28
TMEM131	TMEM131_S1649	S3	S1649	HKLTKAASLPGKNGN		0.92	0.87	0.7	0.00637392	0.7
TMEM132A	TMEM132A_S529	S16	S529	AEPAAEASDEAERRA		1.22	1.31	1.16	0.00125351	1.22
TMEM184A	TMEM184A_S336	S4	S336	YAEKKENSPAPPAPM		0.76	0.89	0.88	0.00244379	0.76
TMEM192	TMEM192_S230	S4	S230	TGFRTISSLEEIVEK		1.18	1.25	1.35	0.0015292	1.35
TMEM214	TMEM214_T97	T4	T97	KQPKKVATPPNQNQK		1.35	1.31	1.5	0.0017348	1.43
TMEM230	TMEM230_S24	S3	S24	VKYSRLSSTDDGYID		0.78	0.39	0.52	0.0390123	0.46
TMEM245	TMEM245_S327	S17	S327	SPSPSSPSPTSPSPT		2.93	3.26	1.6	0.0361206	1.6
TMEM246	TMEM246_Y175	Y8	Y175	YEGTEDDYGDDPSTN		1.18	1.25	1.35	0.0015292	1.35
TMEM27	TMEM27_T220	T16	T220	MTEDERLTPL-----		1.1	1.34	1.07	0.00529047	1.21
TMEM40	TMEM40_S137	S4	S137	SGLRRRGSDPASGEV		0.75	0.74	0.84	0.00167201	0.78
TMEM41B	TMEM41B_S35	S7	S35	RGLAAPGSRDHQKEK		0.92	1.03	0.82	0.00428617	0.82
TMEM45B	TMEM45B_S272	S15	S272	QTALLSGSDEE----		1.06	1.1	1.38	0.00719911	1.24
TMEM5	TMEM5_S63	S7	S63	REQSTLESEEWNPWE		0.92	1.03	0.82	0.00428617	0.82
TMEM55B	TMEM55B_S162	S13	S162	PVHPGPLSPEPQPMG		0.75	0.55	0.66	0.00774438	0.65	LSP
TMEM57	TMEM57_S305	S8	S305	LNNDLVGSTENLLKE		0.98	0.77	1.07	0.00882255	0.77
TMEM87B	TMEM87B_S496	S3	S496	LRASKSVSNGTAKPA		0.64	0.56	0.52	0.00376447	0.6
TMF1	TMF1_T401	T3	T401	EESGRSATPVNCEQP		1.31	1.45	1.73	0.00673683	1.73
TMPO	TMPO_S265	S4	S265	PRKRVETSEHFRIDG		1.66	2.44	2.07	0.011785	2.44
TMX1	TMX1_S270	S1	S270	QNAIRQRSLGPSLAT		0.7	0.66	0.46	0.0146459	0.61
TMX2	TMX2_S288	S19	S288	ASTPTTVSDGENKKD		1.48	1.77	1.62	0.00264998	1.63
TNIK	TNIK_S769	S4	S769	ANSKSEGSPVLPHEP	TNIK	1.27	1.41	1.56	0.00349155	1.41
TNK1	TNK1_S502	S5	S502	RMKGISRSLESVLSL	TNK1	1.03	0.91	0.76	0.00744685	0.76
TNKS1BP1	TNKS1BP1_S494	S3	S494	LGVWRLDSPPPSPIT		0.73	0.39	0.57	0.0290723	0.48	RxxSP
TNRC18	TNRC18_S1127	S4	S1127	GPERLALSPEDKPIR		0.87	0.76	1.08	0.010626	0.76	LSP
TNRC6B	TNRC6B_S1816	S3	S1816	EDPHRMGSPAPLLPG		0.98	0.77	1.07	0.00882255	0.77	RxxSP
TNS1	TNS1_T860	T9	T860	ATSDPSRTPEEEPLN		1.02	1.55	0.83	0.0342857	1.55
TNS2	TNS2_S835	S8	S835	AGSISPGSPPYPQSR		1.21	1.17	1.08	0.00110911	1.21
TNS3	TNS3_S776	S3	S776	GGRLRKLSLGQYDND		0.55	0.47	0.46	0.00331616	0.46
TOE1	TOE1_S5	S4	S5	---MAADSDDGAVSA		1.24	1.42	1.23	0.00225903	1.3
TOMM70	TOMM70_S91	S8	S91	KTPEGRASPAPGSGH		1.4	1.55	1.52	0.000944563	1.4
TONSL	TONSL_S383	S1	S383	EEELRLRSGNVLEEA		1.28	1.13	1.28	0.00164837	1.28
TOP2A	TOP2A_S4	S4	S4	----MEVSPLQPVNE		1.35	1.27	2.13	0.0287273	2.13
TOPAZ1	TOPAZ1_Y1133	Y1	Y1133	CMDVFKKYININELC		1.42	1.44	1.39	0.000105174	1.44
TOPORS	TOPORS_S194	S6	S194	ERNASVYSPSGPVNR		1.11	1.32	1.29	0.00278489	1.22
TOR1AIP1	TOR1AIP1_S143	S14	S143	EQPPLQPSPVMTRRG		2.04	2.07	1.96	0.000263162	2.02
TP53BP2	TP53BP2_S698	S6	S698	ERIPRPLSPTKLLPF		1.04	1.01	0.83	0.0046334	0.83	LSP
TPD52L2	TPD52L2_S12	S12	S12	GQDINLNSPNKGLLS		1.78	1.37	1.42	0.00711045	1.78
TPI1	TPI1_S80	S11	S80	GAFTGEISPGMIKDC		0.98	0.87	0.78	0.00432346	0.83
TPR	TPR_T2137	T5	T2137	EDRTVPSTPTLVVPH		0.77	0.68	0.73	0.0012811	0.73
TPST1	TPST1_S279	S5	S279	IGKAGGVSLSKVERS		0.85	0.83	0.78	0.000643835	0.82
TPX2	TPX2_S486	S9	S486	LPITVPKSPAFALKN		0.51	0.91	1.02	0.0344335	0.51
TRAF3	TRAF3_S9	S4	S9	ESSKKMDSPGALQTN		1.42	1.44	1.39	0.000105174	1.44
TRAF7	TRAF7_S108	S4	S108	MSLRSTFSLPEEEEE		0.73	0.52	0.62	0.00933322	0.52
TRAFD1	TRAFD1_S327	S11	S327	SLNTGSSSPRGVEEP		0.93	0.81	0.88	0.00158413	0.81
TRAM1	TRAM1_T357	T10	T357	TENGVNGTLTSNVAD		1.36	1.45	1.46	0.000498724	1.46
TRANK1	TRANK1_Y2790	Y5	Y2790	HQRQQVAYQKYSEFF		0.99	0.96	0.79	0.00461646	0.79
TRAPPC9	TRAPPC9_S574	S6	S574	TKSPFIYSPIIAHNR		1.03	1.08	1.52	0.0161518	1.52
TRIM24	TRIM24_S1028	S12	S1028	DNKFSDDSDDDFVQP	TRIM24	0.92	1.25	1.54	0.0203372	1.54
TRIM28	TRIM28_T541	T17	T541	PGTAPAGTPGAPPLA	TRIM28	0.98	0.52	0.64	0.0353311	0.58
TRIM3	TRIM3_S7	S4	S7	-MAKREDSPGPEVQP		0.99	0.86	0.73	0.0075308	0.8	RxxSP
TRIM40	TRIM40_S196	S5	S196	AARILDISRAVTQLR		1.01	0.91	0.77	0.00597143	0.77
TRIM47	TRIM47_S588	S6	S588	RRGGIPASPIDPFQS		0.72	0.8	0.83	0.00175184	0.72
TRIM56	TRIM56_T442	T14	T442	LEEDRAQTPHEDGGP		1.36	1.34	1.51	0.00145809	1.51
TRIO	TRIO_S1724	S2	S1724	CIAHSRSSMEMEGIF	TRIO	0.73	0.86	0.89	0.00350966	0.73
TRIP11	TRIP11_S1891	S11	S1891	HDMKPLDSPGRRKRD		1.04	0.69	0.65	0.0235235	0.69
TRIP12	TRIP12_S1016	S2	S1016	GPRRPKYSPPRDDDK		1.49	1.01	1	0.0186719	1.49	SPxxxxxK
TRMT1L	TRMT1L_S707	S17	S707	QSESHVQSASEDTVT		1.1	1.25	1.22	0.00147966	1.24
TRMT2A	TRMT2A_S602	S14	S602	TGVLGPHSPPAQPTP		0.72	0.54	0.51	0.0121285	0.51
TRPM7	TRPM7_S1404	S4	S1404	PPTKFFVSTPSQPSC	TRPM7	1.01	0.9	0.8	0.00447678	0.8
TRPV4	TRPV4_S134	S4	S134	IIEKQPQSPKAPAPQ		0.72	0.66	0.56	0.00516745	0.56
TRRAP	TRRAP_S2077	S3	S2077	AVFGRSQSLPGADSL	TRRAP	0.65	0.61	0.65	0.000438296	0.64
TSC2	TSC2_S1388	S4	S1388	PLSKSSSSPELQTLQ		1.63	1.8	1.4	0.00514247	1.61
TSG101	TSG101_T220	T3	T220	VGPSRDGTISEDTIR		0.73	0.86	0.89	0.00350966	0.73
TSNAX	TSNAX_S33	S6	S33	GKDVNSSSPVMLAFK		0.93	0.84	0.63	0.0121198	0.63	SPxxxxxK
TSSC4	TSSC4_S319	S1	S319	RDHFRNKSSSPEDPG		1.22	1.23	1.34	0.000924635	1.29
TTC38	TTC38_S5	S4	S5	---MAAASPLRDCQA		0.77	0.69	0.54	0.0100708	0.62
TTC7A	TTC7A_S647	S3	S647	GGLEKDGSFGEGLTM		0.92	0.5	0.67	0.0293129	0.71
TTF1	TTF1_S487	S12	S487	DSGDADDSDADLGSA		0.98	0.77	1.07	0.00882255	0.77
TTI1	TTI1_S459	S10	S459	NSDDLNASPKTSATQ		1.22	1.31	1.16	0.00125351	1.22
TTK	TTK_S436	S15	S436	VFSVSKQSPPISTSK	TTK	1.02	0.92	0.68	0.0130829	0.68	SPxxxxxK
TTLL12	TTLL12_S16	S2	S16	RRPAERSSPGQTPEE		1.45	1.54	1.68	0.00184276	1.68
TUBA1B	TUBA1B_T56	T16	T56	FNTFFSETGAGKHVP		0.96	0.99	0.73	0.00834557	0.73
TUBB	TUBB_T55	T9	T55	SVYYNEATGGKYVPR		0.78	0.73	0.83	0.00136691	0.78
TUBB2B	TUBB2B_T72	T10	T72	LVDLEPGTMDSVRSG		2.01	2.4	2.92	0.0114388	2.66
TWF1	TWF1_S142	S6	S142	KKYLLSQSSPAPLTA		0.73	0.86	0.89	0.00350966	0.73
TWISTNB	TWISTNB_S328	S15	S328	FTPPLKCSPKRKGKS		1.31	1.27	1.32	0.000138038	1.27
UACA	UACA_S1353	S3	S1353	GNPTKRQSQLIDTLQ		0.67	1.05	0.96	0.0160747	0.67
UBAP1	UBAP1_S146	S3	S146	ATKQKVLSPPHIKAD		0.55	0.52	0.49	0.00110762	0.52	LSP
UBE2J1	UBE2J1_S266	S2	S266	QQSQRRLSTSPDVIQ		1.29	1.31	1.25	0.000188848	1.31
UBE2O	UBE2O_S839	S14	S839	LLTGSPTSPTVEPEK		0.76	0.89	0.88	0.00244379	0.76	SPxxxxxK
UBE4B	UBE4B_S88	S13	S88	GVSSLSSSPSNSLET		1.53	1.54	1.57	6.03765e-05	1.57
UBR4	UBR4_T2724	T3	T2724	PSSPRSNTPMGDKDD		1.37	1.18	1.32	0.00193735	1.32
UBR5	UBR5_S1549	S3	S1549	NPQQRRISQSQPVRG		0.74	0.93	1	0.00753095	0.74
UBTF	UBTF_T388	T3	T388	NINKKQATSPASKKP		0.9	0.73	0.86	0.00380074	0.73
UBXN1	UBXN1_S200	S22	S200	EPGPVPSSPSQEPPT		0.61	0.76	0.7	0.00396703	0.61
UBXN6	UBXN6_T92	T8	T92	KELQAEATVSGSPEA		1.29	1.27	1.2	0.000473577	1.29
UBXN7	UBXN7_S288	S11	S288	LIDASEDSQLEAAIR		1.27	1.43	2.38	0.0393971	2.38
UCK1	UCK1_T251	T1	T251	NGRSYKRTFSEPGDH	UCK1	0.56	0.73	0.65	0.00571636	0.69
UFD1	UFD1_S299	S10	S299	AFSGEGQSLRKKGRK		0.97	0.72	0.76	0.00889286	0.74
UGDH	UGDH_T91	T11	T91	LVFISVNTPTKTYGM		1.29	1.27	1.2	0.000473577	1.29
UHRF1	UHRF1_S91	S7	S91	KERDSELSDTDSGCC		1.18	1.13	1.33	0.00244392	1.33
UHRF1BP1	UHRF1BP1_S758	S9	S758	KPSASFGSPVQSEAL		1.31	1.27	1.32	0.000138038	1.27
ULK1	ULK1_S638	S3	S638	FDFPKTPSSQNLLAL	ULK1	0.71	0.54	0.59	0.00669608	0.61
UNK	UNK_S385	S13	S385	SPSNLCGSPPGSIRK		1.76	1.3	1.08	0.0204304	1.76	SPxxxxxK
UNKL	UNKL_S15	S9	S15	AAAALSGSPPQTEKP		1.51	1.16	1.38	0.00567604	1.34
UPF1	UPF1_S1107	S8	S1107	SQIDVALSQDSTYQG		1.09	0.67	0.88	0.0184585	0.67
USO1	USO1_S12	S11	S12	RGVMGGQSAGPQHTE		1.07	1.25	1.63	0.0153544	1.63
USP10	USP10_S211	S4	S211	VTPRTCNSPQNSTDS		0.61	0.48	0.53	0.00487946	0.53
USP14	USP14_S143	S2	S143	YAGALRASGEMASAQ		0.92	0.87	0.7	0.00637392	0.7
USP15	USP15_S229	S7	S229	RGPSTPKSPGASNFS		0.71	0.73	0.78	0.000790394	0.75
USP16	USP16_S415	S9	S415	VEDEDQDSEEEKDND		0.9	1.11	1.27	0.00946568	1.27
USP20	USP20_S132	S12	S132	AVADEGESESEDDDL		1.18	1.23	1.29	0.000664057	1.26
USP24	USP24_S2081	S21	S2081	PEISPQSSPRPHRPN		1.36	1.34	1.51	0.00145809	1.51
USP31	USP31_S53	S21	S53	PAAPSSPSSPSSARS		1.54	1.23	1.44	0.00421043	1.44
USP34	USP34_S3406	S15	S3406	GTEQDLPSPENSSVK		1.17	1.24	1.26	0.000497071	1.25	SPxxxxxK
USP36	USP36_S546	S9	S546	PAPPQHFSPRTAQGL		1.71	0.97	0.86	0.0475401	1.34
USP40	USP40_S1199	S3	S1199	RALGRRKSQEALHEQ		0.96	0.91	0.81	0.00242764	0.81
USP42	USP42_S759	S13	S759	PGSPAAESLEEPDAA		1.13	1.2	1.8	0.0230344	1.5
USP7	USP7_S18	S7	S18	KAGEQQLSEPEDMEM		1	1.13	1.31	0.00608748	1.31
USP8	USP8_S718	S3	S718	SKLKRSYSSPDITQA		0.76	0.89	0.88	0.00244379	0.76
USP9X	USP9X_S2547	S12	S2547	YEGSEEVSPPQTKDQ		1.2	1.36	1.16	0.00241922	1.28
UTP14A	UTP14A_S445	S12	S445	QDAEPAGSQETKDSG		1.51	2.52	1.58	0.0290091	1.58
UTP18	UTP18_S206	S4	S206	TTKRKTSSDDESEED		1.76	1.3	1.11	0.0187312	1.3
UTP20	UTP20_T1741	T10	T1741	SDNGQPGTPDPADSG		1.26	1.2	1.3	0.00053714	1.23
UVRAG	UVRAG_T518	T5	T518	NERLQYKTPPPSYNS		0.99	0.96	0.79	0.00461646	0.79
VAMP5	VAMP5_T50	T10	T50	QLLDMSSTFNKTTQN		1.35	1.14	1.25	0.00235802	1.35
VAMP7	VAMP7_S167	S7	S167	KTENLVDSSVTFKTT		0.83	0.68	0.71	0.003813	0.68
VANGL1	VANGL1_T288	T3	T288	ENYYKDFTIYNPNLL		1.26	1.32	1.09	0.00315527	1.32
VAPA	VAPA_S214	S9	S214	AHSDKPGSTSTASFR		1.01	1.24	1.14	0.00345397	1.24
VAPB	VAPB_S158	S3	S158	PIVSKSLSSSLDDTE		0.71	0.67	0.68	0.000306203	0.69
VCL	VCL_S290	S9	S290	WLRDPSASPGDAGEQ		0.95	0.96	0.78	0.00421581	0.78
VDAC1	VDAC1_T107	T11	T107	DSSFSPNTGKKNAKI		0.89	0.62	0.87	0.0117758	0.62
VDAC2	VDAC2_T113	T6	T113	LKLTFDTTFSPNTGK		0.9	0.73	0.86	0.00380074	0.73
VIM	VIM_S419	S9	S419	SLPLPNFSSLNLRET		0.45	0.48	0.44	0.000691913	0.45
VIPAS39	VIPAS39_S121	S5	S121	RGRTRPGSFQSLSDA		0.87	1.36	1.63	0.0286103	1.25
VPS13B	VPS13B_S1019	S12	S1019	QASEYASSPVKTKTV		1.45	1.79	2.32	0.0181489	1.45
VPS13C	VPS13C_S737	S5	S737	LQKTTNSSLEEIMDK		0.95	0.83	0.96	0.00208468	0.83
VPS13D	VPS13D_S1042	S3	S1042	LRDSRAQSPVSGPNV		1.14	1.37	1.37	0.00349551	1.26	RxxSP
VPS26B	VPS26B_S304	S3	S304	DIVRKSMSHQAAIAS		1.49	1.01	1	0.0186719	1.49
VPS4B	VPS4B_S108	S20	S108	DSDGEGESDDPEKKK		1.07	1.22	1.07	0.00198705	1.22
VPS50	VPS50_S15	S5	S15	MTRQGLKSPQESLSD		1.01	0.9	0.8	0.00447678	0.8
VPS52	VPS52_S355	S5	S355	GTRGSVISPTELEAP		0.78	0.87	0.76	0.00176868	0.77
VPS54	VPS54_S7	S6	S7	-MASSHSSSPVPQGS		0.96	1.03	0.72	0.010626	0.72
VPS72	VPS72_S127	S12	S127	LELQDDGSDSRKSMR		1.1	1.12	1.42	0.00719724	1.42
VRK3	VRK3_S59	S10	S59	LNSSFETSPKKVKWS	VRK3	0.9	1.11	1.27	0.00946568	1.27
WAC	WAC_S64	S4	S64	KMLRRSDSPENKYSD		1.02	0.92	0.68	0.0130829	0.68	RxxSP
WAPL	WAPL_S221	S4	S221	QFGKRPESPSEISPI		0.78	0.85	0.83	0.000643835	0.82	RxxSP
WASHC2C	WASHC2C_S539	S4	S539	KTQKGLFSDEEDSED		1.04	1.01	0.83	0.0046334	0.83
WBP11	WBP11_S237	S8	S237	RDEDMLYSPELAQRG		1.17	1.41	1.17	0.004071	1.29
WDCP	WDCP_S690	S6	S690	FRDSFSHSPGAVSSL		0.94	0.78	0.89	0.00293764	0.78
WDFY3	WDFY3_S2278	S3	S2278	SKLSRVSSGFGLSKL		0.79	0.57	0.69	0.00855058	0.68
WDR24	WDR24_T464	T11	T464	CSPGLVPTANLNHSV		0.96	0.99	0.73	0.00834557	0.73
WDR44	WDR44_S403	S10	S403	VSNDAAQSDDEEKLQ		0.68	1	0.98	0.013352	0.68
WDR62	WDR62_S1348	S8	S1348	PSLPAPESPGLPAHP		1.35	1.14	1.25	0.00235802	1.35
WDR70	WDR70_S638	S8	S638	TMFAQVESDDEEAKN		1.43	1.28	1.08	0.00637812	1.28
WDR90	WDR90_S1046	S10	S1046	VPKPCQASPPRLGVC		1.31	1.27	1.32	0.000138038	1.27
WEE1	WEE1_S139	S13	S139	YFLGSSFSPVRCGGP	WEE1	1.74	1.12	0.98	0.0317098	1.74
WEE2	WEE2_T139	T2	T139	GPKHLKLTPAPLKDE	WEE2	0.68	0.6	0.51	0.00670454	0.6
WFS1	WFS1_S235	S3	S235	RMLERLVSSESKNYI		0.55	0.48	0.4	0.0081634	0.4
WIPF2	WIPF2_S267	S11	S267	GVPNGPSSPTNESAP		0.88	0.78	0.69	0.00487137	0.79
WIPI2	WIPI2_S412	S6	S412	GKGTYVPSSPTRLAY		0.77	0.89	0.94	0.00337046	0.83
WIZ	WIZ_S983	S8	S983	GLGHPPSSPLLKKTP		0.77	0.56	0.51	0.0164505	0.56
WWC1	WWC1_T929	T3	T929	STIIRSKTFSPGPQS		0.78	0.81	0.67	0.00317613	0.67
XBP1	XBP1_S47	S3	S47	VPAQRGASPEAASGG		1.26	1.29	1.26	6.19944e-05	1.28	RxxSP
XKRY	XKRY_S138	S4	S138	SAVKLQLSNEELIRD		0.99	1.23	1.13	0.00386256	1.23
XPC	XPC_S883	S15	S883	TDAGGGLSSDEEEGT		1.13	1.45	1.27	0.00516796	1.45
XRCC1	XRCC1_S226	S29	S226	SSAASSASPVSRAIG		1.04	1.15	1.32	0.0048108	1.24
XRCC6	XRCC6_S2	S1	S2	------MSGWESYYK		1.19	1.24	1.25	0.000228832	1.23
YEATS2	YEATS2_S536	S13	S536	QVSQGTGSPVPKIHG		1.64	1.4	1.11	0.0120476	1.64
YTHDC1	YTHDC1_S320	S6	S320	DRSGSSASESYAGSE		1.02	1.55	0.83	0.0342857	1.55
YTHDF2	YTHDF2_S39	S13	S39	DDFEPYLSPQARPNN		0.92	1.03	0.82	0.00428617	0.82	LSP
YWHAE	YWHAE_S46	S4	S46	VEERNLLSVAYKNVI		0.96	0.68	0.5	0.0334438	0.5
ZBED6	ZBED6_S381	S3	S381	EVENRSESPIPVAEQ		1.07	1.17	1.27	0.00242619	1.22	RxxSP
ZBTB20	ZBTB20_T305	T5	T305	MERYLSTTPETTHCR		0.85	0.82	0.6	0.0106749	0.6
ZBTB21	ZBTB21_S343	S1	S343	VKSLLRRSLSMDSQV		0.99	0.96	0.79	0.00461646	0.79
ZBTB34	ZBTB34_S164	S12	S164	FANPVEISPPYCSQG		0.7	0.81	0.69	0.00273666	0.69
ZBTB38	ZBTB38_S130	S5	S130	TDRNFSNSPGPYVFC		1.37	1.26	1.16	0.00229642	1.37
ZBTB40	ZBTB40_S190	S18	S190	SQEMSVNSPTAQESQ		1.39	1.37	1.25	0.00106793	1.32
ZBTB44	ZBTB44_S161	S5	S161	TSRDGSISPVSSECS		1.35	1.14	1.25	0.00235802	1.35
ZBTB46	ZBTB46_S234	S7	S234	RIKEEQVSPSQYGGS		0.79	0.94	0.96	0.00356017	0.79
ZBTB8A	ZBTB8A_S167	S4	S167	SSPRSHLSPEQGTGI		1.39	1.42	1.34	0.00028439	1.39	LSP
ZC3H11A	ZC3H11A_T321	T12	T321	PETNIDKTPKKAQVS		1.26	1.32	1.09	0.00315527	1.32
ZC3H13	ZC3H13_S372	S3	S372	PPLRRSASPYPSHSL		1.94	1.84	1.88	0.000237152	1.86	RxxSP
ZC3H14	ZC3H14_S343	S3	S343	AKPERRPSLPPSKQA		1.02	0.92	0.68	0.0130829	0.68
ZC3H15	ZC3H15_S351	S11	S351	ETGITVASLERFSTY		1	1.13	1.31	0.00608748	1.31
ZC3H4	ZC3H4_S1275	S11	S1275	GSPFAGNSPAREGEQ		1.53	1.35	1.13	0.00740446	1.53
ZC3H8	ZC3H8_S77	S8	S77	SKDYDVYSDNDICSQ		0.92	1.25	1.54	0.0203372	1.54
ZC3HC1	ZC3HC1_S344	S16	S344	GSEQAEKSPGPIVSR		0.67	1.05	0.96	0.0160747	0.67
ZCCHC17	ZCCHC17_S114	S1	S114	QEERRRRSFQDYTGQ		0.95	1.26	1	0.00796848	1.26
ZCCHC24	ZCCHC24_S65	S8	S65	GRPEQLGSPLHSSYL		0.41	0.84	0.94	0.0461929	0.63
ZDHHC18	ZDHHC18_S19	S18	S19	GAAPLPASPGARRPG		1.33	2.2	1.56	0.0227338	1.77
ZDHHC20	ZDHHC20_T307	T12	T307	DPEQASVTNQNEYAR		1.42	1.26	1.23	0.00204108	1.23
ZDHHC23	ZDHHC23_S252	S5	S252	SSKMPAGSPTKAKED		1.01	0.85	0.8	0.00506332	0.83
ZDHHC5	ZDHHC5_S425	S11	S425	FDPLSSGSRSSSLKS		0.99	0.81	0.52	0.0299423	0.67
ZFC3H1	ZFC3H1_S655	S15	S655	SSNSDPPSPPVLNNS		1.9	1.41	1.37	0.0117209	1.37
ZFHX3	ZFHX3_S2801	S4	S2801	LSPRTLLSPSSIKVE		0.97	0.86	0.59	0.0190282	0.78	LSP
ZFP36L1	ZFP36L1_S334	S2	S334	LPIFSRLSISDD---		0.77	1.21	1.1	0.0161803	0.77
ZFP64	ZFP64_T136	T3	T136	KSRTKKPTTPPAQKR		0.8	0.71	0.57	0.00918674	0.69
ZFP90	ZFP90_S406	S5	S406	CGRAFGQSPSLYKHM		1.01	1.24	1.14	0.00345397	1.24
ZFPM1	ZFPM1_S935	S17	S935	PPPGPPPSPAAAPEA		2.09	2.43	2.76	0.00629311	2.6
ZFR	ZFR_S1054	S3	S1054	NRKRRRDSDGVDGFE		1.28	1.13	1.28	0.00164837	1.28
ZFYVE19	ZFYVE19_S354	S4	S354	QDYRLPDSDDDEDEE		1.04	0.58	0.97	0.0263915	0.78
ZGPAT	ZGPAT_S278	S8	S278	TEATESDSDSDGTGD		1.14	1.48	1.67	0.0115496	1.48
ZKSCAN1	ZKSCAN1_S13	S6	S13	SREATGLSPQAAQEK		1.08	1.15	1.26	0.00202175	1.26	LSP
ZKSCAN8	ZKSCAN8_S12	S6	S12	SRKPSAPSPPDQTPE		1.62	1.02	1	0.0269745	1.32
ZMYM2	ZMYM2_S838	S9	S838	TGSAPPPSPTPNKEM		1.42	1.26	1.23	0.00204108	1.23
ZMYM3	ZMYM3_T814	T4	T814	VKTRSAPTAPTPPPP		1.35	1.14	1.25	0.00235802	1.35
ZMYND8	ZMYND8_S486	S6	S486	TKTGQAGSLSGSPKP		0.73	0.57	0.78	0.00824111	0.57
ZNF106	ZNF106_S1370	S8	S1370	AAHVPENSDTEQDVL		1.43	1.29	1.25	0.00169609	1.36
ZNF165	ZNF165_S153	S3	S153	EIFQKKVSPPGPALN		1.76	1.3	1.11	0.0187312	1.3
ZNF217	ZNF217_S795	S4	S795	PSAKGKQSPPGPGKA		1.3	1.38	1.21	0.00143096	1.3
ZNF219	ZNF219_T257	T16	T257	PEPEREATPTPAPAA		1.13	1.45	1.27	0.00516796	1.45
ZNF264	ZNF264_T534	T6	T534	IRHAIIHTGEKPYKC		0.81	0.9	0.9	0.00118694	0.81
ZNF280D	ZNF280D_S545	S26	S545	SASTLQLSPPRTKNI		1.91	2.49	2.97	0.0152065	2.73	LSP
ZNF281	ZNF281_S618	S1	S618	LDQYSNKSESQKEDP		1.18	1.25	1.35	0.0015292	1.35
ZNF282	ZNF282_S319	S10	S319	PTESITDSPISAQDL		1.41	1.34	1.47	0.000712385	1.47
ZNF296	ZNF296_S69	S8	S69	FGGEPHHSPGPMPAG		0.84	0.82	0.9	0.000792514	0.82
ZNF318	ZNF318_S1037	S3	S1037	NEKFRTKSPKPAESP		1.09	1.49	1.21	0.00868524	1.49	RxxSP
ZNF326	ZNF326_S63	S16	S63	SYGMDNHSGGGGGSR		1.42	1.3	1.32	0.000758865	1.42
ZNF385A	ZNF385A_S160	S4	S160	SPEKQPGSPSPPSIP		0.95	0.83	0.96	0.00208468	0.83
ZNF397	ZNF397_S142	S12	S142	PGQQVPASPQGPAVP		0.58	0.8	0.63	0.00973206	0.61
ZNF445	ZNF445_S171	S9	S171	AQIWSLASPLRSSSA		1.14	1.31	1.91	0.0248647	1.91
ZNF48	ZNF48_S416	S1	S416	SPPLTPRSPSHSGEP		1.41	1.34	1.47	0.000712385	1.47
ZNF516	ZNF516_S852	S4	S852	PGSKSGSSPLGVVTK		0.94	0.78	0.89	0.00293764	0.78	SPxxxxxK
ZNF551	ZNF551_T124	T10	T124	LPAAEHQTTSPVQKS		0.96	0.94	0.64	0.0146153	0.64
ZNF574	ZNF574_T152	T2	T152	RQTHLRATPTKAPAP		0.82	1.63	1.23	0.0344699	1.23
ZNF576	ZNF576_S23	S4	S23	PKERSPQSPGGNICH		0.95	0.8	1.04	0.0056177	0.8
ZNF581	ZNF581_S30	S4	S30	PPRRTCRSPEPGPSS		1.14	1.38	1.25	0.00303268	1.38
ZNF592	ZNF592_S1264	S31	S1264	DQDSHTLSPQV----		1.19	1.47	1.79	0.0133814	1.79	LSP
ZNF609	ZNF609_S1055	S3	S1055	PTLTKAPSLTDLVKS		0.82	1.02	0.92	0.00391514	0.82
ZNF629	ZNF629_S52	S16	S52	IMGDPAQSPESKDST		0.65	0.61	0.72	0.0023638	0.61
ZNF639	ZNF639_S88	S8	S88	NQNYLVPSPVLRILD		0.96	0.58	0.92	0.0209377	0.58
ZNF652	ZNF652_S204	S10	S204	SVAAATTSPTPRTTR		1.21	1	1.35	0.00726601	1.28
ZNF768	ZNF768_S118	S15	S118	SPEFESQSPRYEPQS		1.22	1.16	1.29	0.000941581	1.26
ZNF792	ZNF792_S196	S7	S196	RTEEGQASPVKTCRD		1.15	1.24	1.35	0.00214498	1.3
ZNRF2	ZNRF2_S151	S11	S151	GSLPAHLSPHMFGGF		0.53	0.68	0.6	0.005119	0.6	LSP
ZRANB2	ZRANB2_S120	S11	S120	EYIEREESDGEYDEF		1.03	1.08	1.52	0.0161518	1.52
ZSCAN2	ZSCAN2_S172	S15	S172	EGESAQHSDGESDFE		0.95	0.8	1.04	0.0056177	0.8
ZSCAN21	ZSCAN21_S157	S10	S157	SSGTAKESPSSMQPQ		1.11	1.29	1.18	0.00192166	1.29
ZSCAN29	ZSCAN29_S153	S3	S153	PKKERARSPDLGPQE		1.19	1.16	1.28	0.000886737	1.21	RxxSP
ZSWIM8	ZSWIM8_S567	S3	S567	QRGPRRLSAEGGDKA		0.82	0.68	0.71	0.00332075	0.7
ZXDC	ZXDC_S34	S9	S34	APAPLGASPARRRLL		1	1.02	0.75	0.00873357	0.75
ZYX	ZYX_S344	S1	S344	QNQNQVRSPGAPGPL		0.69	0.68	0.61	0.00145077	0.66
ZZZ3	ZZZ3_S113	S7	S113	RRQTEPVSPVLKRIK		1.04	1.01	0.83	0.0046334	0.83	SPxxxxxK
