# Supplementary material for: Integrative Multi‐Omics Approaches Reveal Selectivity Profiles and Molecular Mechanisms of FIIN‐2, a Covalent FGFR Inhibitor
Source: Adv Sci (Weinh). 2025 Feb 20;12(14):2412578. doi: 10.1002/advs.202412578 (PMC11984845; doi:10.1002/advs.202412578)
Supplement: Supplementary file 5 — Supplemental Table S4 [file ADVS-12-2412578-s003.xlsx]

## Sheet: transcriptome
Gene ID	Gene Symbol	Type	log2(FIIN2 vs DMSO)	pval(FIIN2 vs DMSO)	qval(FIIN2 vs DMSO)	expr_DMSO_1	expr_DMSO_2	expr_DMSO_3	expr_FIIN2_1	expr_FIIN2_2	expr_FIIN2_3
150159	SLC9B1	mRNA	-0.265695	0.844449	0.905317	0	0.16	0.12	0.2	0.04	0
26038	CHD5	mRNA	0.367568	0.00841709	0.0224713	0.89	1.05	1.09	1.4	1.34	1.37
643866	CBLN3	mRNA	0.734261	0.0138823	0.0350174	0.93	0.85	0.76	1.19	1.47	1.77
59344	ALOXE3	mRNA	-1.8573	0.041845	0.0922216	0.12	0.18	0.17	0.07	0.05	0.05
374569	ASPG	mRNA	0.906042	0.82428	0.890998	0	0	0	0.03	0	0
8539	API5	mRNA	-0.012642	0.717692	0.849943	52.94	53.16	54.49	54.87	57.7	53.86
56938	ARNTL2	mRNA	-0.155511	0.0153177	0.0381806	7.96	7.69	8.4	7.61	7.48	7.45
51754	TMEM8B	mRNA	0.69681	0.000178307	0.000663403	1.7	1.29	1.34	2.76	2.21	2.56
948	CD36	mRNA	2.06744	9.22678e-15	9.40335e-14	0.34	0.36	0.43	1.96	1.89	1.98
23418	CRB1	mRNA	-1.01751	0.803081	0.890998	0	0.02	0	0	0	0
124790	HEXIM2	mRNA	0.280226	0.0670444	0.137732	6.28	5.54	6.39	7.81	7.92	7.98
57148	RALGAPB	mRNA	-0.136328	0.00138114	0.00438334	15.97	16.08	16.77	17.07	16.24	15.71
5980	REV3L	mRNA	0.296719	1.40619e-06	7.02011e-06	5.4	4.84	5.07	6.75	6.55	6.53
10533	ATG7	mRNA	0.0766271	0.439934	0.616077	7.3	7.29	7.98	7.35	8.57	7.72
132430	PABPC4L	mRNA	-0.00145001	0.993544	0.99571	1.28	1.64	1.57	1.57	1.71	1.41
6453	ITSN1	mRNA	0.158425	0.0118108	0.0304248	11.54	10.55	10.59	12.72	12.35	12.96
134147	CMBL	mRNA	1.28578	4.61159e-13	4.15877e-12	1.04	1.07	1.18	2.53	2.9	3.02
90594	ZNF439	mRNA	0.258393	0.0878668	0.173156	3.39	3.21	4.05	4.32	4.58	4.55
9120	SLC16A6	mRNA	-0.465456	0.336115	0.507061	0.4	0.35	0.19	0.21	0.25	0.25
259173	ALS2CL	mRNA	-0.471503	1.55374e-09	1.05688e-08	9.14	9.13	9.07	6.76	6.83	7.08
23731	TMEM245	mRNA	0.346181	1.53246e-14	1.53933e-13	12.65	12.27	12.57	16.39	16.55	17.2
79019	CENPM	mRNA	-0.3727	7.11167e-05	0.000281374	38.73	36.9	32.31	30.04	27.85	29.98
2868	GRK4	mRNA	0.812491	0.0704413	0.143612	0.31	0.67	0.41	0.67	1.09	0.72
52	ACP1	mRNA	0.0761389	0.111609	0.211498	78.2	71.72	73.09	83.21	83.19	79
55298	RNF121	mRNA	-0.403206	9.91479e-06	4.41365e-05	11.86	12.81	12.42	10	9.13	10.46
642	BLMH	mRNA	0.109324	0.101114	0.194629	19.58	19.18	18.97	21.27	22.74	21.44
9429	ABCG2	mRNA	-0.118152	0.682825	0.824127	0.59	0.77	0.73	0.7	0.63	0.71
79885	HDAC11	mRNA	0.0891356	0.301408	0.468542	9.9	9.7	10	11.1	10.64	11.52
80267	EDEM3	mRNA	-0.0490608	0.299091	0.465685	14.79	15.16	14.9	15.04	15.39	15.17
1890	TYMP	mRNA	-0.33188	0.156722	0.279174	2.74	2.38	2.81	2.18	2.28	2.16
3557	IL1RN	mRNA	2.39823	0.10205	0.196192	0.04	0.04	0	0.21	0.21	0.04
11245	GPR176	mRNA	0.138306	0.0281502	0.0652504	12.42	12.7	12.97	15.72	14.58	14.67
107984745	LOC107984745	mRNA	-0.040505	0.973239	0.991235	0.02	0.02	0.1	0.04	0.08	0.02
440695	ETV3L	mRNA				0	0	0	0	0	0
9463	PICK1	mRNA	-0.226746	0.00678205	0.0185513	16.35	15.06	16.85	14.04	14.39	14.39
144455	E2F7	mRNA	-0.441849	1.55751e-26	2.71523e-25	28.01	28.61	29.31	21.6	22.64	22.39
6445	SGCG	mRNA	0.853042	0.750279	0.871634	0	0	0.04	0	0.09	0
1733	DIO1	mRNA	1.02476	0.254234	0.410659	0.18	0.08	0.09	0.24	0.25	0.34
2592	GALT	mRNA	0.597419	1.86209e-06	9.15996e-06	7.9	9.36	8.64	13.36	14.11	13.81
55686	MREG	mRNA	-0.512637	3.41844e-05	0.000141633	6.03	5.19	5.25	4.19	4.1	4.18
57461	ISY1	mRNA	0.194703	0.027064	0.0630253	6.83	6.91	7.43	8.4	8.23	8.85
80700	UBXN6	mRNA	0.0840576	0.147492	0.266238	35.66	36.33	34.57	40.57	38.14	39.92
84836	ABHD14B	mRNA	-0.0740683	0.557006	0.71983	7.1	6.41	7.32	7.43	6.06	7.33
222171	PRR15	mRNA	1.15089	0.00206232	0.00633344	0.71	0.82	0.54	1.33	1.32	1.96
89781	HPS4	mRNA	-0.154671	0.0169576	0.0416971	14.26	13.71	13.19	12.56	12.37	13.23
51029	DESI2	mRNA	-0.371946	3.67886e-13	3.34178e-12	23.29	23.28	23.65	19.31	19.01	18.76
6557	SLC12A1	mRNA				0	0	0	0	0	0
51611	DPH5	mRNA	0.10247	0.485321	0.661329	4.88	5.57	4.76	5.69	5.7	5.99
4664	NAB1	mRNA	-0.126363	0.0233352	0.055248	17.32	17.43	18.03	17.39	16.7	16.95
121053	C12orf45	mRNA	-0.926629	1.93868e-07	1.06159e-06	23.54	17.58	19.26	10.53	11.95	10.74
5531	PPP4C	mRNA	-0.236315	3.22428e-09	2.12295e-08	127.77	130.49	125.22	118.46	111.06	112.05
27005	USP21	mRNA	0.0912401	0.27222	0.433507	13.46	14.3	13.06	15.56	15.04	15.4
6597	SMARCA4	mRNA	0.000635108	0.981423	0.991235	64.82	66.25	67	70.17	67.99	70.61
284656	EPHA10	mRNA	0.678191	0.00336087	0.0098718	0.73	0.6	0.74	1.2	1.02	1.17
5420	PODXL	mRNA	0.312943	0.00464318	0.0131731	2.81	2.66	3.25	3.75	4.03	3.61
22936	ELL2	mRNA	0.090542	0.0639243	0.132381	22.18	22.07	23.13	23.12	24.33	23.51
23224	SYNE2	mRNA	0.236528	3.17027e-10	2.28082e-09	21.9	23.51	21.57	29.48	28.91	31.42
56521	DNAJC12	mRNA	0.204207	0.297758	0.46394	5.69	5.92	4.81	6.28	6.75	5.83
56987	BBX	mRNA	0.146521	0.00653608	0.0179291	9.13	9.98	9.67	10.51	10.98	10.96
23216	TBC1D1	mRNA	-0.116689	0.00412461	0.0118677	30.26	30.27	29.72	29.5	30.29	28.2
286144	TRIQK	mRNA	0.142276	0.129166	0.238633	6.59	6.1	6.29	7.67	7.21	7.13
1300	COL10A1	mRNA	-0.153478	0.747982	0.870585	0.12	0.18	0.16	0.17	0.16	0.12
8091	HMGA2	mRNA	-0.809419	2.7355e-69	1.47027e-67	37.2	37.73	35.72	22.06	22.79	22.03
197335	WDR90	mRNA	0.158975	0.0380141	0.084936	6.52	6.96	7.18	8.78	7.62	8.8
197358	NLRC3	mRNA	0.51464	0.302799	0.470244	0.11	0.12	0.1	0.14	0.17	0.19
3660	IRF2	mRNA	0.761506	3.24913e-11	2.55311e-10	5.74	5.71	5.31	10.43	9.48	10.17
6665	SOX15	mRNA	0.750818	0.0397779	0.0883346	0.82	1.24	0.82	1.58	1.78	1.74
23167	EFR3A	mRNA	-0.397561	2.92265e-13	2.68416e-12	14.88	15.19	15.12	12.07	12.13	11.96
27	ABL2	mRNA	-0.282401	1.40294e-05	6.14046e-05	4.73	4.92	5.04	4.02	4.35	4.33
79142	PHF23	mRNA	-0.040895	0.433381	0.609181	42.37	43.73	42.64	43.84	43.48	42.69
92086	GGTLC1	mRNA	0.426147	0.732432	0.861341	0.17	0.16	0.07	0.16	0.24	0.29
7936	NELFE	mRNA	-0.0463412	0.332312	0.503105	75.83	74.25	70.07	74.3	75.83	74.55
57159	TRIM54	mRNA	0.53127	0.29626	0.462224	0.31	0.43	0.36	0.63	0.52	0.48
161253	REM2	mRNA	1.38576	0.0188255	0.0457235	0.36	0.19	0.19	1.1	0.41	0.44
334	APLP2	mRNA	0.0555427	0.013649	0.0344987	173.12	170.37	172.81	183.85	189.46	190.96
10308	ZNF267	mRNA	-0.273495	0.00782757	0.0210626	6.63	6.75	6.9	5.85	6.11	5.69
9762	LZTS3	mRNA	0.906747	1.19147e-36	3.03391e-35	6.85	7.74	6.94	14.11	14.1	14.5
171019	ADAMTS19	mRNA	-0.199478	0.386151	0.560175	0.74	0.89	0.97	0.76	0.75	0.9
110354863	ZNF660-ZNF197	mRNA	0.0922058	0.969748	0.991235	0	0.25	0.23	0	0.45	0.19
9328	GTF3C5	mRNA	0.0965079	0.0338095	0.076779	46.59	45.86	44.97	50.72	53.21	48.29
7432	VIP	mRNA	-1.06172	0.426782	0.60267	0.14	0.18	0.05	0.05	0	0.14
5293	PIK3CD	mRNA	-1.07295	5.94317e-29	1.16255e-27	6.15	6.6	6.88	3.17	3.29	3.28
64324	NSD1	mRNA	0.204333	0.00183437	0.00569143	4.18	3.84	4.08	4.71	4.94	5.09
4286	MITF	mRNA	-0.0842356	0.84865	0.908165	0.26	0.22	0.26	0.24	0.29	0.18
55508	SLC35E3	mRNA	0.0113648	0.906942	0.951156	7.47	6.14	6.14	6.45	5.72	6.25
10922	FASTK	mRNA	0.233577	0.00588521	0.0163179	19.37	19.47	17.02	20.98	25.39	22.82
154664	ABCA13	mRNA	-1.39448	0.418794	0.594417	0.01	0	0.01	0	0	0
8293	SERF1A	mRNA	-21.5314	3.64668e-08	2.18601e-07	0	0	10.58	0	0	0
387707	CC2D2B	mRNA	0.59013	0.240943	0.393787	0.49	0.29	0.58	0.56	0.37	1.15
80013	MINDY3	mRNA	-0.183848	0.0492535	0.106081	10.76	10.72	9.68	9.38	9.12	9.86
815	CAMK2A	mRNA				0	0	0	0	0	0
57337	SENP7	mRNA	-0.252656	0.00225231	0.00686742	6.96	6.85	7.38	6.11	6.09	6.35
4485	MST1	mRNA	1.22205	2.58421e-11	2.0435e-10	2.44	1.81	1.89	4.67	4.9	5.41
3009	HIST1H1B	mRNA	0.839957	0.739129	0.865175	0.11	0	0	0.1	0.1	0
79665	DHX40	mRNA	0.222665	6.0538e-05	0.000241323	18.45	19	18.99	22.51	23.37	23.35
51700	CYB5R2	mRNA	0.0767789	0.647149	0.79371	5.01	6.07	6.12	6.23	6.94	6.21
728492	SERF1B	mRNA	0.223847	0.60808	0.761088	14.36	12.13	2.26	13.9	8.9	13.44
5159	PDGFRB	mRNA	-0.940943	0.000152576	0.000572914	0.92	1.03	0.79	0.36	0.58	0.57
84269	CHCHD5	mRNA	-0.18296	0.182616	0.316367	22.04	25.01	19.77	21.23	20.94	19.44
64240	ABCG5	mRNA	-0.930878	0.713836	0.846926	0	0.03	0.03	0.03	0	0
85019	TMEM241	mRNA	-0.555703	0.00028299	0.00101881	3.26	3.3	3.49	2.51	2.43	2.42
728656	DMRTC1B	mRNA				0	0	0	0	0	0
374659	HDDC3	mRNA	0.201132	0.163919	0.28959	11.2	11.71	10.89	13.76	13.49	13.6
9444	QKI	mRNA	-0.227545	6.02976e-14	5.79043e-13	45.44	45.09	47.26	39.83	39.38	40.72
1102	RCBTB2	mRNA	0.0833982	0.746387	0.869482	1.02	0.96	1.08	1.42	1.14	0.98
8440	NCK2	mRNA	-0.230111	1.90271e-07	1.04321e-06	52.8	54.71	54.38	47.48	48.52	46.85
26515	TIMM10B	mRNA	-0.154428	0.047326	0.102554	13.94	14.53	15.55	13.02	14.21	14.36
155465	AGR3	mRNA	-2.53793	0.164445	0.29033	0.24	0.33	0.11	0	0	0.11
57504	MTA3	mRNA	0.57823	6.47157e-20	8.51245e-19	16.78	17.62	16.1	24.62	23.19	23.06
1143	CHRNB4	mRNA	-1.01751	0.803081	0.890998	0	0.02	0	0	0	0
146225	CMTM2	mRNA	-0.0557258	0.985613	0.991235	0	0	0.08	0	0	0.07
57167	SALL4	mRNA	0.0737744	0.4329	0.608799	5.32	5.58	5.88	6.1	5.84	6.22
153657	TTC23L	mRNA	0.679012	0.297473	0.463579	0.17	0.11	0.25	0.44	0.17	0.34
23114	NFASC	mRNA	0.906042	0.82428	0.890998	0	0	0	0	0	0.03
50509	COL5A3	mRNA	-0.0557256	0.985414	0.991235	0.02	0	0	0	0.01	0
7031	TFF1	mRNA	-1.88933	0.532564	0.702153	0	0.18	0.18	0	0	0
129684	CNTNAP5	mRNA	-0.309136	0.569031	0.728887	0.14	0.07	0.07	0.11	0.05	0.11
55329	MNS1	mRNA	-0.0891021	0.513614	0.68799	6.11	5.75	6.23	5.81	6.01	6.07
84947	SERAC1	mRNA	0.181236	0.0835989	0.165981	4.55	4.86	4.77	5.55	5.56	5.76
51277	DNAJC27	mRNA	0.247325	0.30501	0.472711	0.89	0.6	0.8	1.03	0.79	0.89
9437	NCR1	mRNA				0	0	0	0	0	0
112937	GLB1L3	mRNA				0	0	0	0	0	0
152330	CNTN4	mRNA	-0.0557258	0.985613	0.991235	0	0	0.01	0	0	0.01
85376	RIMBP3	mRNA	0.950034	0.00485972	0.0137317	0.39	0.19	0.25	0.4	0.61	0.66
7695	ZNF136	mRNA	-0.335104	0.00952297	0.0251014	3.77	4.13	3.91	3.16	3.32	3.4
2898	GRIK2	mRNA	0.778857	0.274178	0.435871	0.16	0.15	0.06	0.11	0.22	0.16
2246	FGF1	mRNA	2.2746	0.0373214	0.0835808	0	0.04	0.04	0.19	0.13	0.04
9185	REPS2	mRNA	-0.313905	0.201345	0.342562	0.56	0.43	0.71	0.63	0.48	0.43
729020	RPEL1	mRNA	-0.963714	0.701823	0.839696	0.03	0.03	0	0	0	0.03
441381	LRRC24	mRNA	0.126169	0.561201	0.723048	3.38	2.47	2.72	3.93	2.97	2.94
65980	BRD9	mRNA	-0.506339	8.47274e-12	6.95497e-11	18.22	18.11	17.63	13.14	13.05	13.29
7170	TPM3	mRNA	-0.187833	4.15361e-23	6.22792e-22	301.61	299.85	300.63	273.21	280.46	278.74
101928095	LOC101928095	mRNA	0.784146	0.0442266	0.0967745	0.36	0.48	0.3	0.58	0.63	0.73
9745	ZNF536	mRNA				0	0	0	0	0	0
51523	CXXC5	mRNA	0.0797336	0.0761018	0.153327	48.32	47.68	48.51	55.43	56.24	51.8
51593	SRRT	mRNA	0.0968137	0.0165198	0.0407581	46.42	47.89	46.82	52.76	51.64	54.34
10391	CORO2B	mRNA	-1.20839	0.173006	0.302721	0.11	0.2	0.1	0.1	0	0.08
84448	ABLIM2	mRNA	-0.178259	0.0195831	0.0473135	14.92	14.29	15.39	12.53	13.45	13.76
9840	TESPA1	mRNA	0.839955	0.740665	0.865175	0	0.02	0	0.02	0.02	0
6092	ROBO2	mRNA	0.815329	0.010157	0.0266001	0.14	0.22	0.21	0.34	0.4	0.33
100529251	CKLF-CMTM1	mRNA	2.83705	0.118426	0.221794	0	0.15	0	0.32	0	0.69
9229	DLGAP1	mRNA	1.67642	0.216077	0.361328	0.01	0.03	0	0.06	0.03	0.09
23193	GANAB	mRNA	0.0664534	0.00192179	0.00594366	161.87	158.16	163.62	178.2	177.96	179.73
136259	KLF14	mRNA	-1.89185	0.561906	0.723048	0	0.1	0	0	0	0
5867	RAB4A	mRNA	0.147423	0.0303292	0.0696909	14.71	14.7	14.7	16.77	17.53	17.1
101929738	LOC101929738	mRNA	-0.995529	0.706532	0.842091	0.07	0	0	0	0	0.04
7474	WNT5A	mRNA				0	0	0	0	0	0
7770	ZNF227	mRNA	-0.0939192	0.262456	0.421214	11.18	10.86	11.01	10.23	10.69	10.94
7153	TOP2A	mRNA	-0.0078611	0.772421	0.886262	65.19	64.24	66.88	66.97	69.31	68.94
55008	HERC6	mRNA	0.805906	0.00397585	0.0114826	0.66	0.61	1.11	2	1.26	1.1
2864	FFAR1	mRNA	-1.01751	0.803081	0.890998	0	0	0.08	0	0	0
6646	SOAT1	mRNA	0.0972258	0.015572	0.0387481	44.86	41.06	40.42	43.51	42.84	43.99
9439	MED23	mRNA	0.440557	5.53557e-17	6.41216e-16	13.97	14.51	15.25	20.88	20.63	20.88
55245	UQCC1	mRNA	-0.213261	0.20267	0.344348	3.7	3.75	3.54	3.45	3.39	3.03
65117	RSRC2	mRNA	0.0181022	0.713837	0.846926	42.07	43.71	45.28	46.04	45.53	47.74
7752	ZNF200	mRNA	-0.350943	0.000445136	0.00154647	8.75	9.35	8.77	6.33	7.69	6.53
57604	TRMT9B	mRNA	0.514543	0.330904	0.502148	0.06	0.08	0.06	0.12	0.11	0.07
145567	TTC7B	mRNA	-0.202116	0.0820804	0.163487	5.88	5.44	4.99	4.62	4.95	5.38
5648	MASP1	mRNA	0.931415	1.00307e-34	2.39695e-33	7.03	7.61	7.05	14.68	13.6	13.35
2332	FMR1	mRNA	0.0757942	0.188176	0.323909	15.33	15.96	16.21	18.37	17.69	16.69
8895	CPNE3	mRNA	0.30078	1.00037e-07	5.70689e-07	13.78	14.16	14.88	18.79	19.29	17.47
105375683	LOC105375683	mRNA	-1.52497	0.177922	0.309772	0.07	0.34	0.54	0.2	0.14	0
80196	RNF34	mRNA	0.219843	0.000193362	0.000714544	32.88	33.77	31.44	38.75	42.23	38.96
63875	MRPL17	mRNA	-0.173332	0.0254351	0.0596376	15.99	16.56	16.77	15.03	15.31	15.63
9875	URB1	mRNA	-0.700065	4.14573e-38	1.10561e-36	8.48	8.75	8.95	5.78	5.64	5.53
10307	APBB3	mRNA	0.368537	0.0501929	0.107884	2.82	2.56	2.41	3.85	3.36	3.35
3298	HSF2	mRNA	0.155705	0.0522215	0.111598	12.3	13.93	12.96	15.74	15.86	14.42
3126	HLA-DRB4	mRNA	-0.363707	0.806585	0.890998	0.05	0.06	0.24	0	0.13	0.13
337876	CHSY3	mRNA	-0.472294	0.277602	0.440112	0.25	0.72	0.38	0.27	0.35	0.39
8348	HIST1H2BO	mRNA	-0.0448386	0.985276	0.991235	0	0	0.39	0.4	0	0
2175	FANCA	mRNA	0.16296	0.0124073	0.0317694	11.72	12.45	13.54	14.02	14.35	14.86
642658	SCX	mRNA	0.648692	2.13803e-05	9.13579e-05	3.52	4.73	3.88	6.61	7.33	6.15
6776	STAT5A	mRNA	-0.243668	0.00685968	0.0187285	6.92	6.88	7.09	5.96	6.33	6.21
4544	MTNR1B	mRNA	1.95727	0.124272	0.231086	0	0.02	0.05	0.07	0.1	0.12
5720	PSME1	mRNA	0.285381	6.27413e-05	0.000249537	54.95	50.4	50.37	66.48	71.4	60.58
84154	RPF2	mRNA	-0.675137	1.21482e-19	1.58243e-18	13.99	13.62	14.29	8.8	9.82	8.94
5998	RGS3	mRNA	-0.471092	1.03614e-13	9.77285e-13	17.39	18	19.54	9.26	8.99	10.2
25855	BRMS1	mRNA	0.0954784	0.0361491	0.0812576	82.16	76.94	81.23	89.96	90.15	89.64
653489	RGPD3	mRNA	0.168425	0.706982	0.842226	0.18	0.12	0.27	0.25	0.18	0.25
10208	USPL1	mRNA	-0.28674	0.000946909	0.00309691	7.69	7.38	8.23	7	6.74	6.68
84900	RNFT2	mRNA	0.792528	0.0106449	0.027753	0.77	0.56	0.51	1.48	1.2	0.94
2637	GBX2	mRNA	-1.29125	0.0187469	0.0455771	0.64	0.88	0.59	0.12	0.46	0.33
51305	KCNK9	mRNA	-0.535354	0.175845	0.306768	0.7	0.4	0.44	0.32	0.33	0.3
80008	TMEM156	mRNA	-0.910596	8.24467e-18	9.88455e-17	13.29	11.03	11.89	7.08	6.91	6.07
169200	TMEM64	mRNA	-0.299117	0.0124208	0.03179	3.32	3.81	3.41	3.01	3.09	2.91
8363	HIST1H4J	mRNA				0	0	0	0	0	0
83732	RIOK1	mRNA	-0.596056	2.74114e-20	3.67196e-19	26.01	25.58	26.27	18.32	17.92	17.88
9325	TRIP4	mRNA	-0.149595	0.0121717	0.0312807	33.25	32.11	32.15	30.39	31.45	30.56
5709	PSMD3	mRNA	0.0233977	0.581376	0.738726	64.7	68.2	69.61	74.11	69.56	72.65
107985946	LOC107985946	lncRNA	-0.526704	0.256637	0.413746	0.49	0.59	0.33	0.42	0.35	0.26
7439	BEST1	mRNA	-0.349386	0.401559	0.575897	0.38	0.31	0.64	0.43	0.36	0.36
84125	LRRIQ1	mRNA	0.0344091	0.796163	0.890998	2.71	2.76	2.96	3.03	3.12	2.88
84839	RAX2	mRNA	0.906042	0.82428	0.890998	0	0	0	0	0.03	0
1767	DNAH5	mRNA	-1.12507	7.98849e-07	4.09697e-06	0.62	0.73	0.79	0.31	0.33	0.39
57700	FAM160B1	mRNA	0.116949	0.202026	0.343521	4.62	5.21	5.29	5.15	6.14	5.97
8417	STX7	mRNA	-0.149476	0.00246058	0.00744395	26.28	25.94	24.56	23.9	24.92	24.28
29916	SNX11	mRNA	-0.174074	0.0655957	0.135328	11.86	10.73	10.82	10.2	10.69	10.13
54707	GPN2	mRNA	-0.422481	0.00143509	0.00453969	9.98	9.48	9.85	7.84	7.79	7.34
55743	CHFR	mRNA	-0.450522	2.39456e-15	2.53351e-14	27.77	27.47	30.28	22.63	22.27	20.98
4297	KMT2A	mRNA	-0.227567	1.65662e-06	8.20699e-06	6.78	6.98	7.17	6.05	6.16	6.47
10538	BATF	mRNA	-0.0557256	0.985414	0.991235	0.09	0	0	0	0.08	0
56124	PCDHB12	mRNA	0.854814	0.000979713	0.00319344	0.66	0.61	0.88	1.44	1.34	1.29
57475	PLEKHH1	mRNA	-0.812527	7.03753e-27	1.23798e-25	7.53	8.25	7.6	4.83	4.56	4.75
6651	SON	mRNA	-0.164217	1.66587e-13	1.55695e-12	83.01	82.03	84.89	81.52	84.49	80.87
6718	AKR1D1	mRNA	2.31728	0.0136277	0.0344498	0.05	0.05	0.03	0.28	0.11	0.29
105373750	LOC105373750	mRNA				0	0	0	0	0	0
8534	CHST1	mRNA	-0.0557258	0.985597	0.991235	0	0.03	0	0	0	0.02
5877	RABIF	mRNA	-0.114882	0.0400335	0.088778	22.71	23.59	22.72	22.53	22.77	21.71
2859	GPR35	mRNA	-0.270565	0.00341245	0.0100031	14.29	14.18	12.93	12.37	11.25	12.33
144448	TSPAN19	mRNA	0.149809	0.895322	0.941628	0.1	0.22	0.22	0.03	0.1	0.28
7408	VASP	mRNA	-0.616295	1.78547e-37	4.68297e-36	59.08	62.93	61.86	40.88	41.05	44.17
144132	DNHD1	mRNA	0.85149	4.94096e-06	2.29911e-05	0.51	0.64	0.68	1.04	0.91	0.86
57178	ZMIZ1	mRNA	0.325193	1.84303e-15	1.96305e-14	16.98	17.34	17.28	22.77	22.27	23.5
55193	PBRM1	mRNA	0.0122776	0.781731	0.890998	15.99	16.31	17.48	17.51	18.3	16.94
5600	MAPK11	mRNA	0.629094	8.95453e-07	4.56561e-06	4.92	4.26	4.35	7.56	7.42	6.97
9542	NRG2	mRNA	0.906042	0.82428	0.890998	0	0	0	0	0	0.01
163223	ZNF676	mRNA	-0.00427805	0.965534	0.990774	8.02	8.06	7.24	8.37	8.16	7.88
5563	PRKAA2	mRNA	-0.43817	9.60588e-17	1.0967e-15	9.3	9.82	9.68	7.41	7.45	7.46
10516	FBLN5	mRNA	0.249744	0.0128395	0.0327369	7.68	7.64	8.19	9.1	10.04	10.24
6152	RPL24	mRNA	-0.0824424	0.0144435	0.0362602	645.31	621.41	603.39	627.98	601.3	616.81
151313	FAHD2B	mRNA	0.472401	0.00297304	0.00882464	5.01	5.25	5.49	7.01	6.43	7.14
4254	KITLG	mRNA	-0.476233	5.99572e-12	4.99205e-11	9.96	9.61	10.44	7.41	7.65	7.63
339456	TMEM52	mRNA	0.499616	0.0660615	0.136094	3.28	3.24	2.91	5.48	5.21	3.3
56920	SEMA3G	mRNA	-0.17408	0.00737371	0.0199593	11.38	11.82	11.66	11.42	10.34	10.66
908	CCT6A	mRNA	-0.132852	1.53613e-10	1.13652e-09	278.02	270.12	273.27	262.73	261.54	262.96
126382	NR2C2AP	mRNA	-0.698964	1.67986e-13	1.56835e-12	27.66	30.5	26.12	17.18	17.84	18.02
55602	CDKN2AIP	mRNA	0.135151	0.1465	0.264775	7.14	7.07	6.47	8.35	7.65	7.84
389857	CENPVL1	mRNA	-1.01751	0.803081	0.890998	0	0.04	0	0	0	0
57216	VANGL2	mRNA	0.736756	9.6551e-10	6.70065e-09	2.78	2.31	2.23	4.05	4.24	4.74
91614	DEPDC7	mRNA	0.0991788	0.420331	0.595875	7.79	8.41	8.08	8.89	9.45	9.02
91300	R3HDM4	mRNA	-0.426127	3.09607e-22	4.4696e-21	79.88	80.05	81.06	64.93	62.14	60.74
89932	PAPLN	mRNA	1.03964	1.11895e-21	1.58395e-20	2.36	2.38	2.45	5.07	4.8	5.62
824	CAPN2	mRNA	-0.0710428	0.0330745	0.0753056	67.24	68.59	66.68	68.29	68.74	63.62
9746	CLSTN3	mRNA	0.403472	1.6925e-24	2.66588e-23	30.4	31.16	30.1	42.81	43.29	42.23
343578	ARHGAP40	mRNA	-1.53495	3.45028e-13	3.14723e-12	3.21	2.9	2.74	1.12	0.93	1.16
23225	NUP210	mRNA	-0.0479452	0.0723308	0.146848	53.13	52.04	53.43	54.17	52.2	53.57
140680	C20orf96	mRNA	0.598071	6.19141e-06	2.84086e-05	6.7	6.44	7.1	10.65	11.66	9.9
9993	DGCR2	mRNA	0.0629813	0.124164	0.230954	38.34	39.17	36.52	41.37	40.16	43.67
51646	YPEL5	mRNA	0.0596779	0.430257	0.605912	17.5	16.21	16.78	18.53	18.8	17.76
728113	ANXA8L1	mRNA	-0.390816	0.427528	0.603285	0.72	0.46	0.54	0.43	0.26	0.7
88745	RRP36	mRNA	-0.252231	4.43195e-05	0.000180616	64.22	57.87	64.08	54.19	54.62	55.19
50624	CUZD1	mRNA	-0.296163	0.35163	0.524306	0.93	1.21	1.02	0.8	0.95	0.96
6729	SRP54	mRNA	-0.191024	2.63052e-05	0.00011099	51.45	52.41	51.86	48.46	48.27	46.62
25956	SEC31B	mRNA	1.02071	0.0402325	0.0891628	0.14	0.16	0.1	0.35	0.27	0.22
166336	PRICKLE2	mRNA	0.220649	0.0413355	0.0912137	2.03	2.04	2.05	2.57	2.44	2.53
10627	MYL12A	mRNA	-0.535697	3.02827e-71	1.70638e-69	355.52	347.78	343.74	251.09	262.91	245.38
390264	OR10G4	mRNA				0	0	0	0	0	0
6747	SSR3	mRNA	-0.310922	1.04191e-20	1.42411e-19	53.88	55.79	55.88	46.85	46.7	46.83
221421	RSPH9	mRNA	1.42112	0.534818	0.703546	0	0.08	0	0.08	0	0.16
653149	NBPF6	mRNA				0	0	0	0	0	0
27329	ANGPTL3	mRNA	1.37121	5.1306e-08	3.02774e-07	0.88	0.62	0.71	1.97	2.18	1.84
56342	PPAN	mRNA	-0.680126	4.76619e-11	3.69042e-10	13.93	13.01	12.7	8.59	7.47	10.03
128312	HIST3H2BB	mRNA	0.967061	0.624587	0.774659	0	0	0.41	0	0.22	0.62
92014	SLC25A51	mRNA	-0.283926	0.150349	0.270335	5	4.5	5.04	3.44	4.6	4.5
6222	RPS18	mRNA	0.0535252	0.0532455	0.113564	932.41	919.3	893.7	992.81	983.83	1000.74
6339	SCNN1D	mRNA	0.878658	5.03136e-09	3.24788e-08	2.24	2.26	2.71	4.93	4.33	4.69
402778	IFITM10	mRNA	0.712801	0.00216821	0.00663413	0.73	0.85	0.94	1.46	1.34	1.54
151195	CCNYL1	mRNA	0.0295901	0.61053	0.763184	18.02	17.13	17.92	18.43	20.18	18.88
56143	PCDHA5	mRNA	3.13566	0.154819	0.276437	0	0	0	0	0.06	0.03
3550	IK	mRNA	0.179734	0.000885824	0.00291514	45.68	45.76	44.32	55.16	56.63	49.78
7205	TRIP6	mRNA	-0.412792	4.65226e-08	2.75757e-07	32.11	28.24	28.58	22.44	24.46	23.25
83638	C11orf68	mRNA	-0.291947	0.000347406	0.00122905	23.65	25.01	24.7	21.55	21.29	20.11
63827	BCAN	mRNA	-1.45512	7.70476e-14	7.34643e-13	3.15	2.86	2.73	1.07	1.1	1.05
221833	SP8	mRNA	0.406701	0.11666	0.219166	0.8	0.79	0.79	1.07	0.9	1.34
27065	NSG1	mRNA	0.84191	0.0850113	0.168403	0.39	0.23	0.28	0.77	0.5	0.41
23239	PHLPP1	mRNA	-0.13627	0.163161	0.288453	3.92	4.29	4.62	4.17	4.35	4.08
29965	CDIP1	mRNA	0.0108959	0.893665	0.940168	13.43	12.9	12.13	13.54	14.36	12.84
9935	MAFB	mRNA	1.02988	6.58408e-17	7.58645e-16	2.98	3.12	2.84	6.76	5.99	6.43
8549	LGR5	mRNA	0.33529	5.88224e-11	4.5086e-10	18.84	17.89	17.2	24.59	23.78	23.16
58191	CXCL16	mRNA	0.307708	1.12604e-06	5.67175e-06	23.31	22.71	23.23	30.81	28.51	29.43
2288	FKBP4	mRNA	-0.0824882	0.0413125	0.091186	40.44	41.48	41.83	41.61	41.03	39.83
15	AANAT	mRNA	-1.61812	6.88362e-12	5.69872e-11	1.79	1.62	1.49	0.56	0.7	0.47
8493	PPM1D	mRNA	0.349032	1.30992e-06	6.56766e-06	7.69	7.64	7.96	10.71	10.53	9.96
93979	CPA5	mRNA	0.73997	0.361394	0.534759	0.07	0.15	0.18	0.27	0.27	0.19
7975	MAFK	mRNA	-0.506255	2.42381e-19	3.12006e-18	28.85	27.31	28.52	22.98	19.78	20.26
4671	NAIP	mRNA	0.61252	7.82857e-08	4.52963e-07	2.19	2.58	2.73	4.24	4.07	3.73
83657	DYNLRB2	mRNA	0.826844	0.757271	0.875332	0.14	0	0	0.25	0	0
105373154	LOC105373154	mRNA				0	0	0	0	0	0
91283	MSANTD3	mRNA	-0.770547	2.29318e-25	3.7542e-24	29.55	30.02	30.04	18.26	19.11	17.75
342346	C16orf96	mRNA	0.906042	0.82428	0.890998	0	0	0	0	0.02	0
79155	TNIP2	mRNA	-0.277325	7.47233e-05	0.00029451	28	27.8	26.26	23.65	23.54	23.67
105377021	LOC105377021	mRNA	0.198382	0.62695	0.776695	0.42	0.61	0.61	0.59	0.64	0.75
653499	LGALS7B	mRNA	1.09985	0.359793	0.532796	0	0.56	0.37	0.19	0.58	1.44
101929372	LOC101929372	mRNA	1.42982	0.529772	0.701012	0.04	0	0	0	0.04	0.08
50814	NSDHL	mRNA	-0.420303	1.91934e-07	1.052e-06	26.59	26.4	24.78	19.99	20.81	20.08
6161	RPL32	mRNA	-0.0365966	0.175383	0.306145	319.93	306.62	319.54	325.72	332.97	310.35
81631	MAP1LC3B	mRNA	-0.879552	1.34271e-106	1.19059e-104	95.45	94.16	93.78	54.56	56.14	51.19
100129520	TEX13C	mRNA	-1.01751	0.803081	0.890998	0.01	0	0	0	0	0
441294	CTAGE15	mRNA	-0.439877	0.0929194	0.181289	1.5	1.51	1.58	0.9	1.51	1.19
11033	ADAP1	mRNA	0.178189	0.00187805	0.00581559	29.36	30.13	30.28	35.16	35.84	36.82
83482	SCRT1	mRNA	3.01671	0.0846048	0.167731	0.02	0	0	0	0.07	0.09
10929	SRSF8	mRNA	-0.252239	0.0269194	0.0627304	4.2	3.92	4.52	3.79	3.7	3.66
6853	SYN1	mRNA	1.54262	0.36618	0.539192	0	0	0.04	0.04	0.02	0.07
5534	PPP3R1	mRNA	-0.559365	3.13019e-37	8.13419e-36	46.75	48.53	48.9	34.71	34.3	33.85
7561	ZNF14	mRNA	-0.223896	0.193592	0.331568	2.85	2.52	3.23	2.31	2.87	2.56
22841	RAB11FIP2	mRNA	-0.113285	0.264835	0.424172	3.41	3.63	3.68	3.58	3.6	3.29
2877	GPX2	mRNA	-0.328589	0.0253332	0.0594226	11.02	11.59	11.88	9.38	8.91	10.51
27295	PDLIM3	mRNA	-0.373246	0.026168	0.0612411	3.95	3.4	3.64	3.28	2.9	3.3
105378577	LOC105378577	lncRNA	0.906042	0.82428	0.890998	0	0	0	0.05	0	0
27301	APEX2	mRNA	-0.294792	7.59793e-07	3.907e-06	35.69	33.6	33.95	29.1	30.19	29.14
7718	ZNF165	mRNA	0.131965	0.286986	0.451328	8.34	8.85	9.81	9.74	10.87	10.73
10446	LRRN2	mRNA	0.504448	0.0205434	0.0493675	1.09	1.22	1.26	1.88	1.53	1.89
107985876	LOC107985876	mRNA	3.11471	0.159597	0.283386	0	0	0	0.05	0.01	0
6302	TSPAN31	mRNA	-0.0421313	0.755512	0.874335	7.25	7.75	7.36	8.48	7.7	6.97
100506248	PTMAP9	pseudo	0.0670372	0.523789	0.695678	23.52	23.73	27.39	28.42	29.42	24.27
4808	NHLH2	mRNA	-2.88905	0.215641	0.360766	0	0.06	0.05	0	0	0
122773	KLHDC1	mRNA	0.650638	0.169832	0.298034	0.15	0.25	0.29	0.52	0.39	0.35
57222	ERGIC1	mRNA	-0.106499	0.00234926	0.00713188	68.81	69.05	67.42	65.75	67.07	67.2
2271	FH	mRNA	-0.0216678	0.660715	0.805624	62.42	60.03	66.42	67.62	66.06	61.89
286343	LURAP1L	mRNA	0.642551	5.22817e-05	0.000210622	3.12	2.94	2.66	5.58	5.42	4.28
7113	TMPRSS2	mRNA	1.57804	4.25975e-51	1.53738e-49	3.49	3.88	3.85	11.57	11.07	12.62
5333	PLCD1	mRNA	0.508061	0.0192125	0.0465275	1.71	1.19	1.59	2.32	2.34	2.15
79006	METRN	mRNA	0.477008	0.00296129	0.00879424	2.24	2.75	2.22	3.94	3.08	3.52
4175	MCM6	mRNA	-0.173547	2.62669e-08	1.5915e-07	82.06	83.36	82.81	74.05	79.06	78.32
259	AMBP	mRNA	0.173144	7.34577e-12	6.06982e-11	312.97	304.3	303.7	365.63	358.16	366.31
105376526	LOC105376526	mRNA	0.217627	0.867501	0.921578	0.04	0.05	0.05	0.03	0.05	0.05
78988	MRPL57	mRNA	-0.131517	0.169146	0.297098	24.22	24.3	25.8	26.53	24.02	24.65
9804	TOMM20	mRNA	-0.315867	2.79969e-27	5.07313e-26	99.09	97.88	97.29	81.49	84.67	82.36
5074	PAWR	mRNA	-0.113991	0.000509355	0.00175146	38.29	40.55	40.77	38.99	36.14	36.08
222484	LNX2	mRNA	0.151858	0.030054	0.069195	8.92	8.88	8.84	10.78	10.51	9.94
29789	OLA1	mRNA	0.0350496	0.443091	0.619292	23.69	24.18	24.72	26.46	26.21	25.56
116211	TM4SF19	mRNA	0.517902	0.796395	0.890998	0.08	0	0.08	0.16	0.08	0
7867	MAPKAPK3	mRNA	-0.261412	0.000933091	0.00305687	15.05	15.34	14.66	13.27	13.04	13.12
138639	PTPDC1	mRNA	-0.448308	6.54178e-07	3.38985e-06	6.51	6.99	7.09	5.04	5.4	5.29
345895	RSPH4A	mRNA	-0.0299222	0.941823	0.976046	0.39	0.52	0.33	0.37	0.41	0.52
117157	SH2D1B	mRNA	-0.799539	0.610277	0.762978	0.06	0.03	0.05	0.06	0.03	0
11112	HIBADH	mRNA	0.0554359	0.407931	0.582724	25.38	26.17	26.07	28.9	29.39	26.49
7812	CSDE1	mRNA	-0.0240346	0.300683	0.467581	137.34	133.79	137.43	138.23	142.73	140.25
2395	FXN	mRNA	-0.58908	5.44038e-06	2.51942e-05	2.39	2.19	2.11	1.68	1.57	1.43
11264	PXMP4	mRNA	0.57937	1.79746e-11	1.43305e-10	4.47	4.16	4.25	6.68	6.42	7.16
25841	ABTB2	mRNA	-0.281023	0.00159114	0.00499989	6.64	6.03	6.65	5.67	5.22	5.81
51193	ZNF639	mRNA	-0.108925	0.134895	0.24741	18.2	17.14	18.43	17.22	19.09	16.4
79710	MORC4	mRNA	-0.270113	0.00015328	0.000575434	13.52	14.07	13.05	11.06	12.08	12.43
64110	MAGEF1	mRNA	-0.121046	0.0827643	0.164661	33.65	33.72	30.59	30.33	33.45	30.82
148327	CREB3L4	mRNA	0.665536	3.8731e-08	2.31458e-07	7.44	7.1	6.7	12.61	11.69	10.66
9586	CREB5	mRNA	-0.823857	2.39654e-124	2.77236e-122	31.66	31.98	32.8	18.73	19.27	19.06
56413	LTB4R2	mRNA	0.124818	0.622988	0.773279	2.27	2.52	2.46	2.07	2.97	3.27
3305	HSPA1L	mRNA	0.384053	0.210331	0.35403	0.77	0.86	0.75	1.21	0.96	1.11
256302	NATD1	mRNA	0.00046273	0.995489	0.99703	7.56	6.88	6.91	7.2	7.89	7.34
284532	OR14A16	mRNA				0	0	0	0	0	0
56260	C8orf44	lncRNA	-0.0199761	0.959279	0.987438	1.01	0.83	0.91	1.43	0.75	0.6
7078	TIMP3	mRNA	-1.50151	4.82448e-46	1.54348e-44	6.09	5.9	6.53	2.45	2.06	2.37
339967	TMPRSS11A	mRNA				0	0	0	0	0	0
107987070	LOC107987070	lncRNA	-0.649944	0.467353	0.643573	0.54	0.28	0.21	0.13	0.38	0.26
105376684	LOC105376684	mRNA	0.159633	0.774344	0.887957	0.33	0.3	0.13	0.32	0.26	0.3
345079	SOWAHB	mRNA	0.404953	3.46596e-06	1.64386e-05	6.69	6.41	6.55	8.75	9.3	9.31
11097	NUPL2	mRNA	-0.098243	0.116276	0.218657	33.98	36.05	34.46	34.96	33.61	34.09
3326	HSP90AB1	mRNA	-0.179101	4.10611e-27	7.37917e-26	609.98	605.88	610.43	571.4	570.28	551.57
142891	SAMD8	mRNA	-0.200269	0.0779726	0.156591	2.89	2.68	2.64	2.41	2.6	2.35
390616	ANKRD34C	mRNA	0.906042	0.82428	0.890998	0	0	0	0	0	0.01
374899	ZNF829	mRNA	-0.264136	0.0879959	0.173372	2.18	1.85	2.45	1.94	1.71	2.09
9056	SLC7A7	mRNA	-0.249148	0.0810306	0.161746	5.39	5.14	5.86	4.44	5.02	5.06
2894	GRID1	mRNA	0.079084	0.931966	0.969485	0.03	0.03	0.08	0.05	0.05	0.07
58513	EPS15L1	mRNA	0.349717	1.03139e-06	5.2176e-06	12.55	12.94	11.71	17.21	16.21	16.42
79913	ACTR5	mRNA	-0.161701	0.362813	0.536064	3.76	2.87	3.71	3.01	3.87	2.83
116071	BATF2	mRNA	1.05447	0.0191423	0.0463834	0.34	0.45	0.32	0.8	0.74	0.76
117289	TAGAP	mRNA	-1.36987	0.424584	0.600003	0.06	0.07	0.11	0.02	0.06	0
79568	MAIP1	mRNA	-0.202461	0.0429816	0.0943337	17.48	16.53	18.07	16.8	15.32	15.33
8975	USP13	mRNA	-0.0589994	0.384006	0.558287	7.79	7.5	8.23	7.65	7.83	7.2
51263	MRPL30	mRNA	-0.149084	0.00278189	0.00831949	22.29	23.32	21.94	20.62	22.15	21.3
170850	KCNG3	mRNA	-0.213391	0.507986	0.682367	0.58	0.51	0.63	0.49	0.55	0.53
3158	HMGCS2	mRNA	3.90104	0.00143802	0.00454732	0	0	0.06	0.41	0.23	0.41
51101	ZC2HC1A	mRNA	-0.0709622	0.315179	0.4849	13.36	13.87	13.31	13.18	14.62	12.49
5226	PGD	mRNA	0.10111	0.00294745	0.00875761	86.26	85.57	84.03	95.7	97.21	95.41
54495	TMX3	mRNA	-0.248936	5.38103e-05	0.000216231	15.22	13.77	14.26	12.33	12.85	12.71
47	ACLY	mRNA	-0.201085	9.66114e-11	7.25853e-10	76.07	72.29	77.4	67.65	69.41	69.39
26097	CHTOP	mRNA	-0.277993	5.5182e-07	2.88945e-06	38.91	38.05	38.77	33.09	35.09	32.58
219537	SMTNL1	mRNA	0.438062	0.729539	0.859535	0.05	0.09	0.09	0.04	0.09	0.18
6549	SLC9A2	mRNA	-1.01751	0.803081	0.890998	0	0	0.01	0	0	0
1340	COX6B1	mRNA	0.0935349	0.0482285	0.104214	244.81	241.94	229.06	258.28	280.16	260.49
26589	MRPL46	mRNA	-0.141579	0.177652	0.309487	22.14	26.15	24.02	22.29	23.27	23.24
63906	GPATCH3	mRNA	-0.199171	0.128398	0.237592	7.77	7.95	6.91	6.66	8.04	6.03
105376714	LOC105376714	mRNA	-0.932844	0.727852	0.858477	0	0.15	0	0	0	0.08
4993	OR2C1	mRNA				0	0	0	0	0	0
7135	TNNI1	mRNA	-0.0576179	0.616585	0.76817	2.72	2.54	2.61	2.61	2.71	2.64
148022	TICAM1	mRNA	-0.0196669	0.66612	0.810122	40.09	40.64	40.4	42.66	42.2	40.74
9603	NFE2L3	mRNA	-0.892427	5.76235e-115	5.71913e-113	54.37	56.39	54.56	31.17	31.14	31.32
1445	CSK	mRNA	-0.291934	4.49788e-08	2.66969e-07	35.44	35.83	35.82	30.72	30.36	31.99
7805	LAPTM5	mRNA	1.20248	1.11547e-10	8.3412e-10	1.83	1.75	2.05	4.81	4.24	4.64
11035	RIPK3	mRNA	-0.616855	0.758853	0.876118	0	0.07	0.04	0	0.04	0.04
84874	ZNF514	mRNA	-0.0520042	0.511267	0.685719	6.59	6.09	6.43	6.52	6.43	6.59
144577	C12orf66	mRNA	-0.645694	0.000997209	0.0032432	3.04	2.98	2.49	1.76	1.81	2.16
283078	MKX	mRNA	-0.369	0.798471	0.890998	0.02	0.06	0.06	0.06	0.04	0.02
30833	NT5C	mRNA	-0.386457	0.000716352	0.00240131	21.84	22.58	21.01	18.2	17.76	16.4
9049	AIP	mRNA	-0.128387	0.0330385	0.0752434	59.43	63.32	56.84	58.71	55.88	58.03
83889	WDR87	mRNA				0	0	0	0	0	0
83445	GSG1	mRNA	1.09574	0.197898	0.337718	0.09	0.09	0.12	0.19	0.15	0.32
286257	PAXX	mRNA	-0.278345	0.0227698	0.0540631	22.72	24.01	21.28	20.62	18.8	19.34
9128	PRPF4	mRNA	-0.135406	0.0256232	0.0600384	21.63	22.23	21.23	21.23	20.9	20.16
3872	KRT17	mRNA	-1.19854	0	0	526.47	533.77	518.65	236.63	246.27	239.64
23240	TMEM131L	mRNA	0.265515	0.000127628	0.000484338	8.36	8.36	8.39	10.46	10.06	11.13
79751	SLC25A22	mRNA	-0.429866	3.62583e-07	1.92628e-06	14.38	15.12	13.62	11.46	11.83	10.43
57121	LPAR5	mRNA	-0.345891	0.254909	0.411416	0.81	1.02	1.02	0.73	0.82	0.78
7428	VHL	mRNA	-0.0136142	0.769828	0.88452	23.52	23.54	24.67	25.01	25.63	24.1
1937	EEF1G	mRNA	0.0883533	1.81272e-06	8.93976e-06	583.89	577.65	576.49	651.69	645.34	643.33
102724052	LOC102724052	mRNA				0	0	0	0.06	0	0
84726	PRRC2B	mRNA	-0.00111177	0.966943	0.991235	33.56	33.18	34.08	34.97	34.87	36.13
57594	HOMEZ	mRNA	0.20076	0.0191165	0.0463401	7.23	7.98	7.99	9.73	8.86	9.46
151473	SLC16A14	mRNA	1.38273	0.0715055	0.145561	0.07	0.05	0.09	0.13	0.12	0.19
55256	ADI1	mRNA	0.388711	3.28646e-15	3.44379e-14	61.86	58.48	60.42	86.09	83.34	76.12
112869	SGF29	mRNA	0.0500597	0.647222	0.793715	20.11	17.22	17.59	20.66	18.04	21.19
441925	BECN2	mRNA	1.37858	0.332023	0.502897	0	0.06	0.11	0.06	0.23	0.17
84203	TXNDC2	mRNA	-1.01751	0.803081	0.890998	0	0.04	0	0	0	0
148867	SLC30A7	mRNA	-0.458289	6.38341e-08	3.72181e-07	4.67	4.69	5.16	3.96	3.49	3.82
55127	HEATR1	mRNA	-0.520874	1.3368e-29	2.67176e-28	17.53	17.33	18.61	12.42	13.23	13.57
402573	C7orf61	mRNA	1.80268	0.583165	0.73925	0	0	0	0	0	0.15
8862	APLN	mRNA	0.0434249	0.917152	0.959043	0.45	0.36	0.35	0.51	0.31	0.43
6897	TARS	mRNA	-0.493687	3.05498e-50	1.07807e-48	89.23	90.03	90.41	68.2	66.23	66.02
51560	RAB6B	mRNA	0.182856	0.105991	0.202588	3.02	2.71	2.82	3.52	3.21	3.47
8647	ABCB11	mRNA	0.906042	0.82428	0.890998	0	0	0	0	0	0.02
7761	ZNF214	mRNA	0.295796	0.065816	0.135719	1.46	1.36	1.43	1.81	1.98	1.84
139065	SLITRK4	mRNA	0.319473	0.623922	0.774053	0.16	0.04	0.06	0.09	0.07	0.13
153020	RASGEF1B	mRNA	-0.0169389	0.902234	0.947272	3.65	3.89	4.26	3.99	4.31	3.95
9064	MAP3K6	mRNA	-0.048667	0.614466	0.766459	5.66	5.63	5.66	5.63	5.43	6.23
8838	WISP3	mRNA	1.16871	0.413817	0.589076	0.1	0.09	0.09	0.06	0.19	0.22
2063	NR2F6	mRNA	0.377607	3.27172e-13	2.99687e-12	40.73	43.2	42.21	57.8	57.65	56.75
3569	IL6	mRNA	-1.90134	0.0565448	0.119463	0.32	0.38	0.31	0.05	0.13	0.06
345051	REELD1	mRNA	-0.930878	0.713836	0.846926	0	0.02	0.05	0.05	0	0
10241	CALCOCO2	mRNA	-0.154842	0.021865	0.052163	14.65	17.04	16.52	14.77	15.54	15.26
29942	PURG	mRNA	-0.486482	0.352926	0.525479	0.3	0.58	0.6	0.44	0.34	0.37
27242	TNFRSF21	mRNA	-1.32787	0	0	134.54	139.17	138.88	56.84	58.45	57.39
129607	CMPK2	mRNA	0.0758366	0.749705	0.871634	1.15	1.27	1.24	1.38	1.38	1.27
5318	PKP2	mRNA	-0.149318	0.0168071	0.0413794	13.95	13.84	13.36	13.42	12.77	12.84
3744	KCNA10	mRNA	-1.9637	0.537693	0.705242	0.08	0	0	0	0	0
84105	PCBD2	mRNA	-0.195929	0.138444	0.252646	6.02	5.36	5.57	5.09	5.16	5.24
1479	CSTF3	mRNA	0.110157	0.0542809	0.115422	46.24	47.19	48.8	46.23	42.16	46.9
6388	SDF2	mRNA	-0.0394695	0.526237	0.698238	39.93	40.97	40.44	40.06	43.12	40.63
84520	GON7	mRNA	-0.0588688	0.639595	0.787402	15.73	14.65	15.09	18.06	14.29	13.45
2847	MCHR1	mRNA	0.503005	0.414459	0.58972	0.27	0.11	0.23	0.26	0.35	0.29
127707	KLHDC7A	mRNA	0.302797	0.1789	0.311088	0.75	0.73	0.69	0.95	0.93	0.94
57106	NAT14	mRNA	-0.121464	0.210126	0.353815	18.58	19.22	18.76	17.64	18.31	18.63
1007	CDH9	mRNA	2.6533	0.135179	0.247828	0.02	0	0	0.02	0.09	0.05
641372	ACOT6	mRNA	0.92437	0.4825	0.65877	0.24	0	0.07	0.23	0.12	0.23
8817	FGF18	mRNA	-0.285806	0.813188	0.890998	0.11	0.11	0.03	0.07	0.04	0.11
3651	PDX1	mRNA	0.409363	0.758145	0.875879	0.1	0.03	0	0.03	0.11	0.05
9423	NTN1	mRNA	-0.00116629	0.985045	0.991235	9.57	10.06	9.81	9.83	10.37	10.61
11178	LZTS1	mRNA	-0.437379	0.151243	0.271579	0.46	0.46	0.45	0.33	0.33	0.41
51157	ZNF580	mRNA	0.0248061	0.852398	0.910072	11.73	11.77	10.21	12.33	11.95	10.79
136227	COL26A1	mRNA	0.858411	0.000183988	0.000682503	0.99	0.83	1.16	1.82	2.15	1.87
339448	C1orf174	mRNA	0.00145842	0.988062	0.992179	15.43	14.34	13.69	14.42	15.09	15.55
644186	SYCE3	mRNA	0.37541	0.821739	0.890998	0	0.36	0.18	0.19	0.19	0.37
203	AK1	mRNA	0.328693	9.93493e-05	0.000383606	23.83	22.27	23.89	27.58	30.13	29.79
343521	TCTEX1D4	mRNA	-1.3572	4.01055e-05	0.000164529	1.73	2.03	1.59	0.38	1.15	1.16
2720	GLB1	mRNA	0.18923	2.38486e-06	1.15558e-05	55.42	53.23	55.76	66.58	66.63	63.82
2551	GABPA	mRNA	-0.0799043	0.0847166	0.167914	22.55	21.93	22.44	22.63	22.12	21.83
5150	PDE7A	mRNA	-0.149419	0.0154607	0.0384876	17.75	18.47	18.62	17.08	17.28	17.15
285855	RPL7L1	mRNA	-0.245745	4.82893e-05	0.000195349	54.26	52.39	52.57	44.56	48.04	51.19
169714	QSOX2	mRNA	-0.397854	4.83856e-10	3.43438e-09	13.7	13.62	14.64	11.31	10.81	11.36
148198	ZNF98	mRNA	0.403172	0.54122	0.708698	0.18	0.18	0.27	0.19	0.39	0.26
132851	SPATA4	mRNA	0.944384	0.517563	0.691351	0.06	0.06	0.06	0.12	0.12	0.12
4860	PNP	mRNA	-0.540413	9.56822e-30	1.92112e-28	52.85	51.15	49.93	37.54	37.39	36.27
148203	ZNF738	mRNA	0.0274555	0.697213	0.836177	14.55	15.59	15.75	15	16.75	14.6
64599	GIGYF1	mRNA	0.481988	8.9508e-17	1.02526e-15	9.18	9.76	10.29	14.82	13.86	14.36
440073	IQSEC3	mRNA	2.79487	0.234519	0.385888	0	0	0	0.02	0	0.03
63939	FAM217B	mRNA	0.0646726	0.453805	0.630785	5.78	5.97	6.46	7.02	6.83	6.16
29105	CFAP20	mRNA	-0.389801	5.85675e-06	2.6994e-05	29.24	29.72	28.91	25.45	22.05	22.89
84986	ARHGAP19	mRNA	-0.0758622	0.548541	0.715923	2.38	2.45	2.68	2.59	2.42	2.49
79822	ARHGAP28	mRNA	-0.478316	0.620735	0.77125	0.15	0.05	0.06	0.09	0.04	0.03
8498	RANBP3	mRNA	0.0179707	0.662655	0.807145	41.9	43.72	42.91	46.86	45.02	45.03
29802	VPREB3	mRNA	3.39224	0.100025	0.192809	0	0	0	0	0.3	0.59
10517	FBXW10	mRNA	-1.97932	0.347692	0.519946	0.07	0	0.03	0	0.03	0
196996	GRAMD2A	mRNA	0.149416	0.420792	0.596429	2.08	1.67	1.85	2.53	2	2.04
444882	IGFL4	mRNA				0	0	0	0	0	0
93624	TADA2B	mRNA	-0.0201313	0.781945	0.890998	10.06	9.72	9.43	10.59	9.75	9.94
5965	RECQL	mRNA	-0.220299	6.57835e-05	0.00026116	21.15	22.12	21.76	19.72	20.06	19.04
5223	PGAM1	mRNA	-0.291694	2.42377e-19	3.12006e-18	153.51	150.81	151.28	133.33	126	131.58
51806	CALML5	mRNA	1.80268	0.583165	0.73925	0	0	0	0	0	0.18
51012	PRELID3B	mRNA	-0.163179	0.000554107	0.00189453	42.05	41.86	42.53	38.65	40.14	39.8
79762	C1orf115	mRNA	0.334752	6.0135e-07	3.13377e-06	15.56	14.98	16.94	21.31	20.51	21.13
5699	PSMB10	mRNA	0.0171318	0.940566	0.975386	4.92	5.22	4.46	6.16	5.39	3.96
2660	MSTN	mRNA	0.54519	0.7955	0.890998	0	0	0.05	0.05	0.03	0
25928	SOSTDC1	mRNA	-0.208274	0.0100614	0.0263733	20.95	20.02	19.14	18.55	18.15	17.93
4690	NCK1	mRNA	-0.153339	0.123527	0.230015	9.28	9.27	9.93	9.58	8.8	8.39
3226	HOXC10	mRNA	1.7292	0.285727	0.449984	0.08	0	0	0.07	0.11	0.07
220202	ATOH7	mRNA	-0.0554036	0.945836	0.97861	0.25	0.19	0.23	0.19	0.29	0.19
128077	LIX1L	mRNA	0.0422302	0.772321	0.886218	2.38	2.5	2.89	2.71	2.97	2.75
1581	CYP7A1	mRNA	4.70516	0.00218265	0.00667247	0	0	0	0.17	0.07	0.12
84734	FAM167B	mRNA	1.11647	0.04694	0.101819	0.51	0.55	0.55	1.21	1.49	0.97
1544	CYP1A2	mRNA	1.52179	0.00287156	0.0085569	0.25	0.15	0.09	0.51	0.43	0.53
26018	LRIG1	mRNA	0.0550209	0.440507	0.616371	9.73	9.66	9.54	10.56	9.69	11.28
55262	C7orf43	mRNA	0.0158367	0.911162	0.954264	4.83	4.31	4.7	4.67	5.04	4.84
116443	GRIN3A	mRNA	0.905727	0.000997978	0.00324503	0.27	0.32	0.27	0.62	0.62	0.44
6917	TCEA1	mRNA	-0.0173804	0.702315	0.839696	42.05	40.2	41.19	41.84	43.85	42.51
27101	CACYBP	mRNA	0.137737	0.000297438	0.00106556	62.6	66.77	64.88	75.81	77.15	72.42
79901	CYBRD1	mRNA	0.922852	0.000332408	0.00118042	0.58	0.5	0.58	1.18	0.96	1.2
54793	KCTD9	mRNA	-0.127557	0.0802866	0.160518	11.13	11.62	11.97	10.54	10.67	10.13
204474	PDILT	mRNA	0.906042	0.82428	0.890998	0	0	0	0	0.05	0
102800317	TPTEP2-CSNK1E	mRNA	-0.38526	0.642226	0.789306	1.36	0.56	1.12	1.5	0.19	0.73
3284	HSD3B2	mRNA				0	0	0	0	0	0
10228	STX6	mRNA	-0.0738524	0.266382	0.426184	10.41	9.75	10.88	10.25	10.44	10.52
51606	ATP6V1H	mRNA	-0.0196814	0.798029	0.890998	17.8	17.31	18.3	17.86	18.34	18.71
147183	KRT25	mRNA				0	0	0	0	0	0
54976	C20orf27	mRNA	-0.0380469	0.630061	0.779294	28.37	31.33	31.85	31.44	30.43	31.83
3108	HLA-DMA	mRNA	0.91942	8.66773e-06	3.89824e-05	3.78	3.09	4.32	6.78	7.92	7.53
105379474	LOC105379474	mRNA				0.03	0	0.07	0.05	0	0
100996747	LOC100996747	mRNA	-0.196398	0.363867	0.536934	16.42	20.78	13.62	18.94	11.54	15.82
84752	B3GNT9	mRNA	0.0416615	0.646385	0.793246	10.22	10.25	10.67	11.84	11.69	10.17
146760	RTN4RL1	mRNA	1.89099	1.44522e-75	8.6753e-74	3.59	2.85	2.91	12.25	12.02	12.13
5697	PYY	mRNA	2.79876	0.237627	0.389863	0	0	0	0.07	0	0.22
9915	ARNT2	mRNA	0.430688	0.010399	0.0271848	0.96	1.28	1.1	1.36	1.59	1.79
9554	SEC22B	mRNA	0.000608754	0.992469	0.994934	32.8	33.54	30.8	32.19	34.36	35.7
64066	MMP27	mRNA				0	0	0	0	0	0
26061	HACL1	mRNA	-0.11855	0.111255	0.21101	19.67	18.71	18.73	18.51	19.36	17.64
8943	AP3D1	mRNA	0.0277114	0.340812	0.51198	64.31	62.63	66.21	69.28	67.6	68.97
56912	IFT46	mRNA	0.0302122	0.82194	0.890998	6.44	7.41	7.12	7.5	7.27	7.47
10398	MYL9	mRNA	-0.109414	0.0585357	0.123074	66.18	69.35	66.24	68.81	62.62	64.18
375607	NAT16	mRNA	-0.721775	0.559537	0.721808	0.06	0.09	0.1	0.02	0.02	0.1
6907	TBL1X	mRNA	-0.00835021	0.901798	0.947126	8.75	8.43	9.1	9.2	8.93	9.39
290	ANPEP	mRNA	0.874826	9.09785e-125	1.05948e-122	37.29	36.41	36.88	72.32	68.84	72.09
55172	DNAAF2	mRNA	-0.266476	0.0383316	0.0855579	5.79	5.27	5.31	4.85	5.4	4.09
257177	CFAP126	mRNA	-0.0799582	0.742493	0.866285	5.13	5.33	6.21	5.12	5.9	5.52
1164	CKS2	mRNA	-0.205633	0.0128915	0.0328455	73.68	68.08	71.8	63.95	62.67	67.02
9878	TOX4	mRNA	0.0754644	0.0926211	0.180832	24.43	24.04	23.33	26.47	26.74	26.32
57103	TIGAR	mRNA	-0.544343	1.10954e-11	9.01464e-11	5.34	4.81	5.09	3.79	3.71	3.49
1583	CYP11A1	mRNA	1.13221	2.18456e-06	1.06473e-05	1.03	1.52	1.45	3.06	3.24	2.99
3985	LIMK2	mRNA	-0.194405	1.72074e-05	7.43453e-05	32.08	32.05	32.01	29.85	29.49	29.41
1258	CNGB1	mRNA	-0.273563	0.557819	0.720282	0.32	0.14	0.26	0.17	0.2	0.25
112942	CFAP36	mRNA	0.265212	0.00538146	0.0150429	17.35	18.62	20.3	23.95	24.36	22.74
27243	CHMP2A	mRNA	-0.0325369	0.596847	0.751132	75.58	74.41	71.78	72.67	78.03	75.86
347148	QRFP	mRNA	-1.75867	0.126096	0.233994	0.43	0.16	0.49	0.08	0.09	0.17
7040	TGFB1	mRNA	-0.534899	5.2158e-42	1.53901e-40	88.19	97.92	90.97	66.23	67.84	66.48
339829	CCDC39	mRNA	0.319787	0.151382	0.271744	1.13	0.85	1.05	1.31	1.34	1.32
101928879	LOC101928879	mRNA				0	0	0	0	0	0
100996939	PYURF	mRNA	-0.0236984	0.824047	0.890998	14.39	15.33	16.42	15.95	16.17	15.52
306	ANXA3	mRNA	-0.44905	1.03506e-21	1.46995e-20	100.45	103.87	96.53	82.19	76.29	72.86
84081	NSRP1	mRNA	-0.0730447	0.280406	0.44331	23.39	21	23.39	22.18	23.24	23.63
219539	YPEL4	mRNA	2.4252	0.183141	0.317056	0	0.04	0	0.09	0.09	0.09
29078	NDUFAF4	mRNA	-0.624817	8.90676e-09	5.63503e-08	9.14	9.47	9.76	6.44	6.33	6.57
1186	CLCN7	mRNA	0.083695	0.0557846	0.118098	26.72	27.8	26.86	30.31	29.86	30.51
9131	AIFM1	mRNA	0.234444	5.40026e-05	0.000216862	27.59	28.79	26.81	33.86	34.64	34.26
253012	HEPACAM2	mRNA	0.906042	0.82428	0.890998	0	0	0	0	0.03	0
3818	KLKB1	mRNA	1.49487	3.2143e-10	2.31154e-09	1.02	1	1.04	3.02	2.89	2.62
80000	GREB1L	mRNA	0.110402	0.288386	0.452811	2.3	2.09	2.47	2.72	2.37	2.64
64284	RAB17	mRNA	-0.157262	0.0098722	0.025932	33.71	37.49	33.82	33.21	31.4	33.19
9077	DIRAS3	mRNA	-0.626732	0.755509	0.874335	0	0.07	0.04	0.04	0	0.04
140461	ASB8	mRNA	0.353519	0.000720433	0.00241314	8.77	7.84	7.96	9.58	11.34	12.08
64693	CTAGE1	mRNA	0.528677	0.71236	0.846719	0.03	0.02	0.02	0	0.06	0.03
386672	KRTAP10-4	mRNA				0	0	0	0	0	0
2882	GPX7	mRNA	0.544357	8.33385e-11	6.30744e-10	24.36	24.03	22.74	35.27	38.78	34.82
124857	WFIKKN2	mRNA	1.08509	0.00696656	0.0189701	0.29	0.23	0.27	0.53	0.53	0.55
105371921	LOC105371921	mRNA	0.704806	0.667836	0.811483	0	0.08	0.04	0	0.12	0.13
63973	NEUROG2	mRNA				0	0	0	0	0	0
387856	CCDC184	mRNA	-1.01751	0.803081	0.890998	0	0.03	0	0	0	0
255275	MYADML2	mRNA	2.9553	0.0305893	0.0702147	0	0.03	0.03	0.06	0.15	0.26
102724265	LOC102724265	mRNA	-2.47292	0.341095	0.512229	0	0.03	0.06	0	0	0
149603	RNF187	mRNA	0.387292	1.89476e-14	1.88806e-13	30.33	35.55	33.3	44.7	45.93	45.82
2184	FAH	mRNA	0.197541	0.177866	0.309754	7.09	6.54	6.05	8.41	8.79	6.83
125950	RAVER1	mRNA	-0.159135	0.000183222	0.00067995	42.31	45.49	46.75	42.87	43.07	40.97
55422	ZNF331	mRNA	0.557296	1.66497e-09	1.12859e-08	4.33	4.47	4.74	6.73	7.45	7.29
1303	COL12A1	mRNA	-0.316301	9.50393e-11	7.1558e-10	10.23	10.39	10.12	9.19	8.97	8.77
23039	XPO7	mRNA	-0.00409896	0.92922	0.967607	22.28	22.58	21.99	22.68	24.08	23.33
26005	C2CD3	mRNA	0.171164	0.0120039	0.0309042	6.14	5.75	6.08	6.89	7.88	7.2
199720	GGN	mRNA	-0.0448502	0.971487	0.991235	0.03	0.06	0.09	0.07	0.09	0.03
26716	OR2H1	mRNA	-0.960777	0.70255	0.839696	0.03	0	0.03	0	0.03	0
84336	TMEM101	mRNA	-0.245345	0.0162238	0.0401468	13.38	15.95	15.46	12.93	13.7	12.27
286097	MICU3	mRNA	-0.356699	0.0428886	0.0941533	2.11	1.85	2.18	1.93	1.47	1.46
7804	LRP8	mRNA	0.393902	2.69189e-11	2.1248e-10	9	8.61	8.95	11.97	11.47	11.66
84285	EIF1AD	mRNA	-0.343306	1.78265e-08	1.09723e-07	29.21	25.83	28.03	22.76	21.81	21.54
10216	PRG4	mRNA	1.22904	6.95351e-12	5.75315e-11	1.03	0.88	0.93	2.48	2.11	2.35
284349	ZNF283	mRNA	-0.174127	0.171549	0.300564	2.31	2.37	2.34	2.05	2.22	1.69
3801	KIFC3	mRNA	-0.459181	5.59873e-18	6.79156e-17	24.51	24.73	24.91	19.12	18.05	19.14
29906	ST8SIA5	mRNA				0	0	0	0	0	0
1386	ATF2	mRNA	-0.0230414	0.640583	0.787908	21.84	22.98	23.03	23.07	23.61	23.66
84288	EFCAB2	mRNA	0.389033	1.81975e-05	7.83712e-05	10.1	10.01	10.81	13.02	12.3	12.61
375748	ERCC6L2	mRNA	-0.222127	0.00143399	0.00453702	7.39	7.29	6.69	6.46	6.49	5.88
200010	SLC5A9	mRNA	1.34833	1.93392e-13	1.79977e-12	1.13	1.32	1.35	3.47	3.62	2.94
51265	CDKL3	mRNA	0.803931	0.0268525	0.0625997	0.76	0.5	0.59	0.95	1.1	1.29
79705	LRRK1	mRNA	0.515534	0.0659862	0.136004	0.31	0.26	0.21	0.42	0.36	0.47
55120	FANCL	mRNA	-0.144338	0.0252168	0.0591972	34.71	35.56	32.34	32.5	32.75	31.11
22995	CEP152	mRNA	0.00828837	0.931746	0.969314	4.24	4.06	4.2	4.28	4.75	4.2
199990	FAAP20	mRNA	-0.0847307	0.310177	0.479195	60.17	60.23	50.03	61.18	55.43	53.68
8061	FOSL1	mRNA	-2.60146	2.00498e-29	3.9935e-28	6.21	6.68	5.84	0.83	1.24	1.18
140456	ASB11	mRNA	1.23765	0.487189	0.663254	0.05	0	0.02	0.05	0.03	0.08
91662	NLRP12	mRNA	0.524606	0.659873	0.80499	0.06	0	0.05	0.02	0.05	0.09
5094	PCBP2	mRNA	0.00457699	0.849412	0.90862	157.01	153.14	157.24	167.3	161.99	163.5
25871	NEPRO	mRNA	-0.283964	2.03628e-06	9.96353e-06	19.31	16.86	17.12	14.96	15.31	15.59
11234	HPS5	mRNA	-0.236432	0.000242395	0.000881013	11.97	12	11.77	10.57	10.75	10.73
6642	SNX1	mRNA	0.132782	0.00468566	0.0132829	22.79	23.3	25.17	26.63	24.44	25.91
392843	IQCA1L	mRNA				0	0	0	0	0	0
90342	FER1L5	mRNA	1.79054	0.00634579	0.0174619	0.04	0.05	0.1	0.25	0.15	0.19
5700	PSMC1	mRNA	-0.0753774	0.114594	0.21603	66.18	65.16	66.86	67.09	65.57	64.54
51535	PPHLN1	mRNA	0.0202825	0.679054	0.820736	36.14	35.47	35.47	35.36	32.44	33.12
6448	SGSH	mRNA	-0.0444779	0.572503	0.731618	11.69	13.84	12.09	13.71	12.11	12.5
1039	CDR2	mRNA	-0.288967	2.52023e-05	0.000106723	20.75	19.5	20.23	18.17	16.63	17.07
23411	SIRT1	mRNA	0.0578494	0.394559	0.56868	12.3	10.99	12.42	13.4	13.18	12.76
8703	B4GALT3	mRNA	-0.295608	1.24801e-05	5.49262e-05	26.93	26.55	27.69	24.17	22.09	24.07
51434	ANAPC7	mRNA	-0.224719	1.67451e-06	8.28854e-06	44.35	44.59	46.17	41.73	39.05	41.3
8672	EIF4G3	mRNA	0.249478	1.7506e-07	9.65223e-07	14.82	14.86	14.34	18.06	18.59	18.91
80254	CEP63	mRNA	0.0349811	0.729733	0.859535	7.18	7.5	8.96	7.59	8.33	8.82
131870	NUDT16	mRNA	0.326269	3.75873e-05	0.000154962	6.57	7.08	7.98	9.54	8.25	8.15
64225	ATL2	mRNA	-0.0796775	0.241742	0.394797	12.31	12.6	12.28	12.12	12.98	11.64
9855	FARP2	mRNA	0.263598	0.00779889	0.0209941	9.33	10.02	10.07	10.97	10.65	9.38
10840	ALDH1L1	mRNA	0.846564	0.738348	0.865175	0	0.02	0	0	0.02	0.02
57466	SCAF4	mRNA	-0.0799472	0.0918423	0.179571	26.71	27.42	28.38	26.45	26.58	28.7
339766	MROH2A	mRNA	-0.067378	0.971102	0.991235	0.02	0.02	0.02	0.05	0	0
10184	LHFPL2	mRNA	-0.267206	0.00134148	0.00427062	7.88	7.56	7.22	7.16	6.61	6.01
90835	CCDC189	mRNA	0.0708245	0.704592	0.840813	3.69	3.6	3.61	4	3.55	4.25
642475	MROH6	mRNA	1.24428	1.25998e-25	2.09813e-24	3.15	3.29	3.31	8.17	8.05	8.15
79834	PEAK1	mRNA	0.0927629	0.026851	0.0625997	12.31	11.74	11.86	13.06	13.89	13.5
26058	GIGYF2	mRNA	0.0892353	0.0606147	0.126638	11.8	12.3	12.51	13.76	13.57	13.59
6829	SUPT5H	mRNA	0.00825384	0.840772	0.90268	41.04	41.94	44.76	45.55	43.91	45.48
9063	PIAS2	mRNA	-0.0582048	0.54614	0.713429	5.3	5.78	5.31	4.92	5.59	5.55
80304	WDCP	mRNA	0.175615	0.0979259	0.189726	5.15	4.64	4.99	6.39	5.74	5.58
1666	DECR1	mRNA	0.295636	6.6841e-06	3.05729e-05	41.62	38.92	39.01	51.69	50.08	51.2
1349	COX7B	mRNA	0.0602123	0.349335	0.521658	168.27	157.19	173.47	179.13	188.29	175.51
57190	SELENON	mRNA	0.368216	2.25597e-16	2.53423e-15	25.15	27.21	26.89	35.47	35.09	37.03
5908	RAP1B	mRNA	-0.40864	6.52172e-34	1.52505e-32	123.69	127.35	124.3	97.06	102.48	97.73
515	ATP5PB	mRNA	-0.0290556	0.559315	0.721628	43.48	45.69	44.19	45.64	45.56	46.14
4141	MARS	mRNA	-0.268381	4.09379e-13	3.71289e-12	74.62	72.35	73.52	61.29	65.5	65.69
22909	FAN1	mRNA	0.17033	0.00413306	0.0118861	10.55	10.81	10.85	13.22	12.45	13.19
474343	SPIN2B	mRNA	-0.222258	0.205629	0.348224	6.73	6.9	6	6.29	5.45	5.7
5918	RARRES1	mRNA	0.410971	0.0749378	0.151314	2.74	2.26	3.04	3.42	3.62	3.77
6634	SNRPD3	mRNA	0.0249629	0.50094	0.675917	46.57	47.47	46.55	50.01	51.85	48.54
388761	OR14A2	mRNA				0	0	0	0	0	0
55052	MRPL20	mRNA	-0.26861	0.00103411	0.00335698	75.47	68.61	64.04	55.8	64.59	60.31
140803	TRPM6	mRNA	-0.87581	0.234001	0.385216	0.07	0.09	0.07	0.05	0.03	0.03
284325	C19orf54	mRNA	0.167467	0.045002	0.098217	11.83	11.77	11.63	12.22	14.57	13.39
773	CACNA1A	mRNA	-0.0676803	0.963064	0.989618	0.02	0.02	0	0	0.02	0.02
2324	FLT4	mRNA	0.0572852	0.924383	0.963783	0.11	0.16	0.09	0.13	0.12	0.15
25864	ABHD14A	mRNA	0.142793	0.229261	0.379236	14.34	15.89	13.77	17.15	17.26	16.57
23135	KDM6B	mRNA	0.164388	0.0015279	0.00481757	11.7	12.97	12.25	14.32	14.8	14.26
26225	ARL5A	mRNA	-0.468198	3.75004e-17	4.37288e-16	28.25	28	27.61	20.92	22.74	21.27
54521	WDR44	mRNA	-0.250385	0.00999805	0.026231	5.9	6.33	5.88	5.32	5.56	5.15
149297	FAM78B	mRNA	-0.0604771	0.947898	0.979988	0.07	0.06	0.04	0.16	0.05	0.1
6539	SLC6A12	mRNA	1.54208	3.92034e-17	4.56233e-16	1.19	0.95	1.37	3.59	3.84	3.25
11184	MAP4K1	mRNA	1.70133	0.0367781	0.0825122	0.05	0.08	0.07	0.31	0.26	0.13
3757	KCNH2	mRNA	1.94315	9.42926e-08	5.39503e-07	0.33	0.47	0.17	1.46	1.29	1.2
4719	NDUFS1	mRNA	-0.165414	0.000670956	0.00225998	32.2	33.05	31.25	30.26	29.69	29.92
399473	SPRED3	mRNA	0.317577	0.567135	0.727258	0.13	0.14	0.11	0.17	0.13	0.2
9630	GNA14	mRNA	-2.38302	0.103556	0.198586	0.15	0.12	0.08	0.04	0.03	0
57002	YAE1	mRNA	-0.295761	0.0010991	0.00355408	38.09	41.15	38.93	30.67	35.07	34.96
10901	DHRS4	mRNA	0.388702	0.107609	0.205232	3.36	2.59	3.61	3.71	4.79	4.38
2224	FDPS	mRNA	-0.376127	1.55414e-24	2.45237e-23	187.5	188.8	176.04	148.07	153.4	147.94
56904	SH3GLB2	mRNA	0.0107628	0.870764	0.923205	26.69	27.49	24.86	29.6	27.4	27.31
11340	EXOSC8	mRNA	-0.00578766	0.949413	0.980985	19.83	19.85	19.85	19.96	20.93	21.06
120071	LARGE2	mRNA	0.223271	7.14906e-05	0.000282597	28.09	30.56	28.21	35.96	35.22	36.59
23265	EXOC7	mRNA	0.0648254	0.0820518	0.163449	32.97	32.42	32.73	35.07	36.1	35.54
2081	ERN1	mRNA	-0.453737	3.18854e-08	1.91861e-07	4.54	5.15	4.92	3.75	3.82	3.63
25831	HECTD1	mRNA	0.159982	1.41676e-06	7.06775e-06	25.21	24.83	24.3	29.52	29.87	29.83
92949	ADAMTSL1	mRNA	-1.01751	0.803081	0.890998	0	0.01	0	0	0	0
670	BPHL	mRNA	0.274944	0.000101418	0.000390643	21.53	21.37	21.68	27.78	27.6	26.58
51001	MTERF3	mRNA	-0.0171617	0.858736	0.914714	17.84	17.11	16.93	17.92	19.7	17.07
81688	C6orf62	mRNA	-0.0730046	0.0371988	0.0833383	74.1	71.28	74.28	74.06	74.13	71.22
170463	SSBP4	mRNA	-0.407177	3.59173e-10	2.57027e-09	35.11	33.45	32.92	27.05	26.71	25.97
1745	DLX1	mRNA	-0.644296	0.281179	0.444291	0.37	0.37	0.25	0.26	0.15	0.29
253143	PRR14L	mRNA	-0.148888	0.0124795	0.0319216	7.19	6.95	7.06	6.12	7.13	6.88
10557	RPP38	mRNA	-0.21783	0.0647707	0.133848	13.02	13.55	13.1	12.44	11.67	12.61
26084	ARHGEF26	mRNA	0.255114	0.000649575	0.00219474	7.47	6.78	7.68	9.55	9.17	8.47
2949	GSTM5	mRNA	-1.01751	0.803081	0.890998	0	0.06	0	0	0	0
10659	CELF2	mRNA				0	0	0	0	0	0
56947	MFF	mRNA	0.160723	0.00108168	0.00350097	57.96	53.49	52.85	66.88	63.35	62.34
165082	ADGRF3	mRNA	-0.683873	0.180725	0.313776	0.26	0.33	0.19	0.12	0.16	0.24
63970	TP53AIP1	mRNA	-0.170359	0.841002	0.902872	0.13	0.16	0.03	0.06	0.07	0.07
80347	COASY	mRNA	-0.0860275	0.0770039	0.154912	39.78	39.18	39.26	38.8	38.99	39.43
131408	FAM131A	mRNA	-0.0700437	0.575829	0.734525	5.4	6.61	6.72	6.67	6.07	6.17
84443	FRMPD3	mRNA	-0.695048	0.467529	0.64367	0.05	0.07	0.01	0.02	0.03	0.04
7705	ZNF146	mRNA	-0.424245	8.92753e-35	2.13991e-33	69.06	70.11	69.21	54.41	55.97	52.63
58500	ZNF250	mRNA	0.396966	0.000301507	0.00107814	5.55	4.79	6.04	7.5	7.07	6.73
168002	DACT2	mRNA	0.100103	0.393728	0.567939	5.56	5.84	6.7	6.24	6.83	7.4
161742	SPRED1	mRNA	-1.53527	3.40321e-102	2.89987e-100	9.8	9.64	9.94	3.39	3.39	3.87
646864	ZNF723	mRNA	0.906042	0.82428	0.890998	0	0.02	0	0	0.04	0
6999	TDO2	mRNA	0.861248	0.376826	0.550368	0.09	0.17	0.08	0.08	0.43	0.13
55051	NRDE2	mRNA	0.0842939	0.427881	0.603606	4.8	4.36	4.44	5.08	4.89	5.17
84747	UNC119B	mRNA	-0.151799	0.000763591	0.00254598	26.64	27.36	26.25	25.95	25.13	24.87
440515	ZNF506	mRNA	-0.047904	0.51391	0.688103	12.22	13.86	13.35	13.59	13.3	13.25
9002	F2RL3	mRNA	-2.52192	0.324827	0.495379	0.05	0	0.02	0	0	0
7918	GPANK1	mRNA	0.293652	3.39686e-05	0.000140841	24.15	22.11	22.51	30.02	30.3	29.75
79807	GSTCD	mRNA	0.185024	0.0920125	0.179825	4.3	4.05	4.13	4.86	4.78	5.27
114823	LENG8	mRNA	-0.032055	0.333984	0.504995	38.68	40.12	39.94	39.96	40.2	40.53
9856	KIAA0319	mRNA	0.297754	0.125434	0.232895	0.86	0.87	0.7	1.1	1.02	1.26
57708	MIER1	mRNA	-0.0673086	0.290862	0.455961	11.08	11.18	11.35	11.05	11.45	11.26
101927503	LOC101927503	lncRNA	-0.0615305	0.934155	0.970952	0.26	0.18	0.14	0.21	0.08	0.12
3781	KCNN2	mRNA	0.264006	0.861425	0.91702	0.05	0.06	0.1	0.25	0.1	0
23046	KIF21B	mRNA	-0.502618	6.70771e-07	3.47171e-06	2.6	2.99	2.9	2.02	2.2	2.01
105370362	LOC105370362	lncRNA	0.906042	0.82428	0.890998	0	0	0	0	0	0.04
11075	STMN2	mRNA	1.87437	2.11894e-06	1.03506e-05	0.45	0.3	0.38	1.24	1.4	1.6
114926	SMIM19	mRNA	-0.134508	0.272008	0.433288	18.68	20.78	16.29	16.39	18.85	17.98
157697	ERICH1	mRNA	-0.170232	0.0682535	0.139887	7.64	8.07	9.32	8.27	8.2	8.85
11104	KATNA1	mRNA	-0.117142	0.274636	0.4364	9.84	10.94	11.03	9.71	10.35	10.83
23054	NCOA6	mRNA	0.10624	0.0279079	0.064792	13.6	13.31	13.35	15.4	14.52	15.15
6608	SMO	mRNA	0.755687	5.34656e-35	1.29533e-33	13.32	13.64	15.36	25.1	25.83	24.32
6017	RLBP1	mRNA	-1.32808	0.155806	0.27783	0.17	0.32	0.2	0.05	0.13	0.12
10529	NEBL	mRNA	0.361254	2.95083e-05	0.00012355	4.34	3.82	4.7	5.63	5.59	5.81
107985555	LOC107985555	mRNA	-0.0588602	0.934792	0.971383	0.59	0.24	0.55	0.42	0.58	0.35
84077	C3orf20	mRNA	0.127059	0.822659	0.890998	0.09	0.1	0.26	0.21	0.17	0.15
4016	LOXL1	mRNA	1.02995	1.9858e-07	1.08672e-06	1.81	1.89	2.03	3.98	4.12	3.85
442247	RFPL4B	mRNA	0.906042	0.82428	0.890998	0	0	0	0	0	0.04
608	TNFRSF17	mRNA	1.80939	0.551362	0.717728	0	0	0	0	0.08	0.08
10024	TROAP	mRNA	0.19183	0.00791177	0.0212652	20.21	20.16	19.42	20.48	21.45	21.26
105375817	LOC105375817	mRNA				0	0	0	0	0	0
79750	ZNF385D	mRNA				0	0	0	0	0	0
390441	OR11H7	mRNA	-1.27272	0.206798	0.349729	0.17	0.2	0.2	0.07	0.12	0.08
148823	GCSAML	mRNA	-1.01751	0.803081	0.890998	0	0	0.02	0	0	0
1293	COL6A3	mRNA	1.81672	0.578508	0.735793	0	0	0	0	0.02	0
93100	NAPRT	mRNA	0.176158	0.00680831	0.0186115	31.01	31.84	28.95	37.59	36.01	35.53
112724	RDH13	mRNA	-0.133786	0.176762	0.308128	12.15	11.02	9.98	10.55	10.87	10.09
107984638	LOC107984638	mRNA	-1.63817	0.0491164	0.105843	0.35	0.46	0.55	0.21	0.1	0.19
60558	GUF1	mRNA	-0.163903	0.000141616	0.000533709	29.87	30.32	29.82	28.67	28.05	27.98
8218	CLTCL1	mRNA	0.587515	4.76168e-18	5.78422e-17	8.53	8.41	8.94	12.91	12.98	13.64
124923	SGK494	mRNA	0.00985735	0.94512	0.978274	2.91	2.84	3.04	2.72	3.47	3.12
4325	MMP16	mRNA	-0.292941	0.304072	0.471835	0.25	0.25	0.25	0.18	0.21	0.18
84124	ZNF394	mRNA	0.194321	0.0670001	0.137673	9.24	8.67	8.03	10.51	10.31	10.5
9771	RAPGEF5	mRNA	-0.756448	2.24046e-36	5.63925e-35	11.97	11.43	11.63	7.35	7.18	7.47
10544	PROCR	mRNA	1.68642	0.206536	0.349421	0.11	0	0.1	0.1	0.25	0.15
9831	ZNF623	mRNA	-0.234137	0.000291804	0.00104752	16.07	15.1	16.56	14.95	14.29	13.47
56917	MEIS3	mRNA	0.951757	0.0874566	0.172582	0.19	0.44	0.24	0.56	0.69	0.46
196743	PAOX	mRNA	1.44594	5.45271e-06	2.52446e-05	0.8	0.83	0.71	2.12	2.65	1.76
3046	HBE1	mRNA	-1.01751	0.803081	0.890998	0	0.1	0	0	0	0
4882	NPR2	mRNA	0.19736	0.0140084	0.0352642	9.37	8.69	9.55	11.58	11.5	10.51
196441	ZFC3H1	mRNA	0.137737	0.064305	0.133027	7.28	6.05	7.57	8.14	8.15	7.9
401647	GOLGA7B	mRNA	-0.0527881	0.822793	0.890998	0.59	0.65	0.63	0.54	0.77	0.59
29777	ABT1	mRNA	-0.300257	8.1954e-06	3.70202e-05	24.46	25.42	25.35	22.64	21.06	20.5
267	AMFR	mRNA	0.0526983	0.304622	0.472378	24.64	24.51	24.95	26.7	26.56	27.71
388951	TSPYL6	mRNA	2.38766	0.396429	0.570508	0	0	0	0	0	0.07
3164	NR4A1	mRNA	-0.656246	2.82704e-06	1.35704e-05	4.38	4.81	4.83	3.48	3.26	3.09
81569	ACTL8	mRNA	-1.47028	0.294149	0.459623	0.08	0.08	0.16	0.08	0	0.04
7626	ZNF75D	mRNA	0.471175	0.000120056	0.000457689	2.12	2.31	2.51	3.58	3.86	4.09
28992	MACROD1	mRNA	0.225277	0.215863	0.36104	5.91	4.96	5.04	7.83	5.45	7.18
245812	CNPY4	mRNA	0.443076	0.00240147	0.00727394	6.15	6.56	7.4	8.52	10.05	10.15
4684	NCAM1	mRNA				0	0	0	0	0	0
27154	BRPF3	mRNA	0.216771	6.10512e-10	4.3106e-09	33.94	36.19	35.51	43.76	44.37	43.17
3654	IRAK1	mRNA	-0.420929	1.6062e-23	2.44613e-22	43.01	42.41	43.47	33.31	33.18	34.89
200014	CC2D1B	mRNA	0.0813643	0.257007	0.41419	10.91	9.96	10.76	10.82	11.11	12.18
3746	KCNC1	mRNA	0.808703	0.533557	0.70261	0	0.05	0	0.03	0.04	0.02
5154	PDGFA	mRNA	0.548121	2.731e-32	6.05395e-31	39.92	37.12	40.35	59.05	59.91	63.01
9620	CELSR1	mRNA	0.0806934	0.018259	0.0445024	21.52	20.36	21.22	24.38	23.8	24.82
8029	CUBN	mRNA	0.259748	0.720429	0.852258	0.02	0.06	0.04	0.04	0.05	0.04
1592	CYP26A1	mRNA	1.18332	0.00111897	0.00361363	0.63	0.39	0.62	1.25	1.62	1.07
10190	TXNDC9	mRNA	-0.231095	0.000133376	0.00050418	46.84	47.67	45.27	40.95	43.62	40.59
221955	DAGLB	mRNA	0.372263	2.11804e-07	1.15583e-06	13.18	13.35	12.64	18.21	17.35	17.27
9080	CLDN9	mRNA	0.106227	0.501027	0.675982	4.35	3.89	4.91	4.86	5.34	4.68
64326	COP1	mRNA	0.251734	1.52213e-06	7.57076e-06	30.43	32.37	31.96	40.54	40.7	37.11
221322	TBC1D32	mRNA	0.479612	0.00258596	0.00778953	1.97	1.43	1.54	2.48	2.61	1.99
26154	ABCA12	mRNA	0.162762	0.790258	0.890998	0.07	0.07	0.04	0.08	0.06	0.08
9820	CUL7	mRNA	0.178459	0.00177112	0.00552267	11.5	11.52	11.25	14	13.83	13.95
2709	GJB5	mRNA	-3.22294	0.141331	0.257111	0.06	0	0.21	0	0	0
342667	STAC2	mRNA	-0.232381	0.831253	0.89615	0.09	0.02	0.09	0.04	0.02	0.11
196993	CT62	mRNA	-1.92419	0.520391	0.692006	0.04	0	0.03	0	0	0
56937	PMEPA1	mRNA	-1.51792	2.22497e-25	3.64936e-24	3.32	3.56	3.76	1.28	1.43	1.25
101929726	MYMX	mRNA	-0.447411	0.800142	0.890998	0	0	0.38	0.1	0.1	0.1
9828	ARHGEF17	mRNA	0.47165	5.63605e-11	4.33703e-10	4.74	4.88	5.19	6.91	7.62	7.07
51066	SSUH2	mRNA	-0.0309609	0.934676	0.97132	0.74	0.64	1.24	0.69	0.96	0.71
22820	COPG1	mRNA	0.0790907	0.0158097	0.0392949	69.76	70.88	70.82	79.24	76.77	78.51
57494	RIMKLB	mRNA	-0.409214	4.62575e-06	2.16339e-05	6.62	6.12	5.78	4.87	4.26	4.68
55627	SMPD4	mRNA	0.0843543	0.00169833	0.00531276	89.33	87	88.14	98.24	95.26	98.83
4776	NFATC4	mRNA	1.21376	5.08188e-31	1.076e-29	3.06	3.18	2.96	7.26	7.25	7.18
317719	KLHL10	mRNA	0.839957	0.739129	0.865175	0.04	0	0	0.03	0.04	0
6505	SLC1A1	mRNA	0.368586	0.165057	0.291234	0.73	0.77	0.7	1.06	0.92	0.87
257062	CATSPERD	mRNA	0.825207	0.460813	0.638189	0.05	0.05	0.09	0.09	0.03	0.17
51559	NT5DC3	mRNA	-0.649554	1.17093e-08	7.32848e-08	3.1	3.07	3.15	2.17	2.12	2.06
101927245	LOC101927245	lncRNA	-0.223703	0.766528	0.881888	0.36	0.33	0.39	0.21	0.21	0.48
8613	PLPP3	mRNA	0.4296	4.86009e-05	0.000196564	5.51	5.07	4.78	7.24	7.26	7.25
5530	PPP3CA	mRNA	-0.285733	8.33236e-06	3.75709e-05	16.18	15.6	14.86	12.14	14.22	13.97
6759	SSX4	mRNA	-1.01751	0.803081	0.890998	0.07	0	0	0	0	0
8514	KCNAB2	mRNA	0.119611	0.233608	0.384751	5.39	5.26	4.73	6.06	6.28	5.7
4698	NDUFA5	mRNA	0.233843	0.000837594	0.00276947	13.52	15.16	15.05	17.53	17.97	17.93
330	BIRC3	mRNA	-1.46838	1.8989e-64	9.23956e-63	6.71	6.65	6.89	2.46	2.67	2.57
8925	HERC1	mRNA	-0.157156	0.00522223	0.0146466	4.84	4.59	4.9	4.51	4.54	4.45
129531	MITD1	mRNA	-0.0850782	0.430432	0.606029	20.7	21.27	21.45	21.32	21.12	20.62
255411	TEX49	mRNA	1.77016	0.498249	0.674091	0	0.1	0	0.11	0	0.25
50964	SOST	mRNA				0	0	0	0	0	0
10540	DCTN2	mRNA	0.0631363	0.11295	0.213576	68.78	68.23	68.79	74.36	76.45	74.98
7434	VIPR2	mRNA	-0.66213	0.750475	0.871707	0.04	0.02	0	0	0	0.05
730755	KRTAP2-3	mRNA	-3.87879	2.50402e-22	3.64198e-21	7.81	8.43	8.58	1.02	0.19	0.55
23516	SLC39A14	mRNA	0.0830343	0.00227451	0.00693024	67.48	67.94	67.11	75.8	74.31	75.41
79879	CCDC134	mRNA	0.223577	0.00343075	0.0100517	7.84	10.17	9.63	9.75	9.89	8.95
23527	ACAP2	mRNA	-0.37736	1.20689e-10	9.01321e-10	10.6	10.98	10.19	8.56	8.91	8.27
114799	ESCO1	mRNA	-0.187481	0.0197214	0.0476149	8.18	8.12	8.26	8.01	7.02	7.62
11045	UPK1A	mRNA	1.94326	0.0049348	0.0139236	0.24	0.17	0.17	0.76	0.94	0.64
5156	PDGFRA	mRNA	-1.06798	1.9491e-41	5.58146e-40	9.48	8.97	8.5	4.57	4.32	4.5
8313	AXIN2	mRNA	-0.256128	0.20836	0.351494	1.46	1.46	2.01	1.1	1.5	1.71
1397	CRIP2	mRNA	-0.072577	0.0302736	0.0695905	190.71	187.53	187.46	186.13	189.35	188.99
121601	ANO4	mRNA	-0.380738	0.664088	0.808438	0.13	0.08	0.05	0.02	0.12	0.07
9971	NR1H4	mRNA	1.71595	4.00627e-12	3.38075e-11	1.02	0.76	1.24	3.93	3.45	3.32
3705	ITPK1	mRNA	-0.237976	1.5685e-05	6.82914e-05	25.24	24.41	23.86	21.93	21.18	22.62
5364	PLXNB1	mRNA	0.111934	0.000993651	0.00323223	24.93	24.67	24.9	27.86	28.18	27.55
84181	CHD6	mRNA	0.438529	1.4884e-16	1.68063e-15	7.38	6.91	7.11	10.79	10.41	10.45
83959	SLC4A11	mRNA	-0.663047	1.08702e-20	1.47997e-19	21.07	22.1	19.3	14.5	14.11	12.51
11100	HNRNPUL1	mRNA	-0.0704642	0.0018231	0.0056625	147.63	149.17	146.12	147.12	149.18	149.35
10290	SPEG	mRNA	-0.123196	0.631448	0.780397	1.71	1.34	1.27	1.14	1.64	1.42
9353	SLIT2	mRNA	0.384488	3.63783e-08	2.1822e-07	5.07	5.39	5.52	7.95	7.62	7.91
3242	HPD	mRNA	0.970206	2.01536e-25	3.31803e-24	13.48	12.75	13.1	27.71	27.38	26.3
84720	PIGO	mRNA	-0.265953	0.000270817	0.000978008	11.61	10.95	11.43	9.75	10.31	9.67
146923	RUNDC1	mRNA	0.125126	0.140156	0.255291	6.33	6.43	6.51	7.69	7.11	7.3
57153	SLC44A2	mRNA	0.631079	1.83852e-07	1.01023e-06	3.7	3.57	3.26	5.78	5.57	5.8
283232	TMEM80	mRNA	0.414367	0.000103023	0.000396475	10.46	10.45	11.19	14.89	14.47	15.45
56101	PCDHGB5	mRNA	0.233309	4.46551e-05	0.000181699	16.5	17.06	16.36	20.24	20.6	20.75
6159	RPL29	mRNA	-0.0572136	0.0966146	0.187477	356.11	361.95	350.05	365.24	357.64	352.04
57623	ZFAT	mRNA	-0.0654757	0.572987	0.731968	3.55	3.29	3.47	3.32	3.39	3.72
2182	ACSL4	mRNA	-0.54956	1.03116e-86	7.23388e-85	75.65	74.29	74.16	53.51	53.94	53.78
149473	CCDC24	mRNA	0.329601	0.142519	0.25892	2.74	3.11	3.56	4.08	3.25	5.09
5524	PTPA	mRNA	-0.167397	6.42172e-05	0.000255232	57.01	56.51	52.9	52.43	50.81	51.59
9697	TRAM2	mRNA	-0.504072	1.02991e-27	1.91387e-26	19.19	19.3	19.05	13.64	14.04	14.96
8537	BCAS1	mRNA	0.827237	0.0021586	0.00660937	0.84	0.54	0.67	1.34	1.3	1.21
6234	RPS28	mRNA	0.00954614	0.820048	0.890998	802.58	752.64	714.37	788.66	790.59	798.39
105376906	LOC105376906	other	0.49281	0.156845	0.27934	1.37	1.24	1.46	1.79	2.01	2.27
54997	TESC	mRNA	-0.718994	6.21437e-64	2.96592e-62	180.31	182.94	174.68	113.55	114.52	114.25
5142	PDE4B	mRNA	1.87254	0.00015425	0.000578829	0.1	0.13	0.14	0.54	0.42	0.45
8190	MIA	mRNA	2.16483	0.258416	0.415961	0	0.17	0	0.18	0.27	0.35
4359	MPZ	mRNA	-1.27589	0.00125838	0.00402398	1.02	1.14	1.13	0.47	0.52	0.44
3455	IFNAR2	mRNA	-0.118373	0.0618982	0.128934	30.95	28.67	28.54	26.34	28.56	26
5458	POU4F2	mRNA				0	0	0	0	0	0
164781	DAW1	mRNA	-0.440611	0.461959	0.639067	0.61	0.18	0.5	0.51	0.23	0.26
28231	SLCO4A1	mRNA	-1.28921	0.394573	0.56868	0.08	0.05	0	0	0.06	0.03
8867	SYNJ1	mRNA	0.068144	0.339463	0.510792	5.57	5.87	5.78	6.22	6.34	6.42
10513	APPBP2	mRNA	0.194105	0.0122923	0.0315351	5.17	4.94	5.43	6.2	6.26	6.29
7124	TNF	mRNA	-0.663239	0.0834634	0.165769	1.48	1.18	0.88	0.81	0.75	0.78
84899	TMTC4	mRNA	0.119294	0.106532	0.203533	11.53	11.37	9.99	12.24	13.22	12.57
7543	ZFX	mRNA	0.989348	1.02409e-66	5.26142e-65	7.34	7.64	7.79	14.69	16.8	16.03
3028	HSD17B10	mRNA	-0.0631749	0.430444	0.606029	44.38	45.69	42.65	46.64	46.34	40.32
56910	STARD7	mRNA	-0.117285	0.000231118	0.000842305	81.49	79.86	81.35	78.24	80.17	77.05
3203	HOXA6	mRNA	0.532143	0.243848	0.397621	1.14	1.86	0.97	1.59	1.84	2.58
284114	TMEM102	mRNA	0.140722	0.336272	0.507225	5.24	4.41	4.71	5.55	5.68	5.36
7477	WNT7B	mRNA	-0.0133249	0.907675	0.951749	4.26	4.36	4.52	4.93	4.19	4.65
90167	FRMD7	mRNA	1.40717	0.2553	0.411932	0.02	0.05	0	0.04	0.06	0.1
10094	ARPC3	mRNA	-0.197917	2.3061e-07	1.25297e-06	212	210.89	211.52	201.05	193.41	185.6
90529	STPG1	mRNA	-0.0255011	0.86893	0.922441	3.01	3.77	3.55	3.73	3.45	3.44
55750	AGK	mRNA	-0.0529593	0.259674	0.417524	19.12	18.89	19.62	18	17.88	18.53
55584	CHRNA9	mRNA	-1.01751	0.803081	0.890998	0.03	0	0	0	0	0
10965	ACOT2	mRNA	0.10523	0.315465	0.485208	13.45	13.02	14.45	16.52	16.49	13.6
57719	ANO8	mRNA	0.470914	9.15765e-14	8.68907e-13	9.58	10.44	10.59	15.46	14.42	14.56
23129	PLXND1	mRNA	-0.538209	1.20925e-69	6.55999e-68	71.99	67.27	67.71	49.73	49.27	50.95
79618	HMBOX1	mRNA	-0.016419	0.807637	0.890998	3.54	3.74	4.18	3.91	3.93	3.82
440026	TMEM41B	mRNA	-0.501394	2.75339e-25	4.5034e-24	31.4	31.76	32.68	22.99	23.56	23.08
26010	SPATS2L	mRNA	-0.568449	2.95512e-122	3.2879e-120	247.96	240.47	243.49	171.49	172.42	169.67
1312	COMT	mRNA	-0.110844	0.015985	0.0396797	68.05	68.46	64.73	70.48	64.27	65.95
26049	FAM169A	mRNA	-0.262007	0.00582749	0.0161784	4.59	4.07	4.4	3.86	3.97	3.75
3566	IL4R	mRNA	-0.545999	1.59391e-30	3.31853e-29	32.75	33.35	33.64	24.69	23.01	23.57
57143	ADCK1	mRNA	0.139495	0.47622	0.653106	2.86	3.05	3.15	2.9	3.95	3.5
8988	HSPB3	mRNA	-1.92419	0.520391	0.692006	0.11	0	0.1	0	0	0
10728	PTGES3	mRNA	-0.0707986	0.00564446	0.0157253	239.32	233.79	234.09	231.83	242.52	232.35
7417	VDAC2	mRNA	-0.300834	4.51114e-12	3.79762e-11	101.2	94.97	97.74	83.83	86.73	81.09
25843	MOB4	mRNA	-0.150047	0.0104127	0.0272127	17.6	17.7	18.13	17	17.16	16.41
164284	APCDD1L	mRNA	0.906042	0.82428	0.890998	0	0	0	0.02	0	0
57798	GATAD1	mRNA	-0.0867976	0.169804	0.298014	13.24	12.45	13.67	12.87	13.79	12.11
23102	TBC1D2B	mRNA	-0.240426	0.000252387	0.000914855	9.13	9.37	9.74	8.1	8.9	8.2
100288072	SDR42E2	mRNA				0	0	0	0	0	0
7127	TNFAIP2	mRNA	-0.267772	5.90038e-14	5.67242e-13	55.43	53.74	54.07	48.18	45.59	48.82
63910	SLC17A9	mRNA	0.000353818	0.996663	0.997691	12.85	11.57	12.23	12.93	13.01	12.56
2814	GP5	mRNA	-1.0835	0.579405	0.736666	0.06	0.02	0	0	0	0.04
4878	NPPA	mRNA	-1.53683	0.480279	0.656714	0.1	0.09	0.09	0.09	0	0
10079	ATP9A	mRNA	0.112518	0.00170515	0.00533219	23.73	22.9	23.58	26.63	27.2	26
10475	TRIM38	mRNA	-0.419286	0.174802	0.305282	0.5	0.7	0.51	0.29	0.78	0.3
343	AQP8	mRNA				0	0	0	0	0	0
55192	DNAJC17	mRNA	-0.106293	0.540988	0.7085	6.37	7.49	7.78	6.94	7.8	6.72
170261	ZCCHC12	mRNA	0.641837	1.95093e-07	1.06797e-06	5.48	5.6	5.4	8.24	10.14	8.66
9653	HS2ST1	mRNA	-0.0927412	0.0994874	0.191985	13.12	12.51	12.22	12.07	12.11	11.64
57161	PELI2	mRNA	-0.0228126	0.837211	0.900388	3.23	2.93	3.17	3.22	3.19	3.35
11080	DNAJB4	mRNA	0.290068	0.000462565	0.00160175	9.69	10.59	9.71	13.08	12.46	13.08
134145	FAM173B	mRNA	-0.0648466	0.60202	0.7559	6.09	6.44	7.41	6.35	6.78	6.85
54346	UNC93A	mRNA	1.43044	1.49973e-22	2.19776e-21	3.15	2.75	3.08	8.53	8.21	8.51
84502	JPH4	mRNA	1.26793	0.294898	0.460594	0.02	0.03	0.02	0.06	0.05	0.05
8079	MLF2	mRNA	-0.127073	0.00126461	0.00404285	113.97	120.13	113.69	112	112.25	111.14
728911	CT45A2	mRNA				0	0	0	0	0.04	0
7745	ZKSCAN8	mRNA	0.237791	1.15529e-07	6.53496e-07	13.53	13.98	13.95	17.23	16.63	17.26
5464	PPA1	mRNA	-0.266436	1.37286e-05	6.0133e-05	52.22	52.24	52.73	44.46	47.66	45.45
55911	APOBR	mRNA	1.46636	0.101937	0.196018	0.02	0.05	0.05	0.11	0.11	0.15
146862	UNC45B	mRNA	-1.01751	0.803081	0.890998	0.02	0	0	0	0	0
6988	TCTA	mRNA	0.008395	0.914264	0.956701	16.78	18.89	18.34	19.73	18.93	18.46
10818	FRS2	mRNA	0.0811801	0.169945	0.298201	8.96	8.81	9.21	9.68	10.25	9.94
10801	SEPT9	mRNA	0.0422721	0.0821344	0.163557	140.76	137.45	135.28	151.83	148.61	151.41
134	ADORA1	mRNA	1.07624	0.000288224	0.00103595	0.73	0.5	0.64	1.17	1.19	1.62
374986	MIGA1	mRNA	-0.041363	0.612796	0.76516	5.63	5.25	5.48	5.68	5.32	5.69
259232	NALCN	mRNA	-3.28552	0.0425212	0.0934289	0.05	0.03	0.02	0.01	0	0
23506	BICRAL	mRNA	-0.0555079	0.499843	0.675062	5.23	5.71	5.63	5.13	5.87	5.71
4735	SEPT2	mRNA	0.0524644	0.00828705	0.0221509	216.7	221.16	215.73	238.83	237.62	235.27
22906	TRAK1	mRNA	0.120546	0.0516058	0.110472	11.08	11.27	11.55	13.07	13.3	12.53
54467	ANKIB1	mRNA	-0.0111674	0.862895	0.918249	9.58	9	10.25	9.82	9.9	10.36
153364	MBLAC2	mRNA	-0.467629	0.017513	0.0428977	1.63	1.7	1.35	1.18	1.29	1.09
347734	SLC35B2	mRNA	-0.193279	1.10061e-07	6.24204e-07	95.1	92.18	94.62	87.28	86	85.33
105372319	LOC105372319	mRNA	0.581264	0.420333	0.595875	0.18	0.11	0.16	0.43	0.14	0.13
55049	REX1BD	mRNA	-0.0634225	0.644937	0.791856	13.05	13.98	13.66	14.3	12.73	13.82
10746	MAP3K2	mRNA	-0.168366	0.00140608	0.00445518	8.23	7.96	8.55	7.39	7.82	7.85
8938	BAIAP3	mRNA	0.2563	0.00191508	0.00592605	6.08	6.11	6.17	7.75	7.56	7.87
642515	PRRT1B	mRNA	1.06565	2.54359e-14	2.50883e-13	2.29	2.46	2.25	5.25	4.56	5.59
27161	AGO2	mRNA	-0.743498	1.53519e-95	1.21894e-93	15.43	15.25	15.36	9.59	9.62	9.75
9690	UBE3C	mRNA	-0.306265	9.73525e-13	8.58432e-12	27.78	27.66	26.83	22.78	22.62	23.75
122481	AK7	mRNA	0.681346	0.165956	0.292637	0.21	0.23	0.19	0.35	0.36	0.32
167838	TXLNB	mRNA	1.92144	0.222898	0.370676	0.03	0	0	0.04	0.03	0.06
23270	TSPYL4	mRNA	0.302866	9.54435e-07	4.85217e-06	13.38	12.38	13.03	16.29	17.08	16.93
283600	SLC25A47	mRNA	0.837901	0.146409	0.264666	0.29	0.35	0.2	0.46	0.62	0.48
23383	MAU2	mRNA	0.197131	0.000165745	0.0006193	16.77	16.01	16.08	19.25	20.01	19.25
26011	TENM4	mRNA	0.398238	0.515538	0.689225	0.03	0.05	0.03	0.04	0.06	0.05
63929	XPNPEP3	mRNA	0.220319	0.0330612	0.0752851	3.88	2.91	3.41	3.62	4.47	3.98
517	ATP5MC2	mRNA	0.117281	0.01374	0.0346986	190.74	196.6	183.94	216.69	227.29	206.71
80155	NAA15	mRNA	-0.460685	2.03718e-17	2.39956e-16	16.91	16.45	16.54	12.03	13.21	12.94
1122	CHML	mRNA	-0.186205	0.000376802	0.00132648	13.78	12.89	13.01	11.77	12.2	12.69
9217	VAPB	mRNA	-0.137649	0.000100759	0.000388706	23.97	23.98	24.64	22.58	23.36	22.84
5478	PPIA	mRNA	-0.138891	2.47205e-15	2.61391e-14	1931.29	1903.85	1894.05	1797.81	1851.07	1748.14
96626	LIMS3	mRNA	-0.653634	0.754831	0.873957	0.06	0.12	0.03	0.12	0.03	0
1357	CPA1	mRNA	0.839955	0.740815	0.865175	0	0	0.05	0.05	0.05	0
2798	GNRHR	mRNA	0.302512	0.781662	0.890998	0.04	0.03	0.01	0.04	0.05	0.02
162427	RETREG3	mRNA	0.220324	0.00148761	0.0046973	15	13.5	14.43	16.1	17.98	18.52
677	ZFP36L1	mRNA	0.0116037	0.669646	0.81277	106.88	110.33	108.98	115.57	116.75	113.46
339745	SPOPL	mRNA	-0.212192	0.00171064	0.0053484	8.95	9.19	9.36	8.25	8.76	8
728310	GOLGA6L7	mRNA	0.530384	0.42381	0.599394	0.22	0.28	0.14	0.29	0.44	0.25
827	CAPN6	mRNA				0	0	0	0	0	0
4801	NFYB	mRNA	-0.0318928	0.587622	0.743811	21.53	21.49	22.25	21.99	24.12	21.82
170591	S100Z	mRNA	-1.01751	0.803081	0.890998	0.03	0	0	0	0	0
6344	SCTR	mRNA	0.700304	8.78874e-51	3.1395e-49	27.15	27.64	26.6	48.86	44.88	49.21
801	CALM1	mRNA	0.0180396	0.592149	0.747277	52.62	49.98	52.68	55.02	55.81	54.51
9768	PCLAF	mRNA	0.26913	2.09845e-07	1.14621e-06	61.17	60.25	59.78	76.53	72.61	80.17
340562	SATL1	mRNA	1.80171	0.554017	0.718375	0	0	0	0.04	0.04	0
84419	C15orf48	mRNA	-0.494902	0.0100986	0.0264629	9.86	10.29	8.54	7.85	6.23	7.35
102723859	TBC1D3E	mRNA	0.480112	0.018788	0.0456516	2.08	1.82	1.7	2.51	2.72	2.89
10223	GPA33	mRNA				0	0	0	0	0	0
761	CA3	mRNA	2.39153	0.359165	0.532091	0	0	0	0.04	0.08	0
53840	TRIM34	mRNA	0.241081	0.228968	0.378858	2.05	2.67	2.07	2.89	2.73	3.01
471	ATIC	mRNA	-0.321883	8.76762e-18	1.04756e-16	95.16	99.19	100.28	85.12	81.77	80.82
7916	PRRC2A	mRNA	-0.0910115	9.5003e-05	0.000367963	97.26	95.47	96.06	95.81	92.03	97.46
107987394	LOC107987394	lncRNA				0	0	0	0	0	0
285382	C3orf70	mRNA	-0.737856	0.00849986	0.0226611	0.56	0.51	0.67	0.22	0.42	0.46
8508	NIPSNAP1	mRNA	0.466337	3.07128e-28	5.81877e-27	53.04	54.3	52.69	77.28	77.19	79.23
120775	OR2D3	mRNA	-1.01751	0.803081	0.890998	0	0	0.08	0	0	0
55083	KIF26B	mRNA	-0.546522	5.26133e-08	3.09861e-07	2.02	2.11	1.87	1.45	1.32	1.57
2132	EXT2	mRNA	0.196319	0.000334695	0.0011871	19.43	19.44	19.54	24.49	23.6	22.69
7103	TSPAN8	mRNA	1.11536	7.40539e-15	7.58694e-14	7.18	8.16	6.79	18.14	17.01	15.22
196335	OR56B4	mRNA	0.906042	0.82428	0.890998	0	0	0	0	0.07	0
6389	SDHA	mRNA	0.115592	0.000986151	0.00321202	62.44	60.6	61.04	68.56	70.34	69.97
1009	CDH11	mRNA	-0.0557258	0.985568	0.991235	0	0.02	0	0	0.02	0
9253	NUMBL	mRNA	0.306793	0.0192573	0.0466232	3.33	3.03	3.58	4.61	4.29	3.98
2780	GNAT2	mRNA	-2.04294	0.188684	0.324595	0.05	0.21	0.16	0.05	0.05	0
949	SCARB1	mRNA	0.0968201	0.0195891	0.0473217	48.57	52.33	50.08	57.01	56.38	56.45
6869	TACR1	mRNA	0.679106	0.657231	0.802588	0.04	0.01	0.01	0.06	0.01	0.04
26277	TINF2	mRNA	-0.0469839	0.545047	0.712427	18.67	19.29	18.24	19.31	18.76	20.26
286046	XKR6	mRNA	-0.16855	0.499884	0.675066	1.99	1.68	1.71	1.93	1.24	1.64
80345	ZSCAN16	mRNA	0.317088	0.00662436	0.0181541	12.98	10.19	12.03	16	15.35	15.07
23326	USP22	mRNA	-0.0225003	0.345833	0.517697	91.6	91.68	94.56	95.8	96	96.01
10892	MALT1	mRNA	-0.356849	3.0046e-15	3.1598e-14	23.02	21.02	22.12	17.63	18.39	17.95
6307	MSMO1	mRNA	-0.0876515	0.273278	0.43495	17.21	17.82	17.79	16.45	16.97	18.99
643677	CCDC168	mRNA	1.52426	0.18919	0.325338	0.01	0	0	0.01	0.02	0.01
23350	U2SURP	mRNA	-0.378672	9.29105e-36	2.30379e-34	42.83	43.46	43.17	34.6	35.94	34.55
11013	TMSB15A	mRNA				0	0	0	0	0	0
9926	LPGAT1	mRNA	0.107368	0.000154661	0.000580122	44.41	45.46	47.05	50.16	50.6	50.28
80071	CCDC15	mRNA	0.02452	0.886377	0.934696	2	2.1	2.07	1.99	2.12	2.44
27034	ACAD8	mRNA	0.250453	0.00910085	0.0240942	8.16	8.85	9.03	10.96	10.6	10.71
25807	RHBDD3	mRNA	0.156562	0.062758	0.130429	13.34	11.78	12.08	15.88	13.71	15.17
146845	CFAP52	mRNA	0.0770052	0.936352	0.972161	0.19	0.07	0.09	0.07	0.22	0.11
23338	JADE2	mRNA	0.268846	0.00705892	0.0191915	2.83	3.1	2.87	3.65	3.71	3.81
10952	SEC61B	mRNA	-0.147994	0.0525365	0.112189	124.66	138.28	135.62	109.13	136.17	130.91
643382	TMEM253	mRNA	0.161805	0.705055	0.841136	0.73	0.57	0.84	0.89	0.66	1.04
92483	LDHAL6B	mRNA	-0.209137	0.832545	0.897211	0.17	0.12	0.12	0.08	0.17	0.12
23034	SAMD4A	mRNA	-0.653823	6.83803e-28	1.28024e-26	11.67	11.63	12.11	7.48	7.9	8.16
7903	ST8SIA4	mRNA	1.04913	0.318646	0.489017	0.04	0.07	0.01	0.2	0.06	0.08
123591	TMEM266	mRNA	0.649484	0.352849	0.52547	0.19	0.03	0.35	0.48	0.22	0.21
340307	CTAGE6	mRNA	0.906042	0.82428	0.890998	0	0	0	0.04	0	0
54455	FBXO42	mRNA	0.105595	0.253347	0.409671	3.79	4.51	4.39	4.84	4.96	4.64
5317	PKP1	mRNA				0	0	0	0	0	0
5311	PKD2	mRNA	0.00699665	0.926314	0.965445	8.51	9.15	8.3	9.64	9.2	9.3
256691	MAMDC2	mRNA	-0.760362	0.051923	0.111069	0.77	0.45	0.67	0.34	0.47	0.37
339210	C17orf67	mRNA	0.0984153	0.833369	0.897747	0.54	0.51	0.47	0.73	0.67	0.31
162514	TRPV3	mRNA	0.329923	0.0211887	0.050702	1.52	1.48	1.56	2.08	2.08	1.84
11126	CD160	mRNA	0.405977	0.410054	0.584911	0.71	0.41	0.43	0.8	0.79	0.63
285315	C3orf33	mRNA	-0.0334506	0.867568	0.921593	3.56	2.59	4.03	3.23	3.7	3.13
11164	NUDT5	mRNA	0.0191828	0.687289	0.827229	28.09	28.24	27.71	30.31	29.45	29.77
381	ARF5	mRNA	0.162967	0.000251966	0.00091352	106.06	108.61	109.95	125.63	127.69	128.08
8600	TNFSF11	mRNA	-0.145038	0.742835	0.866285	0.56	0.6	0.49	0.65	0.52	0.46
5585	PKN1	mRNA	0.304083	2.0038e-15	2.13169e-14	46.86	45.77	46.36	60.6	60.83	59.63
201627	DENND6A	mRNA	-0.111226	0.17781	0.309731	8.25	7.5	7.6	7.82	7.31	7.29
51074	APIP	mRNA	-0.352147	0.00348738	0.0102074	16.2	16.04	17.88	15.01	14.87	11.36
85013	TMEM128	mRNA	-0.0672589	0.406607	0.581286	24.77	22.41	23.99	23.1	23.69	23.48
7094	TLN1	mRNA	-0.270036	1.18187e-22	1.74366e-21	49.08	48.41	47.27	41.62	41.49	43.14
92579	G6PC3	mRNA	0.207922	0.0118004	0.0304025	22.29	21.4	21.65	27.88	27.86	24.11
595	CCND1	mRNA	-1.33416	3.88497e-155	6.65321e-153	33.74	32.57	34.87	13.91	14.16	14.13
102724994	LOC102724994	pseudo	2.67788	0.23791	0.390279	0	0	0.07	0	0.2	0.17
23592	LEMD3	mRNA	-0.419512	5.29106e-15	5.47212e-14	18.74	19.49	18.37	15.05	15.04	14.41
26958	COPG2	mRNA	-0.0256866	0.713633	0.846926	14.3	14.47	15.48	15.7	15.09	14.91
54520	CCDC93	mRNA	-0.0234136	0.593156	0.747996	17.53	17.04	17.5	17.83	17.89	17.92
89887	ZNF628	mRNA	-0.138146	0.330794	0.502113	3.28	3.01	3.04	2.85	2.95	3.12
138307	LCN8	mRNA				0	0	0	0	0	0
50487	PLA2G3	mRNA	-0.0718252	0.956043	0.985551	0.11	0.05	0	0.03	0.08	0.05
342892	ZNF850	mRNA	-0.480847	0.00105922	0.00343594	1.89	1.59	1.49	1.22	1.16	1.38
55082	ARGLU1	mRNA	-0.098319	0.00399457	0.0115315	74.91	75.59	76.36	73.7	70.11	70.21
374973	TEX38	mRNA	2.12949	0.162604	0.28769	0	0.05	0.09	0.1	0.35	0.22
326624	RAB37	mRNA	0.95067	0.000587602	0.00200043	0.95	0.67	0.8	1.45	1.49	1.88
57590	WDFY1	mRNA	-0.0698732	0.101574	0.195364	26.99	26.47	26.37	26.54	26.68	26.74
1536	CYBB	mRNA	0.3639	0.757839	0.875715	0.02	0.03	0.05	0.06	0.02	0.05
27330	RPS6KA6	mRNA	0.0967236	0.393332	0.567594	2.65	2.6	2.59	2.75	2.39	2.69
54557	SGTB	mRNA	-0.0984359	0.496046	0.671804	2	1.91	2.01	1.85	1.82	2.14
29964	PRICKLE4	mRNA	0.788097	0.000826474	0.00273529	1.78	2.02	1.92	3.72	2.96	3.69
25802	LMOD1	mRNA	3.12121	0.13014	0.240052	0	0	0	0.03	0.02	0.03
392517	NCBP2L	mRNA				0	0	0	0	0	0
10112	KIF20A	mRNA	0.179087	0.00232583	0.00706813	19.25	18.44	18.28	23.09	20.91	22.31
142910	LIPJ	mRNA				0	0	0	0	0	0
51208	CLDN18	mRNA	1.81771	0.156147	0.278295	0.02	0.02	0.02	0.1	0.08	0.04
100131017	ZNF316	mRNA	-0.36304	9.82747e-11	7.38032e-10	15.62	15.07	15.5	12.11	11.8	13.17
105376791	LOC105376791	mRNA				0	0	0	0	0	0
115123	MARCH3	mRNA	-0.334532	0.0262939	0.0614779	2.45	2.53	3.15	2.25	2.22	2.06
114800	CCDC85A	mRNA	-0.0788281	0.840247	0.902392	0.44	0.27	0.48	0.38	0.39	0.41
51130	ASB3	mRNA	-0.0175696	0.918247	0.959711	5.82	4.27	4.05	3.8	5.4	5.35
340419	RSPO2	mRNA	1.51142	0.204709	0.347081	0.09	0.03	0	0.11	0.12	0.08
619373	MBOAT4	mRNA	-0.657708	0.434452	0.610245	0.32	0.21	0.08	0.17	0.06	0.14
8986	RPS6KA4	mRNA	-0.595074	1.04942e-12	9.23488e-12	13.02	15.49	14.88	10.49	9.55	10.14
317761	C14orf39	mRNA	1.81672	0.578508	0.735793	0	0	0	0	0.06	0
10071	MUC12	mRNA	-2.64609	0.0640872	0.132639	0.02	0.01	0.02	0	0	0.01
8516	ITGA8	mRNA	-0.0557256	0.985442	0.991235	0.01	0	0	0	0	0.01
860	RUNX2	mRNA	-0.137013	0.573887	0.732797	0.73	0.74	0.64	0.66	0.71	0.63
8690	JRKL	mRNA	-0.16796	0.240888	0.393734	3.12	3.44	3.1	2.94	3.08	3.01
55695	NSUN5	mRNA	-0.503809	2.5622e-12	2.18325e-11	29.99	28.85	27.52	23.29	19.92	20.13
8532	CPZ	mRNA	1.59855	0.00424644	0.0121801	0.33	0.15	0.09	0.54	0.58	0.65
26530	OR12D1	mRNA	-0.747813	0.440019	0.616132	0.17	0.27	0.27	0.06	0.17	0.22
107987487	LOC107987487	pseudo				0.02	0.03	0	0.03	0.01	0.01
285464	CRIPAK	mRNA	0.0907094	0.338867	0.510198	5.03	5.36	5.85	6.02	6.16	6.02
80781	COL18A1	mRNA	0.216022	7.15778e-27	1.25787e-25	158.69	161.49	160.36	200.78	191.38	194.64
64137	ABCG4	mRNA	-0.0590668	0.973458	0.991235	0.02	0.02	0.02	0.02	0	0.04
51684	SUFU	mRNA	0.847045	8.17668e-10	5.70408e-09	2.56	1.91	2.13	4.21	3.7	3.7
55350	VNN3	mRNA	-0.248493	0.488709	0.664621	1.17	0.85	1.3	0.98	0.98	0.95
2733	GLE1	mRNA	0.193539	0.00756484	0.0204365	11.37	12.01	11.94	14.66	14.2	13.59
9576	SPAG6	mRNA	2.39829	0.0209141	0.0501204	0.06	0.06	0	0.25	0.24	0.12
441234	ZNF716	mRNA	1.79494	0.556361	0.719251	0	0	0	0.01	0	0.01
7803	PTP4A1	mRNA	0.874985	0	0	108.84	109.63	112.41	214.41	216.49	213.07
56181	MTFR1L	mRNA	0.158707	0.137247	0.25075	9.48	9.02	10.32	11.49	11.68	10.61
5290	PIK3CA	mRNA	0.131456	0.0272113	0.0633303	8.51	9.32	9.02	10.4	9.75	10.11
3202	HOXA5	mRNA	0.848036	1.05626e-06	5.33721e-06	4.12	3.53	3.01	6.9	7.03	6.2
22979	EFR3B	mRNA	0.530095	0.096686	0.187573	0.27	0.29	0.22	0.32	0.34	0.53
391	RHOG	mRNA	-0.440704	5.13993e-12	4.30207e-11	49.28	50.19	49.79	38.75	38.3	38.46
7175	TPR	mRNA	0.110915	0.000414488	0.0014469	33.07	31.25	34.08	36.75	37.16	37.85
9447	AIM2	mRNA				0	0	0	0	0	0
3643	INSR	mRNA	0.244643	1.22426e-07	6.89407e-07	15.29	14.98	14.48	17.17	19.24	19.35
57175	CORO1B	mRNA	0.114868	0.00034105	0.00120817	130.03	127.74	127.4	150.52	143.38	143.84
129831	RBM45	mRNA	0.111486	0.437534	0.613559	5.37	6.75	5.93	6.98	7.07	6.44
56997	COQ8A	mRNA	0.283222	0.00223204	0.00681153	7.82	8.28	8.13	10.77	10.7	9.81
101927685	HSFX4	mRNA	2.39216	0.358955	0.532091	0	0	0	0	0.09	0.21
64744	SMAP2	mRNA	-0.000553384	0.994036	0.995975	13.47	14.27	14.41	14.99	14.8	14.71
137075	CLDN23	mRNA	0.0088795	0.953281	0.983458	4.89	6.27	5.07	6.18	5.29	5.7
56136	PCDHA13	mRNA				0	0	0	0	0	0
7275	TUB	mRNA	0.850435	0.000664867	0.00224207	0.44	0.33	0.54	0.81	0.83	0.82
8722	CTSF	mRNA	0.71371	3.4264e-10	2.46003e-09	6.75	7.07	6.54	12.07	11.27	12.2
220136	CFAP53	mRNA	0.390035	0.588872	0.744529	0.23	0.26	0.23	0.12	0.47	0.44
10514	MYBBP1A	mRNA	-0.926517	8.46695e-69	4.50917e-67	24.49	23.77	24.78	13.35	13.75	13.27
11009	IL24	mRNA				0	0	0	0	0	0
10262	SF3B4	mRNA	-0.20498	2.50593e-08	1.52309e-07	103.04	107.13	101.77	93.25	94.45	96.64
147040	KCTD11	mRNA	-1.0047	6.46554e-26	1.10078e-24	11.49	11.04	10.63	5.85	5.92	5.64
10369	CACNG2	mRNA				0	0	0	0	0	0
26155	NOC2L	mRNA	-0.484756	4.90003e-24	7.54794e-23	40.62	41.15	40.74	30.83	30.21	30.97
101059953	NPIPA8	mRNA	-0.0207004	0.917776	0.959409	8.43	3.48	4.73	5.53	5.93	5.96
79139	DERL1	mRNA	-0.198914	2.49398e-05	0.000105663	38.44	38.43	35.3	33.52	34.28	33.58
6432	SRSF7	mRNA	-0.349934	6.79059e-27	1.19816e-25	158.35	157.94	158.81	133.01	129.77	127.36
5093	PCBP1	mRNA	-0.190402	3.02695e-10	2.18401e-09	180.47	182.6	184.26	172.03	163.18	168.63
2000	ELF4	mRNA	-0.399848	3.10855e-16	3.46744e-15	27.6	28.77	29.85	23.26	22.14	23.57
54681	P4HTM	mRNA	1.53903	0.374097	0.547678	0	0.03	0.03	0.07	0	0.14
29937	NENF	mRNA	0.149561	0.0791641	0.158528	38.32	35.55	36.44	43.41	45.89	39.03
55798	METTL2B	mRNA	-0.320678	0.00233324	0.00708696	10.75	10.4	10.22	8.97	9.29	8.1
1949	EFNB3	mRNA	1.11002	0.000333295	0.00118285	0.45	0.5	0.46	1.11	0.96	1.12
5929	RBBP5	mRNA	-0.133204	0.0179299	0.0438102	16.2	16.09	16.7	15.68	15.76	15.47
10928	RALBP1	mRNA	0.19515	0.00192318	0.0059469	12.9	13.99	12.95	15.1	16.58	16.29
8666	EIF3G	mRNA	-0.0970775	0.0338774	0.0769233	109.44	113.72	107.88	107.89	110.07	106.85
5306	PITPNA	mRNA	0.0493283	0.321743	0.492612	24.03	24.72	25.48	26.98	27.37	26.42
64960	MRPS15	mRNA	-0.231856	0.003771	0.0109549	55.58	56.87	50.08	53.74	46.64	44.75
23148	NACAD	mRNA	0.542827	0.00047051	0.00162718	1.69	1.54	1.39	2.26	2.36	2.47
23019	CNOT1	mRNA	0.176107	6.12411e-09	3.92429e-08	34.38	32.83	32.95	38.71	39.8	40.41
3486	IGFBP3	mRNA	-1.19479	3.4714e-246	1.18899e-243	110.32	109.03	111.32	50.5	52.16	49.18
5411	PNN	mRNA	-0.178195	4.10742e-12	3.46443e-11	120.27	123.59	125.33	113.25	115.47	114.39
2560	GABRB1	mRNA	2.21737	0.000580041	0.00197739	0.02	0.04	0.07	0.13	0.24	0.12
728118	NUTM2A	mRNA	0.468531	0.00147378	0.00465616	1.59	1.34	2.31	2.35	2.43	2.53
160365	CLECL1	mRNA	-0.0557258	0.985631	0.991235	0	0.05	0	0.05	0	0
54494	C11orf71	mRNA	0.113644	0.602174	0.756039	1.87	2.47	2.53	2.73	2.48	2.61
646862	RNF225	mRNA	1.80171	0.554017	0.718375	0	0	0	0.08	0.08	0
9868	TOMM70	mRNA	-0.292263	2.75648e-10	1.99297e-09	26.59	28.1	27.28	23.03	23.41	23.97
1515	CTSV	mRNA	0.388128	1.71205e-12	1.47684e-11	14.94	14.76	15.1	21.13	21.13	19.42
107986217	LOC107986217	mRNA	2.39668	0.357429	0.530691	0	0	0	0	0.03	0.02
105374089	LOC105374089	mRNA	-0.0687786	0.934469	0.971162	0.18	0.1	0.1	0.2	0.03	0.15
26230	TIAM2	mRNA	0.0123189	0.843035	0.904387	9.38	9.4	9.65	10.42	10.59	10.38
130612	TMEM198	mRNA	-0.122156	0.557056	0.71983	2.45	2.32	2.29	2.3	2.12	2.42
112268076	LOC112268076	mRNA	1.60936	0.095446	0.18558	0.08	0.15	0.04	0.23	0.35	0.12
100506514	LOC100506514	mRNA	2.80546	0.207278	0.350167	0	0	0	0.02	0.05	0.02
83983	TSSK6	mRNA	-0.168184	0.625347	0.775215	1.43	1.24	1.93	1.11	1.35	1.83
8000	PSCA	mRNA	0.843202	0.411667	0.586589	0.08	0.37	0.07	0.45	0.31	0.22
253639	ZNF620	mRNA	-0.161053	0.364444	0.537451	2.69	3.22	3.2	2.53	2.76	3.11
280636	SELENOH	mRNA	-0.110096	0.220887	0.367997	22.26	21.47	21.08	21.14	19.58	22.29
100287441	USP17L20	mRNA				0	0	0	0	0	0
170680	PSORS1C2	mRNA	1.42984	0.531599	0.702153	0	0.06	0	0	0.07	0.13
7421	VDR	mRNA	-0.861663	4.25055e-19	5.41171e-18	6.44	7.39	7.21	3.84	4.07	3.96
8736	MYOM1	mRNA	0.915367	0.0144652	0.0363094	0.22	0.29	0.14	0.47	0.34	0.48
10252	SPRY1	mRNA	-1.88815	4.61981e-34	1.08321e-32	6.13	7.55	7.28	2.11	1.91	1.65
23357	ANGEL1	mRNA	0.146328	0.154393	0.275874	5.31	4.88	5.12	6.4	5.91	5.45
9033	PKD2L1	mRNA	-1.22375	0.3398	0.510987	0.04	0.07	0.06	0.06	0.03	0
54883	CWC25	mRNA	0.0645669	0.465093	0.641624	9.01	10.58	9.33	10.69	10.97	10.15
9962	SLC23A2	mRNA	0.0379578	0.44997	0.62645	12.53	12.2	12.58	13.67	13.04	13.57
100528030	POC1B-GALNT4	mRNA	-0.377131	0.614343	0.766427	0.87	0.34	0.37	0.78	0.35	0.2
100271715	ARHGEF33	mRNA	3.78843	0.27135	0.432437	0	0	0	0.09	0	0.03
4170	MCL1	mRNA	-0.759999	5.33132e-166	1.02338e-163	120.88	124.68	126.6	75.3	78.1	78.26
1058	CENPA	mRNA	-0.172842	0.246804	0.401412	8.36	10.86	7.9	7.89	8.88	8.53
254225	RNF169	mRNA	-0.000622791	0.995226	0.996823	2.45	2.7	2.92	2.71	2.81	2.96
80309	SPHKAP	mRNA				0	0	0	0	0	0
29086	BABAM1	mRNA	0.0466296	0.465235	0.641669	42.24	41.11	38.9	44.94	45.21	42.04
105378803	LRRC53	mRNA				0	0	0	0	0	0
221960	CCZ1B	mRNA	-0.0200611	0.570025	0.729518	111.94	108.56	109.39	116.71	112.13	112.89
2767	GNA11	mRNA	-0.0530509	0.254183	0.410659	26.75	27.61	28.01	28.06	26.71	28.73
9069	CLDN12	mRNA	-0.0722851	0.275969	0.437961	14.07	14.92	14.2	13.99	14.89	14.32
27299	ADAMDEC1	mRNA	-0.0557258	0.985646	0.991235	0	0	0.03	0.03	0	0
10536	P3H3	mRNA	0.160989	0.181968	0.315583	5.73	5.46	4.97	6.4	6.16	6.42
102724720	LOC102724720	lncRNA	-0.626732	0.755509	0.874335	0	0.09	0.09	0.05	0	0.05
55635	DEPDC1	mRNA	-0.0833614	0.301841	0.469089	7.13	7.38	7.11	7.28	7.5	6.6
63951	DMRTA1	mRNA	-0.111688	0.553095	0.718375	2.99	2.81	2.88	2.38	2.97	3.1
388428	PVALEF	mRNA				0	0	0	0	0	0
83590	TMUB1	mRNA	-0.0904617	0.226979	0.376405	30.25	30.24	31.13	31.16	29.35	29.58
107987432	LOC107987432	mRNA				0.01	0	0.03	0.03	0	0
5509	PPP1R3D	mRNA	0.34032	0.112034	0.212166	1.2	1.36	1.08	1.64	1.7	1.5
28986	MAGEH1	mRNA	-2.50106	0.331719	0.502794	0.05	0.1	0	0	0	0
101060226	NBPF19	mRNA	0.363733	1.16661e-07	6.58855e-07	3.45	3.92	3.52	4.61	5.09	5.05
23024	PDZRN3	mRNA				0	0	0	0	0	0
93627	TBCK	mRNA	0.467298	0.000148249	0.000557744	3.49	2.91	2.84	4.32	4.09	4.9
9092	SART1	mRNA	-0.0188876	0.733116	0.861839	36.27	33.01	32.2	35.34	34.37	35.85
57529	RTL9	mRNA	0.839955	0.740815	0.865175	0	0	0.01	0.01	0.01	0
9796	PHYHIP	mRNA	-0.371426	0.205223	0.347637	0.9	0.92	0.84	0.78	0.77	0.63
10733	PLK4	mRNA	-0.0358465	0.709023	0.843794	6.66	6.38	6.06	6.32	6.44	6.9
5166	PDK4	mRNA	0.847447	0.00463563	0.0131581	0.54	0.51	0.4	0.87	0.89	0.97
4922	NTS	mRNA	-0.589797	3.23355e-41	9.18434e-40	162.99	163	154.77	116.23	115.15	103.95
116150	NUS1	mRNA	-0.551585	2.42863e-26	4.20033e-25	22.63	22.07	22.98	17.21	15.64	15.7
2171	FABP5	mRNA	-0.891081	1.35545e-57	5.59738e-56	156.59	157.43	162.21	87.29	92.81	88.94
23264	ZC3H7B	mRNA	-0.352444	3.1584e-26	5.43557e-25	39.9	41.23	41.27	33.88	33.84	33.33
107986175	LOC107986175	mRNA	-0.323594	0.299681	0.466354	2.07	1.75	1.64	1.63	1.57	1.38
55507	GPRC5D	mRNA	-0.146553	0.705036	0.841136	1.46	1.37	1.29	1.1	1.58	1.03
1586	CYP17A1	mRNA	2.38245	0.36224	0.535466	0	0	0	0.04	0	0.08
6275	S100A4	mRNA	-0.140393	0.553179	0.718375	10.99	9.45	10.27	8.74	10.25	10.27
1241	LTB4R	mRNA	-0.00442651	0.954195	0.984111	8.35	8.52	9.05	9.03	9.08	8.9
107986801	107986801	mRNA	-0.0130137	0.960472	0.988159	2.39	1.86	2.23	2.74	1.58	2.39
387267	KRTAP5-4	mRNA	-0.995479	0.706212	0.842091	0.13	0	0	0	0.06	0
57062	DDX24	mRNA	-0.197361	1.78184e-07	9.81247e-07	65.52	62.2	64.71	60.43	57.54	58.4
105377022	LOC105377022	mRNA	-0.0448682	0.984451	0.991235	0	0.07	0	0.03	0	0.03
10022	INSL5	mRNA	0.906042	0.82428	0.890998	0	0	0	0.11	0	0
4352	MPL	mRNA	0.41824	0.435533	0.61125	0.22	0.18	0.13	0.28	0.23	0.23
51010	EXOSC3	mRNA	-0.550948	1.03965e-08	6.54202e-08	15.63	16.62	15.75	11.95	11.26	11.18
2783	GNB2	mRNA	0.0385287	0.417481	0.59318	67.65	72.85	69.2	72.53	76.86	76.88
373856	USP41	mRNA	0.906042	0.82428	0.890998	0	0	0	0	0	0.1
27146	FAM184B	mRNA	-0.600598	0.0153396	0.0382242	1.18	1.2	1.05	0.73	0.69	0.96
7018	TF	mRNA	0.703554	1.0878e-57	4.51349e-56	39.93	44.22	39.81	72.29	69.37	71.09
220382	FAM181B	mRNA	0.906042	0.82428	0.890998	0	0	0	0	0.04	0
10590	SCGN	mRNA	0.772442	0.223974	0.372182	0.33	0.32	0.37	0.94	0.64	0.44
3013	HIST1H2AD	mRNA	0.962086	0.609282	0.762225	0.05	0.03	0.42	0.18	0.18	0.35
25819	NOCT	mRNA	-0.674566	4.94045e-05	0.000199583	4.81	6.06	5.51	3.57	3.26	3.99
9242	MSC	mRNA				0	0	0	0	0	0
55015	PRPF39	mRNA	-0.171704	0.00426169	0.0122118	22.87	23.36	24.22	21.23	21.98	22.53
1368	CPM	mRNA	1.63122	4.02584e-134	5.32752e-132	8.32	7.08	6.54	22.35	22.94	23.33
2861	GPR37	mRNA	0.0229503	0.84884	0.908216	2.7	2.61	2.59	3.06	2.65	2.73
51135	IRAK4	mRNA	0.13006	0.160935	0.285258	6.43	6.32	6.97	7.37	8.2	8.3
91663	MYADM	mRNA	-1.33318	4.12789e-144	6.55508e-142	44.38	41.85	43.47	18.23	17.47	18.16
1063	CENPF	mRNA	0.0674092	0.0333783	0.0758984	26.54	26.02	25.37	27.89	28.54	29.41
29119	CTNNA3	mRNA	0.964752	0.540933	0.708482	0	0	0.02	0.03	0.06	0.03
56005	MYDGF	mRNA	-0.420462	1.5602e-22	2.28255e-21	148.65	151.22	145.84	116.87	116.13	116.25
285498	RNF212	mRNA	2.75029	0.0474361	0.10278	0.08	0.03	0	0.1	0.33	0.29
80122	MAP3K19	mRNA	0.906042	0.82428	0.890998	0	0	0	0	0	0.02
8705	B3GALT4	mRNA	0.543835	0.0541624	0.115225	1.42	1.37	1.45	2.3	1.84	2.23
90324	CCDC97	mRNA	0.0390882	0.471648	0.647904	22.06	22.88	23.5	24.42	23.72	24.78
112268124	LOC112268124	lncRNA	-0.295816	0.138208	0.252296	4.18	3.22	2.95	3.13	2.72	3.01
4109	MAGEA10	mRNA				0	0	0	0	0	0
79080	CCDC86	mRNA	-0.83283	1.35933e-33	3.14084e-32	31.93	34.82	34.99	19.96	19.22	20.88
647024	C6orf132	mRNA	0.311779	1.36557e-06	6.82903e-06	7.47	7.18	6.96	9.17	9.24	9.79
94032	CAMK2N2	mRNA	-0.0771502	0.558883	0.721232	10.54	9.8	9.54	10.04	10.19	9.48
4087	SMAD2	mRNA	-0.19389	0.000160229	0.000599847	8.32	8.24	8.2	7.5	7.58	7.63
6541	SLC7A1	mRNA	-1.16654	5.29434e-198	1.32116e-195	34.07	33.16	32.51	15.24	15.35	16.13
636	BICD1	mRNA	-0.418906	0.000992039	0.00322819	2.59	3.01	3.01	2.3	1.85	1.98
4685	NCAM2	mRNA	1.11471	0.00335271	0.00985116	0.15	0.16	0.11	0.3	0.28	0.43
79919	MAB21L4	mRNA	1.88744	6.29146e-115	6.20899e-113	7.96	8.4	7.83	30.46	33.56	29.48
200844	C3orf67	mRNA	0.249732	0.19811	0.338046	3.15	3.44	3.66	3.57	2.54	4.25
10244	RABEPK	mRNA	-0.350515	0.00426068	0.0122109	13.14	11.62	12.41	8.92	10.91	10.67
29929	ALG6	mRNA	0.0873328	0.400924	0.575291	6.21	5.73	6.1	6.48	7.29	6.39
55776	SAYSD1	mRNA	0.219496	0.012304	0.0315464	9.35	9.5	9.11	11.12	9.7	10.29
124359	CDYL2	mRNA	-0.629746	0.152119	0.272702	0.21	0.18	0.14	0.07	0.17	0.12
53343	NUDT9	mRNA	-0.12981	0.155386	0.277307	10.79	12.07	11.57	11.03	10.44	10.58
388228	SBK1	mRNA	0.410376	1.90989e-27	3.48246e-26	27.94	28.38	28.04	38.47	39.64	39.8
340990	OTOG	mRNA	1.83316	0.391399	0.565365	0	0	0.01	0.02	0.01	0
5454	POU3F2	mRNA	-0.0557258	0.985568	0.991235	0	0.02	0	0	0.02	0
10775	POP4	mRNA	0.0346763	0.661837	0.806466	12.85	13.68	13.43	14.09	14.63	14.32
57609	DIP2B	mRNA	-0.0985938	0.00279452	0.00835437	25.92	25.13	26.03	25.46	24.91	25.33
353322	ANKRD37	mRNA	-0.30826	0.516886	0.690605	1.01	1.9	1.12	1.26	0.94	1.25
28957	MRPS28	mRNA	-0.109644	0.398978	0.573184	21.46	23.04	25.8	23.59	21.5	23.16
164127	CCDC185	mRNA	0.812872	0.0870818	0.1719	0.21	0.49	0.39	0.71	0.55	0.78
582	BBS1	mRNA	0.398889	1.12757e-10	8.42804e-10	18.26	15.91	18.43	24.15	24.33	24.41
349075	ZNF713	mRNA	0.0324908	0.76602	0.881537	4.52	4.51	3.96	4.57	4.29	5.09
84960	CCDC183	mRNA	-0.0580542	0.93322	0.970269	0.31	0.41	0.16	0.29	0.17	0.42
79767	ELMO3	mRNA	0.488524	0.120097	0.224562	0.97	1.05	0.68	1.18	1.52	1.31
91734	IDI2	mRNA	-0.423799	0.0515664	0.110401	4.12	4.56	4.01	3.24	2.88	3.8
53916	RAB4B	mRNA	0.00165489	0.989216	0.99274	12.91	13.36	12.75	13.82	13.14	14.04
79842	ZBTB3	mRNA	0.537407	0.0252619	0.0592872	1.17	1.09	1.29	2.14	1.87	1.68
10325	RRAGB	mRNA	0.379404	0.000245491	0.000891341	8.07	8.74	10.57	12.45	13.95	10.86
22895	RPH3A	mRNA	-1.01751	0.803081	0.890998	0	0	0.02	0	0	0
84930	MASTL	mRNA	-0.100215	0.230789	0.381221	8.97	8.74	8.65	8.98	9.04	7.8
4998	ORC1	mRNA	0.0668714	0.504141	0.679206	6.65	7.32	6.53	7.71	7.58	7.28
57415	C3orf14	mRNA	0.0897205	0.382	0.556111	10.53	12.16	11.46	12.08	11.88	12.35
284434	NWD1	mRNA	-1.01751	0.803081	0.890998	0	0.01	0	0	0	0
3069	HDLBP	mRNA	0.147355	2.46284e-13	2.27503e-12	153.14	151.37	149.22	175.41	174.21	176.09
390940	PINLYP	mRNA	0.768767	0.243678	0.397439	0.09	0.19	0.19	0.55	0.44	0.28
2042	EPHA3	mRNA	1.22784	0.00644793	0.0177095	0.14	0.13	0.13	0.29	0.24	0.41
80127	BBOF1	mRNA	1.14733	0.000130773	0.000494766	0.68	0.59	0.53	1.34	1.32	1.35
57453	DSCAML1	mRNA	-0.479037	0.0753904	0.151999	0.46	0.54	0.5	0.41	0.32	0.39
23036	ZNF292	mRNA	0.304762	9.30514e-11	7.00915e-10	8.51	8.95	8.62	11.36	11.54	11.04
945	CD33	mRNA	0.138587	0.819118	0.890998	0.52	0.35	0.32	0.45	0.24	0.6
9650	MTFR1	mRNA	-0.117276	0.126106	0.233994	14.06	15.15	15.15	14	14.38	14.57
5698	PSMB9	mRNA	1.48325	0.00892795	0.0236939	0.38	0.71	0.28	0.87	1.86	1.31
100170229	SRRM5	mRNA	-0.191246	0.572665	0.731771	0.98	0.86	0.8	0.88	0.96	0.59
57474	ZNF490	mRNA	0.142542	0.38415	0.558357	1.2	1.2	1.56	1.52	1.59	1.48
55706	NDC1	mRNA	-0.205242	0.00145688	0.00460611	11.7	12.81	12.06	11.25	10.89	11.2
1523	CUX1	mRNA	0.123166	0.00266786	0.00801137	19.67	19.25	19.45	23.4	22.04	23.52
80179	MYO19	mRNA	-0.129468	0.000111337	0.000425753	63.24	62.94	65.27	62.21	57.8	60.6
8437	RASAL1	mRNA	1.03472	0.0284025	0.0658089	0.19	0.22	0.11	0.38	0.39	0.26
29087	THYN1	mRNA	0.436254	1.91123e-05	8.20482e-05	19.8	20.94	19.73	30.78	26.71	28.85
90627	STARD13	mRNA	-0.685993	2.33267e-14	2.30861e-13	5.61	5.61	5.61	3.86	3.82	3.5
87	ACTN1	mRNA	-1.07179	0	0	242.8	242.86	240.43	123.22	119.45	120.37
8842	PROM1	mRNA	0.00428005	0.858322	0.91446	137.37	133.97	138.45	142.1	147.72	141.68
64172	OSGEPL1	mRNA	0.0106525	0.952071	0.982756	3.41	3.22	3.27	3.59	3.25	3.31
6561	SLC13A1	mRNA				0	0	0	0	0	0
158401	C9orf84	mRNA	-0.789788	0.482342	0.658646	0.05	0.04	0.06	0.01	0.01	0.05
54103	GSAP	mRNA	-0.096584	0.516362	0.690169	3.92	4.37	3.45	3.86	3.95	3.13
7253	TSHR	mRNA				0	0	0	0	0	0
419	ART3	mRNA	0.0483392	0.936271	0.972161	0.23	0.19	0.12	0.11	0.28	0.29
133121	ENPP6	mRNA				0	0	0	0	0	0
51481	VCX3A	mRNA	-0.960777	0.70255	0.839696	0.08	0	0.08	0	0.08	0
257364	SNX33	mRNA	-0.00734906	0.918395	0.959711	13.86	13.03	12.94	13.91	14.02	13.71
340529	PABPC1L2A	mRNA				0	0	0	0	0	0
145226	RDH12	mRNA	0.627708	0.0851933	0.168725	0.63	0.71	0.85	1.17	0.97	1.45
64417	TMEM267	mRNA	-0.204921	0.0390945	0.0869496	9.3	8.83	8.5	7.95	8.82	7.44
206358	SLC36A1	mRNA	0.0892146	0.221558	0.368869	7.15	7.34	7.08	8.19	7.72	8.54
767558	LUZP6	mRNA	-0.355904	5.31044e-14	5.11653e-13	28.36	28.55	29.16	23.32	23.79	23.62
7699	ZNF140	mRNA	-0.121564	0.123133	0.229428	16.02	16.37	15.19	14.35	15.68	16.66
55069	TMEM248	mRNA	-0.0926704	0.0201718	0.0485613	47.25	48.67	47.12	43.92	42.9	42.45
83876	MRO	mRNA	0.0722112	0.939113	0.974291	0.03	0.07	0.05	0.09	0.01	0.05
7643	ZNF90	mRNA	-0.0234546	0.846288	0.906596	3.57	3.8	3.65	3.78	3.86	3.68
64421	DCLRE1C	mRNA	-0.0293745	0.750727	0.871762	5.94	7.1	7.23	7.48	6.44	6.46
23639	LRRC6	mRNA	0.805097	0.271324	0.432435	0.02	0.1	0.14	0.23	0.19	0.09
3037	HAS2	mRNA	-1.87101	5.46527e-22	7.82519e-21	3.09	3.58	3.73	1.16	0.86	0.97
55722	CEP72	mRNA	-0.281764	0.0160665	0.0398536	3.99	3.83	4.32	3.39	3.48	4.06
8801	SUCLG2	mRNA	0.0995376	0.148456	0.26762	18.55	18.62	18.86	21.63	21.43	20.54
25836	NIPBL	mRNA	-0.051303	0.224395	0.37281	15.06	14.47	14.62	14.61	15.25	15.99
91966	CXorf40A	mRNA	0.0531788	0.69185	0.831629	5.62	4.75	4.6	4.97	5.07	5.45
9053	MAP7	mRNA	-0.193303	0.000400259	0.00140311	19.65	19.79	18.76	18.38	17.89	17.44
26751	SH3YL1	mRNA	0.738806	0.0219847	0.052404	1.02	1.28	0.69	1.45	1.85	1.88
221078	NSUN6	mRNA	-0.508095	1.69091e-05	7.32016e-05	7.77	7.49	9.51	5.75	5.91	5.51
8646	CHRD	mRNA	0.482758	1.04242e-06	5.27036e-06	6.02	5.01	5.64	8.2	8.24	8.29
124801	LSM12	mRNA	-0.259346	6.07603e-08	3.55327e-07	44.62	47.32	47.49	39.9	41.79	40.85
143884	CWF19L2	mRNA	-0.0851191	0.440282	0.616254	5.75	6.16	6.05	5.72	6.42	5.48
171017	ZNF384	mRNA	-0.0283391	0.576692	0.735249	28.58	29.94	28.26	28.33	30.09	30.32
2137	EXTL3	mRNA	-0.544309	6.06584e-30	1.22779e-28	18.6	18.71	18.33	13.28	13.67	13.14
2983	GUCY1B1	mRNA	0.893089	1.38057e-07	7.71456e-07	1.45	2.09	2.22	3.52	3.76	3.99
10411	RAPGEF3	mRNA	-1.27751	7.16367e-05	0.000283111	0.85	0.72	0.91	0.28	0.34	0.35
84944	MAEL	mRNA	0.906042	0.82428	0.890998	0	0	0	0.04	0	0
120114	FAT3	mRNA	0.361857	3.94201e-11	3.0727e-10	3.38	3.37	3.26	4.54	4.57	4.38
6207	RPS13	mRNA	-0.0304278	0.463021	0.639733	415.75	381.22	391.25	398.15	418.93	398.54
5798	PTPRN	mRNA	-0.375173	0.798807	0.890998	0.02	0.04	0.04	0.04	0	0.04
57446	NDRG3	mRNA	0.207583	0.00990076	0.0259992	13.14	11.27	12.62	13.87	15.58	15.45
28988	DBNL	mRNA	-0.191673	8.96911e-06	4.02343e-05	63.48	64.05	63.89	60.96	56.5	58.35
121006	FAM186A	mRNA	-0.510688	0.61453	0.766484	0.03	0.02	0.05	0.02	0.02	0.04
9015	TAF1A	mRNA	-0.413367	0.00214654	0.00657475	6.22	6.3	6.81	4.87	5.28	4.64
140738	TMEM37	mRNA	0.560913	2.65269e-17	3.10988e-16	25.72	25.94	24.78	40.72	38.81	39
84939	MUM1	mRNA	0.315975	2.50096e-11	1.97857e-10	25.54	25.93	26.15	33.2	33.99	32.72
147710	IGSF23	mRNA	0.941483	0.136135	0.249085	0.41	0.38	0.3	0.73	0.89	0.56
6635	SNRPE	mRNA	-0.0870495	0.167044	0.294057	56.88	52.95	48.3	53.98	53.88	48.52
29979	UBQLN1	mRNA	-0.257712	1.24029e-15	1.33819e-14	64.82	62.8	62.22	56.32	55.83	54.57
23420	NOMO1	mRNA	-0.130514	0.000186935	0.000692992	56.66	56.02	58.84	54.19	53.52	57.04
953	ENTPD1	mRNA	0.00319016	0.965863	0.990863	3.26	3.21	3.4	3.7	3.29	3.51
2491	CENPI	mRNA	0.412575	7.36754e-06	3.34885e-05	4.53	4.54	4.22	6.47	6.31	6.12
200316	APOBEC3F	mRNA	0.774439	3.1189e-05	0.000130119	1.45	1.3	2.58	2.74	2.87	3.04
121512	FGD4	mRNA	-0.234073	5.68285e-07	2.96765e-06	16.73	15.44	16.89	14.25	14.89	14.77
92565	FANK1	mRNA	-0.102569	0.864221	0.919268	0.39	0.25	0.66	0.52	0.46	0.43
81607	NECTIN4	mRNA	0.531313	0.428906	0.604546	0.08	0.18	0.15	0.31	0.11	0.19
200942	KLHDC8B	mRNA	0.253946	0.0423276	0.0931442	6.52	7.9	8.69	9.14	10.58	9.28
10500	SEMA6C	mRNA	1.03191	1.71089e-25	2.82474e-24	3.9	4.07	4.44	9.49	8.44	8.44
112268298	112268298	mRNA	-0.782622	0.62149	0.771968	0.13	0.36	0.12	0	0.13	0.25
54795	TRPM4	mRNA	0.329923	0.0884517	0.174014	1.27	1.37	1.61	1.77	2.03	1.83
152815	THAP6	mRNA	-0.280883	0.00805513	0.0216106	5.64	5.82	5.49	5.04	4.83	4.92
80227	PAAF1	mRNA	0.327653	0.039841	0.0884523	4.71	5.04	5.04	6.53	6.93	5.98
286204	CRB2	mRNA	0.655586	0.296183	0.462187	0.12	0.04	0.07	0.13	0.12	0.12
203238	CCDC171	mRNA	0.670453	0.00207167	0.00635769	0.61	0.54	0.64	0.84	0.88	1.04
286	ANK1	mRNA	-0.0749699	0.843485	0.904601	0.17	0.16	0.22	0.19	0.16	0.19
144535	CFAP54	mRNA	-0.639537	0.171332	0.300243	0.14	0.18	0.17	0.14	0.08	0.1
3512	JCHAIN	mRNA	1.51739	0.36556	0.538514	0.05	0	0.05	0.21	0.05	0.05
389524	GTF2IRD2B	mRNA	0.598892	7.36189e-06	3.34802e-05	2.69	3.01	2.99	5.06	4.6	4.16
23471	TRAM1	mRNA	-0.000759169	0.970994	0.991235	278.5	285.71	285.71	298.93	303.41	289.13
27346	TMEM97	mRNA	0.134116	0.000969537	0.00316499	68.28	64.86	65.29	75.72	80.33	72.78
4102	MAGEA3	mRNA	-0.265276	0.0424455	0.0933219	8.53	8.27	8.55	6.75	7.39	7.93
10938	EHD1	mRNA	-0.907997	1.20914e-57	5.00505e-56	28.11	26.71	27.66	15.34	15.75	15.03
38	ACAT1	mRNA	0.240624	0.00281408	0.00840853	21.18	18.94	19.09	27.32	24.82	22.96
60385	TSKS	mRNA	-0.926509	0.730356	0.859694	0	0	0.08	0.04	0	0
729359	PLIN4	mRNA	0.0948602	0.168966	0.296842	7.07	7.75	8.15	8.25	8.71	8.71
284293	HMSD	mRNA	-0.150423	0.345144	0.516843	15.11	14.66	15.17	12.65	14.11	14.94
7678	ZNF124	mRNA	-0.175485	0.051268	0.109855	13.63	15.13	16.34	14.88	14.49	13
166824	RASSF6	mRNA	0.519303	0.000176705	0.00065814	1.84	1.75	1.5	2.35	2.57	2.54
105378479	LOC105378479	lncRNA	-0.0557256	0.985442	0.991235	0.05	0	0	0	0	0.04
89953	KLC4	mRNA	0.899927	1.41534e-13	1.3292e-12	5.06	4.74	4.85	9.37	8.64	9.56
130733	TMEM178A	mRNA	-1.03541	1.33341e-07	7.47017e-07	5.76	4.77	6.17	2.84	2.88	2.77
347735	SERINC2	mRNA	0.143695	5.68037e-05	0.000227059	88.33	88.59	87.34	103.86	102.17	100.65
57546	PDP2	mRNA	0.118556	0.286221	0.450495	2.29	2.41	2.48	2.5	2.8	2.87
404550	C16orf74	mRNA	3.33575	0.0101017	0.0264631	0.09	0.09	0	0.61	0.98	0.26
79595	SAP130	mRNA	0.081431	0.170844	0.299598	17.74	18.44	16.89	19.56	18.72	20.95
390067	OR52H1	mRNA	-1.01751	0.803081	0.890998	0.08	0	0	0	0	0
2135	EXTL2	mRNA	-0.35012	0.00024885	0.000902787	9.9	10.35	8.65	8.06	7.73	7.75
80205	CHD9	mRNA	-0.288354	0.00166202	0.00521037	2.85	2.76	3.24	2.78	2.38	2.51
343450	KCNT2	mRNA	0.442902	0.000301228	0.00107758	2.14	2.08	2.01	3.05	3.08	3.17
5331	PLCB3	mRNA	-0.0946597	0.151431	0.271776	12.32	11.3	10.99	11.57	10.88	11.14
102724334	LOC102724334	mRNA				0	0	0	0	0	0
5356	PLRG1	mRNA	-0.0332429	0.569307	0.728983	21.7	23.1	20.66	22.91	22.73	21.62
256987	SERINC5	mRNA	1.39816	5.58164e-55	2.1927e-53	2.72	2.7	2.46	7.47	6.91	7.6
80279	CDK5RAP3	mRNA	0.447703	4.44318e-22	6.38793e-21	41.63	42.29	45.2	63.4	59.08	59.72
84661	DPY30	mRNA	0.22958	0.0173356	0.042502	34.47	37.93	38.1	48.72	41.24	46.6
9651	PLCH2	mRNA	-1.32188	0.0295597	0.0681738	0.14	0.21	0.19	0.09	0.05	0.11
27042	UTP25	mRNA	-0.683177	4.68636e-21	6.47638e-20	6.78	6.09	6.27	4.11	4.18	4.25
2583	B4GALNT1	mRNA	0.162502	0.0108871	0.0283295	13.95	14.95	13.78	17.89	14.83	15.39
102723623	LOC102723623	mRNA	-1.89185	0.561906	0.723048	0	0.03	0	0	0	0
7629	ZNF76	mRNA	0.171148	0.00820321	0.0219641	19.55	19.91	19.17	24.11	23.47	21.77
114788	CSMD3	mRNA	-0.0400844	0.982672	0.991235	0	0.01	0.02	0.02	0.01	0
3297	HSF1	mRNA	-0.180534	0.00298048	0.00884524	31.04	31.01	30.03	28.98	27.14	28.97
490	ATP2B1	mRNA	-0.535792	4.12244e-48	1.37952e-46	31.28	30.45	30.75	22.32	22.74	22.19
57554	LRRC7	mRNA	1.84295	1.53869e-28	2.95686e-27	0.46	0.49	0.63	1.79	1.84	1.83
349136	WDR86	mRNA	0.375967	0.596089	0.75059	0.15	0.08	0.28	0.2	0.17	0.33
11151	CORO1A	mRNA	-0.415432	0.00582041	0.0161613	6.75	5.97	6.24	5.38	4.95	4.72
55540	IL17RB	mRNA	0.981775	5.36637e-126	6.46481e-124	50.84	49.76	49.17	105.09	106.74	105.71
7066	THPO	mRNA	0.220378	0.146542	0.264798	4.55	4.41	5.04	6.02	5.92	5.52
1759	DNM1	mRNA	0.600509	9.62876e-08	5.50377e-07	3.51	3.8	3.77	5.6	5.69	6.42
2314	FLII	mRNA	-0.276749	7.03558e-15	7.22502e-14	49.17	47.37	48.55	42.36	41.77	41.97
105374250	LINC02054	lncRNA	0.906042	0.82428	0.890998	0	0	0	0.08	0	0
28513	CDH19	mRNA	-0.836106	0.000676777	0.00227871	1.3	1.29	0.84	0.56	0.7	0.81
387264	KRTAP5-1	mRNA	0.242591	0.436673	0.612577	2.06	2.34	3.21	2.79	3.12	3.53
9021	SOCS3	mRNA	-0.665976	0.0053375	0.0149416	2.28	1.49	1.93	1.12	1.32	1.33
27112	FAM155B	mRNA	-0.457133	0.000280829	0.00101145	4.54	4.46	4.47	3.73	3.28	2.81
2005	ELK4	mRNA	-0.573757	1.67544e-25	2.77409e-24	8.03	8.12	8.3	5.79	5.55	5.74
51738	GHRL	mRNA	-0.462135	0.377806	0.551568	0.25	0.37	0.56	0.29	0.24	0.43
1003	CDH5	mRNA	-1.01751	0.803081	0.890998	0.02	0	0	0	0	0
107986677	LOC107986677	mRNA	0.5266	0.164288	0.290111	0.46	0.92	0.66	1.25	1.09	0.74
27087	B3GAT1	mRNA	-0.932844	0.727852	0.858477	0	0.04	0	0	0	0.02
3396	MRPL58	mRNA	-0.184458	0.0930518	0.18147	25.69	27.13	25.75	25.32	26.17	21.07
150962	PUS10	mRNA	0.171051	0.184884	0.319473	2.83	2.38	2.58	3.22	3.12	3.43
4615	MYD88	mRNA	0.098826	0.155127	0.27693	16.02	16.02	15.51	18.3	18.32	17.26
9469	CHST3	mRNA	-0.882391	3.85877e-71	2.16736e-69	17.77	17	17.56	10.06	9.79	9.98
9446	GSTO1	mRNA	-0.270799	0.00047994	0.00165749	44.78	43.45	43.27	36.97	38.82	38.73
79886	CAAP1	mRNA	-0.181609	0.0377199	0.084376	10.96	12.88	11.81	11.53	10.56	11.07
54165	DCUN1D1	mRNA	0.0326206	0.521634	0.693343	19.05	19.38	18.44	20.5	20.21	20.75
9515	STXBP5L	mRNA	0.0523195	0.905061	0.949742	0.19	0.12	0.23	0.21	0.15	0.2
57082	KNL1	mRNA	0.393245	2.57179e-10	1.86561e-09	6.47	5.84	6.43	8.07	8.85	8.66
2202	EFEMP1	mRNA	-0.947103	9.79733e-64	4.65054e-62	31.79	30.89	31.82	17.29	17.01	17.36
192669	AGO3	mRNA	-0.360038	0.0180538	0.0440637	2.69	2.33	2.58	1.77	1.81	2.03
80755	AARSD1	mRNA	-0.111847	0.262539	0.42124	20.87	19.2	17.83	19.14	17.51	19.52
150763	GPAT2	mRNA	-1.37601	0.439677	0.615802	0.07	0	0.08	0	0.03	0.03
64342	HS1BP3	mRNA	0.126094	0.188673	0.324595	10.11	10.2	11.37	12.19	11.74	11.47
10548	TM9SF1	mRNA	0.0513518	0.302015	0.469276	39.69	41.01	40.43	42.21	45.89	43.37
23774	BRD1	mRNA	0.0501995	0.273184	0.434883	21.83	22.05	22.57	24.78	23.4	24.75
116064	LRRC58	mRNA	0.0315829	0.456972	0.634177	17.98	17.16	17.22	18.12	19.31	18.83
56676	ASCL3	mRNA				0	0	0	0	0	0
102723996	LOC102723996	mRNA	-0.0858992	0.745216	0.868408	0.93	1.15	0.83	1.16	0.8	0.98
147011	PROCA1	mRNA	0.456656	0.0598947	0.125449	2.21	1.89	2.35	2.57	3.17	3.53
29994	BAZ2B	mRNA	0.348356	1.9667e-06	9.64467e-06	4.49	4.44	4.52	5.9	6.46	5.95
55799	CACNA2D3	mRNA				0	0	0	0	0	0
23787	MTCH1	mRNA	-0.0367715	0.16157	0.286063	192.78	187.99	185.76	197.47	195.16	189.31
29094	LGALSL	mRNA	0.174189	0.0828167	0.164747	5.61	5.27	5.54	6.97	6.49	6.01
79991	STN1	mRNA	-0.115242	0.362721	0.535996	2.24	2.23	2.12	1.91	2.26	2.22
11078	TRIOBP	mRNA	-0.0460087	0.395371	0.569595	20.23	20.99	20.28	19.77	17.47	19.85
64419	MTMR14	mRNA	-0.409881	3.40732e-14	3.32508e-13	39.04	38.62	37.31	30.54	31.16	29.34
3641	INSL4	mRNA	-2.49648	0.333227	0.504184	0.14	0	0.27	0	0	0
102724159	LOC102724159	mRNA	-0.550839	2.19211e-10	1.60217e-09	10.51	10.68	10.8	8.04	7.37	7.56
158135	TTLL11	mRNA	0.190258	0.577759	0.735793	0.56	0.59	0.76	0.52	0.7	0.7
161	AP2A2	mRNA	0.220127	3.633e-06	1.71749e-05	25.63	27.85	26.36	32.47	30.8	33.84
5669	PSG1	mRNA	-1.8457	0.0355186	0.0800877	0.4	0.31	0.14	0.15	0.04	0.08
728927	ZNF736	mRNA	0.0950045	0.246391	0.400964	3.99	4.63	4.82	4.67	4.79	4.86
27085	MTBP	mRNA	0.0686528	0.517553	0.691351	6.14	6.52	6.75	7.38	7.52	6.52
9890	PLPPR4	mRNA	1.25419	0.00598265	0.0165644	0.17	0.07	0.19	0.42	0.34	0.32
950	SCARB2	mRNA	0.221849	1.17055e-16	1.33119e-15	72.4	72.73	73.36	89.98	87.1	90.85
51805	COQ3	mRNA	-0.298301	0.0553426	0.117236	8.25	7.83	8.85	7.1	7.06	7.46
11034	DSTN	mRNA	-0.0243949	0.404629	0.578922	188.71	195.58	194.15	205.16	198.91	193.35
144233	BCDIN3D	mRNA	0.0585777	0.716117	0.848635	2.67	2.39	2.7	2.99	2.93	2.53
51371	POMP	mRNA	-0.298386	1.43795e-06	7.16639e-06	49.34	52.08	47.9	42.16	44.5	40.88
8193	DPF1	mRNA	0.814352	0.00578912	0.0160821	0.91	0.81	0.78	1.46	1.37	1.79
51024	FIS1	mRNA	-0.187899	0.0738182	0.149295	36.39	34.65	32.7	33.99	30.97	30.39
29843	SENP1	mRNA	-0.014267	0.827322	0.893095	10.92	11.42	10.97	12.18	11.16	11.6
5310	PKD1	mRNA	0.190295	2.7732e-09	1.84051e-08	16.11	16.26	16.19	19.52	18.81	19.8
25844	YIPF3	mRNA	-0.0190117	0.654569	0.800286	92.23	91.3	92.88	100.24	94.09	92.16
56981	PRDM11	mRNA	0.33006	0.00468551	0.0132829	2.23	1.79	2.45	2.68	2.28	2.83
55138	FAM90A1	mRNA	-0.608727	0.519268	0.692006	0.21	0.26	0.07	0.27	0	0.1
25893	TRIM58	mRNA	0.21876	0.868138	0.921918	0.01	0.03	0.04	0.01	0.05	0.03
79144	PPDPF	mRNA	0.214298	2.24302e-05	9.54473e-05	125.23	130.85	119.09	155.07	151.62	149.43
10758	TRAF3IP2	mRNA	0.567323	7.62545e-06	3.45618e-05	3.53	4.9	3.84	7.06	6.64	6.26
51088	KLHL5	mRNA	-0.403638	4.23073e-71	2.3611e-69	107.98	111.22	110.55	81.29	84.09	83.42
54850	FBXL12	mRNA	-0.32083	0.000109814	0.000420389	20.99	22.25	20.35	19.14	17.6	16.71
253827	MSRB3	mRNA	-0.549753	0.000462231	0.00160108	2.79	2.87	2.21	1.96	1.92	1.79
944	TNFSF8	mRNA	0.906042	0.82428	0.890998	0	0	0	0.02	0	0
23158	TBC1D9	mRNA	0.356304	9.4778e-09	5.97467e-08	9.2	9.52	9.11	12.06	12.89	12.52
6760	SS18	mRNA	-0.518186	4.89567e-29	9.60872e-28	38.14	37.05	37.43	27.89	28.04	26.91
116444	GRIN3B	mRNA	0.878218	1.17681e-11	9.51689e-11	3.06	3.27	3.15	6.51	6.03	5.66
5279	PIGC	mRNA	-0.265543	1.41009e-07	7.86947e-07	71.74	74.95	76.29	63.74	67.92	63.2
90933	TRIM41	mRNA	-0.0362993	0.563824	0.724445	17.36	18.52	19.06	19.21	17.55	19.58
9709	HERPUD1	mRNA	-0.197516	0.00148683	0.00469569	33.56	34.51	32.27	31.17	30.97	29.78
4063	LY9	mRNA				0	0	0	0	0	0
100130539	C10orf142	lncRNA				0	0	0	0	0	0
5467	PPARD	mRNA	0.263905	7.13974e-05	0.000282293	11.59	12.34	12.51	15.41	15.09	15.47
5549	PRELP	mRNA	0.880394	0.139397	0.254068	0.07	0.14	0.05	0.1	0.14	0.25
57698	SHTN1	mRNA	0.041642	0.433014	0.608877	13.51	13.64	13.36	14.78	15.23	14.44
90121	TSR2	mRNA	0.0121667	0.865011	0.919604	10.91	11.27	11.25	11.41	12.73	11.29
118424	UBE2J2	mRNA	-0.229349	3.87041e-05	0.000159228	35.51	35.85	35.78	33.54	32.38	30.42
3423	IDS	mRNA	-0.207308	0.000403307	0.00141238	11.03	12.01	11.86	10	8.75	9.1
203054	ADCK5	mRNA	0.239041	0.101361	0.195084	5.19	5.86	4.64	6.39	5.81	7.28
79739	TTLL7	mRNA	-0.236982	0.000901522	0.00296345	6.05	5.85	6.38	5.27	5.22	5.59
51555	PEX5L	mRNA	0.468388	0.33952	0.510792	0.09	0.1	0.07	0.14	0.08	0.14
54876	DCAF16	mRNA	0.306762	1.65545e-14	1.66097e-13	27.24	27.63	27.37	35.72	35.66	35.81
541468	LURAP1	mRNA	-0.0662761	0.976892	0.991235	0.04	0.04	0	0	0	0.08
6227	RPS21	mRNA	0.0157857	0.766788	0.882014	276.82	270.2	270.59	291.35	296.45	284.22
1136	CHRNA3	mRNA	-0.788111	0.269291	0.429823	0.13	0.21	0.19	0.18	0.14	0.04
390326	OR6C76	mRNA	1.81672	0.578508	0.735793	0	0	0	0	0.17	0
94027	CGB7	mRNA	-0.552384	0.10841	0.206488	1.18	1.42	1.71	1.78	1.13	0.81
30968	STOML2	mRNA	-0.161816	0.00238577	0.00723224	62.66	64.61	65.29	63.04	58.44	59.2
5140	PDE3B	mRNA	-0.155041	0.0399473	0.0886546	6.35	6.69	6.28	5.91	6.29	5.99
124454	EARS2	mRNA	-0.427544	7.98115e-07	4.09441e-06	8.32	9.21	9.16	6.64	7.06	7.09
84321	THOC3	mRNA	0.1263	0.0126529	0.0322847	54.76	55.97	54.77	63.94	64.75	61.06
5627	PROS1	mRNA	0.0931482	0.122188	0.227959	15.83	16.14	16.41	17.95	18.4	17.93
10960	LMAN2	mRNA	0.104918	0.0181643	0.0443025	72.14	68.59	67.91	81.64	76.6	77.38
145581	LRFN5	mRNA	-0.441886	0.463811	0.640513	0.21	0.16	0.12	0.11	0.16	0.09
94005	PIGS	mRNA	0.0890839	0.0370489	0.0830451	43.6	42.29	41.95	47.82	47.05	48.03
57678	GPAM	mRNA	-0.391391	0.0266807	0.0622907	1.15	1.15	1.2	0.91	1.02	0.89
624	BDKRB2	mRNA	2.89053	0.0315176	0.0721655	0	0.08	0	0.18	0.32	0.13
100287178	USP17L11	mRNA				0	0	0	0	0	0
94059	LENG9	mRNA	-0.883168	0.00119386	0.00383916	1.9	2.92	2.03	1.38	1.34	1.2
6248	RSC1A1	mRNA	-0.232117	0.14878	0.268064	4.25	3.77	4.63	4.23	3.58	3.5
146712	B3GNTL1	mRNA	-0.379077	0.019371	0.0468725	4.11	4.57	4.62	2.95	4.07	3.46
1677	DFFB	mRNA	0.302157	0.196585	0.335805	0.95	1.48	1.45	1.62	1.92	1.84
126669	SHE	mRNA	3.12738	0.156698	0.279164	0	0	0	0	0.01	0.04
4249	MGAT5	mRNA	-0.410312	7.76001e-12	6.38793e-11	8.51	8.59	8.36	6.51	6.44	6.82
79339	OR51B4	mRNA	-1.01751	0.803081	0.890998	0.09	0	0	0	0	0
55676	SLC30A6	mRNA	0.0837867	0.174594	0.305073	12.01	11.5	12.38	13.07	13.05	12.57
54531	MIER2	mRNA	-0.23392	0.00288955	0.00860169	12.77	12.31	11.98	10.8	11.55	10.36
79611	ACSS3	mRNA	0.20756	0.0262179	0.0613166	5.8	5.68	5.88	7.52	6.83	7.04
55224	ETNK2	mRNA	0.339361	5.37657e-06	2.49185e-05	14.25	13.98	14.36	17.85	19.12	19.67
5134	PDCD2	mRNA	-0.282354	1.58181e-06	7.85194e-06	32.51	33.78	33.89	29.59	27.69	27.73
54894	RNF43	mRNA	0.34819	5.39257e-08	3.17056e-07	10.03	9.81	9.39	12.5	13.48	13.34
1520	CTSS	mRNA	0.598092	3.90647e-05	0.000160636	2.1	2.08	2.02	3.11	3.67	3.1
23682	RAB38	mRNA	0.906042	0.82428	0.890998	0	0	0	0	0	0.05
5511	PPP1R8	mRNA	-0.0962521	0.111018	0.210651	26.28	27.08	26.35	25.61	26.74	25.84
339345	NANOS2	mRNA				0	0	0	0	0	0
8826	IQGAP1	mRNA	-0.220149	2.75935e-17	3.23275e-16	66.78	63.93	64.96	57.76	60.02	58.92
10914	PAPOLA	mRNA	0.14698	1.91248e-06	9.39198e-06	52.41	54.35	53.02	62.18	61.63	62.07
128710	SLX4IP	mRNA	0.151984	0.133854	0.245838	4.33	3.48	4.28	4.21	4.94	4.94
79031	PDCL3	mRNA	-0.181684	0.111242	0.211009	17.65	18.93	18.54	18.97	15.89	15.99
7289	TULP3	mRNA	0.264996	6.9686e-08	4.04949e-07	28.92	28.96	28.64	34.95	37.3	37.06
401505	TOMM5	mRNA	-0.215387	9.60718e-05	0.000371691	123.58	128.05	123.7	115.79	115.22	108.12
79789	CLMN	mRNA	-0.599432	5.02083e-25	8.09823e-24	12.2	13.04	13.71	7.59	6.57	7.1
3133	HLA-E	mRNA	0.543277	8.04076e-31	1.6902e-29	33.75	35.35	37.51	55.46	53.7	54.2
2797	GNRH2	mRNA	0.25551	0.61222	0.764702	0.52	0.28	0.23	0.54	0.18	0.72
26165	SPATA31A7	mRNA				0	0	0	0	0	0
80344	DCAF11	mRNA	0.296066	1.92362e-07	1.05401e-06	14.84	15.31	15.45	20.57	19.03	20.12
29095	ORMDL2	mRNA	-0.00812705	0.923565	0.963442	25.16	25.7	24.53	24.66	26.99	27.03
5069	PAPPA	mRNA	0.277418	0.766876	0.882056	0.04	0.02	0.02	0.07	0.01	0.02
22986	SORCS3	mRNA	-1.01751	0.803081	0.890998	0	0.01	0	0	0	0
25804	LSM4	mRNA	0.0497254	0.300914	0.467898	57.84	55.35	54.21	60.88	61.02	60.05
861	RUNX1	mRNA	-1.0053	7.91888e-19	9.94443e-18	3.64	3.36	4.31	1.88	1.85	1.99
84934	RITA1	mRNA	-0.413882	8.90198e-06	3.99537e-05	15.15	16.02	15.12	12.7	12.78	10.97
255061	TAC4	mRNA	0.906042	0.82428	0.890998	0	0	0	0	0	0.15
346288	SEPT14	mRNA	-0.109126	0.657306	0.802588	0.94	0.99	1.02	1.1	0.96	0.82
389792	IER5L	mRNA	-1.29906	1.22346e-35	3.0271e-34	11.69	11.13	11.8	5.15	4.78	4.85
10669	CGREF1	mRNA	-0.11889	0.760438	0.877077	0.64	0.91	0.98	0.75	0.84	0.94
391723	HELT	mRNA	-0.0557258	0.985597	0.991235	0	0.09	0	0	0	0.09
347733	TUBB2B	mRNA	-0.107414	0.0103965	0.0271823	79.23	75.61	76.17	77.38	72.02	75.84
5886	RAD23A	mRNA	-0.35071	1.23333e-15	1.33151e-14	87.78	90	84.81	74.87	73.19	68.43
81839	VANGL1	mRNA	-0.337177	1.6916e-05	7.32133e-05	4.5	4.52	4.71	3.97	3.59	3.85
84517	ACTRT3	mRNA	-0.0259248	0.885367	0.9338	3.32	3.64	3.45	3.96	3.4	3.37
23479	ISCU	mRNA	0.22046	0.0121903	0.031324	12.75	11.8	11.75	14.46	15.34	14.58
161497	STRC	mRNA	2.41589	0.209895	0.353529	0	0.01	0	0.05	0	0.02
92806	CENPBD1	mRNA	0.13162	0.328664	0.500053	4	3.65	3.9	4.22	4.21	4.87
389816	LRRC26	mRNA	1.47466	0.000191694	0.000709131	0.78	0.67	0.79	2.43	2.3	1.81
83443	SF3B5	mRNA	-0.0582673	0.333994	0.504995	99.62	100.18	103.7	99.32	106.17	99.94
6618	SNAPC2	mRNA	-0.00805909	0.957413	0.986351	6.63	7.7	6.79	8.5	6.8	6.76
4589	MUC7	mRNA	-0.54215	0.669157	0.812345	0.09	0.03	0.08	0.03	0.09	0.03
392392	OR1K1	mRNA				0	0	0	0	0	0
5367	PMCH	mRNA	-0.452503	0.666829	0.810645	0	0.18	0.15	0.09	0.03	0.15
80144	FRAS1	mRNA	0.13262	1.40135e-05	6.13503e-05	15.92	15.61	15.79	17.83	18.35	18.42
137209	ZNF572	mRNA	0.393479	0.063804	0.13221	1.34	1.13	1.43	1.95	1.63	1.8
221302	ZUP1	mRNA	0.0227795	0.797625	0.890998	13.37	12.88	12.41	13.3	13.59	14.37
1636	ACE	mRNA	0.178209	0.250291	0.405989	1.59	1.91	1.87	2.36	2.18	2.01
84188	FAR1	mRNA	0.42181	0.149748	0.269475	0.35	0.44	0.43	0.59	0.62	0.5
1845	DUSP3	mRNA	-0.219217	2.02311e-10	1.48175e-09	59.06	60.58	63.48	56.16	53.92	55.35
90864	SPSB3	mRNA	0.484761	1.21779e-07	6.86426e-07	15.18	14.27	15.32	22.71	20.97	22.46
79629	OCEL1	mRNA	0.228699	0.128288	0.237437	10	10.39	8.78	12.87	11	11.76
56061	UBFD1	mRNA	0.0757613	0.174284	0.304622	14.85	14.52	14.44	16.16	15.49	16.74
392617	ELFN1	mRNA	2.2746	1.87621e-93	1.45016e-91	2.48	2.01	1.88	10.61	10.62	11.55
54664	TMEM106B	mRNA	0.383888	1.02485e-25	1.71312e-24	22.9	22.81	22.88	31.39	31.57	31.11
7290	HIRA	mRNA	-0.150938	0.00608908	0.0168328	20.28	20.19	19.93	18.84	18.35	19.99
10134	BCAP31	mRNA	-0.226935	1.32748e-06	6.64995e-06	77.74	83.65	84.08	75.93	75.36	71.03
65998	C11orf95	mRNA	0.619862	3.15056e-26	5.42741e-25	10.96	11.37	11.66	17.75	18.01	18.97
5740	PTGIS	mRNA	-1.35255	0.449127	0.625572	0	0.04	0.03	0	0.01	0.01
196264	MPZL3	mRNA	-0.508478	2.6843e-09	1.78422e-08	9.35	10.19	10.17	6.66	7.83	7.47
83538	TTC25	mRNA	0.819381	0.0939905	0.183035	0.23	0.24	0.2	0.31	0.38	0.52
83693	HSDL1	mRNA	0.0860162	0.293972	0.459475	8.4	8.61	9.07	9.78	10.03	9.29
644524	NKX2-4	mRNA	-2.76561	0.113114	0.213816	0.14	0.09	0.09	0.04	0	0
2295	FOXF2	mRNA	-1.7589	0.151408	0.271762	0.1	0.22	0.09	0.13	0	0
5360	PLTP	mRNA	0.617077	1.41283e-05	6.18218e-05	4.25	4.86	5.3	7.28	9.13	7.66
7067	THRA	mRNA	0.684971	1.29145e-08	8.05106e-08	5.22	5.73	4.83	9.67	8.52	8.35
6303	SAT1	mRNA	-0.474851	2.2645e-29	4.50015e-28	132.36	134.59	125.64	102.57	106.21	99.15
1653	DDX1	mRNA	-0.171067	0.00120741	0.00387844	33.11	31.05	31.9	29.43	30.48	29.76
84667	HES7	mRNA	-1.61475	0.346452	0.518402	0	0.13	0.06	0	0.04	0.04
84769	MPV17L2	mRNA	-0.0596185	0.527314	0.69919	20.96	19.43	19.6	19.82	21.32	19.29
9341	VAMP3	mRNA	-0.12368	0.0124649	0.0318936	44.73	47.72	48.57	45.33	44.8	45.85
283991	UBALD2	mRNA	-0.399669	2.67902e-08	1.62099e-07	34.15	35.84	32.29	27.87	26.19	27.36
64425	POLR1E	mRNA	-0.596517	2.30815e-10	1.68487e-09	16.1	16.43	16.55	11.76	11.11	11.3
7185	TRAF1	mRNA	-0.415121	0.00843291	0.0225101	2.5	2.42	2.05	1.77	1.88	1.73
64121	RRAGC	mRNA	0.147717	0.0557877	0.118098	13.25	13.89	14.86	16.97	16.7	15.27
6133	RPL9	mRNA	0.0591923	0.0106324	0.0277286	780.61	795.3	779.89	866.84	852.96	856.62
153733	CCDC112	mRNA	-0.104259	0.337532	0.508452	8.35	8.62	8.94	7.47	9.39	8.49
23460	ABCA6	mRNA	1.15649	0.0174085	0.0426675	0.11	0.08	0.15	0.21	0.24	0.4
3607	FOXK2	mRNA	0.056468	0.290707	0.455801	14.95	14.37	14.43	16.46	15.71	15.69
29106	SCG3	mRNA	0.964951	0.608054	0.761088	0	0	0.04	0.02	0.04	0.02
4886	NPY1R	mRNA	0.650099	0.0355613	0.0801529	0.54	0.62	0.66	0.94	0.96	1.11
1060	CENPC	mRNA	0.249226	0.0028006	0.00837112	7.49	8.16	8.58	10.42	9.46	10.33
728116	ZBTB8B	mRNA	-0.26188	0.770527	0.884988	0.07	0.07	0.12	0.08	0	0.14
590	BCHE	mRNA	0.871218	0.0431277	0.0946068	0.36	0.25	0.53	0.77	0.55	0.86
6334	SCN8A	mRNA	1.12095	0.000851303	0.0028116	0.17	0.13	0.12	0.26	0.24	0.28
51296	SLC15A3	mRNA	0.56508	0.313204	0.482498	0.27	0.13	0.5	0.53	0.33	0.56
8341	HIST1H2BN	mRNA	-1.92419	0.520391	0.692006	0.22	0	0.21	0	0	0
55854	ZC3H15	mRNA	-0.46269	2.59168e-23	3.90946e-22	59.97	59.8	58.54	45.84	46.26	43.83
121457	IKBIP	mRNA	0.113259	0.273978	0.435631	8.15	8.52	8.82	10.04	10.58	8.99
3624	INHBA	mRNA	-0.431046	0.00303836	0.00900017	2.03	1.73	2.23	1.64	1.46	1.6
92840	REEP6	mRNA	0.739795	4.25685e-28	8.0301e-27	29.2	28.18	27.34	50.59	46.49	51.42
10916	MAGED2	mRNA	0.403814	1.61654e-17	1.91054e-16	43.5	41.11	42.68	59.03	58.79	58.43
157777	MCMDC2	mRNA	0.522998	0.114872	0.216506	0.31	0.4	0.26	0.56	0.45	0.48
1124	CHN2	mRNA	-0.0175781	0.864902	0.9196	6.13	6.43	5.65	6.2	6.64	6.05
29079	MED4	mRNA	-0.0630255	0.526902	0.698821	10.27	9.98	9.76	10.47	10.21	9.48
83733	SLC25A18	mRNA	0.532095	0.092441	0.180541	0.71	0.52	0.48	1.07	0.74	0.78
7307	U2AF1	mRNA	-0.171098	9.77906e-05	0.000378005	146.01	147.36	142.68	135.63	136.88	133.52
114826	SMYD4	mRNA	0.0305387	0.613276	0.765521	14.61	14.92	14.71	15.75	15.63	16.34
149281	METTL11B	mRNA	1.28491	0.313643	0.482932	0	0.11	0.03	0.07	0.22	0.08
286826	LIN9	mRNA	-0.112727	0.203189	0.34513	9.64	9.28	9.78	8.6	9.91	9.49
107986531	LOC107986531	mRNA	-0.0334804	0.988373	0.992179	0	0.11	0	0	0.06	0.06
11194	ABCB8	mRNA	0.117268	0.167222	0.294311	6.86	6.35	6.17	7.34	7.02	7.73
8645	KCNK5	mRNA	-0.228938	0.715199	0.848084	0.17	0.18	0.18	0.12	0.12	0.21
1314	COPA	mRNA	0.114988	2.74095e-05	0.000115315	55.19	55.89	54.59	62.88	62.52	63.27
7375	USP4	mRNA	-0.303947	7.30153e-06	3.3223e-05	13.13	12.85	13.41	11.14	10.85	11.49
101927572	LOC101927572	mRNA	0.836656	0.402941	0.577358	0.4	0.25	0.25	0.39	0.9	0.38
152518	NFXL1	mRNA	-0.344823	2.6796e-05	0.000112843	9.65	9.77	10.33	8.53	7.85	8.28
6607	SMN2	mRNA	4.4897	0.205546	0.348117	0	0	0	0.64	0	0.3
51365	PLA1A	mRNA	0.750678	1.21844e-06	6.12482e-06	4.78	4.01	4.37	6.88	7.74	8.53
220441	RNF152	mRNA	-0.0135764	0.955155	0.984868	0.45	0.45	0.35	0.4	0.47	0.55
5101	PCDH9	mRNA	-0.465871	7.69914e-16	8.38981e-15	16.54	15.5	15.32	12.25	12.16	11.95
89944	GLB1L2	mRNA	3.12658	0.151311	0.271672	0	0	0	0.04	0.07	0
1633	DCK	mRNA	-0.396324	3.06325e-24	4.77332e-23	66.55	66.92	66.24	52.39	54.04	53.06
1384	CRAT	mRNA	0.532041	2.23748e-11	1.77575e-10	11.4	12.15	10.98	18.87	17.63	16.73
4610	MYCL	mRNA	1.36903	1.35244e-07	7.57436e-07	0.76	0.62	0.95	1.93	1.73	2.39
110599588	ASDURF	mRNA	-0.307204	0.239294	0.391898	7.53	5.44	7.23	5.55	5.51	5.97
29107	NXT1	mRNA	-0.596366	2.8401e-13	2.61385e-12	41.47	39.05	40.34	28.95	28.43	26.42
4744	NEFH	mRNA	-0.474597	0.68216	0.823495	0.06	0.04	0.05	0.06	0.04	0.02
254263	CNIH2	mRNA	0.457797	1.37248e-10	1.02019e-09	30.47	31.61	29.19	45.13	45.05	41.43
84279	PRADC1	mRNA	0.0555321	0.58161	0.738878	19.61	19.92	20.22	21.63	22.73	20.82
140460	ASB7	mRNA	0.00899567	0.926483	0.965563	4.88	5.65	4.94	5.1	5.87	5.37
4081	MAB21L1	mRNA	0.853042	0.750279	0.871634	0	0	0.02	0	0.05	0
117246	FTSJ3	mRNA	-0.0484163	0.339032	0.510403	27.11	25.91	26.7	28.16	27.44	25.79
6125	RPL5	mRNA	-0.128216	0.000122699	0.000466645	226.66	225.05	221.4	218.48	215.49	212.15
51128	SAR1B	mRNA	0.14339	0.0335732	0.0763218	7.21	6.63	7.09	8.13	8.05	8.16
102724751	LOC102724751	mRNA	0.518147	0.378713	0.55243	0.39	0.34	1.03	0.97	1	0.7
643802	LOC643802	mRNA	-1.01751	0.803081	0.890998	0	0.02	0	0	0	0
6364	CCL20	mRNA	-1.7987	6.90942e-207	1.82869e-204	162.47	168.26	169.09	48.43	50.69	51.5
9052	GPRC5A	mRNA	-1.34155	7.02068e-53	2.63736e-51	15.87	15.48	15.87	6.85	6.27	6.46
94031	HTRA3	mRNA	0.546939	0.00166468	0.00521683	3.04	2.68	2.57	4.14	4.18	4.12
6632	SNRPD1	mRNA	-0.243433	1.70329e-05	7.3628e-05	52.71	57.2	54.79	47.55	51.67	46.96
51384	WNT16	mRNA	-1.5158	0.506598	0.681568	0	0.05	0.02	0	0	0.02
107987428	107987428	mRNA	-0.13964	0.130021	0.24001	7.98	7.92	8.44	7.48	7.9	7.86
54856	GON4L	mRNA	0.0387773	0.376212	0.549793	17.35	18.84	17.67	19.19	18.73	19.49
4708	NDUFB2	mRNA	-0.0316618	0.718316	0.85045	78.23	77.46	81.11	86.08	80.72	75.24
83481	EPPK1	mRNA	-0.21216	0.000126056	0.000478787	5.3	5.15	5.07	4.58	4.52	4.98
3437	IFIT3	mRNA	0.142089	0.670312	0.813352	0.74	0.66	0.89	0.82	1.07	0.79
22794	CASC3	mRNA	-0.0303985	0.519078	0.692006	24.78	25.36	25.22	26.15	26.08	25.25
148223	C19orf25	mRNA	-0.299005	2.72271e-06	1.31056e-05	27.14	28.4	26.57	23.59	23.3	23.23
283284	IGSF22	mRNA	-0.645962	0.647367	0.793781	0.03	0.03	0.03	0.05	0.02	0
7570	ZNF22	mRNA	-0.344274	0.480158	0.656714	0.47	0.5	0.44	0.32	0.36	0.48
2781	GNAZ	mRNA	0.215098	0.0557904	0.118098	1.54	1.85	1.51	2.6	2.01	2.52
10844	TUBGCP2	mRNA	0.0809344	0.256274	0.413274	11.46	10.48	12.08	12.08	13.2	12.55
8724	SNX3	mRNA	0.066447	0.0961882	0.186836	84.24	86.12	88.64	93.63	96.72	94.59
10765	KDM5B	mRNA	0.287391	3.50934e-18	4.28979e-17	32.18	31.26	32.96	40.45	40.62	42.31
79785	RERGL	mRNA	-1.05012	0.481154	0.657627	0.16	0.15	0.15	0	0.16	0.08
4240	MFGE8	mRNA	0.443694	1.14496e-11	9.27223e-11	23.48	22.99	22.61	33.56	31.09	33.1
54829	ASPN	mRNA				0	0	0	0	0	0
11147	HHLA3	mRNA	0.0765686	0.657289	0.802588	9.3	8.89	8.6	10.91	10.38	9.18
50808	AK3	mRNA	0.10131	0.0032565	0.00959142	45.69	46.88	47.31	53.4	53.8	51.14
27292	DIMT1	mRNA	-0.54719	2.76028e-07	1.48633e-06	13.08	14.98	11.74	8.91	9.45	10.22
7225	TRPC6	mRNA	-1.06597	0.55529	0.719251	0.03	0.02	0.02	0.02	0.02	0
2665	GDI2	mRNA	-0.078115	0.00640658	0.0176126	126.48	125.11	124.41	125.32	124.84	124.87
26050	SLITRK5	mRNA	0.609784	0.0385542	0.0859778	0.38	0.44	0.54	0.69	0.63	0.82
547	KIF1A	mRNA	0.459389	2.41038e-12	2.0589e-11	4.72	5.08	5.19	7.22	7.06	7.44
284098	PIGW	mRNA	-0.99366	2.14589e-42	6.38577e-41	22.1	21.16	21.81	11.23	11.19	11.69
10724	OGA	mRNA	-0.0809454	0.0556885	0.11794	27.49	28.32	28.63	28.17	29.22	28.04
83440	ADPGK	mRNA	-0.177166	0.000188858	0.000699379	40.98	39.87	39.86	39.05	37.36	35.98
30849	PIK3R4	mRNA	-0.0585806	0.317302	0.487435	12.72	12.64	12.87	12.99	13.12	12.5
115861	NXNL1	mRNA	-1.01751	0.803081	0.890998	0	0	0.08	0	0	0
4289	MKLN1	mRNA	-0.0909197	0.18906	0.325145	5.26	4.69	4.51	4.61	4.83	4.17
100526832	PHOSPHO2-KLHL23	mRNA				0	0	0	0	0	0
400720	ZNF772	mRNA	-0.220967	0.0752886	0.151829	2.75	2.92	3.16	2.96	2.39	2.65
1618	DAZL	mRNA				0	0	0	0	0	0
100130733	LRRC70	mRNA	0.0134678	0.984009	0.991235	0.23	0.24	0.18	0.19	0.35	0.16
644168	DRGX	mRNA				0	0	0	0	0	0
113419	TEX261	mRNA	0.00657048	0.870776	0.923205	41.9	41.92	40.78	44.55	43.88	43.14
5564	PRKAB1	mRNA	-0.507855	1.00079e-13	9.45474e-13	23.57	23.53	24.8	17.95	18.01	17.17
55520	ELAC1	mRNA	0.0527019	0.781961	0.890998	2.76	2.59	2.67	3.24	2.77	2.72
250	ALPP	mRNA	0.840819	0.754368	0.873536	0	0	0.02	0	0	0.05
3726	JUNB	mRNA	-1.22544	0	0	230.3	232.27	227.64	105.02	104.4	100.68
137835	TMEM71	mRNA	-1.38917	0.168583	0.296198	0.28	0.14	0.11	0.04	0.07	0.11
344807	CD200R1L	mRNA	-0.0379459	0.986243	0.991268	0	0.04	0.04	0.06	0.04	0
283571	PROX2	mRNA	0.45723	0.0882482	0.173692	0.62	0.55	0.8	1.01	0.87	0.89
9801	MRPL19	mRNA	-0.21187	0.000718987	0.00240876	8.63	9.02	9.31	8.08	8.8	7.62
7915	ALDH5A1	mRNA	0.117361	0.122397	0.228299	7.89	7.28	7.12	8.41	8.17	8.81
400629	TEX19	mRNA	0.340661	0.684992	0.82571	0.11	0.07	0.27	0.18	0.34	0.11
78990	OTUB2	mRNA	0.123301	0.604496	0.758145	1.01	1	0.89	1.31	0.92	1.1
10421	CD2BP2	mRNA	-0.204459	7.045e-06	3.21227e-05	35.5	38.29	38.27	34.11	33.66	34.51
80311	KLHL15	mRNA	0.449275	1.16281e-05	5.13446e-05	2.86	2.73	2.58	3.83	4.13	3.77
162387	MFSD6L	mRNA	1.42056	0.533185	0.702494	0.03	0	0	0.06	0.03	0
90288	EFCAB12	mRNA	0.712854	0.0051562	0.0144758	1.22	1.12	1.38	2.11	2.06	1.9
9737	GPRASP1	mRNA	0.70766	3.30704e-05	0.00013728	1	0.88	1.03	1.6	1.74	1.66
1103	CHAT	mRNA				0	0	0	0	0	0
387882	C12orf75	mRNA	-0.491457	2.49255e-30	5.14656e-29	123.01	125.82	125.44	97.69	89.48	92.33
5083	PAX9	mRNA	-0.0582979	0.915937	0.957945	0.26	0.33	0.21	0.42	0.23	0.13
4025	LPO	mRNA	-0.376601	0.802128	0.890998	0.03	0.08	0.03	0.09	0.03	0
3219	HOXB9	mRNA	-1.70004	0.0412639	0.0911018	0.27	0.15	0.23	0.03	0.13	0.05
100188893	TOMM6	mRNA	-0.166108	0.0161349	0.0400062	67.59	64.18	64.92	60.9	60.55	62.24
54471	MIEF1	mRNA	-0.295257	3.48877e-09	2.28932e-08	17.46	17.58	17.7	15.08	15.66	14.45
79501	OR4F5	mRNA				0	0	0	0	0	0
122809	SOCS4	mRNA	-0.428542	1.11988e-11	9.08599e-11	8.93	9.12	8.88	6.93	7.21	6.87
57575	PCDH10	mRNA	0.3093	0.22694	0.376395	0.71	0.5	0.49	0.87	0.77	0.59
79413	ZBED2	mRNA				0	0	0	0	0	0
83449	PMFBP1	mRNA	0.262549	0.414393	0.589705	0.48	0.63	0.76	0.62	0.68	1.04
23521	RPL13A	mRNA	0.0720827	0.00594532	0.0164663	615.96	599.02	569.4	667.07	662.91	638.46
283	ANG	mRNA	1.26717	2.89617e-16	3.23675e-15	5.1	6.05	5.32	13.9	13.93	12.3
388759	C1orf229	mRNA	-0.684754	0.0492569	0.106081	1.61	0.73	1.28	0.71	0.79	0.88
10980	COPS6	mRNA	0.0778612	0.265374	0.424852	35.97	35.06	32.14	38.88	38.02	37.39
100507462	GVQW2	lncRNA	0.492159	0.566649	0.726849	0.08	0.1	0.1	0.08	0.24	0.1
199800	ADM5	mRNA	-0.0473332	0.821965	0.890998	2.51	2.88	2.51	2.57	3.29	2.18
9777	TM9SF4	mRNA	0.0565568	0.151146	0.27147	38.73	39	41	41.87	43.42	44.23
6309	SC5D	mRNA	-0.188505	0.002084	0.00639326	8.86	9.57	9.04	8.55	8.22	8.58
7328	UBE2H	mRNA	-0.0641519	0.121061	0.226171	27.17	26.56	27.24	27	28.12	26.58
375035	SFT2D2	mRNA	-0.144625	0.514316	0.688487	6.34	5.78	6.29	5.34	5.76	6.35
7384	UQCRC1	mRNA	0.0399474	0.389209	0.56318	75.19	74.9	74.15	79.34	85.21	77.32
3845	KRAS	mRNA	0.00470612	0.938781	0.974079	13.81	14.22	15.78	16.67	14.83	14.84
101928841	LOC101928841	mRNA	-0.735847	0.0216094	0.0516168	0.3	0.27	0.32	0.17	0.17	0.21
644538	SMIM10	mRNA	-0.183442	0.123564	0.230059	10.98	12.35	12.57	10	11.85	11.37
79169	C1orf35	mRNA	0.0689274	0.454631	0.631652	19.01	18.86	21.51	22.55	22.29	20.59
3725	JUN	mRNA	-0.130901	0.00704839	0.0191658	30.46	29.63	29.66	29.39	28.67	28.1
54936	ADPRHL2	mRNA	-0.139859	0.240097	0.392734	10.6	10.97	11.08	9.23	10.98	11.13
140686	WFDC3	mRNA	0.906042	0.82428	0.890998	0	0	0	0	0	0.08
64398	MPP5	mRNA	0.172582	0.0212353	0.0507996	6.89	7.24	7.69	9.13	8.72	8.33
11170	FAM107A	mRNA	-1.96473	0.348522	0.520875	0.05	0.04	0	0	0	0.02
84138	SLC7A6OS	mRNA	-0.172962	0.300109	0.466913	5.77	5.88	5.64	6.29	5.73	4.81
51068	NMD3	mRNA	-0.651879	6.03611e-35	1.45835e-33	37.1	37.11	39.3	25.82	25.73	24.48
28984	RGCC	mRNA	-1.47022	2.66549e-09	1.77307e-08	5.47	6.26	4.91	2.13	1.92	2.14
1954	MEGF8	mRNA	0.294517	1.89727e-06	9.32251e-06	4.52	4.4	4.66	5.76	5.88	5.85
8601	RGS20	mRNA	-0.924499	0.00328626	0.00967057	1.75	1.67	2.07	1.13	0.73	1.23
5978	REST	mRNA	-0.198468	8.74391e-05	0.000341315	13.03	13.01	13.8	12.19	12.47	11.82
6400	SEL1L	mRNA	0.571978	5.47133e-56	2.18703e-54	21.72	20.95	22.95	33.65	34.28	33.45
10390	CEPT1	mRNA	0.0405489	0.640224	0.787765	12.33	12.98	12.73	13.35	13.97	13.6
653598	PPIAL4C	mRNA				0	0	0	0	0	0.09
64771	C6orf106	mRNA	0.181147	1.36619e-06	6.83018e-06	36.25	37.55	37.59	42.44	44.29	45.09
50717	DCAF8	mRNA	0.47227	1.15135e-21	1.62849e-20	22.11	21.44	22.39	30.59	32.59	32.99
79039	DDX54	mRNA	-0.47545	5.42446e-15	5.60346e-14	15.58	16.48	15.9	12.37	11.87	12.04
85369	STRIP1	mRNA	0.130977	0.193064	0.330923	7.49	6.9	6.77	7.89	7.75	7.84
51778	MYOZ2	mRNA	-0.639426	0.641904	0.788966	0.1	0.15	0.05	0.05	0.1	0.05
9978	RBX1	mRNA	-0.0386282	0.637729	0.785825	58.43	56.95	49.75	52.29	62.35	53.93
51362	CDC40	mRNA	0.0513656	0.488424	0.664521	10.01	10.15	11.02	11.48	11.48	11.03
83743	GRWD1	mRNA	-0.735462	1.04121e-28	2.0164e-27	27.51	28.38	26.4	17.75	17.48	16.72
2309	FOXO3	mRNA	-0.00368385	0.943965	0.977484	12.49	12.3	11.82	12.62	12.54	13.39
125972	CALR3	mRNA	-0.0663169	0.975833	0.991235	0.06	0.06	0	0.06	0.06	0
10766	TOB2	mRNA	0.0360016	0.469459	0.645557	21.21	21.71	20.96	21.96	22.6	24.16
29982	NRBF2	mRNA	0.152653	0.0535633	0.114172	17.24	18.51	17.75	20.7	20.69	21.05
7155	TOP2B	mRNA	0.118659	7.81868e-05	0.000307272	50.21	51.6	51.08	57.22	57.9	59.58
64319	FBRS	mRNA	0.10688	0.0589696	0.123823	15.05	14.97	15.55	17.01	18.01	16.56
90313	TP53I13	mRNA	0.178134	0.0167502	0.0412567	24.32	27.51	25.89	31.38	31.6	29.81
107987486	LOC107987486	pseudo				0.02	0.03	0	0.03	0.01	0.01
11248	NXPH3	mRNA	0.960104	0.17531	0.306047	0.01	0.06	0.11	0.09	0.15	0.13
23401	FRAT2	mRNA	0.76933	3.83665e-09	2.50818e-08	4.73	4.32	5.16	8.96	7.81	8.67
111089941	MMP24-AS1-EDEM2	mRNA	-1.6126	0.493678	0.669097	0	0.18	0.09	0	0	0.1
5756	TWF1	mRNA	-0.257711	5.46007e-08	3.20855e-07	36.6	35.56	36.92	31.5	31.86	32.54
8320	EOMES	mRNA	-1.95688	0.0026733	0.00802495	0.14	0.52	0.46	0.09	0.12	0.05
51091	SEPSECS	mRNA	0.414093	5.99535e-10	4.2348e-09	7.34	7.57	7.25	10.62	10.48	9.97
5204	PFDN5	mRNA	0.113143	0.0491499	0.105902	120.43	119.48	115.27	137.36	128.88	133.59
4017	LOXL2	mRNA	-0.809493	8.72574e-107	7.77659e-105	57.66	57.08	57.49	34.5	34.81	34.02
112268409	112268409	mRNA	-1.64463	0.330445	0.501801	0.42	0.26	0.13	0	0.27	0
5232	PGK2	mRNA	-0.926542	0.729975	0.859535	0	0	0.08	0	0	0.04
123904	NRN1L	mRNA	-0.0353175	0.976429	0.991235	0.14	0.13	0.78	0	0.55	0.53
27092	CACNG4	mRNA	0.881606	5.7978e-42	1.70786e-40	13.01	11.38	12.94	23.79	24.77	23.74
25998	IBTK	mRNA	0.029586	0.543954	0.711585	15.19	14.8	15.17	16.23	16.36	15.88
552889	ATXN7L3B	mRNA	-0.0290993	0.428659	0.604343	52.39	53.02	50.38	52.13	54.08	54.3
55034	MOCOS	mRNA	0.185578	0.117316	0.220233	5.41	4.91	4.88	5.87	5.66	6.62
4645	MYO5B	mRNA	0.160029	0.0108133	0.0281698	5.41	5.22	5.3	6.19	6.26	6.28
84959	UBASH3B	mRNA	-2.54288	0	0	38.84	38.8	39.48	6.38	7.64	7.16
112812	FDX2	mRNA	-0.00378568	0.971625	0.991235	26.58	27.19	26.08	28.84	29.33	25.36
100529215	ZNF559-ZNF177	mRNA	-1.81146	0.361687	0.535018	0	0.42	0.57	0.14	0.17	0
91272	BOD1	mRNA	-0.100905	0.176903	0.308336	22.32	24.52	23.57	22.69	22.11	23.97
10814	CPLX2	mRNA	0.87234	0.311129	0.48019	0.05	0.07	0.04	0.19	0.02	0.1
388561	ZNF761	mRNA	0.206236	0.00431949	0.0123531	11.98	10.48	10.27	13.04	12.71	13.06
10893	MMP24	mRNA	-0.507379	5.76113e-07	3.00763e-06	6.26	5.61	6.72	4.57	4.68	4.5
154790	CLEC2L	mRNA	0.168481	0.844438	0.905317	0.25	0.3	0.18	0.24	0.44	0.18
335	APOA1	mRNA	1.54082	8.96642e-53	3.33956e-51	13.98	13.43	14.06	45.76	42.31	42.69
84265	POLR3GL	mRNA	0.51303	2.76011e-06	1.32747e-05	14.77	13.98	15.29	20.25	23.51	22.2
1557	CYP2C19	mRNA	1.94446	0.0506406	0.108734	0.02	0.05	0.02	0.16	0.07	0.1
80308	FLAD1	mRNA	-0.252885	5.43698e-06	2.51851e-05	43.58	46.89	47.94	41.3	40.39	38.78
222553	SLC35F1	mRNA	-0.423489	0.508521	0.682908	0.17	0.05	0.27	0.12	0.11	0.15
65987	KCTD14	mRNA	-0.662604	0.193326	0.331211	1.03	0.74	0.73	0.84	0.15	0.65
10328	EMC8	mRNA	-0.320435	0.000682257	0.00229627	16.17	16.88	15.21	13.4	12.48	14.72
5030	P2RY4	mRNA	-2.90704	0.187538	0.323101	0.05	0.04	0.09	0	0	0
27287	VENTX	mRNA	-0.0650168	0.971813	0.991235	0.03	0.06	0	0.06	0	0.03
3090	HIC1	mRNA	-0.615457	0.167154	0.294222	0.46	0.43	0.42	0.2	0.35	0.35
107987288	LOC107987288	mRNA				0	0	0	0	0	0
6181	RPLP2	mRNA	-0.0887786	0.00254386	0.00767331	885.11	864.72	852.67	843.69	877.94	834.22
283463	MUC19	mRNA				0	0	0	0	0	0
107986752	LOC107986752	mRNA	1.19885	0.00849525	0.0226523	0.11	0.33	0.23	0.59	0.47	0.55
60598	KCNK15	mRNA	-0.0558811	0.971375	0.991235	0.03	0.03	0.05	0.06	0	0.06
7005	TEAD3	mRNA	-0.105321	0.0947552	0.184401	18.68	19.25	19.62	19.11	18.5	18.64
6166	RPL36AL	mRNA	-0.154963	0.00275922	0.00826015	201.58	200.29	201.51	181.53	197.44	187.87
91298	C12orf29	mRNA	-0.507263	9.03815e-10	6.27997e-09	14.44	13.59	14.29	11.3	10.17	9.83
2700	GJA3	mRNA	0.956032	0.528201	0.699723	0	0.01	0.03	0.04	0.01	0.03
51728	POLR3K	mRNA	-0.432529	0.000861245	0.00284282	22.31	20.51	21.84	18.49	15.43	16.26
23779	ARHGAP8	mRNA	-0.185043	0.135244	0.247922	9.07	11.21	10.44	10.1	9.47	8.72
8339	HIST1H2BG	mRNA	1.33965	0.348597	0.520942	0.45	0	0.21	1.08	0.22	0.43
51062	ATL1	mRNA	0.293294	0.159896	0.283819	1.46	1.94	1.93	2.46	2.14	2.29
53981	CPSF2	mRNA	-0.0948093	0.0674515	0.138438	16.57	17.16	16.77	16.38	17.06	16.32
79873	NUDT18	mRNA	0.0195094	0.920196	0.961075	4.59	4.31	3.96	4.54	3.77	5.57
100287404	USP17L19	mRNA				0	0	0	0	0	0
134353	LSM11	mRNA	-0.0761311	0.516772	0.690557	2.69	2.27	2.56	2.57	2.55	2.37
53829	P2RY13	mRNA				0	0	0	0	0	0
3617	IMPG1	mRNA	1.2116	0.0400934	0.0888884	0.22	0.04	0.14	0.35	0.34	0.27
58524	DMRT3	mRNA				0	0	0	0	0	0
105377372	LOC105377372	lncRNA	1.78653	0.588506	0.744175	0	0	0	0.28	0	0
169522	KCNV2	mRNA	1.41649	0.534688	0.70352	0.03	0	0	0.07	0	0.03
54145	H2BFS	mRNA	-1.01751	0.803081	0.890998	0.21	0	0	0	0	0
6496	SIX3	mRNA	0.451643	0.268708	0.429048	0.46	0.35	0.57	0.69	0.79	0.5
387715	ARMS2	mRNA	-0.0557258	0.985613	0.991235	0	0	0.09	0	0	0.1
6815	STYX	mRNA	-0.2061	0.0120516	0.0309995	8.28	9.08	8.31	7.08	8.23	8.32
23245	ASTN2	mRNA	0.0026185	0.967831	0.991235	21.19	21.4	21.81	21.32	21.17	25.31
84164	ASCC2	mRNA	-0.195046	0.000256607	0.00092919	26.92	27.56	27.73	25.64	26.81	24.89
54839	LRRC49	mRNA	-0.0200747	0.890257	0.937486	3.36	3.9	4.18	3.83	4.48	3.58
994	CDC25B	mRNA	0.276479	2.1485e-07	1.17135e-06	27.23	27.56	24.97	33.26	34.14	34.13
200232	FAM209A	mRNA	0.846564	0.738348	0.865175	0	0.08	0	0	0.08	0.12
6904	TBCD	mRNA	0.363529	5.19673e-08	3.06263e-07	10.99	11.26	10.57	14.64	14.44	14.25
55749	CCAR1	mRNA	0.0747944	0.0770206	0.154928	26.72	25.83	26.73	29.63	29.72	28.45
3188	HNRNPH2	mRNA	0.129187	0.0479356	0.103696	24.05	24.43	27.83	28.44	30.36	28.96
84068	SLC10A7	mRNA	0.0403086	0.783327	0.890998	3.21	2.98	2.88	3.97	2.71	3.51
414157	C10orf62	mRNA	3.0161	0.0757892	0.152768	0.06	0	0	0.12	0.37	0.06
149643	SPATA45	mRNA	0.906042	0.82428	0.890998	0	0	0	0.18	0	0
105376722	LOC105376722	mRNA	1.22496	3.13023e-05	0.00013053	1.07	0.81	1.21	2.06	2.91	2.61
6781	STC1	mRNA				0	0	0	0	0	0
3199	HOXA2	mRNA	0.473536	0.0677934	0.139065	1.76	1.5	1.45	2.25	2.31	2.3
80757	TMEM121	mRNA	0.538567	0.110185	0.209299	0.92	1.41	0.89	1.47	1.62	1.86
729085	FAM198A	mRNA	0.614876	0.352688	0.525437	0.1	0.12	0.12	0.14	0.2	0.2
643847	PGA4	mRNA	-0.0557258	0.985631	0.991235	0	0.05	0	0.05	0	0
56129	PCDHB7	mRNA	0.834687	0.0474655	0.102831	0.19	0.25	0.28	0.49	0.37	0.5
11054	OGFR	mRNA	-0.0592507	0.389567	0.563605	20.36	19.47	20.18	19.4	20.93	20.19
107986797	LOC107986797	mRNA	0.0442248	0.930249	0.968275	0.11	0.12	0.27	0.27	0.12	0.15
102724231	C3orf86	mRNA	-0.00240201	0.996648	0.997691	0.56	0.74	0.63	0.76	0.68	1.31
55699	IARS2	mRNA	-0.00272356	0.942082	0.976171	47.66	47.36	47.24	51.32	49.24	48.71
3491	CYR61	mRNA	-1.49553	3.78365e-231	1.22394e-228	84.61	86.21	87.43	34.14	31.44	30.67
3304	HSPA1B	mRNA	0.834347	2.8405e-50	1.00441e-48	23.07	23.51	22.29	43.99	41	44
1075	CTSC	mRNA	-0.138752	0.00181424	0.005642	62.62	62.54	66.28	60.74	64.5	60.45
64084	CLSTN2	mRNA	0.894477	0.0903229	0.177058	0.07	0.12	0.08	0.13	0.23	0.27
2737	GLI3	mRNA	-2.52192	0.324827	0.495379	0.02	0	0.01	0	0	0
6341	SCO1	mRNA	-0.19575	0.00282867	0.00844635	25.06	22.74	23.94	21.89	19.39	19.94
375061	FAM89A	mRNA	-1.49925	4.70529e-67	2.43893e-65	34.01	34.15	35.31	13.53	12.03	12.86
105371727	LOC105371727	mRNA	-0.315763	0.821874	0.890998	0.11	0.51	0	0.31	0.11	0.1
3209	HOXA13	mRNA	1.26387	0.203382	0.345389	0.06	0.05	0.05	0.19	0.11	0.11
3699	ITIH3	mRNA	0.801059	0.328953	0.5004	0.12	0.09	0.05	0.19	0.21	0.07
1917	EEF1A2	mRNA	0.300828	6.38543e-17	7.36259e-16	96.04	94.6	91.37	124.3	117.89	122.71
54474	KRT20	mRNA	0.906042	0.82428	0.890998	0	0	0	0.04	0	0
100507507	LOC100507507	lncRNA	-1.44977	7.76898e-08	4.49664e-07	3.58	3.2	2.57	1.05	1.11	1.43
340390	WDR97	mRNA	0.367393	0.568939	0.728823	0.05	0.12	0.13	0.18	0.11	0.13
64881	PCDH20	mRNA	0.0133648	0.964604	0.990432	0.47	0.57	0.44	0.44	0.55	0.59
23654	PLXNB2	mRNA	-0.011365	0.658841	0.804012	90.36	91.1	90.2	94.93	90.87	97.9
4901	NRL	mRNA	-0.0601643	0.861072	0.916756	0.57	0.45	0.4	0.5	0.45	0.39
9218	VAPA	mRNA	-0.231906	2.70832e-07	1.45925e-06	32.77	35.7	34	30.66	31.5	28.77
139221	MUM1L1	mRNA	0.847495	4.14074e-06	1.94803e-05	1.29	1.29	0.99	2.08	2.2	2.41
63905	MANBAL	mRNA	-0.0973351	0.148038	0.267031	41.1	39.5	40.71	41.21	40.21	38.69
100996928	C7orf55-LUC7L2	mRNA	0.00887251	0.982255	0.991235	3.42	4.57	5.34	4.5	2.83	6.72
83696	TRAPPC9	mRNA	0.408385	2.6888e-08	1.62631e-07	6.72	7.13	7.03	9.74	9.53	9.65
79660	PPP1R3B	mRNA	-0.205572	0.0294425	0.0679485	5.17	5.44	4.93	4.69	4.3	5.2
55922	NKRF	mRNA	-0.599155	3.65808e-12	3.0914e-11	10.08	10.89	10.94	7.98	7.63	6.95
27345	KCNMB4	mRNA	0.0768662	0.625594	0.775467	2.58	2.41	2.03	2.24	2.46	2.2
79364	ZXDC	mRNA	0.0126351	0.847668	0.907574	13.34	13.62	13.26	14.85	14.25	13.68
111240474	CRYZL2P-SEC16B	mRNA	0.312452	0.0712099	0.14501	1.7	1.53	1.51	1.52	2.22	2.49
2912	GRM2	mRNA	-0.650947	0.745786	0.868898	0.02	0.04	0.02	0.03	0	0
84645	C22orf23	mRNA	-0.629245	0.00018849	0.000698163	5.92	5.6	5.81	3.74	3.97	3.83
79711	IPO4	mRNA	-0.741324	7.38807e-29	1.43714e-27	25.56	24.33	26.34	14.05	16.74	17.17
80341	BPIFB2	mRNA	0.906042	0.82428	0.890998	0	0	0	0.04	0	0
9884	LRRC37A	mRNA	0.199959	0.0405684	0.0897192	5.05	4.51	4.07	5.66	5.28	5.5
53632	PRKAG3	mRNA	1.19031	0.00272599	0.00816769	0.19	0.15	0.17	0.45	0.31	0.46
57456	KIAA1143	mRNA	-0.145732	0.012209	0.0313627	14.64	15.03	13.77	13.22	13.98	14.13
3788	KCNS2	mRNA	-1.36568	0.425679	0.601355	0.02	0.04	0.04	0	0.02	0.02
729747	ZNF878	mRNA	-0.352739	0.673831	0.816317	0.17	0.12	0.34	0.23	0.08	0.2
220064	LTO1	mRNA	-0.315042	0.0446987	0.0976728	4.09	4.29	3.92	3.37	3.02	3.76
81556	INTS14	mRNA	-0.0342903	0.589236	0.74472	23.15	23.65	23.86	23.63	24.68	24.1
55565	ZNF821	mRNA	0.478128	0.000836018	0.0027653	5.58	5.51	4.72	7.7	8.38	7.2
2744	GLS	mRNA	-0.0232044	0.46638	0.642672	57.49	61.17	59.6	62.55	60.69	60.33
137392	FAM92A	mRNA	0.154515	0.167547	0.294734	8.78	8.67	8.75	10.31	9.78	10.88
7157	TP53	mRNA	0.0905693	0.658347	0.80363	2.16	1.9	1.97	2.37	2.48	1.9
9885	OSBPL2	mRNA	0.172789	0.0136163	0.0344309	13.15	13.23	11.61	15.27	14.79	15.5
132946	ARL9	mRNA	-0.257279	0.481391	0.657767	1.84	1.79	2.47	1.61	1.77	1.62
55374	TMCO6	mRNA	0.170478	0.228349	0.37811	6.15	5.72	6.22	6.54	6.48	7.5
55197	RPRD1A	mRNA	-0.351766	3.10535e-10	2.23688e-09	20.23	22.24	20.98	16.8	17.78	16.81
10170	DHRS9	mRNA				0	0	0	0	0	0
5723	PSPH	mRNA	0.89434	5.40066e-123	6.08637e-121	50.17	49.74	49.62	100.18	99.99	95.26
6527	SLC5A4	mRNA				0	0	0	0	0	0
5244	ABCB4	mRNA	1.03097	4.30899e-11	3.35425e-10	1.49	1.51	1.69	3.05	3.23	3.56
808	CALM3	mRNA	0.370577	1.7559e-34	4.16174e-33	125.42	135.59	132.84	180.24	178.54	179.77
4023	LPL	mRNA	1.03043	0.250522	0.406211	0.06	0.05	0.04	0.11	0.13	0.07
57479	PRR12	mRNA	0.0947282	0.0728344	0.147629	10.6	11.01	10.65	12.19	12.02	12.05
221914	GPC2	mRNA	0.560132	0.0108145	0.0281698	1.35	1.74	1.31	2.26	2.37	2.19
128864	C20orf144	mRNA	-1.01751	0.803081	0.890998	0	0	0.15	0	0	0
105370045	105370045	mRNA	-0.94143	0.371667	0.545249	0.35	0.98	0.11	0.11	0.34	0.33
27022	FOXD3	mRNA	0.906042	0.82428	0.890998	0	0	0	0	0.04	0
50840	TAS2R14	mRNA	0.0894585	0.784492	0.890998	3.3	2.36	1.89	2.79	3.13	2.43
27031	NPHP3	mRNA	0.101484	0.295383	0.461145	4.01	4.22	4.53	4.59	5.09	4.74
65264	UBE2Z	mRNA	-0.0947502	0.0364055	0.0817813	40.44	40.76	40.5	37.92	40.66	41.22
927	CD8B2	mRNA	2.03451	0.113069	0.213755	0.04	0	0	0.08	0.06	0.04
7337	UBE3A	mRNA	-0.203151	3.8272e-08	2.28872e-07	36.08	35.03	36.53	33.35	33.54	32.31
201626	PDE12	mRNA	-0.271411	0.000845869	0.00279577	7.14	6.49	7.31	6.28	5.76	6.18
114791	TUBGCP5	mRNA	-0.317309	9.0549e-06	4.05983e-05	14.45	13.98	13.6	11.82	12.71	10.93
23589	CARHSP1	mRNA	0.328831	1.33136e-17	1.57991e-16	61.04	58.29	62.66	77.48	81.47	81.22
26168	SENP3	mRNA	-0.278067	1.35685e-07	7.59662e-07	37.95	40.24	39.7	33.75	32.82	35.63
3145	HMBS	mRNA	-0.40883	0.0013683	0.00434871	11.1	10.41	12.47	9.74	8.48	8.69
145282	MIPOL1	mRNA	0.337164	0.0146378	0.0367111	2.2	2.48	2.05	3.25	2.87	2.7
64285	RHBDF1	mRNA	-0.312955	0.00134818	0.00428962	9.55	9.47	8.45	7.5	7.81	8.04
116987	AGAP1	mRNA	-0.330479	1.43125e-12	1.24198e-11	12.79	13.11	12.41	10.01	10.38	10.91
9240	PNMA1	mRNA	-0.546164	1.26108e-16	1.43136e-15	26.11	30.08	28.18	20.45	21.19	19.13
646962	HRCT1	mRNA	0.861314	0.31031	0.479308	0.42	0.08	0.32	0.57	0.33	0.65
7512	XPNPEP2	mRNA	1.92463	0.0896539	0.175983	0.06	0.02	0	0.19	0.08	0.06
54659	UGT1A3	mRNA	2.81909	0.477867	0.654626	0	0	0	0	0.14	0
66004	LYNX1	mRNA	0.431461	1.6448e-07	9.11241e-07	5.72	5.87	5.71	8.26	8.16	8.09
9032	TM4SF5	mRNA	0.308847	0.140193	0.255331	7.38	7.51	7.83	8.58	11.09	9.83
51302	CYP39A1	mRNA	0.873856	0.0028411	0.00847622	0.65	0.89	0.81	1.55	1.4	1.61
5910	RAP1GDS1	mRNA	-0.0554902	0.561722	0.723048	7.82	8.61	6.81	8.15	8.15	7.47
321	APBA2	mRNA	-0.0332669	0.589521	0.745027	15.91	16.22	16.53	16.47	16.36	16.5
6636	SNRPF	mRNA	-0.0949975	0.138169	0.252251	85.81	81.28	85.41	81.72	86.66	79.38
107986163	LOC107986163	lncRNA	1.73303	0.00593514	0.0164407	0.06	0.05	0.05	0.16	0.14	0.31
4618	MYF6	mRNA				0	0	0	0	0	0
10465	PPIH	mRNA	-0.206606	0.0697055	0.142378	20.1	19.03	21.33	18.34	18.94	18.17
84692	CCDC54	mRNA	-0.610624	0.77059	0.884988	0	0.11	0.06	0	0.12	0
124599	CD300LB	mRNA				0	0	0	0	0	0
9363	RAB33A	mRNA	0.698275	0.670895	0.813897	0	0.2	0	0.07	0.14	0.14
26001	RNF167	mRNA	0.273326	6.73724e-11	5.13465e-10	76.69	77.15	75.83	94.46	96.25	101.56
79968	WDR76	mRNA	0.110333	0.121466	0.226879	10.33	10.44	10.83	12.02	12.29	11.62
23	ABCF1	mRNA	-0.234476	2.90845e-13	2.67304e-12	80.53	81.36	85.02	73.26	72.42	74.98
10138	YAF2	mRNA	-0.187161	0.0382035	0.0853046	10.34	8.9	10.61	9.11	9.18	8.73
60678	EEFSEC	mRNA	0.0742823	0.458584	0.635757	9.68	9.78	10.9	11.43	10.76	11.16
6492	SIM1	mRNA	0.0954962	0.739438	0.865175	0.27	0.36	0.3	0.29	0.44	0.35
56898	BDH2	mRNA	0.622462	2.88169e-07	1.54789e-06	4.57	4.63	4.2	7.18	7.77	6.7
124565	SLC38A10	mRNA	0.171034	1.01523e-05	4.51213e-05	37.69	39.27	36.79	45.14	43.82	44.71
201725	C4orf46	mRNA	0.056456	0.48352	0.659617	10.32	9.22	10.14	11.35	10.51	10.57
1029	CDKN2A	mRNA	-0.347679	2.11506e-18	2.6055e-17	145.18	142.2	144.68	122.14	120.48	117.83
25961	NUDT13	mRNA	0.273419	0.346795	0.518868	1.2	1.16	1.26	1.25	1.83	1.68
7965	AIMP2	mRNA	-0.533323	4.41853e-23	6.60812e-22	89.54	86.44	85.17	66.68	61.86	60.99
5593	PRKG2	mRNA	0.801496	0.544977	0.712389	0	0.08	0.02	0.11	0	0.08
285025	CCDC141	mRNA	0.84508	0.00899678	0.0238567	0.2	0.25	0.23	0.53	0.48	0.51
144108	SPTY2D1	mRNA	-0.0607705	0.423073	0.598928	7.32	6.98	7.96	7.21	7.31	7.88
22847	ZNF507	mRNA	-0.351626	1.61671e-07	8.96532e-07	7.57	6.88	7.27	6.02	6	5.85
84515	MCM8	mRNA	-0.100652	0.0442828	0.0968731	17.5	18.43	17.2	16.04	17.01	16.31
8846	ALKBH1	mRNA	-0.0986395	0.399592	0.573804	6.69	6.4	6.25	6.14	6.1	6.73
497190	CLEC18B	mRNA	0.631187	0.00178457	0.00556061	2.6	2.51	2.01	4.12	3.22	4.29
138804	OR13C4	mRNA	0.906042	0.82428	0.890998	0	0	0	0.08	0	0
55696	RBM22	mRNA	-0.204519	0.00463042	0.0131455	23.17	28.16	27.15	22.79	24.61	24.17
9585	KIF20B	mRNA	-0.154863	0.0286661	0.066367	7.15	6.86	7.03	6.61	6.69	6.58
285672	SREK1IP1	mRNA	-0.157987	0.0571627	0.12055	4.85	4.81	4.62	4.51	4.63	4.31
55596	ZCCHC8	mRNA	-0.067654	0.291474	0.456715	22.08	21.23	21.69	22.87	21.11	21.02
79947	DHDDS	mRNA	-0.0837738	0.183636	0.317663	17.09	17.25	17.93	17.93	16.91	17.02
54870	QRICH1	mRNA	-0.169599	0.000207925	0.000764315	32.92	33.95	33.38	31.66	31.1	30.96
49855	SCAPER	mRNA	0.157081	0.0930388	0.181465	5.41	5.13	6.34	6.49	6.37	6.42
28973	MRPS18B	mRNA	-0.228981	0.000297092	0.00106497	40.58	40.01	40.35	35	37.26	36.09
10101	NUBP2	mRNA	0.172653	0.0425036	0.0934019	23.4	23.33	22.47	30.24	27.2	25.25
1088	CEACAM8	mRNA	-1.36899	0.438688	0.614657	0.04	0.06	0.06	0	0	0.09
8540	AGPS	mRNA	-0.390701	2.20051e-19	2.83888e-18	17.32	17.66	17.5	13.8	14.02	14.31
1783	DYNC1LI2	mRNA	-0.0265613	0.504601	0.679702	34.25	34.68	33.91	36.06	35.42	34.19
6713	SQLE	mRNA	-0.601744	1.37788e-31	2.96413e-30	35.72	35.17	34.26	24.67	24.25	23.82
112267859	LOC112267859	mRNA	-1.30364	0.0193774	0.0468815	0.51	0.65	0.53	0.14	0.17	0.42
160428	ALDH1L2	mRNA	-0.117003	0.715977	0.848635	0.32	0.27	0.32	0.28	0.23	0.38
2803	GOLGA4	mRNA	0.0237952	0.697131	0.836177	10.44	9.81	11.81	11.87	11.12	11.19
1188	CLCNKB	mRNA	0.799644	0.0649643	0.134216	0.44	0.38	0.36	0.75	0.68	0.66
91433	RCCD1	mRNA	0.213342	0.072948	0.147825	4.97	5.04	5.56	6.96	6.26	6.05
80152	CENPT	mRNA	0.266837	0.000486067	0.00167699	15.76	17.68	16.96	21.09	22.03	20.15
23171	GPD1L	mRNA	-0.115458	0.268061	0.428304	5.77	6.35	5.42	6.21	5.09	5.62
63941	NECAB3	mRNA	0.596359	1.59125e-09	1.0803e-08	9.41	9.95	11.28	15.41	15.71	17.01
79912	PYROXD1	mRNA	-0.685894	1.6357e-15	1.74755e-14	8.95	8.97	8.64	6.11	5.88	5.83
10397	NDRG1	mRNA	2.54005	0	0	25.54	24.97	25.09	152.96	153.32	155.46
23646	PLD3	mRNA	0.280811	1.19248e-27	2.19959e-26	230.87	223.57	218.45	289.95	288.55	282.63
29766	TMOD3	mRNA	-0.292008	3.58882e-13	3.26678e-12	34.72	35.99	36.75	30.18	30.61	31.49
5655	KLK10	mRNA				0	0	0	0	0	0
3964	LGALS8	mRNA	-0.290438	1.27983e-07	7.19306e-07	20.49	20.18	21.74	16.3	17.8	16.94
130940	CCDC148	mRNA	-1.06782	8.63381e-07	4.41109e-06	3.1	3.09	3.73	1.5	1.5	1.65
282890	ZNF311	mRNA	-1.9637	0.537693	0.705242	0.06	0	0	0	0	0
5634	PRPS2	mRNA	-0.413453	6.3802e-13	5.70365e-12	33.3	32.04	31.15	24.68	25.52	25.91
386618	KCTD4	mRNA	-0.0557258	0.985613	0.991235	0	0	0.03	0	0	0.03
54923	LIME1	mRNA	0.847113	1.68221e-07	9.29608e-07	4.38	5.07	4.97	8.63	9.64	8.9
79924	ADM2	mRNA	0.0650025	0.466968	0.643245	6.85	6.55	7.45	7.64	7.29	7.97
23213	SULF1	mRNA	1.78653	0.588506	0.744175	0	0	0	0.04	0	0
57799	RAB40C	mRNA	0.409978	7.23635e-05	0.000285725	7.3	6.42	7.44	9.67	9.74	10.11
2100	ESR2	mRNA	0.61232	0.148856	0.268146	0.3	0.38	0.1	0.41	0.36	0.33
91369	ANKRD40	mRNA	-0.229238	2.32958e-05	9.89617e-05	21.35	21.77	23.17	19.2	20.46	19.59
79701	OGFOD3	mRNA	0.0560398	0.460496	0.637902	9.82	9.06	10.45	11.03	10.9	10.25
79798	ARMC5	mRNA	-0.0875254	0.390736	0.564641	6.19	6.21	5.63	6.4	5.58	5.69
1534	CYB561	mRNA	-0.164229	0.0140217	0.0352927	24.74	20.52	22.19	21.53	21.18	20.54
7617	ZNF66	mRNA	-0.0157925	0.838079	0.901173	28.91	26.83	31.86	29.4	30.34	31.37
23241	PACS2	mRNA	0.0308054	0.577979	0.735793	11.42	11.14	10.9	11.97	11.93	12.06
79776	ZFHX4	mRNA	-0.265554	0.000502854	0.00173115	3.22	2.98	3.19	2.59	2.94	2.75
3098	HK1	mRNA	-0.0476406	0.94185	0.976046	0.11	0.21	0.13	0.06	0.19	0.24
84070	FAM186B	mRNA	1.35458	0.0173533	0.0425382	0.19	0.12	0.1	0.35	0.34	0.38
8997	KALRN	mRNA	0.338665	0.00433275	0.012389	2.92	3.02	2.91	3.79	3.22	4.12
57697	FANCM	mRNA	0.00589182	0.958415	0.987064	2.9	3.03	2.57	3.19	3.03	2.91
222194	RSBN1L	mRNA	0.039537	0.673784	0.816317	7.47	7.67	7.19	8.04	8.08	8.01
401137	PRR27	mRNA	-0.0557258	0.985597	0.991235	0	0.01	0	0	0	0.01
219749	ZNF25	mRNA	-0.0883515	0.653765	0.79987	1.23	1.33	1.38	1.24	1.34	1.32
79849	PDZD3	mRNA	0.906042	0.82428	0.890998	0	0	0	0.03	0	0
3123	HLA-DRB1	mRNA	1.19101	0.459749	0.637019	0	0.18	0	0	0.32	0.12
2110	ETFDH	mRNA	0.0630308	0.64173	0.788807	5.34	6.09	6.7	6.98	7.15	6.16
157638	FAM84B	mRNA	-0.732062	5.57771e-19	7.05513e-18	7.84	7.6	7.62	4.71	4.93	4.96
51319	RSRC1	mRNA	0.190542	0.0795166	0.159093	10.5	11.12	10.94	12.48	14.43	12.18
51720	UIMC1	mRNA	0.0162042	0.899947	0.945637	5.5	7.42	7.35	6.81	7.54	7.81
285362	SUMF1	mRNA	0.0912781	0.101036	0.1945	35.85	34.79	36	38.67	42.41	39.67
651	BMP3	mRNA	-1.01751	0.803081	0.890998	0.01	0	0	0	0	0
117155	CATSPER2	mRNA	1.15035	0.424817	0.600187	0.08	0.04	0	0.12	0.07	0.08
56975	FAM20C	mRNA	0.525086	2.82923e-30	5.82108e-29	29.82	29.96	30.33	49.19	45.51	46.96
283848	CES4A	mRNA	0.906042	0.82428	0.890998	0	0	0	0.04	0	0
1487	CTBP1	mRNA	0.0931086	0.000677201	0.0022797	100.53	97.46	98.84	106.53	105.26	100.15
83853	ROPN1L	mRNA	0.0815522	0.932327	0.969629	0.34	0.14	0.28	0.28	0.46	0.15
2649	NR6A1	mRNA	0.384606	0.0190874	0.0462759	1.13	0.86	1.04	1.37	1.33	1.49
105370092	LOC105370092	mRNA	0.576718	1.43826e-05	6.28874e-05	2.47	1.86	2.56	3.62	3.61	3.42
11158	RABL2B	mRNA	0.00709115	0.923957	0.963678	16.73	17.26	17.15	18.08	18.29	18
1478	CSTF2	mRNA	-0.271657	2.92439e-05	0.000122531	22.4	21.15	22.47	17.18	18.97	18.81
29883	CNOT7	mRNA	-0.0834692	0.0748367	0.151127	37.65	39.03	37.64	35.87	37.21	36.28
284358	MAMSTR	mRNA	0.491451	0.0460682	0.100177	1.65	1.55	1.45	2.2	2.23	2.42
474383	F8A2	mRNA				0	0	0	0	0	0
8330	HIST1H2AK	mRNA	0.515534	0.797226	0.890998	0.21	0.2	0	0.41	0.21	0
3882	KRT32	mRNA				0	0	0	0	0	0
6814	STXBP3	mRNA	0.0683842	0.371495	0.545086	14.86	14.8	14.24	16.59	16.31	15.47
126626	GABPB2	mRNA	0.374719	0.00929454	0.0245401	3.65	3.82	3.73	5.09	5.24	5.01
54662	TBC1D13	mRNA	0.115674	0.0677968	0.139065	14.94	13.82	14.78	17.25	16.5	15.84
56155	TEX14	mRNA	0.5866	0.378948	0.552694	0.06	0.07	0.13	0.13	0.09	0.18
1296	COL8A2	mRNA	0.470981	2.64229e-05	0.00011146	2.97	2.95	3.2	4.53	4.43	4.69
84002	B3GNT5	mRNA	-0.288697	1.03595e-09	7.16672e-09	28.15	27.82	30.01	24.37	24.85	24.86
6534	SLC6A7	mRNA				0	0	0	0	0	0
6536	SLC6A9	mRNA	0.0774733	0.569356	0.728983	3.41	3.53	3.98	3.82	4.13	4.02
55690	PACS1	mRNA	-0.260966	1.07962e-27	1.99987e-26	145.27	152.73	149.66	129.78	131.19	133.89
79674	VEPH1	mRNA	-0.145856	0.342714	0.513879	6.26	5.69	6.09	5.51	4.93	4.55
51473	DCDC2	mRNA	-0.0443376	0.0578618	0.121848	110.44	111.15	107.42	111.84	111.79	111.89
27241	BBS9	mRNA	0.263654	0.110288	0.209448	1.85	2.46	2.29	2.79	2.18	3.19
399474	TMEM200B	mRNA	0.0822755	0.410054	0.584911	9.05	8.31	8.69	10.02	9.63	9.31
58499	ZNF462	mRNA	-1.39039	0.252729	0.408917	0.03	0.02	0.02	0.02	0.01	0.01
2542	SLC37A4	mRNA	0.35556	2.81592e-07	1.51396e-06	19.75	20.47	18.96	27.81	25.93	26.39
23439	ATP1B4	mRNA	0.839955	0.740665	0.865175	0	0.01	0	0.01	0.01	0
10579	TACC2	mRNA	-0.188308	0.0169872	0.041764	9.61	9.73	9.14	7.45	7.31	7.74
54657	UGT1A4	mRNA	-1.62793	0.362009	0.535352	0	0.12	0.06	0.06	0	0
10721	POLQ	mRNA	0.175994	0.0516769	0.110597	3.27	3.31	3.21	3.74	3.84	4.05
1659	DHX8	mRNA	0.220374	1.04813e-05	4.64924e-05	19.09	19.76	19.22	23.68	23.29	24.11
100507650	RNF212B	mRNA	-0.0694372	0.92258	0.962803	0.7	0.31	0.4	0.69	0.07	0.77
87769	GGACT	mRNA	-0.0369769	0.850941	0.909352	2.06	2.09	2.24	1.87	2.51	2.17
51747	LUC7L3	mRNA	0.143622	2.20709e-05	9.4033e-05	74.8	68.73	74.88	82.87	82.93	78.62
5288	PIK3C2G	mRNA	0.613046	0.628181	0.777901	0.05	0	0.03	0.03	0.03	0.05
84464	SLX4	mRNA	0.276109	0.00675431	0.0184812	2.35	2.47	2.41	3.08	3.15	3.01
4692	NDN	mRNA				0	0	0	0	0	0
166929	SGMS2	mRNA	-0.886842	8.26957e-27	1.44742e-25	7.19	7.72	7.86	3.95	4.43	4.51
388886	LRRC75B	mRNA	0.317983	0.00807573	0.021646	9.49	9.16	9.16	13.14	10.95	13.23
54704	PDP1	mRNA	-0.268299	0.0237313	0.0560625	4.28	4.01	4.32	3.58	3.32	4.07
143662	MUC15	mRNA	0.906042	0.82428	0.890998	0	0	0	0	0.02	0
54888	NSUN2	mRNA	-0.697901	9.57791e-69	5.08532e-67	52.84	54.06	53.61	34.93	34.63	34.48
3914	LAMB3	mRNA	-1.01883	3.31529e-41	9.40122e-40	12.71	12.75	13.02	6.7	6.83	6.48
5409	PNMT	mRNA	0.770006	0.395189	0.569426	0.25	0.32	0.15	0.64	0.33	0.24
55929	DMAP1	mRNA	0.102406	0.305588	0.473522	13.26	14.13	12.8	14.87	15.02	15.37
51006	SLC35C2	mRNA	-0.344044	1.22994e-05	5.41721e-05	14.03	15.77	15.15	12.99	11.43	12.8
23051	ZHX3	mRNA	0.127827	0.116181	0.218572	3.58	4.24	4.56	4.38	4.36	4.47
23522	KAT6B	mRNA	0.845813	4.58193e-21	6.33706e-20	2.78	2.35	2.71	5.13	4.93	4.91
6426	SRSF1	mRNA	-0.393932	2.06627e-45	6.53869e-44	69.08	69.03	67.06	55.51	54.65	54.98
64395	GMCL1	mRNA	0.165166	0.00630254	0.0173538	15.39	16.65	17.15	19.35	19.8	18.23
401145	CCSER1	mRNA	0.374388	0.159139	0.282784	0.74	0.61	1.08	1.08	0.97	1.33
6304	SATB1	mRNA	1.41318	3.16548e-09	2.08738e-08	0.69	0.44	0.36	1.46	1.2	1.38
107986791	LOC107986791	mRNA	-0.0447477	0.949502	0.980985	0.25	1.39	0.93	1.27	0.72	0.59
55230	USP40	mRNA	0.00360382	0.954137	0.984108	10.91	10.72	11.01	11.08	12.2	10.82
84529	C15orf41	mRNA	-0.234755	0.00413818	0.011895	13.45	14.35	12.71	11.1	12.01	12.78
1161	ERCC8	mRNA	-0.141136	0.372603	0.546209	4.23	4.97	5.39	5.03	4.97	4.28
54434	SSH1	mRNA	-0.99767	1.0098e-66	5.20331e-65	16.29	15.99	16.62	8.23	7.33	8.28
51292	GMPR2	mRNA	-0.0142491	0.849764	0.908704	21.86	22.46	21.87	21.66	23.59	23.95
221749	PXDC1	mRNA	-1.21915	8.12892e-141	1.2241e-138	69.72	69.29	67.88	31.44	30.01	31.87
58517	RBM25	mRNA	-0.143278	1.32627e-05	5.82092e-05	51.99	51.08	51.56	48.99	49.02	48.98
131177	FAM3D	mRNA				0	0	0	0	0	0
10616	RBCK1	mRNA	-0.134611	0.00451002	0.0128412	61.62	66.85	64.8	58.44	56.08	57.4
83858	ATAD3B	mRNA	-0.147285	0.0664732	0.136751	13.58	12.76	13.42	12.63	11.09	12.05
93611	FBXO44	mRNA	0.595983	4.66155e-06	2.17897e-05	5.61	5.91	5.4	9.47	8.08	8.32
8841	HDAC3	mRNA	0.124017	0.0985208	0.190498	23.25	22.26	20.17	25.39	25.77	24.13
11079	RER1	mRNA	0.000973448	0.979126	0.991235	51.29	52.93	52.25	55.7	54.65	54.02
128866	CHMP4B	mRNA	-0.0502446	0.257155	0.414276	72.75	75.94	74.63	75.75	75.05	75.76
10891	PPARGC1A	mRNA	0.651613	1.1436e-05	5.05233e-05	1.34	1.33	1.13	2.04	2.01	2.38
59349	KLHL12	mRNA	-0.00709669	0.902175	0.947272	21.05	19.99	21.76	21.6	21.62	22.44
165829	GPR156	mRNA	-0.0230234	0.964509	0.990432	0.26	0.24	0.18	0.21	0.28	0.15
6813	STXBP2	mRNA	0.0788797	0.190444	0.327139	34.28	35.64	33.39	37.3	37.51	39.79
283629	TSSK4	mRNA	0.541	0.13538	0.248092	1.28	0.87	0.8	0.97	1.5	1.82
51298	THEG	mRNA				0	0	0	0	0	0
440	ASNS	mRNA	-0.311474	4.04377e-13	3.66943e-12	70.85	71.38	67.63	60.09	58.4	59.8
6185	RPN2	mRNA	-0.0915766	0.00113458	0.00365998	179.21	181.32	177.78	182.42	179.72	168.5
114884	OSBPL10	mRNA	-0.942391	7.74466e-27	1.35827e-25	10.42	11.57	10.6	5.69	5.78	6.32
130813	C2orf50	mRNA	0.613556	0.622841	0.773152	0.05	0.02	0.08	0.03	0.09	0.02
126248	WDR88	mRNA	0.743574	0.193047	0.330923	0.14	0.25	0.13	0.36	0.22	0.34
23732	FRRS1L	mRNA	1.17763	1.4851e-07	8.26432e-07	0.35	0.32	0.42	0.77	0.85	0.99
3310	HSPA6	mRNA	-0.300716	0.727176	0.858418	0.03	0.32	0.17	0.06	0.09	0.3
84263	HSDL2	mRNA	0.273482	6.84639e-08	3.98112e-07	23.44	25.28	23.67	30.77	31.28	30.8
115703	ARHGAP33	mRNA	0.597558	7.1738e-09	4.57343e-08	4.61	5.82	5.99	9.88	8.58	9.24
2972	BRF1	mRNA	0.124035	0.128835	0.238172	9.88	9.66	10.24	11.35	10.81	11.38
55095	SAMD4B	mRNA	-0.0111535	0.770998	0.885279	33.25	31.52	32.77	34.92	33.76	34.63
22873	DZIP1	mRNA	0.13387	0.606918	0.760355	0.64	0.77	0.57	0.93	0.65	1.01
164045	HFM1	mRNA	0.83822	0.402566	0.577057	0.06	0.06	0.04	0.09	0.09	0.04
10969	EBNA1BP2	mRNA	-0.843154	1.7348e-42	5.18008e-41	59.73	59.17	57.94	35.54	34.1	33.86
164656	TMPRSS6	mRNA	1.46232	3.94897e-54	1.52275e-52	4.88	5.89	4.88	15.34	13.99	15.5
80213	TM2D3	mRNA	0.026593	0.773243	0.886986	19.43	19.67	21.15	22.4	21.95	20.47
4060	LUM	mRNA	-0.117865	0.216474	0.361923	14.02	13.43	11.8	12.77	13.01	12.21
10468	FST	mRNA	0.645877	0.00270197	0.00810544	1.51	1.61	1.6	2.56	2.91	2.36
254956	MORN5	mRNA	-1.01751	0.803081	0.890998	0.04	0	0	0	0	0
1830	DSG3	mRNA	0.611612	0.573192	0.732177	0	0.04	0.05	0.05	0.04	0.07
51056	LAP3	mRNA	-0.157144	0.00339169	0.00995563	42.04	42.99	41.2	39.96	41.22	37.8
[truncated: 16,235 more rows]
