# Supplementary material for: Integrative Multi‐Omics Approaches Reveal Selectivity Profiles and Molecular Mechanisms of FIIN‐2, a Covalent FGFR Inhibitor
Source: Adv Sci (Weinh). 2025 Feb 20;12(14):2412578. doi: 10.1002/advs.202412578 (PMC11984845; doi:10.1002/advs.202412578)
Supplement: Supplementary file 6 — Supplemental Table S5 [file ADVS-12-2412578-s002.xlsx]

## Sheet: proteome
Protein_ID	Symbol	Mean of Ratio(FIIN2 vs DMSO)	FIIN2 vs DMSO_1	FIIN2 vs DMSO_2	FIIN2 vs DMSO_3
NP_620310.1	A1CF	1.13	1.1158	1.14358	-
NP_001334353.1	A2M	1.2	1.20306	-	-
NP_056480.1	AAAS	0.96	0.941695	0.981062	-
NP_076417.2	AACS	1.09	1.06259	-	1.11923
XP_005247161.1	AADAC	1.19	1.32162	1.04891	1.21051
XP_024305821.1	AAGAB	0.95	-	-	0.953269
NP_055726.3	AAK1	1.16	1.2123	1.14598	1.12344
NP_001078.2	AAMP	1.01	1.00969	1.00297	1.01083
NP_001258803.1	AAR2	0.94	0.950685	0.934485	0.923281
NP_001596.2	AARS	1.19	1.17216	1.21687	1.19468
XP_011513066.1	AARS2	1.05	1.02077	1.07967	1.0491
NP_001248363.1	AARSD1	1.02	0.965073	1.04253	1.06402
XP_024304409.1	AASDHPPT	0.93	1.06782	0.845141	0.874636
XP_011514027.1	AASS	0.98	0.923182	1.06144	0.941506
NP_036270.1	AATF	0.78	0.778835	-	-
NP_000654.2	ABAT	1.16	1.05347	1.26099	1.16535
XP_011516644.1	ABCA1	1.29	-	-	1.2922
NP_001080.2	ABCA3	0.93	-	0.931262	-
XP_024307092.1	ABCA7	1.06	1.0743	1.04845	-
NP_000918.2	ABCB1	1.05	1.04458	1.03373	1.08444
XP_011542437.1	ABCB10	0.96	-	-	0.959781
XP_011510383.1	ABCB11	1.02	-	1.02318	-
NP_001157413.1	ABCB5	1.19	-	1.18816	-
NP_001336757.1	ABCB6	1.09	1.13059	1.02203	1.12562
NP_001258627.1	ABCB7	1.03	1.07361	0.972303	1.057
NP_001269222.1	ABCB8	1	1.04953	1.021	0.927774
XP_024304677.1	ABCB9	1.17	1.17025	-	-
XP_016878730.1	ABCC1	1.01	0.97505	1.0668	0.998025
XP_011513287.1	ABCC10	1.2	-	1.02956	1.38033
XP_006717693.1	ABCC2	1.03	1.19611	-	0.854165
XP_016880755.1	ABCC3	1.2	-	-	1.20471
NP_001288758.1	ABCC4	1.05	0.94757	1.16063	-
NP_001306961.1	ABCC5	0.77	0.815468	0.735928	0.772183
NP_001338729.1	ABCC6	1.16	-	1.16327	-
NP_000024.2	ABCD1	1.04	1.01328	1.05816	1.04344
NP_002849.1	ABCD3	1.1	1.10567	1.13769	1.07081
NP_001340539.1	ABCD4	1.15	-	-	1.14706
NP_001035809.1	ABCE1	1.02	0.982354	1.05027	1.03019
NP_001020262.1	ABCF1	0.97	-	-	0.968255
NP_009120.1	ABCF2	0.79	0.774936	0.812711	0.788378
NP_060828.2	ABCF3	0.95	-	0.946511	-
NP_060864.1	ABHD10	0.93	0.907986	0.912412	0.963539
NP_001308311.1	ABHD11	0.88	1.13008	0.902962	0.599418
XP_011527516.1	ABHD12	1.06	1.09803	1.08957	0.994147
NP_116248.2	ABHD13	0.87	0.786704	1.05056	0.777115
NP_056222.2	ABHD14A	1.02	1.14059	-	0.904138
NP_001139786.1	ABHD14B	1.23	1.19809	1.2224	1.26628
NP_937790.2	ABHD15	1.26	1.10861	1.42496	1.23594
NP_001170986.1	ABHD16A	1.08	1.12625	1.02598	1.09882
NP_001123583.1	ABHD17A	1.24	1.2479	-	1.22332
XP_016870280.1	ABHD17B	1.15	1.16391	1.19029	1.08372
NP_008942.3	ABHD2	1.25	1.43813	1.44946	0.862612
XP_011524149.1	ABHD3	1.08	-	-	1.07523
XP_005268043.1	ABHD4	0.99	0.906777	-	1.07759
NP_001307055.1	ABHD6	0.76	-	-	0.757426
XP_016870948.1	ABI1	1.13	1.06766	-	1.19259
XP_016858634.1	ABI2	1.04	-	-	1.03956
NP_005148.2	ABL1	1.42	-	0.996109	1.851
NP_001161711.1	ABL2	0.89	0.89475	-	-
NP_001309825.1	ABLIM1	0.97	1.0111	0.931083	0.955218
NP_001269078.1	ABR	0.92	-	0.921749	-
NP_001332891.1	ABRAXAS1	0.76	-	0.757794	-
XP_011537856.1	ABRAXAS2	0.82	0.837563	0.804708	-
NP_037507.1	ABT1	1.03	1.04752	1.0246	1.00508
NP_665803.2	ABTB2	0.93	-	0.9268	-
NP_001598.1	ACAA1	1.14	1.13814	1.15984	1.10804
NP_006102.2	ACAA2	1	0.933291	1.04416	1.01472
NP_942135.1	ACACA	1.04	1.06374	1.01532	1.03694
XP_016874741.1	ACACB	0.99	-	0.986216	-
NP_079523.3	ACAD10	1.02	0.992032	1.0833	0.978345
NP_115545.3	ACAD11	1.18	1.22724	1.12451	-
XP_016873036.1	ACAD8	1.34	1.3362	-	-
NP_054768.2	ACAD9	1.03	0.996305	-	1.05612
NP_001272973.1	ACADM	1.05	1.04975	-	-
NP_000008.1	ACADS	0.96	0.949116	0.916782	1.02714
NP_001600.1	ACADSB	1.04	-	0.995507	1.09434
NP_001029031.1	ACADVL	0.9	0.898302	0.919508	0.870083
XP_011510906.1	ACAP2	1.14	-	1.11958	1.16149
XP_005244772.1	ACAP3	1.02	0.882251	1.15798	-
NP_000010.1	ACAT1	0.99	1.07623	0.977357	0.927252
NP_005882.2	ACAT2	1	1.02512	0.969011	0.993564
NP_073572.2	ACBD3	0.91	0.930656	0.909184	0.886808
NP_001339511.1	ACBD5	1.09	-	-	1.09432
NP_115736.1	ACBD6	0.89	-	1.07563	0.71414
XP_016873204.1	ACCSL	0.82	-	-	0.81535
NP_001158287.1	ACIN1	0.93	0.910627	0.909108	0.981882
NP_001087.2	ACLY	1.03	0.998766	1.07067	-
NP_001265281.1	ACO1	0.99	0.982218	1.00534	0.981519
NP_001089.1	ACO2	1.04	1.00152	1.06991	1.04516
NP_001032238.1	ACOT1	1.15	1.16918	1.11998	1.15121
NP_001153566.1	ACOT13	0.87	0.946987	0.806621	0.853793
NP_689544.3	ACOT4	1.1	1.24875	0.945184	-
NP_863656.1	ACOT7	1.15	1.17302	1.11756	-
NP_005460.2	ACOT8	1.05	1.12729	-	0.980031
NP_001317188.1	ACOT9	1.05	-	-	1.04861
NP_004026.2	ACOX1	1.07	1.07403	1.06471	1.05759
XP_011511868.1	ACOX3	0.94	0.966492	0.909022	0.946319
XP_011509736.1	ACOXL	1.25	-	1.24515	-
NP_009030.1	ACP1	1	1.06252	-	0.944642
NP_001289420.1	ACP2	0.96	0.973012	-	0.9488
NP_001104504.1	ACP5	1.31	-	1.16296	1.45354
XP_024307280.1	ACP7	1.02	1.02204	-	-
XP_011519693.2	ACSBG1	1.14	1.13728	-	-
NP_001275900.1	ACSF2	1.03	1.08005	0.98142	-
NP_001120686.1	ACSF3	1.04	1.06812	1.01178	-
NP_001273640.1	ACSL1	0.99	1.03574	1.07632	0.871204
NP_001341087.1	ACSL3	0.81	0.835121	0.798974	0.783162
NP_001305439.1	ACSL4	0.92	0.901556	0.915071	0.958175
NP_976313.1	ACSL5	1.03	1.06423	1.06279	0.977365
NP_001192180.1	ACSL6	1.09	-	1.0886	-
NP_001311302.1	ACSM5	0.79	-	0.786685	-
NP_001229322.1	ACSS2	1.26	1.12557	1.45416	1.18826
NP_001317171.1	ACSS3	1.07	1.19647	0.957806	1.04269
NP_001091.1	ACTA1	1.13	0.957598	1.293	-
NP_001017992.1	ACTBL2	1.06	1.05721	1.13158	0.977274
NP_005150.1	ACTC1	0.94	-	-	0.942207
NP_001186883.1	ACTG1	1.17	1.17038	1.15802	1.16683
NP_004292.1	ACTL6A	0.97	1.1001	0.956227	0.856307
NP_057272.1	ACTL6B	1.62	-	-	1.61513
XP_016877217.1	ACTN1	1.07	1.03596	1.01887	1.14594
NP_001094.1	ACTN2	1.09	0.932755	1.01048	1.32539
NP_004915.2	ACTN4	1.25	-	-	1.25264
XP_011535265.1	ACTR10	1.34	-	1.06533	1.60743
NP_005727.1	ACTR1A	0.91	0.976376	0.941103	0.825455
NP_005726.1	ACTR1B	1.08	1.10266	1.10677	1.04094
NP_005713.1	ACTR2	0.98	0.937521	0.999778	0.991994
NP_005712.1	ACTR3	1	1.03992	1.02482	0.922509
NP_075050.3	ACTR8	1.17	-	1.2905	1.04944
NP_001096.1	ACVR1	0.73	0.722751	0.733437	-
NP_001185825.1	ACY1	1.16	1.21406	1.06613	1.19147
NP_001308980.1	ADA	1.04	1.08084	1.03678	0.990485
XP_016877458.1	ADAL	1.07	-	1.07641	1.05372
NP_001101.1	ADAM10	0.93	0.871143	0.877544	1.03332
NP_001248395.1	ADAM15	1.22	-	-	1.22177
XP_011508677.1	ADAM17	1.01	1.06888	0.984712	0.970798
XP_011542984.1	ADAM9	0.94	0.845426	0.892695	1.06823
XP_016865395.1	ADAMTS12	1.01	1.00837	-	-
XP_016878477.1	ADAMTS18	1.08	-	-	1.07618
XP_011507952.1	ADAMTSL4	1.07	-	1.06651	-
NP_001102.2	ADAR	0.98	0.932499	1.00851	0.989904
XP_011527734.1	ADARB1	1.13	-	1.21188	1.0391
XP_016876965.1	ADCK1	0.89	-	0.887962	-
XP_006716233.1	ADCK2	1.05	-	-	1.05099
XP_006716590.1	ADCK5	1.21	1.17695	1.24793	-
XP_005249641.1	ADCY1	1.3	-	-	1.30141
XP_011512244.1	ADCY2	2.2	-	2.19966	-
XP_006713547.1	ADCY5	1.51	-	-	1.51238
XP_016874232.1	ADCY6	1.01	-	1.00696	-
NP_001107.2	ADCY9	1.11	1.10133	1.12021	-
NP_001341686.1	ADD1	1.08	1.15712	1.00941	1.06618
XP_024303577.1	ADD3	0.88	-	0.863662	0.898736
XP_011534437.1	ADGB	1.02	1.02466	-	-
XP_011512113.1	ADGRA3	0.91	0.913323	-	-
NP_001775.2	ADGRE5	0.95	0.99064	0.892923	0.980522
XP_016866225.1	ADGRF1	0.95	-	0.949347	-
NP_001308904.1	ADGRF3	0.99	-	-	0.98705
NP_001139242.1	ADGRG1	1.42	1.42463	-	-
NP_722576.3	ADGRG4	1	-	-	1.00464
XP_016866574.1	ADGRG6	0.97	-	0.974888	-
XP_016881970.1	ADGRL1	1.38	-	-	1.37632
NP_001284635.1	ADGRL2	1.05	1.05568	1.0584	1.02856
NP_000658.1	ADH1A	1.44	0.687592	1.14703	2.47429
NP_000662.3	ADH5	1.15	1.16536	1.19477	1.07554
NP_000663.1	ADH6	1.15	-	-	1.1497
NP_001293006.1	ADI1	0.84	1.01583	0.999292	0.505881
NP_078827.2	ADIPOR2	1.96	1.68139	-	2.2402
XP_016871195.1	ADK	1.24	1.51504	1.17979	1.03698
NP_001269460.1	ADNP	0.96	0.934127	0.933672	1.01221
XP_011524185.1	ADNP2	1.26	1.20515	1.32037	-
XP_011520405.1	ADPGK	0.87	0.913496	0.800571	0.887809
NP_060295.1	ADPRHL2	1.32	1.17284	1.39337	1.40251
NP_008933.2	ADRM1	1.01	0.927412	1.09581	0.993283
NP_001304852.1	ADSL	0.82	0.809291	0.817759	0.834731
XP_011542410.1	ADSS	1.06	-	1.05542	-
XP_016874295.1	AEBP2	0.64	-	0.727031	0.562288
NP_945321.1	AES	0.9	0.953868	0.865139	0.871597
XP_016864025.1	AFAP1	0.8	0.730331	0.870275	-
XP_016872319.1	AFAP1L2	1.13	-	-	1.13488
XP_016866374.1	AFDN	0.85	0.845412	0.861462	0.837016
NP_001300889.1	AFF1	1.17	1.29848	1.04211	-
XP_006714650.1	AFF4	1.13	1.12874	-	-
NP_006787.2	AFG3L2	1.02	1.06426	1.01334	0.989181
NP_001010982.2	AFMID	0.81	0.806406	-	-
NP_001341646.1	AFP	0.99	0.981616	1.04242	0.937341
NP_001002243.1	AFTPH	1.14	1.03855	1.09517	1.28466
NP_055729.2	AGAP1	0.97	-	0.965225	-
NP_055585.1	AGAP2	1.22	-	1.223	-
NP_001337033.1	AGAP3	1.02	1.12044	0.830375	1.09924
XP_011519532.1	AGBL1	1.34	-	-	1.34054
NP_001332780.1	AGBL3	1.28	1.28454	-	-
NP_001128661.1	AGFG1	0.98	0.899868	1.04556	0.999018
XP_016867602.1	AGFG2	0.97	0.766429	1.11374	1.04282
NP_060708.1	AGK	1.01	0.97906	1.03689	1.02899
NP_000019.2	AGL	1.05	1.11584	1.11155	0.933
NP_079034.3	AGMAT	0.97	0.99624	1.04558	0.869322
XP_006715794.1	AGMO	1.1	1.12689	1.11326	1.06844
NP_001304052.1	AGO1	1.03	-	1.03375	-
NP_036286.2	AGO2	0.93	0.901773	0.942894	0.950272
XP_005270633.1	AGO3	1.04	1.0436	-	-
NP_006402.1	AGPAT1	0.99	1.04436	1.00661	0.93055
NP_006403.2	AGPAT2	1.04	1.00023	1.08257	-
XP_006724094.1	AGPAT3	1.09	1.14478	1.07651	1.0425
NP_060831.2	AGPAT5	1.03	1.03768	-	1.0198
NP_003650.1	AGPS	0.96	0.976483	0.951552	0.940746
XP_011539731.1	AGRN	1.12	1.15728	1.07555	1.12363
NP_000020.1	AGT	1.12	1.19397	1.16397	0.998437
XP_011516723.1	AGTPBP1	1.27	1.26846	-	-
NP_065083.3	AGTRAP	1.01	1.08232	0.935454	-
NP_000021.1	AGXT	1.18	1.17638	1.08179	1.28905
NP_001310271.1	AHCTF1	1	1.02922	0.976918	1.0036
NP_000678.1	AHCY	1.15	1.16824	1.17877	1.11099
NP_001229602.1	AHCYL1	1.06	1.07484	1.1357	0.982156
NP_001025053.1	AHDC1	0.97	0.992849	1.1547	0.776564
NP_001128304.1	AHI1	0.76	-	-	0.756202
XP_016873759.1	AHNAK	1.16	1.15069	1.19366	1.15015
NP_001337858.1	AHNAK2	0.5	0.510357	0.648299	0.342049
NP_001612.1	AHR	0.71	0.81612	0.755045	0.567112
NP_036243.1	AHSA1	1.02	-	1.05174	0.995232
NP_001341501.1	AHSG	0.99	1.04766	0.994584	0.937791
NP_073742.2	AIDA	1.71	1.71341	-	-
NP_113614.1	AIF1L	0.98	0.797079	1.0449	1.10492
NP_665811.1	AIFM1	1.02	0.99214	1.04763	1.01964
NP_001185625.1	AIFM2	1.05	1.09765	0.992478	1.06667
XP_011534187.1	AIG1	1.2	1.20134	-	-
NP_001135887.1	AIMP1	0.99	0.990042	0.965846	1.02851
NP_006294.2	AIMP2	0.86	0.888645	0.857439	0.848336
NP_003968.3	AIP	0.99	1.02644	0.979841	0.966143
NP_001276026.1	AJUBA	0.77	1.08405	0.459742	-
NP_000467.1	AK1	1.24	1.27406	1.19031	1.24721
NP_001616.1	AK2	0.95	0.902457	1.00845	0.935507
NP_057366.2	AK3	0.94	0.97959	0.952462	0.895101
NP_001005353.1	AK4	1.09	1.36713	1.02509	0.882949
XP_016856499.1	AK5	0.72	-	0.892427	0.546728
NP_057367.1	AK6	0.8	0.793642	0.857396	0.749494
NP_001304887.1	AK8	1.07	1.06815	-	-
NP_001229831.1	AKAP1	1.14	1.13586	1.06297	1.23473
NP_001317081.1	AKAP10	0.96	0.96354	-	-
XP_005266307.1	AKAP11	0.84	0.773831	-	0.900836
XP_016867007.1	AKAP12	1.02	1.02418	1.07563	0.955387
NP_009131.2	AKAP13	0.99	0.921822	0.914943	1.14508
NP_005079.2	AKAP17A	1.41	1.13257	0.837935	2.24599
NP_001130034.1	AKAP2	1.08	1.12226	1.00516	1.10012
NP_647450.1	AKAP4	0.92	-	0.916926	-
XP_011525926.1	AKAP8	1.03	1.01851	0.945708	1.11109
XP_011526218.1	AKAP8L	1	1.08076	0.926701	-
XP_016867143.1	AKAP9	0.99	0.957281	0.967134	1.05967
NP_001304881.1	AKNA	1.18	1.18279	-	-
XP_011538793.1	AKR1A1	1.19	-	-	1.19441
NP_001619.1	AKR1B1	1.29	1.3002	-	1.2732
XP_011514718.1	AKR1B10	1.33	-	-	1.33017
XP_016872234.1	AKR1E2	1.33	-	1.33176	-
NP_001307908.1	AKR7A2	1.23	1.14961	1.21888	1.30801
NP_001014431.1	AKT1	1.11	1.01657	1.3385	0.962018
XP_011524924.1	AKT2	1.06	1.08484	0.925441	1.1668
NP_001304674.1	ALAD	1.06	1.19843	0.875113	1.10504
XP_016861362.1	ALAS1	1.13	1.1183	1.17947	1.10535
NP_000468.1	ALB	1.21	1.21193	1.17368	1.24981
NP_001230209.1	ALCAM	0.95	0.954351	-	-
NP_001138868.1	ALDH16A1	0.89	-	-	0.887694
NP_001017423.1	ALDH18A1	0.92	0.932663	0.917686	0.911898
NP_000680.2	ALDH1A1	1.14	1.13608	1.14389	1.15223
NP_733798.1	ALDH1A2	1.52	1.51851	-	-
NP_000683.3	ALDH1B1	0.96	0.946284	0.930634	0.994858
XP_011536290.1	ALDH1L2	1.2	-	-	1.19936
NP_000681.2	ALDH2	1.03	0.980961	0.989221	1.11359
XP_016879844.1	ALDH3A2	0.98	0.976584	-	0.991286
NP_001025181.1	ALDH3B1	1.51	1.49921	1.51207	-
NP_003739.2	ALDH4A1	0.87	0.851644	0.891902	0.870074
NP_001071.1	ALDH5A1	1.15	1.17403	1.18411	1.08195
NP_001265523.1	ALDH6A1	1.17	-	1.1673	-
NP_001188306.1	ALDH7A1	1.06	1.07097	1.09023	1.02269
NP_001180409.1	ALDH8A1	1.16	-	-	1.15721
XP_011507596.1	ALDH9A1	0.94	0.817731	0.925011	1.08526
NP_000025.1	ALDOA	1.05	1.06416	1.05487	1.03107
NP_005156.1	ALDOC	0.96	-	-	0.96398
XP_016878946.1	ALG1	1.15	1.0565	1.29141	1.09265
NP_001295269.1	ALG10B	0.98	0.909148	1.04464	-
NP_001004127.2	ALG11	0.99	0.881413	1.01512	1.08151
XP_016884425.1	ALG12	1.46	-	-	1.4634
NP_001244170.1	ALG13	1.1	-	-	1.09593
NP_659425.1	ALG14	1.13	-	1.13084	-
NP_149078.1	ALG2	0.9	0.852639	0.899033	0.958062
NP_005778.1	ALG3	0.96	-	-	0.961205
NP_037470.1	ALG5	1.04	-	1.04401	-
XP_011543554.1	ALG8	1.51	-	1.50813	-
NP_001339347.1	ALG9	0.94	1.01873	0.921529	0.870255
NP_004295.2	ALK	0.79	0.789491	-	-
NP_006011.2	ALKBH1	1.23	-	-	1.22987
NP_631917.1	ALKBH3	0.67	0.641232	0.733054	0.632094
NP_060228.3	ALKBH5	0.96	0.974839	0.952907	0.956857
XP_005259715.1	ALKBH7	0.95	-	0.948927	-
XP_016864140.1	ALPK1	1.4	1.40038	-	-
XP_016860059.1	ALS2	1.01	1.04063	0.964366	1.01853
NP_005773.3	ALYREF	1.02	1.00886	1.00631	1.04717
NP_055139.4	AMACR	1.09	1.04934	1.19133	1.02831
NP_001624.1	AMBP	1.09	1.08522	1.12094	1.07267
XP_006718323.1	AMBRA1	0.98	1.02644	0.826322	1.09572
NP_689648.2	AMDHD1	1.08	1.12704	1.0094	1.11053
XP_016878754.1	AMDHD2	0.93	0.986808	0.875646	0.93933
NP_954589.1	AMER2	1.03	-	-	1.0255
NP_001135.3	AMFR	1.06	1.02477	1.0414	1.10265
NP_065754.2	AMIGO1	0.1	-	0.104987	-
XP_011535504.1	AMN	0.98	0.733335	1.21876	-
XP_011518906.1	AMN1	1.01	0.843878	1.18274	-
NP_631895.1	AMPD2	1.13	1.01073	1.10361	1.27213
NP_001158184.1	AMT	1.01	1.00579	-	-
NP_073153.1	ANAPC1	1.05	-	1.05051	-
XP_011529834.1	ANAPC10	1.05	1.04901	-	-
NP_001229477.1	ANAPC16	1.31	1.30896	-	-
NP_037498.1	ANAPC2	0.98	1.03591	0.94205	0.948878
NP_037499.2	ANAPC4	1.03	1.55985	0.495266	-
NP_001131031.1	ANAPC5	1.01	1.03658	1.16065	0.831634
NP_057322.2	ANAPC7	0.96	-	-	0.962782
NP_001309738.1	ANGPT4	0.99	-	-	0.992324
XP_006717093.1	ANGPTL2	1.1	1.09644	-	-
NP_055310.1	ANGPTL3	1.51	1.39927	1.40618	1.71521
NP_001034756.1	ANGPTL4	1.42	1.46798	1.37329	-
NP_061157.3	ANGPTL8	0.88	0.751899	0.918984	0.969628
NP_001341198.1	ANK2	0.89	-	-	0.893887
XP_016871630.1	ANK3	0.98	1.0033	0.960398	0.972561
XP_016865306.1	ANKDD1B	1.13	1.12595	-	-
NP_057460.3	ANKFY1	0.94	0.943317	-	-
NP_060217.1	ANKHD1	1	1.1737	0.795691	1.03875
XP_016867848.1	ANKIB1	0.97	1.02422	0.907255	-
XP_005266216.1	ANKLE2	0.95	-	1.01825	0.882184
NP_064715.1	ANKMY2	1.11	1.08198	1.19399	1.06104
XP_006721247.1	ANKRD11	1.37	1.34801	1.38241	-
XP_016881159.1	ANKRD12	0.69	-	-	0.690264
XP_016875652.1	ANKRD13A	1.16	1.27304	1.17069	1.02918
XP_016857902.1	ANKRD13C	1.08	-	-	1.07734
XP_016863500.1	ANKRD17	0.9	0.895801	0.909263	-
XP_016870066.1	ANKRD18A	0.99	-	-	0.990765
XP_016871422.1	ANKRD26	1.33	-	1.33339	-
XP_016882838.1	ANKRD27	0.71	-	-	0.708798
XP_011531844.1	ANKRD28	0.95	0.919566	0.977125	-
NP_001004441.2	ANKRD34B	0.96	0.963522	-	-
NP_001267728.1	ANKRD35	1.1	-	1.09695	-
XP_016860741.1	ANKRD44	0.93	0.95509	0.731957	1.11738
NP_940895.1	ANKRD45	0.93	-	0.925312	-
NP_001257306.1	ANKRD46	1.01	1.13727	0.881215	-
NP_001161354.1	ANKRD50	1.34	-	1.34443	-
XP_016874673.1	ANKRD52	0.96	0.985926	0.961154	0.939601
XP_011528186.1	ANKRD54	0.99	0.946567	0.966211	1.05786
NP_001264262.1	ANKRD62	0.38	-	-	0.380482
XP_011512738.1	ANKS1A	1.09	1.10768	1.03016	1.12424
XP_011509694.1	ANKZF1	1.01	-	-	1.00541
XP_016867845.1	ANLN	0.73	0.560686	0.891535	0.738817
XP_011543433.1	ANO1	1.48	1.4757	-	-
NP_001191763.1	ANO10	1.05	-	1.03528	1.06143
XP_005268764.1	ANO6	1.17	0.991731	1.46794	1.06192
XP_016882537.1	ANO8	1.4	1.40004	-	-
NP_006296.1	ANP32A	0.77	0.750117	0.749688	0.804329
NP_006392.1	ANP32B	0.66	0.627356	0.716339	0.64797
NP_001129951.1	ANP32E	1.04	1.1683	0.894054	1.06656
NP_001141.2	ANPEP	1.19	1.1679	1.20421	1.18627
NP_000691.1	ANXA1	0.95	-	0.930231	0.971175
NP_009124.2	ANXA10	1.66	1.66318	-	-
NP_001265338.1	ANXA11	0.98	0.976031	1.01146	0.965328
NP_004297.2	ANXA13	1.19	1.28463	1.1124	1.17835
NP_001002857.1	ANXA2	1.06	1.07032	1.05543	1.05217
NP_005130.1	ANXA3	1.17	1.15732	1.2202	1.12228
NP_001144.1	ANXA4	1	0.954414	1.00639	1.03155
NP_001145.1	ANXA5	1.53	1.60856	1.57662	1.4071
NP_001180473.1	ANXA6	0.98	0.991036	1.02787	0.936064
NP_001307808.1	ANXA7	0.99	1.03839	0.985759	0.945854
NP_003559.2	ANXA9	1.19	1.16135	1.28508	1.1274
NP_001264660.1	AOC3	1.09	1.08603	-	-
XP_016863867.1	AP1AR	0.83	0.787298	1.03947	0.670134
NP_663782.2	AP1B1	0.96	0.956701	0.98746	0.939542
NP_001119.3	AP1G1	0.96	0.986901	0.96725	0.931191
NP_003908.1	AP1G2	1.05	1.09719	1.00422	-
NP_115882.1	AP1M1	1.01	0.994541	1.01238	1.03094
NP_001274.1	AP1S1	0.75	0.76519	-	0.737998
NP_003907.3	AP1S2	1.1	1.28667	1.07195	0.955037
XP_011508902.1	AP1S3	0.9	0.998142	-	0.797668
NP_570603.2	AP2A1	0.95	0.975202	0.955754	0.915127
NP_001229766.1	AP2A2	0.95	0.946077	-	-
NP_001273.1	AP2B1	1.01	1.0148	1.09127	0.909023
NP_001020376.1	AP2M1	1.03	0.9913	1.05413	1.04829
NP_004060.2	AP2S1	0.92	0.936979	0.894725	-
NP_001258698.1	AP3B1	1.03	1.02137	0.985619	1.0828
NP_003929.4	AP3D1	1	0.980354	1.05141	0.967349
NP_001307194.1	AP3M1	0.98	-	0.983681	-
NP_001127768.1	AP3M2	0.55	-	-	0.552784
NP_001305020.1	AP3S1	1.1	-	-	1.09686
NP_005820.1	AP3S2	0.98	1.08478	0.914553	0.941736
XP_016855581.1	AP4B1	1.31	1.30596	-	-
NP_031373.2	AP4E1	0.81	-	-	0.809742
XP_005250747.1	AP4M1	1	0.905396	1.09402	-
NP_612377.4	AP5B1	0.96	-	0.895407	1.02371
NP_060699.3	AP5M1	1.03	0.944097	1.10865	-
NP_055670.1	AP5Z1	1.03	1.139	0.992555	0.961065
NP_001151.1	APAF1	1.05	1.06827	0.983893	1.09361
NP_001340726.1	APBA2	0.92	-	1.09911	0.746671
NP_004877.1	APBA3	1.05	-	1.09877	0.993902
NP_001341835.1	APC	1	0.907965	1.0131	1.07071
XP_005265154.1	APEH	1.19	1.16644	1.21152	1.19025
NP_001231178.1	APEX1	0.71	0.713025	0.694915	0.718265
NP_006586.1	API5	0.76	0.767736	0.823124	0.687267
XP_016873364.1	APIP	1.45	-	1.44943	-
NP_001135750.1	APLP2	1.01	-	1.05317	0.962124
NP_065392.1	APMAP	1.06	1.06153	1.04942	1.06058
NP_000030.1	APOA1	2.03	2.01164	2.01225	2.05219
NP_001634.1	APOA2	0.6	0.588765	0.509046	0.706305
NP_001160070.1	APOA5	0.96	0.88871	1.02366	-
NP_000375.2	APOB	0.97	0.98052	0.992907	0.950105
NP_660341.2	APOBEC3F	1.26	1.14686	1.19352	1.44309
NP_001307994.1	APOC1	1.4	1.41643	1.28035	1.50211
NP_000474.2	APOC2	1.14	1.07404	1.22205	1.12358
NP_000031.1	APOC3	1.69	1.69329	1.94683	1.42032
NP_001638.1	APOD	1.39	-	1.3851	-
NP_000032.1	APOE	1.24	1.2651	1.25375	1.19597
NP_000033.2	APOH	1.25	1.31323	1.12385	1.32598
NP_112092.2	APOL2	1.13	1.16058	0.835248	1.39077
NP_110444.3	APOLD1	1.13	1.13275	-	-
NP_001243098.1	APOM	0.9	1.0062	0.80289	-
NP_077027.1	APOO	0.99	0.858381	1.02209	1.08
NP_940852.3	APOOL	1.05	1.08311	1.04688	1.02193
NP_001129602.1	APP	0.8	0.787536	0.818802	-
XP_011522500.1	APPBP2	1.1	1.10059	-	-
XP_011531885.1	APPL1	1.09	1.22415	1.00864	1.05206
NP_000476.1	APRT	1.47	1.43353	1.39717	1.588
NP_001182181.1	APTX	1.09	1.17645	1.00925	-
NP_001642.1	AQP5	2.26	1.72921	2.79542	-
NP_055506.1	AQR	0.95	0.925826	0.946422	0.988073
NP_001645.1	ARAF	0.86	0.902037	0.950033	0.738231
NP_001035207.1	ARAP1	1.16	1.1173	1.11163	1.24431
XP_016863191.1	ARAP2	1.07	-	-	1.0665
NP_001646.2	ARCN1	0.81	0.778326	0.81446	0.838417
NP_001650.1	ARF3	0.86	0.848741	0.871464	-
NP_001651.1	ARF4	0.91	0.929354	0.911495	0.875817
NP_001653.1	ARF5	1.04	0.861077	1.16332	1.10554
NP_001654.1	ARF6	0.85	0.741957	0.904949	0.917454
NP_001268412.1	ARFGAP1	0.95	0.966716	0.940794	-
NP_001229761.1	ARFGAP2	1.13	-	1.13236	-
XP_005261582.1	ARFGAP3	1.09	1.07092	1.21099	0.989491
XP_005251193.1	ARFGEF1	1.1	1.16933	1.01925	1.11637
XP_005260309.1	ARFGEF2	1.03	0.976719	0.963602	1.15169
NP_065073.3	ARFGEF3	1.04	0.998507	1.04315	1.06517
NP_001020766.1	ARFIP1	0.99	1.0426	0.936942	-
NP_001229785.1	ARFIP2	1.02	1.02748	-	1.01659
NP_001254476.1	ARFRP1	1.01	1.03597	1.01214	0.989401
NP_001163.1	ARG2	0.89	0.883823	0.930601	0.863073
NP_060481.3	ARGLU1	1.16	1.23844	1.13961	1.09204
XP_024304288.1	ARHGAP1	1.04	-	-	1.03541
XP_005263272.1	ARHGAP10	1.42	-	1.42067	-
NP_001257627.1	ARHGAP12	0.94	-	0.940038	-
XP_016878879.1	ARHGAP17	1.09	-	-	1.09072
NP_277050.2	ARHGAP18	1.01	1.07279	0.998446	0.947528
XP_011517909.1	ARHGAP21	0.49	0.486091	-	-
XP_011535913.2	ARHGAP26	2.94	-	2.94349	-
NP_954976.1	ARHGAP27	1.11	1.10869	-	-
NP_001315594.1	ARHGAP29	0.96	0.860122	1.0506	-
NP_055530.2	ARHGAP32	1.79	-	-	1.79234
NP_004482.4	ARHGAP35	1.04	1.05881	1.02647	-
NP_001657.3	ARHGAP4	0.98	0.9619	1.0176	0.949783
NP_036424.2	ARHGAP45	1.02	1.06156	0.972004	1.02178
NP_001164.2	ARHGAP5	1.21	1.39108	1.12547	1.12487
NP_001185655.1	ARHGAP8	1.33	1.33183	-	-
NP_001172006.1	ARHGDIA	1.08	1.17004	0.986113	-
NP_945328.1	ARHGEF1	0.93	0.894764	0.945805	0.959077
XP_011533070.1	ARHGEF10	0.98	0.977208	-	-
NP_001306766.1	ARHGEF10L	0.97	0.949059	1.00009	-
XP_011508491.1	ARHGEF11	1.06	-	1.06243	-
XP_016872911.1	ARHGEF12	0.94	-	-	0.941383
NP_055263.2	ARHGEF16	0.94	0.929655	0.956629	0.922863
NP_056133.2	ARHGEF18	1.09	1.0419	1.10853	1.10971
XP_024306591.1	ARHGEF2	0.86	0.860504	-	0.861434
XP_011510974.1	ARHGEF26	1.01	0.908608	1.10367	1.0223
XP_016865191.1	ARHGEF28	1.13	-	-	1.12856
NP_060170.1	ARHGEF38	0.9	-	0.903598	-
XP_016870715.1	ARHGEF39	0.83	-	0.834255	-
NP_001265459.1	ARHGEF40	1.04	1.06446	-	1.01374
NP_005426.2	ARHGEF5	1.01	0.990823	1.10632	0.929873
NP_001106985.1	ARHGEF7	1.01	0.97648	1.03877	-
NP_006006.3	ARID1A	1.01	-	1.0084	-
NP_059989.2	ARID1B	0.96	1.0341	0.894361	-
NP_001334768.1	ARID2	0.98	1.0189	0.940348	0.968769
NP_005215.1	ARID3A	0.91	0.949924	0.86474	0.908041
NP_006456.1	ARID3B	1.02	1.10594	0.935246	-
NP_075377.2	ARID4A	0.96	-	-	0.959471
XP_024303396.1	ARID4B	1.02	-	1.26085	0.773568
NP_001231567.1	ARID5B	1.11	1.11395	-	-
NP_005735.2	ARIH1	1.17	1.12148	1.25814	1.14371
NP_001336151.1	ARIH2	0.94	1.1465	0.897632	0.788748
NP_001287997.1	ARL1	1.06	1.23222	-	0.891343
NP_061960.1	ARL15	1.1	1.04873	1.11446	1.13617
NP_001658.2	ARL2	0.97	0.984373	1.04346	0.879253
NP_004302.1	ARL3	1.2	1.10331	1.07808	1.41073
NP_001032251.1	ARL5A	1.16	1.16336	-	-
NP_001300787.1	ARL6IP1	0.77	0.778127	0.724927	0.80188
NP_001265309.1	ARL6IP4	1.01	1.0113	-	-
NP_006398.1	ARL6IP5	1.09	1.02028	1.15753	1.09187
NP_689735.1	ARL6IP6	1.62	2.01943	1.22075	-
NP_620150.1	ARL8A	0.82	0.600374	0.921	0.946109
NP_060654.1	ARL8B	0.89	0.79224	0.863576	1.02437
NP_060590.1	ARMC1	0.98	0.922152	0.945296	1.06108
NP_001154484.1	ARMC10	0.94	0.975372	0.860106	0.997737
XP_011512684.1	ARMC12	1.48	-	-	1.47672
NP_219483.1	ARMC6	0.98	0.994822	0.984244	0.958295
NP_001291202.1	ARMC7	0.79	-	0.791874	-
XP_016861586.1	ARMC8	0.91	-	-	0.90787
NP_057691.1	ARMCX3	1.1	1.14839	1.03474	1.10882
XP_011538458.1	ARMH3	0.93	0.927418	-	-
NP_078849.1	ARMT1	1.4	1.47553	1.52912	1.19571
XP_016856785.1	ARNT	0.97	0.968103	-	-
NP_055677.3	ARNT2	0.61	-	-	0.613166
NP_001338739.1	ARNTL	1.18	1.17751	-	-
NP_001177925.1	ARPC1A	1.08	1.02758	1.13131	1.09389
NP_005711.1	ARPC1B	1.07	1.06474	1.04933	1.10411
NP_005722.1	ARPC2	0.95	0.940882	0.93206	0.962331
NP_001274151.1	ARPC3	0.96	0.980683	0.86025	1.02496
NP_005709.1	ARPC4	1.02	1.07678	0.966443	1.01763
NP_005708.1	ARPC5	0.98	1.11531	0.897981	0.923508
XP_011517369.1	ARPC5L	1.07	0.977251	1.16807	1.05789
NP_872422.1	ARPIN	1.03	-	1.02785	-
NP_001317238.1	ARPP19	1.08	1.24718	-	0.908225
NP_064647.1	ARRB1	0.97	0.906296	1.04096	-
NP_945355.1	ARRB2	1.02	1.02556	1.01316	-
NP_689498.1	ARRDC1	1.1	1.06369	1.15308	1.08099
XP_016882634.1	ARRDC5	1.41	-	-	1.41156
XP_011528993.1	ARSA	1	0.964436	1.38212	0.66416
XP_011541695.1	ARSB	0.57	-	0.556171	0.576197
NP_001341575.1	ART4	1.28	1.28197	1.27408	-
NP_073623.1	ARV1	0.83	0.896983	0.729757	0.854207
XP_006724311.1	ARVCF	1.06	1.11229	1.12997	0.928801
NP_065733.2	AS3MT	1.06	1.1299	0.974763	1.06522
XP_005273561.1	ASAH1	0.91	0.953394	0.873786	-
XP_016868958.1	ASAP1	0.97	1.22192	-	0.723304
XP_011508711.1	ASAP2	0.88	-	-	0.880733
NP_001189332.1	ASB6	0.94	0.876442	1.00746	-
NP_937886.1	ASB7	1.34	1.343	-	-
XP_011543762.1	ASB9	1.44	1.43996	-	-
NP_001185727.1	ASCC1	0.96	-	-	0.961539
XP_016884493.1	ASCC2	1.01	-	-	1.01041
NP_006819.2	ASCC3	0.96	0.914002	-	1.01144
NP_054753.1	ASF1A	1.08	-	1.10863	1.04566
NP_060624.1	ASF1B	1.15	-	1.15187	-
NP_001662.1	ASGR1	1.12	-	1.06998	1.16119
XP_006721587.2	ASGR2	0.88	0.949993	0.862933	0.83183
XP_016857275.1	ASH1L	1.08	-	-	1.08269
NP_001269201.1	ASH2L	0.86	0.816948	0.807973	0.945323
NP_001020115.1	ASL	1.1	-	-	1.09867
NP_004308.2	ASNA1	0.99	1.00848	1.00937	0.954114
NP_001171546.1	ASNS	0.89	0.906311	0.914333	0.863667
NP_001340426.1	ASNSD1	1.1	1.09806	-	-
XP_016868933.1	ASPH	0.99	1.00171	1.00415	0.975686
NP_001193775.1	ASPM	0.76	-	-	0.756844
XP_016880533.1	ASPSCR1	1.03	-	-	1.03246
NP_000041.2	ASS1	1.01	1.0208	0.986199	1.02391
XP_016861755.1	ASTE1	0.93	1.03645	0.785627	0.958953
NP_996991.1	ASTN1	0.98	-	0.977314	-
XP_016883195.1	ASXL1	0.99	0.991185	-	-
XP_011538604.1	ATAD1	0.94	0.935614	-	-
XP_011515296.1	ATAD2	0.85	0.848606	0.844086	0.863856
NP_001229267.2	ATAD2B	0.85	0.780963	1.03635	0.732019
NP_001164006.1	ATAD3A	0.99	0.948754	1.00042	1.01412
XP_005244863.1	ATAD3B	0.76	0.650236	0.976065	0.653942
XP_011523576.1	ATAD5	1.08	-	-	1.07972
XP_024302326.1	ATAT1	1.05	1.56159	0.720543	0.871616
XP_016871093.1	ATE1	1.17	-	-	1.17469
XP_011536690.1	ATF1	0.77	0.768595	-	-
NP_001243022.1	ATF2	1.02	0.997243	1.01638	1.05334
NP_001193413.2	ATF3	0.95	0.945422	-	-
XP_011507612.1	ATF6	0.71	0.713485	-	0.698645
NP_001129625.1	ATF6B	0.99	0.992788	1.24166	0.745103
NP_001123532.1	ATF7	0.79	-	0.914558	0.660653
XP_011519058.1	ATF7IP	0.91	-	0.914989	-
NP_001092143.1	ATG101	0.66	0.728626	0.542991	0.708941
NP_004698.3	ATG12	1	1.08039	0.979701	0.939576
XP_011534865.1	ATG14	1.08	-	1.08143	-
NP_060444.3	ATG16L1	0.98	0.97517	-	-
XP_011543167.1	ATG2A	0.91	1.03454	1.0641	0.639411
NP_001265641.1	ATG3	1.01	-	-	1.01249
NP_847896.1	ATG4B	1.02	0.915217	-	1.12592
XP_006722990.1	ATG4D	1.08	-	1.08295	-
NP_001273035.1	ATG5	1.03	1.0341	-	-
NP_001138384.1	ATG7	0.98	0.894778	1.12367	0.906823
NP_001070666.1	ATG9A	0.98	1.04146	0.960235	0.929086
NP_004035.2	ATIC	1.2	1.16701	1.20302	1.22962
NP_001295005.1	ATL2	0.99	0.896948	1.03462	1.04223
XP_006718556.1	ATL3	1.06	1.0327	1.10596	1.03184
XP_006718908.1	ATM	1.1	-	-	1.09984
NP_001007027.1	ATN1	1.08	1.02335	1.13078	-
XP_016864742.1	ATP10B	0.83	0.832471	-	-
NP_056020.2	ATP11A	1.04	1.12062	1.00024	0.999728
XP_011510896.1	ATP11B	1.15	-	1.14925	-
XP_016884938.1	ATP11C	1.07	-	0.879037	1.25866
NP_065143.2	ATP13A1	0.95	0.98632	0.924821	0.944187
XP_011511426.1	ATP13A3	0.87	0.9048	0.823406	0.879663
NP_001153706.1	ATP1A1	1.04	1.01899	1.06646	1.04094
NP_689509.1	ATP1A3	1.01	-	1.08826	0.930353
NP_001668.1	ATP1B1	1	1.04226	0.987902	0.981309
NP_001670.1	ATP1B3	1.13	1.14862	1.14142	1.10156
NP_001307338.1	ATP23	0.96	-	0.9598	-
NP_733765.1	ATP2A2	1.01	0.990275	1.04332	1.0018
XP_024304759.1	ATP2B1	0.93	0.961133	0.949235	0.887847
NP_001340493.1	ATP2B2	1.01	0.98145	1.14518	0.895321
NP_001001396.1	ATP2B4	1.07	1.00463	1.03148	1.16418
NP_001186113.1	ATP2C1	1.09	1.0388	1.14761	-
NP_001001935.1	ATP5F1A	0.96	0.945415	0.97535	0.973412
NP_001677.2	ATP5F1B	0.93	0.920897	0.941558	0.929187
NP_001307815.1	ATP5F1C	1.01	1.07532	1.05282	0.910363
NP_001001975.1	ATP5F1D	1.18	1.29073	-	1.07234
NP_008817.1	ATP5F1E	0.78	0.841724	0.683987	0.805779
NP_057395.1	ATP5IF1	0.81	0.888068	0.85483	0.695671
NP_001193355.1	ATP5MD	1.25	1.15197	1.2946	1.29583
NP_009031.1	ATP5ME	1.03	1.01227	1.04949	1.04158
NP_001003713.1	ATP5MF	1.02	-	1.01945	-
NP_001185808.1	ATP5MF-PTCD1	1.06	1.01824	1.06966	1.08851
NP_006467.4	ATP5MG	1.02	1.03312	1.02355	1.00566
NP_004885.1	ATP5MPL	1.04	0.958699	0.895785	1.25434
NP_001679.2	ATP5PB	1	1.03741	0.959819	1.01599
NP_001003785.1	ATP5PD	1.09	1.07302	-	1.10688
NP_001003696.1	ATP5PF	1.01	0.894815	1.00326	1.13491
NP_001688.1	ATP5PO	1	1.00782	0.989221	1.01527
XP_005267594.1	ATP5S	1.21	1.43225	1.30782	0.894079
YP_003024031.1	ATP6	0.93	0.947237	0.908985	0.923133
XP_011529481.1	ATP6AP1	0.96	-	0.959625	0.96101
NP_005756.2	ATP6AP2	1.07	1.19878	0.932521	-
XP_016880258.1	ATP6V0A1	1.06	-	1.06011	-
XP_024304678.1	ATP6V0A2	1.02	1.02098	1.04927	0.995325
NP_001185498.1	ATP6V0C	0.86	0.758105	0.969145	-
NP_004682.2	ATP6V0D1	1.02	1.04135	0.981854	1.05118
NP_001681.2	ATP6V1A	1.03	1.01611	1.07806	0.9872
NP_001684.2	ATP6V1B2	1.19	1.2236	1.12341	1.22823
NP_001686.1	ATP6V1C1	1.05	1.10424	1.05379	0.984082
NP_057078.1	ATP6V1D	1.01	1.05807	0.996152	0.969627
NP_001034455.1	ATP6V1E1	1.02	0.970463	1.03836	1.0395
NP_004222.2	ATP6V1F	0.83	-	0.831322	-
NP_998784.1	ATP6V1H	1.2	1.20014	-	-
NP_001269153.1	ATP7A	1.02	1.04381	0.986425	1.02442
NP_001005918.1	ATP7B	1.08	-	1.14907	1.01873
YP_003024030.1	ATP8	0.95	0.997919	0.858822	0.996274
XP_016863135.1	ATP8A1	1.31	1.35181	-	1.26737
XP_011524325.1	ATP8B1	0.92	0.90206	0.989934	0.873689
XP_011526783.1	ATP9A	1.03	0.971461	0.969519	1.1435
XP_016881230.1	ATP9B	0.94	-	0.98541	0.894779
NP_001341508.1	ATR	1.04	1.04762	1.06249	0.998839
NP_001164266.1	ATRAID	1.34	1.45403	1.23382	1.32051
NP_001257951.1	ATRIP	1	-	0.997585	-
NP_647537.1	ATRN	1.24	1.32365	1.15032	-
XP_016885100.1	ATRX	0.94	0.97831	0.934122	0.892797
NP_001161093.1	ATXN10	1.1	-	-	1.0976
NP_001297052.1	ATXN2	0.94	0.916293	0.962285	-
NP_009176.2	ATXN2L	0.91	0.913957	-	-
NP_000324.1	ATXN7	0.93	-	-	0.933975
NP_689962.1	ATXN7L1	0.83	-	-	0.826883
XP_011538948.1	ATXN7L2	1.16	1.15802	-	-
NP_001092303.1	ATXN7L3	0.82	-	-	0.824638
NP_853553.1	AUP1	0.98	0.9334	0.984603	1.02141
NP_001310232.1	AURKA	0.89	0.799213	0.83614	1.02309
NP_001120701.1	AURKAIP1	1.67	1.27955	2.05668	-
NP_001300879.1	AURKB	0.76	0.763296	-	-
XP_011520122.1	AVEN	1.22	1.57786	0.867955	-
XP_016867381.1	AVL9	1.06	1.02771	1.08544	-
NP_001127905.1	AZI2	0.77	-	0.769205	-
NP_004039.1	B2M	1.06	1.04489	0.994527	1.13875
NP_001033717.1	B3GALNT1	0.97	1.11238	0.90538	0.899569
NP_001264084.1	B3GALNT2	1	-	1.20393	0.791882
NP_066191.1	B3GALT1	0.75	-	-	0.747804
NP_542172.2	B3GALT6	1.14	1.14547	1.05175	1.22841
NP_001275650.1	B3GAT3	1.04	1.06216	1.16481	0.894899
XP_011533240.1	B3GLCT	0.87	-	0.874774	-
NP_001306004.1	B3GNT2	1.1	1.07749	1.11505	1.10048
NP_940942.1	B3GNT8	0.97	-	0.969065	-
NP_775864.3	B4GALNT3	1.25	-	1.2534	-
XP_005251497.1	B4GALT1	1.08	-	1.14175	1.01423
XP_011508395.1	B4GALT3	1.08	1.18606	0.995806	1.07236
NP_003769.1	B4GALT4	0.87	-	0.873362	-
NP_004767.1	B4GALT5	1.23	1.34762	-	1.11823
XP_016881581.1	B4GALT6	1.05	-	1.04755	-
NP_009186.1	B4GALT7	1.01	0.982478	1.09882	0.952433
NP_006867.1	B4GAT1	0.97	1.07623	0.871817	0.975817
NP_001230402.1	B9D1	1.31	1.30673	-	-
NP_001275686.1	BABAM1	0.87	-	0.87247	-
NP_954662.1	BABAM2	0.91	0.83969	1.07555	0.810087
NP_001177.1	BACH1	0.74	0.703813	-	0.777827
NP_004313.1	BAD	1.01	0.964404	1.07498	0.98524
NP_001336228.1	BAG1	1	1.10449	-	0.891828
NP_004273.1	BAG2	0.84	0.82761	0.804075	0.895357
XP_005270344.1	BAG3	0.93	0.928984	-	-
NP_001191807.1	BAG4	0.99	-	0.998697	0.99086
NP_001015048.1	BAG5	1.1	0.982178	1.04042	1.28455
XP_016866783.1	BAG6	0.95	0.975654	0.915451	-
XP_024306612.1	BAHCC1	1.4	-	-	1.40352
NP_001288061.1	BAHD1	1.79	1.68301	2.16364	1.53739
NP_006331.1	BAIAP2	0.99	1.02869	1.05464	0.889985
NP_061330.2	BAIAP2L1	0.86	0.828268	0.845961	0.893248
NP_001179.1	BAK1	1.55	1.038	2.05266	-
NP_001137457.1	BANF1	0.88	0.798653	0.947649	0.90341
NP_001120979.2	BANK1	1.18	-	-	1.18391
XP_016862792.1	BAP1	0.98	1.10254	0.988084	0.852109
XP_016860103.1	BARD1	0.81	-	0.807104	-
NP_620119.2	BAX	1.06	1.05426	1.17021	0.94849
NP_872589.1	BAZ1A	0.85	0.916165	0.855657	0.784119
NP_115784.1	BAZ1B	0.93	0.932285	0.973839	0.892193
NP_001338085.1	BAZ2A	0.97	0.978653	0.962567	0.979303
XP_011520153.1	BBS4	0.68	-	-	0.67957
XP_016867483.1	BBS9	2.17	-	1.17922	3.15499
XP_024309429.1	BBX	0.99	0.997437	0.975184	-
NP_005572.2	BCAM	1.13	1.09681	1.11348	1.16653
NP_001132913.1	BCAP31	1.03	0.999412	1.01173	1.08159
NP_001164187.1	BCAR1	1.1	-	1.10338	-
NP_001295180.1	BCAR3	1.15	-	1.15351	-
XP_016883601.1	BCAS1	0.85	-	-	0.850988
NP_005863.1	BCAS2	0.96	1.0004	1.01212	0.857292
NP_001307399.1	BCAS3	1	-	0.996555	-
NP_001171563.1	BCAT1	1.02	1.07484	0.97117	-
NP_001158245.1	BCAT2	0.93	-	-	0.93009
NP_510868.1	BCCIP	0.84	0.856144	0.759529	0.892053
NP_001158255.1	BCKDHA	0.97	0.969507	0.899708	1.02926
NP_001305904.1	BCKDHB	1.01	0.988857	1.15571	0.87967
NP_001258855.1	BCKDK	0.9	0.960524	0.870228	0.865689
NP_001182.1	BCL2L1	0.8	0.807482	0.803294	0.78033
NP_996886.1	BCL2L11	1.49	1.33012	-	1.64008
NP_619580.1	BCL2L12	0.95	-	0.948013	-
XP_016884215.1	BCL2L13	1.25	1.20736	1.29737	-
NP_005169.2	BCL3	1.08	1.02312	1.13418	-
NP_862827.1	BCL6B	1.19	1.21205	1.12501	1.23449
NP_001184173.1	BCL7B	0.85	0.927342	0.822426	0.812763
XP_016879374.1	BCL7C	1	0.910144	1.08145	-
XP_005277475.1	BCL9	1.13	-	1.13027	-
NP_001287967.1	BCLAF1	0.91	-	0.910509	-
XP_011543784.1	BCLAF3	1.15	-	1.14954	-
XP_016885105.1	BCOR	1.21	-	1.20628	-
NP_004318.3	BCR	1.02	1.01882	1.01892	-
NP_001305765.1	BCS1L	1.1	1.18441	1.02258	-
XP_005269412.1	BDH1	1.03	1.07256	0.987508	-
NP_064524.3	BDH2	1.15	1.16162	1.12914	-
XP_016865123.1	BDP1	1.01	-	1.0051	-
NP_001073919.1	BEND3	0.95	0.83341	0.911845	1.11729
NP_001153019.1	BEND4	1.22	-	1.21681	-
NP_005859.1	BET1	0.93	-	0.932729	-
NP_057610.2	BET1L	1.12	1.11171	1.12266	-
XP_005255407.1	BFAR	0.76	-	0.756069	-
NP_001702.1	BGN	0.99	0.991644	-	-
NP_803238.1	BHLHA15	1.19	1.19206	-	-
NP_001073981.1	BICC1	1.23	-	1.22972	-
NP_056065.1	BICD2	0.92	0.934769	0.784196	1.04098
XP_011525185.1	BICRA	1.28	1.27935	-	-
NP_001231498.1	BID	1.2	1.47964	0.910898	-
XP_016859317.1	BIN1	0.95	1.0001	-	0.892992
XP_011542888.1	BIN3	0.9	0.903257	-	-
NP_001243095.1	BIRC2	0.96	0.932612	0.97986	0.976584
NP_001159.2	BIRC5	1.04	1.30227	0.873994	0.955593
XP_016860048.1	BIRC6	1.02	1.00719	1.10381	0.955573
NP_001706.2	BLK	1.17	1.1748	-	-
XP_006720695.1	BLM	0.85	-	0.854406	0.846299
NP_000377.1	BLMH	1.01	1.02699	0.996375	-
NP_001478.2	BLOC1S1	0.86	-	0.830735	0.898498
NP_001269365.1	BLOC1S2	0.92	0.864803	0.976549	-
NP_997715.1	BLOC1S3	0.8	-	0.925625	0.674032
NP_060836.1	BLOC1S4	0.92	-	0.921981	0.918966
NP_001186251.1	BLOC1S5	1.68	1.68137	-	-
NP_000703.2	BLVRA	1.27	1.2392	1.26619	1.30956
NP_000704.1	BLVRB	1.11	1.16672	1.13518	1.02717
NP_001003940.1	BMF	1.36	1.04132	1.67373	-
NP_006120.1	BMP1	1.05	1.05471	-	-
NP_060063.2	BMP2K	0.93	0.844677	0.992917	0.954097
XP_011509989.1	BMPR2	1.21	-	-	1.21262
NP_055568.3	BMS1	0.88	0.891457	0.914063	0.837951
NP_001196.2	BNIP1	1.15	1.08081	1.21718	1.14693
XP_016863499.1	BOD1L1	1.12	0.996335	1.06577	1.2836
XP_011509999.1	BOK	0.99	1.1417	0.989291	0.830359
NP_001026997.1	BOLA2	1.05	0.989612	1.01878	1.15131
NP_056016.1	BOP1	0.91	0.918913	0.931956	0.87264
NP_060092.2	BORCS6	1.23	1.13683	1.11344	1.45331
NP_001129672.1	BORCS7	1.08	-	-	1.08413
NP_001139255.1	BORCS8	0.91	0.990736	0.912896	0.823647
NP_001280014.1	BPGM	1.19	1.40138	0.971809	-
NP_001289706.1	BPHL	1.01	0.936546	1.04519	1.03841
NP_001035904.1	BPIFA3	1.07	0.915121	1.22761	1.06549
NP_872599.1	BPIFB3	0.98	0.97878	-	-
NP_001273079.1	BPNT1	1.31	1.19874	1.14374	1.58883
XP_011522828.1	BPTF	0.97	1.0016	0.918318	0.991832
NP_004324.2	BRAF	1.17	1.15676	1.0156	1.33394
XP_016875482.1	BRAP	0.97	-	0.969544	-
NP_001337556.1	BRAT1	1.1	1.10655	1.01149	1.18308
NP_000050.2	BRCA2	0.99	-	0.986899	-
NP_001291738.1	BRD1	1.1	1.0953	-	-
NP_001278915.1	BRD2	1.01	0.992493	-	1.03627
XP_016870654.1	BRD3	1.02	1.03308	1.0191	1.02067
NP_490597.1	BRD4	0.9	0.976136	-	0.832731
XP_016878669.1	BRD7	1.07	-	-	1.06716
XP_024310108.1	BRD8	0.85	0.823975	1.00765	0.727531
XP_016865269.1	BRD9	1.13	-	1.13335	-
NP_001229718.1	BRF1	0.87	0.868444	-	-
NP_542193.3	BRI3BP	0.89	0.869429	0.77433	1.01539
NP_055433.2	BRINP1	0.84	-	0.837844	-
NP_066988.1	BRINP2	1.18	-	1.17771	-
NP_060791.3	BRIX1	0.91	0.895893	0.911633	0.933693
NP_060932.2	BRK1	0.89	0.950057	0.951256	0.783617
NP_056214.1	BRMS1	1.18	1.05453	1.46473	1.03348
XP_006720338.1	BRMS1L	0.99	-	-	0.985877
NP_001275508.1	BROX	1.2	1.20487	-	-
NP_001305978.1	BRPF1	1	1.06589	-	0.925687
XP_011512794.1	BRPF3	0.94	-	0.888804	0.982897
NP_003948.2	BRSK2	0.89	-	-	0.888541
XP_011527915.1	BRWD1	0.98	0.976344	-	-
NP_001137361.1	BSDC1	1.14	1.21302	1.06558	-
NP_001309172.1	BSG	1	0.957956	1.01029	1.02314
NP_001304873.1	BSPRY	1.01	1.01438	-	-
XP_016872366.1	BTAF1	0.92	0.95707	0.893169	0.924705
NP_001011885.1	BTBD1	0.81	-	-	0.813984
NP_060267.2	BTBD2	0.95	0.954255	-	-
NP_001268655.1	BTD	1.02	-	-	1.0238
NP_001032726.1	BTF3	0.82	0.766688	0.936675	0.770735
NP_001129969.1	BTF3L4	0.79	-	0.786513	-
NP_001274274.1	BTK	1.07	-	-	1.06845
NP_001184163.1	BTN2A1	1.05	0.979672	1.2051	0.955083
XP_011512531.1	BTN2A2	0.64	0.639411	-	-
NP_932078.2	BTN3A3	0.93	0.93432	-	-
NP_001202.4	BUB1B	0.87	1.03355	0.789171	0.77417
NP_001007794.1	BUB3	0.98	1.03169	0.899511	1.01417
NP_001153208.1	BUD13	1.06	-	-	1.06078
XP_011514081.1	BUD23	0.87	-	0.869437	-
NP_003901.2	BUD31	0.83	0.935547	0.783539	0.760641
NP_004044.3	BYSL	0.78	0.755051	0.807735	0.771524
NP_001193996.1	BZW1	0.84	0.83925	-	-
NP_001153239.1	BZW2	0.82	0.8388	0.792186	0.818497
NP_001337852.1	C10orf90	0.92	0.96672	-	0.873154
NP_542390.2	C11orf52	1.61	1.60937	-	-
NP_001338922.1	C11orf54	1.56	-	2.11198	1.00382
NP_055082.1	C11orf58	0.73	0.782834	0.849956	0.548362
NP_113638.2	C11orf68	1.01	0.989554	0.919726	1.11993
NP_001273015.1	C11orf98	1.06	1.04902	0.988793	1.13123
NP_067653.3	C12orf10	1.04	0.918924	1.09311	1.09915
NP_001009894.2	C12orf29	1.34	-	-	1.33993
NP_001333086.1	C12orf4	1.26	1.328	1.19911	-
NP_001273125.1	C12orf43	1.51	1.40072	1.62809	-
NP_001340554.1	C12orf49	1.13	-	1.12813	-
NP_787070.2	C12orf60	1.94	1.39225	2.48579	-
NP_001129042.1	C12orf73	1	-	-	0.996932
NP_001185987.1	C15orf38-AP3S2	1.03	0.988531	-	1.06211
NP_653198.2	C15orf40	1	0.996088	-	-
NP_001308686.1	C15orf41	0.94	0.910535	-	0.961434
NP_115789.1	C15orf48	1.17	0.90821	-	1.42989
XP_011521150.2	C16orf46	1.53	-	1.52718	-
NP_073581.2	C16orf58	1.04	1.09394	0.994305	-
XP_016879493.1	C17orf112	1.13	-	-	1.12676
NP_777553.1	C17orf49	1.07	1.07735	1.02758	1.10307
NP_001308239.1	C17orf53	2.21	-	2.2134	-
XP_005258079.1	C17orf75	1.1	1.03423	1.00609	1.25216
NP_001275700.1	C17orf80	1.07	0.990257	1.1438	1.08953
NP_001013694.4	C17orf97	1.1	-	0.908441	1.28345
NP_113634.3	C18orf21	0.97	0.956572	-	0.980979
NP_001275911.1	C18orf54	1.42	-	1.42009	-
NP_001259022.2	C18orf65	1.14	1.14085	-	-
NP_689695.2	C19orf25	1.02	0.994802	1.0412	1.01524
XP_016881784.1	C19orf47	1	1.16443	0.858037	0.990964
NP_054766.1	C19orf53	0.94	0.934542	0.995868	0.9031
NP_001340735.1	C19orf54	1.11	-	-	1.11465
NP_001295206.1	C19orf66	1.03	-	1.02992	-
NP_991330.1	C19orf70	0.97	0.952102	1.05322	0.903634
NP_001177192.1	C1D	0.58	-	0.255552	0.903554
XP_016867938.1	C1GALT1	0.98	0.992938	1.09041	0.870218
NP_001011551.1	C1GALT1C1	1.01	-	1.00591	-
XP_011508037.1	C1orf112	0.98	1.06596	0.896398	-
NP_940848.2	C1orf122	0.79	0.730918	0.857782	0.77959
NP_001287759.1	C1orf131	1.11	1.03196	-	1.18436
XP_024302286.1	C1orf167	1.03	1.13732	0.931397	-
NP_997239.2	C1orf174	0.97	1.0548	0.830473	1.02905
NP_116189.1	C1orf198	0.86	-	-	0.861185
NP_001158301.1	C1orf210	0.93	-	0.934301	-
NP_077295.1	C1orf35	0.97	0.929236	0.990851	1.00172
NP_620077.1	C1orf43	1.02	1.01044	1.02489	-
NP_001203.1	C1QBP	0.95	0.936066	0.978474	0.928527
NP_114114.2	C1QTNF2	1.21	-	1.2116	-
NP_001290066.1	C1QTNF9	1.62	-	1.61833	-
NP_000054.2	C2	1.19	1.19491	-	-
NP_001245358.1	C20orf27	0.89	0.775806	0.927749	0.964255
XP_016883804.1	C2CD2	1.2	-	1.19944	-
XP_016874116.1	C2CD2L	1.05	0.934516	1.04519	1.18506
XP_016873003.1	C2CD3	1.48	-	-	1.48149
XP_005253595.1	C2CD5	0.95	1.01481	-	0.877455
NP_001273466.1	C2orf49	0.84	0.978358	0.75303	0.78582
NP_079137.3	C2orf54	1.1	-	-	1.0966
NP_001138466.1	C2orf72	1.17	1.23359	1.12712	1.15629
NP_001073943.1	C2orf78	1.03	-	-	1.03496
NP_001092804.1	C2orf80	1.01	1.00663	-	-
NP_000055.2	C3	0.96	0.953802	1.0007	0.917643
XP_011511012.1	C3orf33	1.05	0.853062	1.3315	0.965712
NP_775823.1	C3orf58	1.27	1.36634	1.13954	1.31108
NP_001239133.1	C4A	1.34	1.27041	1.40878	-
NP_000706.1	C4BPA	0.9	0.89824	0.974092	0.820953
NP_001001701.2	C4orf3	0.96	1.02109	0.903395	-
NP_001107829.1	C4orf47	1.1	-	-	1.10255
NP_001726.2	C5	1.02	0.923928	0.86113	1.28024
NP_064584.1	C5orf15	1.04	1.01637	0.975475	1.12344
NP_060826.2	C5orf22	1.01	1.01081	-	-
NP_001287823.1	C5orf24	1.15	1.28984	1.07417	1.07433
NP_001083053.1	C5orf49	1.05	-	0.988493	1.10872
XP_005248346.1	C5orf51	1.24	-	-	1.24248
NP_001025034.1	C6orf120	1.19	-	0.84287	1.52947
NP_001157918.1	C6orf132	1.52	-	-	1.52458
NP_001154848.1	C6orf136	1.31	-	1.30962	-
NP_001135940.1	C6orf203	0.87	0.889847	0.809376	0.899578
NP_001273565.1	C6orf89	1.08	1.25051	0.871085	1.12329
NP_000578.2	C7	0.81	-	0.81316	-
NP_076959.2	C7orf25	1.1	1.09629	-	-
NP_001289968.1	C7orf26	0.63	-	0.631134	-
NP_001127867.1	C7orf50	1	1.0114	0.968631	1.0311
NP_075568.1	C8orf33	1.03	1.13587	0.938017	1.01203
NP_001093140.1	C8orf59	0.9	1.01078	0.843091	0.839608
NP_001001795.1	C8orf82	0.75	0.746052	-	-
NP_001230166.1	C8orf89	0.98	-	0.981691	-
NP_001274320.1	C9orf131	1.32	-	1.32266	-
NP_115683.3	C9orf64	1.26	-	1.05132	1.4768
NP_689782.2	C9orf66	0.68	0.627249	0.731206	-
NP_001242983.1	C9orf72	0.72	-	-	0.717848
NP_001280571.1	CA12	1.03	0.964511	1.09251	-
NP_000058.1	CA2	1.41	-	1.40645	-
XP_016880501.1	CA4	0.97	-	-	0.974055
NP_001014435.1	CA7	0.79	-	0.787672	-
NP_001207.2	CA9	1.04	1.02859	0.985521	1.10767
NP_079104.3	CAAP1	0.94	-	0.989772	0.899602
NP_001124321.1	CAB39	1.12	1.1395	1.05498	1.1544
XP_016884173.1	CABIN1	0.95	-	0.948492	-
NP_001243367.1	CABLES1	1.26	1.26181	-	-
NP_112492.2	CABLES2	1.07	0.955912	1.18545	-
NP_001192223.1	CACNA1E	0.84	-	-	0.84028
XP_005259181.1	CACNG7	1.63	-	1.62881	-
NP_001074012.1	CACTIN	1.03	1.04107	0.939341	1.09767
NP_001007215.1	CACYBP	0.85	-	-	0.853949
NP_001293008.1	CAD	0.93	0.942729	0.928268	0.907127
XP_005258677.1	CADM4	1.08	-	1.08312	-
NP_000719.1	CALCB	1.15	1.14995	-	-
XP_016868143.1	CALD1	0.93	0.936467	0.970616	0.896179
NP_001316851.1	CALM3	0.95	0.902026	0.948648	0.992798
NP_004334.1	CALR	0.96	0.926198	0.942215	1.00532
NP_001210.1	CALU	0.92	0.859971	0.907672	1.0025
XP_011538140.1	CALY	1.28	1.27663	-	-
NP_003647.1	CAMK1	1.25	1.38013	-	1.11126
NP_001308505.1	CAMK2D	0.84	0.968383	0.825685	0.737672
NP_001213.2	CAMK2G	0.97	0.855718	0.983554	1.08505
NP_001310305.1	CAMK4	0.92	-	0.920455	-
XP_016874197.1	CAMKK2	1.18	-	1.17883	-
XP_016860460.1	CAMKMT	0.84	-	0.842102	-
NP_001736.1	CAMLG	1.1	1.10332	-	-
XP_005263454.1	CAMSAP1	1.18	-	1.14088	1.22458
XP_016856288.1	CAMSAP2	0.59	0.672709	0.515112	-
NP_065953.1	CAMSAP3	0.93	0.998567	0.912299	0.873769
NP_001316605.1	CAND1	1.22	-	-	1.22447
XP_011531805.1	CAND2	1.13	1.06027	1.1951	-
NP_001153244.1	CANT1	1.04	1.04265	0.998915	1.08424
NP_001019820.1	CANX	1.05	1.02037	1.07352	1.05032
NP_001317431.1	CAP1	1.05	1.00013	1.03686	1.11158
XP_011512535.1	CAP2	1.19	-	-	1.1887
NP_001243069.1	CAPG	1.1	-	1.1701	1.03404
NP_001185797.1	CAPN1	1.03	1.05098	1.05897	0.975107
NP_005623.1	CAPN15	1.27	1.34442	-	1.19306
NP_001139540.1	CAPN2	1.04	-	-	1.0416
NP_004046.2	CAPN5	1.46	1.19969	1.30076	1.87544
NP_055111.1	CAPN7	1.02	1.05275	-	0.983214
XP_016856755.1	CAPN8	0.91	-	-	0.905409
NP_001003962.1	CAPNS1	1	0.997645	-	-
NP_005889.3	CAPRIN1	0.82	0.804395	0.831608	-
NP_542157.2	CAPS	1.1	1.1019	-	-
XP_011540527.1	CAPZA1	1.11	0.957715	1.26653	1.09419
NP_006127.1	CAPZA2	1.09	1.11167	1.05992	-
NP_004921.1	CAPZB	1.01	1.0031	1.06394	0.966719
NP_055365.2	CARD10	1.4	1.3991	-	-
NP_001304940.1	CARD19	1.12	1.04057	1.38033	0.939774
XP_016865479.1	CARD6	0.8	0.802333	-	-
NP_001035941.1	CARHSP1	1.31	1.46987	1.36732	1.09222
XP_005259765.1	CARM1	1.29	1.21554	1.31227	1.32922
NP_001167448.1	CARMIL1	1.04	1.00349	1.23268	0.87113
XP_011516525.1	CARNMT1	0.94	0.811314	1.07362	0.927945
NP_001181926.1	CARS	0.93	0.933053	-	-
NP_078813.1	CARS2	0.81	0.839801	0.793465	0.790219
NP_031385.2	CASC3	1.12	1.11866	-	-
NP_816929.1	CASC4	1.04	-	1.04007	-
XP_006716156.2	CASD1	0.89	-	0.88761	-
XP_024308241.1	CASK	1.08	1.01053	1.16851	1.0549
XP_024306129.1	CASKIN1	0.99	-	-	0.985293
NP_001136115.1	CASKIN2	1.11	1.24109	1.27334	0.814224
NP_001193453.1	CASP10	1.01	1.01407	-	-
XP_011541321.1	CASP4	1	0.775224	1.0955	1.13551
NP_001073593.1	CASP8	0.97	0.934069	1.16931	0.810192
NP_001317559.1	CAST	0.93	0.928867	-	-
XP_016868063.1	CASTOR2	0.85	0.806932	1.22688	0.509984
NP_060236.3	CASZ1	0.83	-	0.833647	-
NP_001743.1	CAT	1.19	1.206	1.19067	1.16713
NP_001166366.1	CAV1	1.02	0.980586	1.06998	0.997964
NP_036364.2	CAVIN1	1.06	1.16622	1.05874	0.965401
NP_004648.1	CAVIN2	0.97	1.03167	0.979032	0.899069
XP_016879301.1	CBFB	0.91	-	0.908067	-
NP_005179.2	CBL	1.15	1.20987	1.09587	-
NP_001308745.1	CBLB	1.45	-	-	1.45075
XP_011514882.1	CBLL1	1.22	1.38239	1.02436	1.24428
NP_001748.1	CBR1	1.21	1.13056	1.20381	1.31061
NP_116172.2	CBR4	0.98	0.953868	-	1.00348
NP_000062.1	CBS	1.14	1.08801	1.1708	1.15061
XP_016883698.1	CBSL	1.33	1.27333	-	1.38425
XP_011516263.1	CBWD1	1.04	1.09415	0.976885	-
NP_001317265.1	CBWD2	1.16	-	-	1.16437
NP_001120700.1	CBX1	0.89	0.837614	0.887366	0.956258
XP_011523685.1	CBX2	1.03	-	1.02995	1.02824
NP_009207.2	CBX3	0.85	0.862984	0.81083	0.870414
XP_011523701.1	CBX4	1.09	1.16201	1.20713	0.913269
NP_001120793.1	CBX5	0.93	0.909044	0.934266	0.955014
NP_001290423.1	CBX6	1.02	1.004	1.01686	1.03732
NP_065700.1	CBX8	0.99	0.949668	1.01763	0.996286
XP_005260031.1	CC2D1A	0.88	0.969268	0.83674	0.836142
XP_016856048.1	CC2D1B	0.87	-	0.830477	0.90139
NP_001269888.1	CCAR1	0.95	0.964843	0.966413	0.912065
XP_011542905.1	CCAR2	0.88	0.84289	0.888001	0.916559
NP_149989.2	CCDC102A	1.03	1.17984	-	0.878072
NP_775753.2	CCDC105	0.78	0.776307	-	-
NP_037433.2	CCDC106	1.07	0.955879	1.18105	-
NP_115733.2	CCDC115	1.36	1.71121	1.17784	1.18772
XP_011528287.1	CCDC116	0.93	-	-	0.925125
XP_011531698.1	CCDC12	0.88	0.953473	0.886263	0.787318
NP_001129675.1	CCDC124	0.9	0.889294	0.889837	0.925298
XP_016864700.1	CCDC125	1.31	1.20374	1.42058	-
NP_660308.1	CCDC127	1.1	1.03349	1.06799	1.21303
NP_079097.1	CCDC134	0.98	1.08452	1.01159	0.855968
NP_954981.1	CCDC137	0.94	0.967205	0.958279	0.907429
XP_016862550.1	CCDC14	1.32	-	1.32165	-
NP_001317573.1	CCDC149	0.96	0.957502	-	-
NP_001137452.1	CCDC154	0.69	-	-	0.690648
XP_011530218.1	CCDC158	0.97	0.965925	-	-
NP_612502.1	CCDC167	1.22	1.10024	1.34966	-
XP_011519408.1	CCDC168	1.42	0.74658	2.51302	1.01283
XP_011539122.1	CCDC17	0.84	0.839619	-	-
XP_011534450.1	CCDC170	0.62	-	-	0.620046
XP_011538073.1	CCDC172	1.56	0.922602	2.72103	1.02328
NP_065944.2	CCDC180	1.16	-	-	1.16094
XP_011538217.1	CCDC186	1.01	1.01081	-	-
NP_001269989.1	CCDC198	0.21	-	-	0.207419
XP_005272656.1	CCDC22	1.15	1.26655	1.09338	1.10413
NP_001274110.1	CCDC33	1.2	-	1.2018	-
NP_110398.1	CCDC34	1.25	1.01172	0.904837	1.82805
XP_011523266.1	CCDC40	1.02	0.864843	1.18035	-
NP_001151733.1	CCDC42	0.86	-	0.859289	-
NP_653210.2	CCDC43	0.97	1.01562	0.842122	1.03905
NP_064583.2	CCDC47	0.98	0.950827	0.99504	0.993669
NP_848018.1	CCDC50	1.16	-	1.59755	0.726616
NP_001243893.1	CCDC51	1.05	1.10113	0.997646	-
NP_115989.1	CCDC54	1.38	-	-	1.3799
XP_016879970.1	CCDC57	0.91	-	-	0.912203
XP_016861186.1	CCDC58	0.92	0.924401	0.906723	0.943559
NP_054886.2	CCDC59	0.96	0.947525	0.980403	-
NP_005427.2	CCDC6	1.07	1.12354	-	1.01014
NP_001254652.1	CCDC61	1.11	-	0.995718	1.22987
NP_001273886.1	CCDC65	1.41	-	1.41453	-
NP_056436.2	CCDC69	1.33	-	-	1.3258
NP_787080.2	CCDC71L	1.23	-	1.22724	-
NP_001123618.1	CCDC77	0.88	0.878809	-	-
NP_955805.1	CCDC80	0.92	1.00079	0.894586	0.862081
XP_011535009.1	CCDC85C	0.87	-	0.870988	-
NP_077003.1	CCDC86	0.85	0.919653	0.765905	0.859597
NP_060554.3	CCDC88A	1.03	0.998467	-	1.06867
XP_016876826.1	CCDC88C	1.11	-	1.1089	-
NP_056418.1	CCDC9	0.95	1.05272	0.86668	0.920401
NP_001273049.1	CCDC90B	1.11	0.944304	1.14066	1.23552
NP_001291890.1	CCDC92	0.84	0.941049	-	0.739863
XP_006712663.1	CCDC93	1.06	-	1.06086	-
NP_001333029.1	CCDC97	0.94	1.01409	-	0.856922
NP_997263.2	CCDC9B	1.19	1.01462	-	1.35931
NP_000720.1	CCK	0.68	0.626583	0.536963	0.871984
NP_001123518.1	CCL20	0.67	0.768589	0.756997	0.476673
XP_016868162.1	CCM2	1.17	0.973699	1.37606	-
NP_001228.1	CCNA2	0.68	0.786708	0.56399	-
NP_001341774.1	CCNB1	0.65	0.581925	0.502631	0.851264
NP_004692.1	CCNB2	0.76	0.890615	0.687866	0.70659
NP_001013417.1	CCNC	1.09	0.352141	0.984367	1.92214
XP_024305650.1	CCNDBP1	1.1	1.06871	1.04075	1.17884
NP_001186118.1	CCNH	1.23	1.1331	1.2691	1.2744
NP_001092872.1	CCNK	0.92	-	-	0.922293
NP_001295114.1	CCNL1	0.94	0.971969	0.976381	0.875614
NP_001307082.1	CCNL2	0.95	0.904445	0.976871	0.9758
XP_016875686.1	CCNT1	0.99	-	1.05232	0.922324
XP_016860722.1	CCNT2	1.14	1.2133	1.17534	1.01821
NP_001269783.1	CCNY	1.01	1.00663	-	-
NP_689736.1	CCNYL1	1.32	1.27186	1.35866	-
NP_001191380.1	CCPG1	0.86	-	0.860487	-
NP_005116.1	CCS	1.09	1.30617	1.10566	0.845097
XP_011530243.1	CCSER1	1.27	-	1.26746	-
NP_001185771.1	CCT2	1.01	1.00761	-	-
NP_005989.3	CCT3	0.86	0.849975	0.870948	0.853785
NP_006421.2	CCT4	0.99	1.00697	1.01187	0.944393
NP_036205.1	CCT5	0.94	-	0.978125	0.89861
NP_001753.1	CCT6A	0.88	0.843998	0.902461	0.896918
NP_006420.1	CCT7	0.92	0.944314	0.892863	0.913311
NP_006576.2	CCT8	0.95	0.906983	0.986194	0.959079
NP_056437.4	CCZ1	0.94	0.923291	1.01932	0.886736
NP_001153060.1	CD109	1.05	1.05479	-	-
NP_000582.1	CD14	1.17	1.32519	1.01792	1.16314
NP_001034579.1	CD151	0.88	0.827909	0.921785	0.88989
NP_001333429.1	CD164	1.01	1.00784	-	-
NP_001316558.1	CD276	1.11	1.15816	1.18333	0.992681
XP_011512751.1	CD2AP	0.89	-	0.892967	-
NP_001230575.1	CD2BP2	0.85	0.859415	0.863967	0.813282
NP_057663.1	CD320	0.85	-	-	0.846721
NP_001076087.1	CD33	1.13	-	1.12562	-
NP_036231.1	CD3EAP	1.01	1.01638	0.750105	1.25088
NP_758871.1	CD46	0.91	0.996385	0.791472	0.94643
XP_005247966.1	CD47	1.07	0.99766	1.09727	1.12138
NP_000565.1	CD55	0.96	0.957096	-	-
NP_000602.1	CD59	1.05	1.05465	1.07447	1.00968
NP_001244329.1	CD63	1.01	0.946143	1.01856	1.05782
NP_006128.1	CD7	1.24	1.11154	1.36526	-
NP_004346.1	CD74	0.96	1.001	0.894414	0.995679
XP_011518369.1	CD82	0.95	0.917625	1.07555	0.860272
NP_001308299.1	CD99	1.44	1.44459	-	-
XP_011519576.1	CDAN1	1.08	1.07702	1.07309	-
XP_005252695.1	CDC123	1.13	-	-	1.13133
NP_001305447.1	CDC16	0.96	0.925744	0.999867	-
NP_001246.2	CDC20	0.8	0.73334	0.79304	0.859201
NP_004652.2	CDC23	1.08	1.07624	1.1	1.0729
XP_011542066.1	CDC25C	1.04	-	1.03761	-
NP_001339976.1	CDC27	0.97	-	-	0.967079
XP_006723015.1	CDC34	1.18	-	-	1.18247
NP_008996.1	CDC37	0.95	0.923858	1.00395	0.929434
NP_060383.2	CDC37L1	1.14	-	-	1.14199
NP_056975.1	CDC40	0.95	0.904927	0.921922	1.01466
NP_001034891.1	CDC42	1.01	1.03118	0.955868	1.03791
NP_055641.3	CDC42BPA	1.1	-	1.10093	-
XP_011535689.1	CDC42BPB	1.05	-	-	1.05172
XP_016873488.1	CDC42BPG	0.96	-	-	0.961279
NP_689449.1	CDC42EP1	0.92	0.903448	0.938714	0.921922
NP_036253.2	CDC42EP4	1.13	1.18748	1.26681	0.922372
NP_001033796.1	CDC42SE1	0.99	0.985373	-	-
NP_001033791.1	CDC42SE2	0.98	0.922322	1.04652	-
XP_016884456.1	CDC45	0.77	-	-	0.769832
NP_001244.1	CDC5L	1	0.979642	1.00674	0.998895
XP_016857916.1	CDC7	0.82	-	0.998023	0.648413
XP_006711600.1	CDC73	0.78	-	-	0.775031
NP_001304835.1	CDCA2	1.07	1.06971	-	-
NP_001284533.1	CDCA3	1.16	-	-	1.15645
NP_542399.1	CDCA5	1.12	0.810674	1.00258	1.53698
NP_665809.1	CDCA7	0.8	0.804511	-	-
NP_001120843.1	CDCA7L	0.78	-	-	0.783837
NP_001243804.1	CDCA8	0.9	0.827817	0.872003	1.01004
NP_004351.1	CDH1	1.07	1.08608	1.04715	1.08241
NP_001304157.1	CDH12	1.27	1.11854	1.1969	1.50512
NP_004924.1	CDH15	0.1	-	-	0.1
XP_011524090.1	CDH2	1.15	1.11981	1.18415	1.1535
XP_024307734.1	CDH22	0.93	0.933916	-	-
NP_004923.1	CDH6	1.07	1.09262	1.06516	1.04365
XP_011518493.1	CDHR5	1.27	-	1.26521	-
NP_001273515.1	CDIPT	1.17	1.47997	1.07536	0.958013
NP_001307847.1	CDK1	0.96	0.938972	0.946821	1.00652
NP_277071.2	CDK11A	0.95	-	-	0.951324
XP_024306958.1	CDK11B	0.92	0.873151	0.950293	0.934776
XP_011523195.1	CDK12	1.1	1.10111	-	-
NP_112557.2	CDK13	1.1	1.10495	1.09049	1.09514
NP_006192.1	CDK16	1.32	-	1.21802	1.41905
NP_001163935.1	CDK17	0.82	-	0.815962	-
NP_002587.2	CDK18	1.03	1.02883	-	-
NP_001287892.1	CDK19	1.05	-	1.05464	-
NP_439892.2	CDK2	1.08	1.11284	1.02767	1.11322
NP_001249.1	CDK3	1.04	0.879866	1.19802	-
NP_000066.1	CDK4	1.12	1.2983	1.03373	1.02839
NP_001157882.1	CDK5	1.33	-	-	1.32802
XP_016883366.1	CDK5RAP1	0.91	-	0.953506	0.876471
XP_016870412.1	CDK5RAP2	0.92	-	0.91957	-
NP_788276.1	CDK5RAP3	1.04	1.08646	1.00801	1.0254
NP_001138778.1	CDK6	1.19	1.24868	1.19926	1.12548
NP_001310999.1	CDK7	1.05	1.04527	-	-
NP_001305297.1	CDK8	1.1	0.928126	1.26269	-
NP_001252.1	CDK9	0.91	0.920813	0.965145	0.842305
XP_011513020.1	CDKAL1	0.96	0.967828	0.991207	0.926844
NP_001310218.1	CDKL5	1.17	-	1.16748	-
XP_005252789.1	CDKN1C	1.32	1.44401	1.41559	1.11112
NP_000068.1	CDKN2A	1.22	1.18143	1.25759	-
NP_060102.1	CDKN2AIP	0.88	1.01227	0.923007	0.69886
NP_542387.1	CDKN2AIPNL	0.89	-	0.892714	-
NP_997210.3	CDPF1	1.08	-	1.03157	1.12459
XP_024305911.1	CDR2	1.13	-	1.1274	-
XP_011527692.1	CDS2	0.91	-	-	0.911744
NP_112190.2	CDT1	1.16	-	-	1.15869
XP_005247647.1	CDV3	0.72	0.655845	0.724184	0.790231
NP_001137442.1	CDYL	0.93	-	-	0.929122
NP_001020083.1	CEACAM1	0.72	0.737612	0.706963	-
XP_011524651.1	CEACAM4	0.89	-	-	0.886888
XP_011524643.1	CEACAM8	0.79	-	-	0.785908
NP_001272758.1	CEBPA	1.32	1.24886	1.24415	1.47706
NP_001272808.1	CEBPB	0.9	-	0.899658	-
NP_005751.2	CEBPZ	0.99	1.00524	0.997035	0.977061
NP_001309302.1	CEBPZOS	1.31	-	-	1.30543
NP_006551.1	CELF1	0.81	0.818615	0.818753	0.80018
XP_011528855.1	CELSR1	1.05	1.17328	1.16132	0.806336
NP_037522.1	CEMIP2	0.75	0.760204	0.760178	0.732207
NP_001035891.1	CENPA	1.26	1.09172	1.16364	1.51662
NP_001801.1	CENPB	1.04	1.05069	1.0733	0.99227
XP_006714127.1	CENPC	1.4	1.13233	1.13423	1.92205
XP_016863148.1	CENPE	0.86	-	0.832348	0.888951
XP_011507384.1	CENPF	0.82	0.83298	0.781254	0.853324
NP_001305452.1	CENPI	0.89	-	-	0.88587
XP_016865190.1	CENPK	1	0.95307	1.05383	-
NP_001164653.1	CENPL	1.29	0.82181	1.18989	1.85278
NP_001094094.2	CENPN	0.9	0.893159	0.907144	-
NP_001309030.1	CENPO	1.02	1.13048	0.916405	-
NP_001273900.1	CENPP	0.79	-	0.789477	-
NP_060602.2	CENPQ	0.78	-	0.77509	-
XP_024306223.1	CENPT	1.04	1.03621	-	-
NP_078905.2	CENPU	1.02	1.11232	0.93748	1.02329
NP_859067.2	CENPV	1.08	1.08845	1.08219	1.08288
XP_024306874.1	CEP104	1.2	-	1.13557	1.26859
XP_016876532.1	CEP128	0.91	0.910448	-	-
XP_016879858.1	CEP131	1.01	1.01356	-	-
XP_011519677.1	CEP152	0.95	-	-	0.950566
XP_016858431.1	CEP170	0.86	-	0.856881	-
XP_016876719.1	CEP170B	1	-	-	0.998772
NP_116287.2	CEP19	0.96	-	0.903736	1.00996
XP_016881296.1	CEP192	0.89	0.88677	-	-
NP_001305148.1	CEP250	0.97	-	-	0.967134
XP_011537068.1	CEP290	1.26	1.31564	1.19673	-
XP_016873965.1	CEP295	1.16	1.14922	1.17847	-
NP_055625.4	CEP350	1.01	0.997597	0.920056	1.09816
NP_001244088.1	CEP41	1.38	1.39089	1.36146	-
XP_024310004.1	CEP44	1.12	1.29181	1.0569	1.00928
XP_011538220.1	CEP55	1.02	0.988814	1.05352	-
XP_016874083.1	CEP57	1.2	-	1.20312	-
XP_016881473.1	CEP76	0.94	0.8664	-	1.01496
NP_001317622.1	CEP78	1.25	1.06015	1.23398	1.47009
XP_016857594.1	CEP85	1.01	-	1.01272	-
XP_011511429.1	CEP97	1.15	1.15489	-	-
NP_001007795.1	CEPT1	1.1	1.17519	1.27944	0.841153
NP_073603.2	CERK	1.14	-	-	1.13865
NP_937850.1	CERS1	1.45	1.44807	-	-
NP_071358.1	CERS2	1.16	1.08086	1.10783	1.29982
NP_078828.2	CERS4	1.35	1.28463	1.27221	1.50585
XP_016875693.1	CERS5	0.93	-	0.925511	-
XP_024308549.1	CERS6	0.73	-	-	0.729585
XP_016879307.1	CES2	1.15	1.15793	1.13561	-
NP_004335.1	CETN2	1.07	0.982599	1.37579	0.861149
NP_001284697.1	CETN3	1.12	-	1.15997	1.07798
XP_016861816.1	CFAP100	1.05	-	1.0524	-
NP_001340294.1	CFAP161	1.15	1.14688	-	-
NP_037374.1	CFAP20	0.97	1.0034	0.949214	0.944385
XP_016859047.1	CFAP221	0.88	-	-	0.884045
NP_001337264.1	CFAP298	1.06	0.94157	1.21046	1.02539
NP_060808.2	CFAP44	1.15	1.14887	-	-
NP_001186978.2	CFAP46	1.05	1.04931	-	-
NP_001161288.1	CFAP61	1.35	-	1.35394	-
XP_011509223.1	CFAP65	1.02	1.01865	-	-
XP_016871112.1	CFAP70	0.8	-	0.803929	-
NP_001299601.1	CFHR2	1.02	-	-	1.0204
NP_110414.1	CFHR5	1.13	-	1.12593	-
XP_006714273.1	CFI	1.26	1.22281	1.15662	1.40697
NP_005498.1	CFL1	1.06	0.974662	0.949714	1.26211
NP_068733.1	CFL2	1.15	1.19187	1.15188	1.11962
NP_001120656.1	CFLAR	1.1	1.01381	-	1.1843
NP_000483.3	CFTR	0.94	0.944643	-	-
NP_612450.2	CGAS	0.93	1.1197	-	0.748007
NP_001008391.1	CGGBP1	0.93	0.872715	0.975564	0.928382
NP_065821.1	CGN	0.89	0.888315	0.89879	0.878564
NP_001239264.1	CGNL1	0.87	0.932703	0.845311	0.842052
NP_612490.1	CHADL	1.16	-	1.16164	-
XP_011525909.1	CHAF1A	0.89	0.893733	0.874847	0.901501
NP_005432.1	CHAF1B	0.91	0.922832	0.931095	0.866329
NP_001157616.1	CHAMP1	0.96	0.951835	1.00202	0.935314
NP_976043.1	CHCHD1	1.05	1.12458	0.973558	-
NP_057223.1	CHCHD2	0.73	0.605253	0.757947	0.831974
NP_060282.1	CHCHD3	1.01	0.973553	0.992856	1.07208
XP_024309560.1	CHCHD6	1.06	0.924545	1.0979	1.15822
NP_001011670.1	CHCHD7	0.93	0.934315	-	-
XP_024310113.1	CHD1	0.92	0.864879	0.90251	0.98722
NP_004275.4	CHD1L	1	0.947135	1.03091	1.0173
NP_001262.3	CHD2	0.95	1.01129	0.979355	0.872823
NP_005843.2	CHD3	0.91	0.960971	0.876067	0.89199
XP_016874223.1	CHD4	0.81	0.768292	0.901538	0.770574
NP_056372.1	CHD5	0.71	-	0.738735	0.683461
XP_016883591.1	CHD6	1.15	1.20061	1.10862	-
XP_016869102.1	CHD7	0.87	0.990164	0.905915	0.712189
NP_065971.2	CHD8	0.94	0.979581	0.861549	0.97065
XP_024306229.1	CHD9	1.4	-	-	1.40148
NP_060867.2	CHDH	1.06	1.05191	1.08715	1.02638
NP_001317357.1	CHEK1	0.82	0.758726	0.713373	0.978324
NP_001244316.1	CHEK2	1.01	-	1.04498	0.976612
NP_006378.3	CHERP	0.89	0.864494	0.911434	0.907518
NP_001154819.1	CHFR	1.19	1.19367	-	-
NP_001020370.1	CHI3L2	1	1.00477	-	-
NP_001136149.1	CHID1	1.02	1.07771	1.02533	0.95774
XP_016872637.1	CHKA	0.77	0.771311	-	-
NP_005189.2	CHKB	1.26	0.948604	1.16591	1.65836
NP_001307888.1	CHM	1.04	1.04061	-	-
NP_002759.2	CHMP1A	0.99	1.05026	1.01357	0.917514
NP_065145.2	CHMP1B	0.86	0.860289	0.84279	0.88647
NP_055268.1	CHMP2A	0.93	0.910348	1.04467	0.841878
NP_001231573.1	CHMP2B	0.81	0.762042	0.850418	0.807731
NP_001005753.1	CHMP3	1.17	0.945527	1.13755	1.41869
NP_789782.1	CHMP4B	0.87	0.852105	0.886197	0.860178
NP_689497.1	CHMP4C	0.83	0.833851	-	-
NP_057494.3	CHMP5	0.98	0.905383	0.984056	1.04837
NP_078867.2	CHMP6	1.07	1.05008	1.00822	1.14788
XP_006716478.1	CHMP7	1.43	1.41903	1.43379	-
NP_001280000.1	CHN2	0.63	-	-	0.633537
NP_036256.2	CHORDC1	0.93	0.915464	0.939237	-
NP_009167.1	CHP1	0.95	0.889847	0.988843	0.966896
XP_011510140.1	CHPF	0.68	-	0.677372	-
NP_001271224.1	CHPF2	0.92	1.00373	1.01922	0.736499
XP_011536876.1	CHPT1	1.18	-	1.18491	1.18429
NP_059140.1	CHRAC1	0.88	0.847406	0.784462	1.01126
NP_001230723.1	CHST12	1	0.963611	0.983334	1.03969
NP_690849.1	CHST13	1.37	1.35383	1.56411	1.18949
NP_569735.1	CHST14	1.11	1.06855	1.19302	1.07095
NP_004264.2	CHST3	1.1	-	-	1.09791
XP_005258419.1	CHST9	1.22	1.22024	-	-
NP_055733.2	CHSY1	1.03	1.05535	-	1.00741
NP_071375.1	CHTF18	1.05	-	1.0489	-
NP_001304006.1	CHTOP	0.95	-	-	0.945898
NP_001307857.1	CHUK	1.03	1.00786	1.00851	1.08601
NP_001190992.1	CHURC1	1.9	-	1.90216	-
NP_001189487.1	CHURC1-FNTB	1.44	1.34476	1.37536	1.58582
NP_004795.1	CIAO1	0.96	1.06223	0.90858	0.915854
XP_005256120.1	CIAPIN1	0.97	0.972068	0.972711	-
NP_006375.2	CIB1	0.92	0.998371	0.977827	0.780541
NP_001305736.1	CIDEB	1.36	-	1.35957	-
NP_001186481.1	CIDEC	1.08	-	1.08422	-
XP_011511359.1	CIP2A	1.05	-	0.996405	1.09361
NP_219494.2	CIPC	1.2	-	-	1.19954
NP_004873.3	CIR1	1.09	1.08255	1.09477	-
NP_001271.1	CIRBP	0.99	-	-	0.986486
NP_060934.1	CISD1	1.05	-	-	1.05251
NP_001008389.1	CISD2	0.93	0.998407	0.947605	0.829803
XP_011536094.1	CIT	0.93	-	0.927594	-
XP_011533345.1	CKAP2	0.98	1.20617	0.819756	0.903705
NP_001291290.1	CKAP2L	0.86	0.873842	0.951165	0.765291
NP_006816.2	CKAP4	1.01	1.03395	1.01116	0.98049
NP_055571.2	CKAP5	0.85	0.857529	0.848415	0.856759
NP_001814.2	CKB	1.11	1.13032	1.1487	1.05337
NP_001815.2	CKM	0.97	-	0.973065	-
NP_001817.1	CKS1B	0.61	-	0.745034	0.473634
NP_001818.1	CKS2	0.46	0.429919	0.50788	0.456658
XP_006712446.1	CLASP1	0.97	0.970117	0.943676	0.986715
XP_024309178.1	CLASP2	0.97	0.957884	0.917202	1.04534
NP_001265368.1	CLASRP	0.93	0.93663	1.04255	0.809811
NP_001265132.1	CLCC1	1.04	1.09467	1.01651	1.01676
XP_006713553.1	CLCN2	1.26	1.2583	-	-
NP_001230303.1	CLCN3	1.15	1.21521	1.23313	1.01467
NP_000075.1	CLCN5	1.05	1.08512	0.958888	1.1045
NP_001107803.1	CLCN7	1.1	-	-	1.09506
NP_066924.1	CLDN1	1.22	-	1.21865	-
NP_066192.1	CLDN9	2.89	-	2.8924	-
XP_011521917.1	CLEC10A	0.53	0.530375	-	-
NP_002966.1	CLEC11A	1.53	1.53097	-	-
NP_001306171.1	CLEC12B	1.13	1.10432	1.16424	-
XP_016878578.1	CLEC16A	0.91	-	-	0.906038
NP_001124147.1	CLGN	1.03	0.990091	0.939502	1.17486
NP_001340714.1	CLHC1	0.85	-	-	0.846957
NP_001274522.1	CLIC1	1.24	1.29074	1.17757	1.24849
XP_016870771.1	CLIC3	1.12	1.1218	-	-
NP_039234.1	CLIC4	1.11	1.07909	1.28414	0.962673
NP_055481.1	CLINT1	0.93	-	0.934674	-
XP_016875281.1	CLIP1	1.11	1.1492	1.12846	1.04984
NP_115797.1	CLIP2	1.05	0.987652	1.0192	1.13789
XP_005244935.1	CLK2	0.82	0.935237	0.871646	0.661596
NP_003983.2	CLK3	0.97	1.07265	1.12453	0.711199
NP_065717.1	CLK4	0.96	1.18385	0.966289	0.731521
XP_011535461.1	CLMN	1.16	1.15159	-	1.1683
NP_001273033.1	CLN3	1	-	1.00385	-
XP_011533219.1	CLN5	1.1	-	1.10211	-
NP_060352.1	CLN6	0.98	1.21954	1.04394	0.686811
NP_061764.2	CLN8	0.95	0.951387	0.941174	-
NP_001298131.1	CLNS1A	0.96	0.962148	-	-
NP_001136069.1	CLP1	0.99	1.04986	0.922096	-
NP_001245321.1	CLPB	1.04	1.05288	1.01681	1.04115
NP_006003.1	CLPP	0.99	0.946395	1.03062	0.989111
NP_001239526.1	CLPS	1.5	1.50335	-	-
NP_001269104.1	CLPTM1	1.11	1.24456	1.09969	0.993008
XP_024301990.1	CLPTM1L	0.95	-	-	0.953366
NP_006651.2	CLPX	0.89	0.898666	0.887676	-
NP_001289812.1	CLSTN1	0.76	-	0.761668	-
NP_055533.2	CLSTN3	1.15	-	1.09971	1.19332
NP_001298135.1	CLTA	1.1	1.05428	1.14185	-
XP_016864515.1	CLTB	0.96	1.12018	1.01056	0.73734
NP_004850.1	CLTC	1.08	1.08222	1.06758	1.08145
XP_016884444.1	CLTCL1	1.13	1.28941	0.974626	-
NP_001822.3	CLU	0.84	0.86136	0.86652	0.786526
XP_024306446.1	CLUH	1.03	1.01419	1.08326	0.992644
XP_016875892.1	CLYBL	0.81	-	0.805152	-
NP_061156.1	CMAS	1.01	1.05547	1.05112	0.917018
NP_620164.1	CMBL	1.2	-	-	1.19681
NP_872329.1	CMC1	0.93	-	-	0.930562
NP_001338896.1	CMC2	0.94	0.92674	1.09232	0.788168
NP_057392.1	CMPK1	1.4	1.283	1.51985	1.39261
NP_001161396.1	CMSS1	0.84	0.829069	0.880035	0.815364
NP_055865.1	CMTR1	0.98	0.937422	0.977576	1.01076
XP_016864701.1	CMYA5	1.71	-	1.71189	-
NP_001120668.1	CNBP	0.85	0.865209	0.782637	0.899189
NP_060705.2	CNDP2	0.99	1.07187	0.963804	0.944932
NP_001268718.1	CNEP1R1	1.04	-	1.03951	-
XP_005248106.2	CNGA1	0.95	-	-	0.954961
NP_001264128.1	CNIH4	1.01	1.0636	1.06825	0.908885
NP_001284577.1	CNKSR1	1.54	1.53805	-	-
NP_001317700.1	CNKSR2	1.22	-	1.21541	-
NP_001290428.1	CNN2	0.91	0.848802	0.912698	0.959591
NP_001272984.1	CNN3	0.88	0.922196	0.854113	0.87255
XP_011537933.1	CNNM1	1.3	-	1.30069	-
NP_951059.1	CNNM2	1.22	-	1.19727	1.23554
XP_016859289.1	CNNM3	1.1	1.06292	1.09066	1.13161
NP_064569.3	CNNM4	1.02	0.851227	1.06126	1.16025
NP_001252541.1	CNOT1	0.97	0.96953	0.95381	0.982531
XP_016861601.1	CNOT10	0.99	1.1128	0.772641	1.09402
NP_060016.3	CNOT11	1.16	1.03468	1.11392	1.32097
XP_011536702.1	CNOT2	1.16	1.1579	-	-
XP_011525295.1	CNOT3	1.06	1.14071	0.930304	1.095
XP_024301904.1	CNOT6	1.06	-	1.06431	-
NP_001309016.1	CNOT7	0.96	0.960962	-	-
NP_001288015.1	CNOT8	1.1	-	1.09841	-
NP_005435.1	CNOT9	0.94	0.961977	0.869108	1.00096
NP_001317145.1	CNP	0.97	0.987442	0.929623	0.99308
NP_055070.1	CNPY2	1.07	1.12942	0.927717	1.15527
NP_006577.2	CNPY3	1.02	1.01951	-	-
NP_001305785.1	CNPY3-GNMT	0.66	-	-	0.663241
NP_689968.1	CNPY4	1.03	1.01771	-	1.04497
NP_001132931.1	CNST	0.98	0.977564	-	-
XP_016873418.1	CNTN5	1.09	-	1.09257	-
XP_005257805.1	CNTNAP1	1.14	1.01697	1.05594	1.35073
NP_001309116.1	CNTNAP4	0.82	0.859379	0.777304	0.826685
XP_016869718.1	CNTRL	0.99	0.978204	1.01823	0.97221
XP_016879633.1	CNTROB	1.78	-	1.78095	-
NP_001308130.1	COA1	1.05	1.02113	1.10718	1.01461
NP_001035521.1	COA3	1.02	1.05192	1.03521	0.961812
NP_001288662.1	COA6	0.78	0.731947	0.837344	-
NP_075565.2	COA7	1.04	1.1013	0.931899	1.08251
NP_001035994.1	COASY	0.96	0.983976	0.935341	-
NP_001333371.1	COBL	1.05	1.282	0.875263	0.981181
NP_001265390.1	COBLL1	0.98	0.990425	0.95893	0.983648
NP_001128530.1	COCH	0.81	1.00029	0.883315	0.550094
NP_061184.1	COG1	1.14	1.05715	1.10233	1.24603
NP_001138508.1	COG2	1.19	1.07289	1.30418	-
XP_011533568.1	COG3	1.13	1.20826	1.13598	1.03912
NP_001182068.1	COG4	1.21	1.00116	1.75244	0.878062
NP_001154992.1	COG5	0.97	-	0.966118	-
NP_065802.1	COG6	0.99	1.11909	1.05194	0.785752
XP_016879359.1	COG7	1.01	1.04608	1.05708	0.916999
NP_115758.3	COG8	1.17	1.23647	1.09872	-
NP_004636.1	COIL	0.96	0.954851	0.906578	1.00562
NP_001157243.1	COL11A2	0.82	0.817075	-	-
XP_005251116.1	COL14A1	0.95	0.971141	0.89419	0.973083
NP_569712.2	COL18A1	1.12	1.13626	1.13956	1.09384
XP_005257116.2	COL1A1	1.45	1.44523	-	-
NP_000080.2	COL1A2	0.88	-	0.875623	-
XP_016874320.1	COL2A1	0.93	0.930244	-	-
NP_001837.2	COL4A2	1.44	1.44282	-	-
NP_112729.1	COL4A3BP	0.96	0.979533	0.938239	-
XP_016884752.1	COL4A5	0.93	1.10526	1.14329	0.527076
XP_011508875.1	COL5A2	1.2	1.26657	1.13373	1.20994
NP_001841.2	COL8A1	1.16	-	-	1.16144
XP_016865736.1	COL9A1	0.95	0.935135	1.0566	0.87082
XP_011539019.1	COL9A2	1.11	-	-	1.11282
XP_016883155.1	COL9A3	1.16	1.1577	-	-
NP_078932.2	COLGALT1	1.06	0.999074	1.05511	1.11902
NP_036203.1	COMMD3	0.93	0.898397	0.877599	1.02801
NP_001190991.1	COMMD3-BMI1	0.81	0.946812	0.609631	0.886451
NP_001308774.1	COMMD4	0.96	-	0.961811	-
NP_001074472.1	COMMD5	0.99	1.17058	0.932964	0.869263
NP_001316597.1	COMMD8	1.12	1.12196	-	-
NP_001095123.1	COMMD9	1	1.0576	1.04899	0.900616
NP_000086.2	COMP	0.87	1.02696	0.706609	-
NP_009294.1	COMT	1.01	1.01142	1.07149	0.956938
XP_016857565.1	COP1	1.47	1.2872	1.659	-
NP_004362.2	COPA	1	1.00502	0.965418	1.03684
NP_001137533.1	COPB1	0.95	0.945827	0.948092	0.970873
NP_004757.1	COPB2	0.99	0.972333	0.969066	1.01792
NP_955476.1	COPE	0.94	-	-	0.942429
NP_057212.1	COPG1	1.02	0.977025	0.969097	1.11059
NP_036265.3	COPG2	1.06	1.04847	1.07972	1.04642
NP_004227.1	COPS2	1.03	0.903989	1.02929	1.14363
NP_001303283.1	COPS3	1.02	1.15384	1.06043	0.834285
NP_057213.2	COPS4	1.13	1.19389	1.17003	1.03366
NP_006828.2	COPS5	1.05	1.06372	1.02796	1.0524
NP_006824.2	COPS6	1.14	1.20997	1.08761	1.13092
NP_001157565.1	COPS7A	1.1	1.12908	-	1.07912
NP_001269878.1	COPS7B	1.01	-	1.26118	0.761541
NP_937832.1	COPS8	1.09	1.10833	1.09382	1.07899
NP_057141.1	COPZ1	1.2	1.25283	1.19913	1.16208
NP_115690.3	COQ5	1.04	0.902543	1.0387	1.1799
XP_016876841.1	COQ6	1.09	1.22631	-	0.949086
NP_001177912.1	COQ7	0.92	1.0376	-	0.806425
NP_064632.2	COQ8A	0.96	0.992519	1.01321	0.888454
NP_001136027.1	COQ8B	1.07	0.983803	1.07196	1.15576
NP_064708.1	COQ9	0.96	0.954091	-	0.971136
NP_001180262.1	CORO1A	1.03	1.23734	0.823259	-
NP_001018080.1	CORO1B	1.08	1.05381	1.10087	1.07059
NP_001263400.1	CORO1C	1.03	1.04104	1.02947	1.03017
NP_003380.3	CORO2A	1.06	0.94622	1.13269	1.09256
NP_001188408.1	CORO7-PAM16	1.07	1.01938	1.17949	1.02029
NP_066972.1	COTL1	1.27	-	1.20763	1.32785
NP_004366.1	COX11	0.98	1.07954	0.903767	0.963072
NP_001244062.1	COX14	0.94	0.975256	0.909976	-
NP_001307904.1	COX15	0.87	0.889041	0.9001	0.820024
NP_001191019.1	COX16	0.66	-	-	0.658308
NP_005685.1	COX17	0.92	0.915145	-	-
XP_016863534.1	COX18	1.17	1.18856	-	1.14367
NP_001026788.1	COX19	1.04	1.05783	1.04153	1.01363
YP_003024029.1	COX2	0.97	0.999602	0.95751	0.95913
NP_001299800.1	COX20	1.01	0.999682	1.03522	0.981786
NP_001305715.1	COX4I1	1.07	1.05915	1.09444	1.06338
NP_004246.2	COX5A	1.05	1.04602	1.0529	1.0503
NP_001853.2	COX5B	1.02	0.965183	1.09376	0.995001
NP_004364.2	COX6A1	1.09	1.08618	-	-
NP_001854.1	COX6B1	0.92	0.96205	0.852277	0.935079
NP_004365.1	COX6C	1.06	1.0509	1.07361	1.04768
NP_001856.2	COX7A2	1	0.969943	0.997263	1.02698
NP_001305967.1	COX7A2L	1.16	-	-	1.15511
NP_001857.1	COX7B	1.15	1.14525	-	-
NP_001858.1	COX7C	0.9	1.05924	0.757329	0.896187
NP_004065.1	COX8A	0.96	0.952318	1.01053	0.913303
XP_016861224.1	CP	0.96	0.878096	1.01851	0.994191
NP_001295.2	CPD	0.96	0.953726	0.982099	0.949588
XP_011532963.1	CPEB4	0.97	0.878806	1.06668	-
NP_001025176.1	CPLX3	1.17	-	1.16635	-
NP_001005502.1	CPM	1.25	1.36855	1.18719	1.19732
NP_001185792.1	CPNE1	1.16	1.2557	1.14324	1.07664
NP_689940.3	CPNE2	1.05	1.16063	1.11476	0.864949
NP_003900.1	CPNE3	1.12	1.14391	1.0631	1.15936
XP_011521303.1	CPNE7	0.87	-	-	0.870213
NP_705898.1	CPNE8	0.96	1.00279	1.00018	0.877895
NP_000088.3	CPOX	0.91	0.945963	0.896833	0.876145
NP_060810.2	CPPED1	1.22	1.21968	-	-
NP_057218.1	CPQ	1.23	1.40974	1.22139	1.04923
NP_001866.2	CPS1	1.49	1.52032	1.45086	1.49148
NP_037423.2	CPSF1	1.1	-	-	1.1048
NP_001309199.1	CPSF2	0.9	0.903704	-	-
NP_001308762.1	CPSF3	0.77	-	-	0.765605
NP_006684.1	CPSF4	1	0.930474	1.06079	-
NP_001287876.1	CPSF6	0.88	-	0.882941	-
XP_016873834.1	CPSF7	1.05	-	1.03168	1.059
NP_001867.2	CPT1A	1.16	1.22125	1.11084	1.13608
NP_000089.1	CPT2	1.1	1.14798	1.04305	1.10612
XP_005244859.1	CPTP	1.06	-	1.06323	-
NP_001334981.1	CPVL	0.96	1.00718	1.07061	0.814005
NP_001014448.1	CPZ	0.93	0.934579	-	-
NP_775855.3	CRACR2B	0.75	-	0.822598	0.674181
NP_001307028.1	CRADD	1.03	-	1.0262	-
NP_001333477.1	CRAT	0.96	1.02116	0.899069	0.957983
NP_631900.1	CRB3	1.07	1.04664	1.02616	1.12608
NP_001035737.1	CRCP	1.1	1.16549	1.0532	1.06687
XP_011508953.1	CREB1	0.98	-	0.977851	0.988819
XP_016868299.1	CREB5	1.02	-	-	1.01669
XP_011520683.1	CREBBP	0.96	-	0.956931	-
NP_003842.1	CREG1	0.69	0.743112	0.666315	0.65118
NP_001070883.1	CRELD1	1.05	0.988356	1.0463	1.11885
XP_011528674.1	CRELD2	1.06	-	1.06207	-
NP_001303.1	CRIP2	1.05	0.986988	1.11529	-
NP_005197.3	CRK	1.16	-	-	1.16232
NP_005198.1	CRKL	0.92	0.933336	0.942485	0.873269
XP_011526726.1	CRLF1	1.04	0.802399	1.13587	1.1896
NP_057070.3	CRLF3	1.02	1.08904	0.948667	-
NP_001310490.1	CRLS1	0.63	-	-	0.632406
NP_001265557.1	CRNKL1	0.93	0.946412	0.948858	0.903011
XP_011514639.1	CROT	1.19	1.13426	1.08954	1.34111
NP_006362.1	CRTAP	0.95	0.996011	0.980749	0.868408
NP_476434.1	CRYBA2	1.15	-	-	1.14501
NP_000487.1	CRYBB2	1.21	-	1.20729	-
XP_005266896.1	CRYBG1	2.54	-	-	2.53585
XP_016876113.1	CRYL1	0.79	0.794215	-	-
NP_001879.1	CRYM	0.85	1.05463	0.999944	0.503428
NP_001123515.1	CRYZ	1.08	1.13814	0.984256	1.10875
NP_665857.2	CRYZL1	0.92	-	0.921355	-
NP_004068.2	CS	1.01	1.05932	1.03981	0.925524
NP_001229822.1	CSDE1	0.98	0.93342	0.980649	1.02867
XP_011526901.1	CSE1L	1.06	1.06352	1.05424	1.04992
NP_001123990.1	CSGALNACT1	0.73	0.731182	-	-
NP_001120662.1	CSK	1.06	1.02981	1.05862	1.08905
XP_016855682.1	CSMD2	1.35	-	1.34655	-
NP_001258670.1	CSNK1A1	1.19	1.41466	1.0655	1.09707
NP_620693.1	CSNK1D	0.99	1.0511	1.0055	0.903462
NP_001316535.1	CSNK1G1	0.95	-	0.903918	0.99634
NP_001310.3	CSNK1G2	1.09	1.02399	1.15071	-
NP_001886.1	CSNK2A1	1.13	1.09693	1.14013	1.16284
NP_001887.1	CSNK2A2	1.07	1.15984	1.05663	0.99256
NP_001311.3	CSNK2B	0.93	0.897211	0.964116	-
NP_001888.2	CSPG4	1.01	0.940989	1.08356	-
NP_001180499.1	CSRP1	0.96	0.941574	1.1117	0.820283
NP_001287894.1	CSRP2	0.92	0.909568	0.933811	-
NP_000090.1	CST3	0.78	-	-	0.784327
NP_001890.1	CST4	1.09	-	-	1.09433
NP_000091.1	CSTB	1.08	1.13946	1.01959	1.07555
NP_001028693.1	CSTF1	0.96	1.01967	0.948387	0.916825
NP_001293138.1	CSTF2	0.93	0.93672	0.842289	1.01008
NP_056050.1	CSTF2T	1.11	1.2522	1.01976	1.07063
NP_001317.1	CSTF3	0.87	0.898942	0.973719	0.737198
XP_024309667.1	CTBP1	1.05	-	-	1.05064
XP_011537659.1	CTBP2	0.81	-	0.812235	-
NP_001177951.1	CTCF	0.91	-	0.959518	0.867804
NP_001137247.1	CTDNEP1	0.95	-	0.946022	-
XP_011524563.1	CTDP1	1.06	1.03816	1.09153	-
NP_001193807.1	CTDSP1	0.93	1.00523	1.09201	0.700599
NP_005799.2	CTDSPL	1.3	1.58502	1.01606	-
XP_011519967.1	CTDSPL2	0.97	0.931111	0.894095	1.09005
NP_001892.1	CTGF	0.63	0.692282	0.624145	0.571652
XP_011524580.1	CTIF	0.98	0.984791	-	-
NP_001310914.1	CTNNA1	1.03	1.02395	1.04064	1.02906
NP_004380.2	CTNNA2	1.26	-	-	1.25891
NP_001273903.1	CTNNAL1	0.99	1.07906	0.941076	0.942778
NP_001317658.1	CTNNB1	1	0.953959	0.992219	1.0497
NP_001012329.1	CTNNBIP1	0.6	0.584608	0.670372	0.543419
NP_001268424.1	CTNNBL1	0.76	0.747438	0.859649	0.676853
NP_001078936.1	CTNND1	0.97	1.01213	1.00675	0.897297
NP_001275644.1	CTNND2	1.02	-	1.08113	0.963385
NP_001896.2	CTPS1	0.91	0.924297	0.863433	0.952877
NP_001137474.1	CTPS2	1.04	0.967812	1.05913	1.08295
NP_055448.1	CTR9	0.93	0.908791	0.893603	0.976089
NP_001121167.1	CTSA	1.1	1.10501	1.0453	1.15308
NP_001899.1	CTSB	0.92	0.957911	0.879996	0.914345
NP_001805.3	CTSC	1	0.949195	0.980735	1.07167
NP_001900.1	CTSD	1.03	1.03401	1.04706	1.0131
NP_001901.1	CTSE	1.12	1.19046	-	1.04424
NP_001244900.1	CTSL	0.96	-	-	0.96026
NP_001327.2	CTSZ	1.08	1.04379	1.05448	1.15168
NP_005222.2	CTTN	0.93	0.941264	0.844447	1.00763
NP_061174.1	CTTNBP2NL	0.94	0.963365	0.912584	-
NP_660275.2	CTU1	0.96	1.10216	0.822822	-
XP_016878699.1	CTU2	1.03	0.868918	1.15546	1.05867
NP_003583.2	CUL1	1.1	1.16966	1.08197	1.05778
NP_001185706.1	CUL2	1.09	1.10953	1.10123	1.05988
XP_011510296.1	CUL3	1.01	1.04962	0.960628	-
NP_001341870.1	CUL4A	0.87	-	0.872407	-
NP_001073341.1	CUL4B	1.11	1.22438	1.14116	0.971061
XP_016873853.1	CUL5	1.17	1.2852	1.04985	1.16927
NP_055595.2	CUL7	1.03	-	1.02749	-
NP_001014837.1	CUTA	1.62	2.49384	1.25624	1.1146
XP_011514127.1	CUX1	1.33	1.1384	0.971697	1.87247
XP_011536371.1	CUX2	0.58	0.584383	-	-
NP_057487.2	CWC15	1.33	1.00494	1.65553	-
NP_065994.1	CWC22	0.93	0.827559	0.874007	1.10253
NP_060218.1	CWC25	1.07	1.37848	1.03852	0.790067
NP_005860.2	CWC27	0.78	0.709607	0.864616	0.772598
NP_001290333.1	CWF19L1	1.08	1.0739	1.02161	1.14819
NP_689647.2	CWF19L2	0.91	0.949889	0.860288	-
NP_001329.1	CXADR	0.9	0.8972	0.896329	0.916921
NP_954637.1	CXCL12	1	-	-	1.00166
NP_001094282.1	CXCL16	1.8	1.46035	1.8395	2.09
NP_002984.1	CXCL6	1.12	-	1.11879	-
NP_000625.1	CXCR1	0.63	-	-	0.626889
NP_001317384.1	CXorf38	0.98	1.00618	0.946556	-
NP_001138611.1	CXorf49B	0.96	-	0.956777	-
NP_001164040.1	CXorf56	0.91	1.00813	0.782868	0.949068
XP_016881208.1	CXXC1	0.88	-	-	0.884634
NP_001304128.1	CXXC5	1.29	1.28991	-	-
XP_024304166.1	CYB561A3	3.66	-	3.66072	-
NP_001905.1	CYB5A	1.12	1.13348	1.07677	1.13481
NP_085056.2	CYB5B	1.04	1.04643	0.994508	1.07458
NP_001241684.1	CYB5D2	0.87	0.825288	0.924387	-
NP_057327.2	CYB5R1	1.04	0.982218	1.08082	1.0585
NP_001123291.1	CYB5R3	1.04	1.01153	1.08111	1.01398
NP_000092.2	CYBA	1.23	1.23228	-	-
NP_001093878.1	CYBC1	0.97	0.87623	1.06603	-
XP_024302840.1	CYC1	1.06	0.952381	1.01745	1.1996
NP_061820.1	CYCS	0.86	0.827686	0.892489	0.859379
NP_001311055.1	CYFIP1	0.87	0.869687	-	-
XP_016864831.1	CYFIP2	1.23	-	1.23307	-
NP_001306145.1	CYP1A1	1.29	1.21667	1.36998	-
XP_006712707.1	CYP20A1	1.01	1.02784	0.985813	-
NP_476498.1	CYP26A1	0.97	0.968118	-	-
NP_000775.1	CYP27A1	1.2	1.20875	1.19202	1.20557
NP_000760.1	CYP2C19	1.3	1.30427	-	-
NP_000766.2	CYP2J2	1.21	1.36272	-	1.06008
NP_000756.3	CYP3A7	1.63	1.73111	1.50351	1.64307
XP_005259968.1	CYP4F3	0.82	-	0.819551	-
NP_001139624.1	CYP51A1	1.08	1.12448	1.03613	-
NP_001545.2	CYR61	0.89	0.83013	0.921753	0.914653
YP_003024038.1	CYTB	1.12	1.21914	1.02244	-
XP_011523780.1	CYTH1	1.14	-	1.13649	-
XP_011510058.1	D2HGDH	1.01	1.008	-	-
NP_001257449.1	DAAM1	0.85	0.852713	0.912127	0.78317
NP_001231800.1	DAB2	0.76	0.770625	0.69695	0.810564
NP_619723.1	DAB2IP	0.95	1.06426	0.918377	0.871836
NP_001273279.1	DACT2	1.05	-	-	1.04547
NP_001335.1	DAD1	0.95	0.944236	0.921193	0.991905
NP_001159400.2	DAG1	1.08	1.20051	1.02534	1.02798
NP_001136408.1	DAGLB	1.09	1.09117	1.11876	1.06787
NP_004385.1	DAP	1.4	-	1.39501	-
XP_016857784.1	DAP3	0.93	0.931474	-	-
NP_001275658.1	DAPK1	1.15	1.19723	1.08947	1.15481
NP_001339.1	DAPK3	0.81	0.811132	-	-
NP_001340.2	DARS	0.85	0.844454	0.855352	0.83633
NP_060592.2	DARS2	0.79	0.82205	0.777719	0.78356
NP_001241646.1	DAXX	0.96	0.88811	0.956341	1.04601
NP_733829.1	DAZAP1	1.05	0.936834	0.982297	1.21984
NP_006707.1	DBF4	0.71	0.716391	-	0.708851
NP_001073331.1	DBI	1.05	0.914444	1.02043	1.20066
NP_004386.2	DBN1	0.99	1.07024	1.01793	0.873834
NP_001014436.1	DBNL	0.94	0.814031	1.04997	0.969952
NP_057300.2	DBR1	0.83	0.834464	0.843307	0.823711
NP_001909.3	DBT	1.02	-	1.04179	0.999092
NP_001004329.2	DBX2	1.15	1.14623	-	-
NP_001336100.1	DCAF1	0.99	0.938754	1.01823	1.02514
XP_016870618.1	DCAF10	1.01	-	1.02543	1.00206
NP_852002.1	DCAF11	1.23	-	-	1.23459
XP_011516145.1	DCAF12	1.01	1.00508	-	-
NP_056235.4	DCAF13	0.92	0.877796	0.956148	0.928406
NP_001332809.1	DCAF16	1.03	1.078	1.06696	0.932996
NP_001271137.1	DCAF5	1.09	0.937456	-	1.24161
NP_001017977.1	DCAF6	1.09	0.976356	0.976415	1.30727
NP_005819.3	DCAF7	1.01	0.942059	0.982649	1.1065
NP_056541.2	DCAF8	1.1	1.07308	1.17117	1.04257
XP_005257745.1	DCAKD	1.15	1.15239	-	-
NP_775945.1	DCBLD1	1.04	1.13978	0.94682	-
NP_001182539.1	DCDC2	0.82	0.816661	0.82087	0.831257
NP_000779.1	DCK	1.42	1.41116	1.47104	1.37432
XP_011532470.1	DCLK3	1.2	1.20289	-	-
NP_001277134.1	DCP1A	1.16	1.16392	-	-
NP_689853.3	DCP1B	1.18	-	-	1.18447
NP_001229306.1	DCP2	1.01	1.12219	-	0.896371
NP_054745.1	DCPS	1.29	1.292	-	-
NP_001177765.1	DCTN1	0.95	0.922709	0.983185	0.933403
NP_001334995.1	DCTN2	0.87	-	-	0.870735
NP_001268355.1	DCTN3	0.87	-	0.87207	-
NP_057305.1	DCTN4	1.15	1.1481	1.10318	1.19337
NP_115875.1	DCTN5	1.01	-	0.991538	1.02897
NP_006562.1	DCTN6	0.98	-	0.983055	-
NP_001295030.1	DCUN1D1	1.13	-	-	1.12956
NP_775746.1	DCUN1D3	0.62	0.857886	-	0.377546
NP_001305669.1	DCUN1D5	1.03	1.02799	-	-
NP_001182147.1	DCXR	0.79	0.874732	0.876185	0.633338
NP_036269.1	DDAH1	1.08	1.11965	1.01802	1.10532
NP_001289936.1	DDAH2	1.14	1.18065	1.11938	1.11568
NP_001914.3	DDB1	0.94	0.958593	0.931141	0.943149
NP_000098.1	DDB2	1.4	1.28124	1.27387	1.64009
XP_005273513.1	DDHD2	1.06	1.19617	0.91613	-
NP_115717.3	DDI2	1.07	1.12696	1.03163	1.0451
NP_005207.2	DDOST	1.03	1.01412	1.04318	1.03477
NP_001189450.1	DDR1	0.93	-	0.930416	-
NP_076424.1	DDRGK1	1.01	1.02524	1.01336	1.00041
NP_001077861.1	DDT	0.98	0.999822	1.00948	0.921991
NP_004930.1	DDX1	0.92	0.909779	0.924241	0.940034
NP_004389.2	DDX10	0.98	0.990025	0.976545	0.962492
NP_004390.3	DDX11	0.98	0.976583	-	-
NP_001091974.1	DDX17	0.96	-	0.955546	-
NP_006764.3	DDX18	0.92	0.959864	0.900367	0.907834
NP_001307451.1	DDX19A	0.96	-	0.920461	0.991593
NP_009173.1	DDX19B	0.83	0.753334	0.906141	-
NP_009135.4	DDX20	0.94	0.957848	0.992056	0.867509
NP_004719.2	DDX21	0.89	0.889707	-	-
NP_004809.2	DDX23	1.01	1.01932	0.991481	1.01575
NP_065147.1	DDX24	0.97	0.958693	0.938894	1.00875
NP_060365.7	DDX27	0.93	0.916393	0.923541	0.949029
NP_060850.2	DDX28	0.97	0.949526	0.922904	1.03473
NP_001309271.1	DDX31	1.04	1.0439	0.996926	1.09361
NP_005795.2	DDX39A	0.88	0.91861	0.945325	0.778754
NP_004631.1	DDX39B	0.8	0.827848	0.862491	0.707003
NP_001180345.1	DDX3X	0.9	0.911007	0.911175	0.886507
NP_001308661.1	DDX41	0.97	-	0.960631	0.974163
NP_031398.2	DDX42	0.92	0.988919	0.925805	0.856073
NP_055644.2	DDX46	1.19	1.20295	1.17906	-
NP_057439.2	DDX47	0.91	0.892259	0.900395	0.948959
NP_061943.2	DDX49	0.91	0.879449	1.00809	0.851848
NP_001307524.1	DDX5	0.8	0.844613	0.768056	0.794733
XP_005270205.1	DDX50	0.97	0.978004	0.988323	0.944701
NP_778236.2	DDX51	1.06	0.973575	1.04044	1.17939
XP_011522534.1	DDX52	0.96	0.96807	0.934808	0.962754
NP_076977.3	DDX54	0.86	0.764704	0.901945	0.908628
XP_016875202.1	DDX55	0.96	0.958736	0.954926	-
NP_001244118.1	DDX56	0.95	0.937179	0.988488	0.936726
NP_055129.2	DDX58	0.99	1.07348	0.884083	1.00134
NP_001336733.1	DDX59	0.85	0.847446	-	-
XP_011540947.1	DDX6	0.84	-	-	0.844616
NP_001317504.1	DECR1	0.87	0.862168	0.879206	0.86911
NP_065715.1	DECR2	0.99	0.992254	1.017	0.963514
NP_071330.3	DEF6	0.93	1.12313	0.738178	0.926773
NP_003667.1	DEGS1	1.02	1.07322	1.0096	0.989756
NP_003463.1	DEK	0.84	0.844032	0.830813	0.850734
XP_011536018.1	DELE1	0.94	0.941246	-	-
XP_016868730.1	DENND3	1.06	1.05547	-	-
XP_016877354.1	DENND4A	1.19	0.963979	-	1.42546
XP_011508524.1	DENND4B	0.71	0.991408	-	0.426907
XP_016870406.1	DENND4C	0.84	-	-	0.840089
NP_001335679.1	DENND5A	0.72	0.723271	-	-
XP_011518892.1	DENND5B	1.19	1.18876	-	-
XP_016861353.1	DENND6A	1.18	0.988463	0.927928	1.63837
XP_024308015.1	DENND6B	1.04	-	1.0372	-
NP_003668.2	DENR	0.74	0.687732	0.665862	0.866863
XP_016865118.1	DEPDC1B	1.14	-	-	1.14493
NP_057038.2	DERA	1.01	0.995621	1.00601	1.02496
NP_001317530.1	DERL1	0.98	0.881742	1.00485	1.0608
NP_001291708.1	DERL2	1.06	0.978912	1.13712	-
NP_001918.3	DES	1.19	1.16934	1.20362	-
NP_056519.1	DESI1	1.01	1.02243	-	1.00665
XP_011540940.1	DEUP1	0.89	-	0.891104	-
NP_001167005.1	DGCR2	1.04	1.05581	1.09979	0.968495
XP_006724331.1	DGCR8	0.94	0.974106	0.866498	0.976457
NP_001336.2	DGKA	1.04	-	1.08571	0.995994
XP_024308957.1	DGKD	1.07	0.940067	1.19529	-
XP_016863304.1	DGKQ	1.15	1.14233	1.15448	-
XP_024304509.1	DGKZ	0.88	0.732068	1.03319	-
NP_001095839.1	DGLUCY	1.24	1.17462	1.01643	1.53947
NP_055577.1	DHCR24	1.14	1.15213	1.13109	1.1271
NP_001157289.1	DHCR7	1.02	0.974171	0.963882	1.13235
NP_001306888.1	DHDDS	1.14	-	1.17163	1.10631
NP_001277283.1	DHFR	1.17	1.06968	-	1.26638
XP_005255884.1	DHODH	1.11	1.17678	0.984702	1.16963
NP_037538.1	DHPS	1	1.03259	-	0.973854
NP_001129522.1	DHRS1	1.08	1.11151	1.1511	0.962772
NP_653284.2	DHRS13	1.2	1.07991	1.31629	-
NP_001306154.1	DHRS3	0.78	-	0.762421	0.79052
NP_001309209.1	DHRS7	1.01	1.04919	1.03828	0.950873
NP_001317088.1	DHRS7B	1.02	0.992163	1.11799	0.941205
NP_001349.2	DHX15	0.91	0.89973	0.919107	0.910934
NP_003578.2	DHX16	0.91	0.924465	0.889169	0.913104
NP_001332893.1	DHX29	0.93	0.913819	0.997987	0.87427
XP_016861405.1	DHX30	1	-	-	1.00436
NP_060650.2	DHX32	1.14	-	1.19456	1.08711
NP_064547.2	DHX33	0.96	1.01264	0.917384	0.961567
NP_055496.2	DHX34	0.89	0.85928	0.955049	0.849977
XP_011527274.1	DHX35	0.86	-	0.859325	-
NP_001107869.1	DHX36	0.9	0.834762	0.943048	0.912204
NP_116045.2	DHX37	0.96	0.978901	0.932281	-
XP_005256326.1	DHX38	1.02	1.04651	0.953811	1.04862
NP_001159773.1	DHX40	1	0.974558	1.03348	0.977865
NP_001316892.1	DHX57	0.98	0.951488	0.943562	1.03883
NP_001309146.1	DHX8	1.03	-	-	1.02556
NP_001348.2	DHX9	0.97	0.951866	0.963516	0.993859
NP_001265231.1	DIABLO	1	1.13422	0.915275	0.943995
NP_001300936.1	DIAPH1	1.02	-	-	1.01606
NP_009293.1	DIAPH2	0.88	0.92394	0.875224	0.854501
XP_011534907.1	DICER1	0.95	0.947245	-	-
NP_001180298.1	DIDO1	0.97	0.999406	0.983973	0.933261
NP_055203.4	DIEXF	0.97	0.960499	0.981359	0.978179
NP_055288.1	DIMT1	0.91	0.915351	0.932727	0.895202
NP_001340873.1	DIP2A	1.13	1.13141	-	-
NP_775873.2	DIP2B	0.97	0.941572	0.945203	1.00986
XP_011517735.1	DIP2C	0.86	-	-	0.859225
NP_660156.1	DIRAS1	1.08	1.04332	1.1136	-
NP_004666.1	DIRAS3	1.24	-	1.39749	1.08845
NP_116228.1	DIRC2	1.05	0.976111	0.994099	1.16776
NP_055768.3	DIS3	0.9	0.965855	0.942326	0.796403
XP_005254203.1	DIS3L	0.94	0.906331	1.01444	0.907076
NP_689596.4	DIS3L2	1.04	1.07548	1.01036	-
XP_016873958.1	DIXDC1	0.98	0.976594	-	-
NP_001135935.1	DKC1	0.99	0.938333	0.987313	1.03287
NP_036374.1	DKK1	0.78	0.769553	0.783619	-
XP_011540949.1	DLAT	0.91	0.894767	0.896603	0.926504
NP_001157743.1	DLC1	0.99	0.988104	-	-
NP_001276681.1	DLD	0.9	0.877334	0.877626	0.934582
XP_006713503.1	DLEC1	1.09	-	-	1.08838
XP_011510808.1	DLG1	0.98	0.947208	1.01342	-
XP_016884816.1	DLG3	1.17	-	-	1.16892
XP_024304018.1	DLG5	1.05	-	1.04945	1.05139
XP_011526991.1	DLGAP4	0.98	-	-	0.979879
NP_001924.2	DLST	0.92	0.980175	0.935318	0.841959
NP_005213.3	DLX6	0.92	0.846562	0.989966	0.927665
NP_219500.1	DMAC1	0.86	-	0.856998	-
NP_001161343.1	DMAC2	0.99	1.02763	1.0424	0.902989
NP_001029195.1	DMAP1	1.03	1.05003	0.99699	1.03475
NP_004001.1	DMD	1.08	1.13036	-	1.02824
NP_001289746.1	DMTN	0.98	0.903023	1.05736	-
NP_001277251.1	DMXL1	1.01	1.00325	1.1084	0.905749
NP_056078.2	DMXL2	1.12	1.3125	0.932246	-
NP_001073918.2	DNA2	1.05	-	-	1.05331
NP_060272.3	DNAAF5	0.97	1.00176	0.963789	0.942385
XP_016861622.1	DNAH1	1.99	-	1.992	-
XP_011536319.1	DNAH10	1.23	1.22987	-	-
XP_016861351.1	DNAH12	1.1	1.05845	1.04411	1.206
XP_011542381.1	DNAH14	1.41	1.41347	-	-
XP_016880750.1	DNAH17	0.8	0.802809	-	-
XP_011521972.1	DNAH2	1.26	-	1.25593	-
XP_016878920.1	DNAH3	1.27	-	1.26934	-
XP_011509799.1	DNAH7	1	1.03542	0.96178	-
XP_016865815.1	DNAH8	0.94	-	-	0.936608
NP_001530.1	DNAJA1	0.88	0.921084	0.857884	0.869817
NP_005871.1	DNAJA2	0.97	0.952219	1.0195	0.935137
NP_001128582.1	DNAJA3	1.02	0.989031	1.08504	0.976288
NP_006136.1	DNAJB1	0.92	0.90817	0.914883	0.939011
NP_057390.1	DNAJB11	0.95	0.95184	0.893781	0.990322
NP_001002762.2	DNAJB12	1.06	1.058	-	-
NP_001026893.1	DNAJB14	0.91	0.907782	-	-
NP_001034639.1	DNAJB2	1.17	1.25025	1.17777	1.07611
NP_001304030.1	DNAJB4	0.88	0.900078	-	0.865671
NP_001336653.1	DNAJB5	1.45	-	1.447	-
XP_016867122.1	DNAJB6	0.96	1.03371	0.922342	0.909825
NP_036460.1	DNAJB9	0.98	0.938137	0.887746	1.10311
NP_071760.2	DNAJC1	1.01	1.07371	0.936478	1.01027
NP_061854.1	DNAJC10	0.98	-	0.972834	0.991703
NP_060668.2	DNAJC11	1	1.02051	1.08029	0.893952
NP_056083.3	DNAJC13	1.06	1.04755	1.09795	1.0403
NP_115740.5	DNAJC14	1.39	1.24219	-	1.53457
NP_037370.2	DNAJC15	1.13	1.12517	-	-
NP_056106.1	DNAJC16	1.17	0.981365	1.102	1.41609
XP_024305749.1	DNAJC17	0.85	0.908213	0.713382	0.925126
NP_001177162.1	DNAJC19	1.01	1.00948	-	-
NP_001123359.1	DNAJC2	0.69	0.544726	0.744835	0.779322
XP_011512267.2	DNAJC21	1.01	-	-	1.01181
NP_001291873.1	DNAJC22	1.43	-	1.42713	-
NP_006251.1	DNAJC3	0.88	0.873931	0.898951	0.861185
NP_115693.2	DNAJC30	1.1	-	1.0052	1.19209
NP_003306.3	DNAJC7	1	1.00928	0.953343	1.04738
NP_055095.2	DNAJC8	0.63	0.696049	0.528745	0.660579
NP_056005.1	DNAJC9	1.02	0.93874	1.05142	1.07489
NP_003453.2	DNALI1	0.92	0.948299	0.891687	-
NP_001366.1	DNASE2	1.18	1.11962	1.1387	1.28084
NP_653267.2	DNHD1	1.01	0.615579	1.4054	-
NP_001005336.1	DNM1	0.87	-	0.894004	0.841081
NP_036193.2	DNM1L	1.08	1.15705	1.10023	0.97974
NP_001177645.1	DNM2	0.96	0.958848	0.953256	-
XP_016856473.1	DNM3	0.96	0.985109	0.933594	-
NP_001124295.1	DNMT1	0.88	0.898279	0.86844	-
XP_005264234.1	DNMT3A	0.87	0.857351	0.903588	0.851419
NP_001193985.1	DNMT3B	0.95	0.923277	0.907119	1.0277
NP_001306050.1	DNPEP	1.04	-	-	1.03778
NP_954653.1	DNPH1	0.96	1.03337	0.877345	-
XP_024307591.1	DNTTIP1	0.96	0.977774	0.915857	0.991411
NP_055412.2	DNTTIP2	0.87	0.900575	0.962137	0.7549
NP_001371.1	DOCK1	0.89	1.01517	-	0.760302
XP_005265887.1	DOCK2	0.82	-	-	0.824745
XP_024302774.1	DOCK4	0.96	0.959083	0.886924	1.02923
XP_016869356.1	DOCK5	1	1.04795	-	0.942429
NP_065863.2	DOCK6	1.01	1.09433	1.08222	0.838733
XP_016858128.1	DOCK7	0.95	0.953585	-	-
NP_001177387.1	DOCK8	1.5	1.94963	1.43573	1.10168
XP_016876005.1	DOCK9	1.26	-	-	1.25586
NP_001138637.1	DOHH	1.22	1.22476	1.26602	1.17602
NP_065171.2	DOLPP1	0.96	0.919077	-	1.00348
NP_060083.1	DONSON	1.06	-	-	1.06128
NP_001307643.1	DOPEY2	1.06	1.14457	-	0.982148
XP_016882855.1	DOT1L	1.01	1.05423	0.970865	-
XP_016873591.1	DPF2	1.06	1.16789	0.965632	1.05361
NP_001034678.1	DPH2	0.67	-	-	0.674758
XP_011520462.1	DPH6	0.96	0.998676	1.03821	0.846976
NP_003850.1	DPM1	1.06	1.04157	1.00349	1.14307
NP_005691.2	DPP3	1.35	1.35164	1.26537	1.43233
XP_005246428.1	DPP4	1.07	1.0461	1.09418	1.08174
XP_016870141.1	DPP7	0.9	-	0.898032	-
XP_011526712.1	DPP9	0.93	0.949688	0.878987	0.951395
XP_011513548.1	DPY19L1	1.11	1.16658	1.0548	1.1069
XP_016881856.1	DPY19L3	0.96	1.13246	-	0.784956
XP_016868846.1	DPY19L4	0.95	1.01708	0.892907	-
NP_001308138.1	DPY30	0.96	0.957559	-	-
NP_001231533.1	DPYSL2	1.03	0.996315	1.07203	1.03386
NP_001240652.1	DPYSL5	1.23	-	-	1.23122
NP_001929.1	DR1	0.98	0.912458	1.02872	0.996048
NP_006433.2	DRAP1	0.85	0.816204	0.851409	0.896601
XP_011522327.1	DRC3	0.89	0.88673	-	-
NP_004138.1	DRG1	0.8	0.790864	0.81669	0.800605
NP_001379.1	DRG2	1.04	1.04374	-	-
XP_016864891.1	DROSHA	0.99	0.920702	0.988656	1.04734
XP_005258263.1	DSC2	1	1.02097	1.01681	0.957715
XP_011541227.1	DSCAML1	1.17	1.17119	-	-
NP_001309869.1	DSE	1.12	1.22545	1.02086	-
NP_001934.2	DSG2	0.96	0.968178	0.96537	0.941116
XP_011524152.1	DSG3	0.79	-	0.949423	0.630388
NP_001138789.1	DSN1	0.75	0.747775	0.920391	0.58406
NP_004406.2	DSP	0.89	0.875068	0.874787	0.924693
XP_016866714.1	DST	1.13	1.11884	-	1.14253
NP_006861.1	DSTN	1.39	1.36674	1.23781	1.55285
XP_011507696.1	DSTYK	1.15	-	1.14963	-
NP_543010.3	DTD1	0.94	0.809169	1.07292	-
NP_542395.1	DTD2	0.8	0.742827	0.852467	-
XP_011507916.1	DTL	0.97	1.02935	0.903003	-
NP_001185871.1	DTNA	0.85	0.900442	0.807815	-
NP_001338324.1	DTNB	0.99	0.999827	0.970714	-
NP_898861.1	DTNBP1	0.99	0.931267	0.798287	1.25094
NP_612144.1	DTX3L	1.03	0.976309	1.10609	1.00872
NP_001158503.1	DTYMK	1.17	1.15675	1.07412	1.26864
XP_011519984.1	DUOX1	0.96	-	0.956735	-
NP_054799.4	DUOX2	1	-	-	1.00465
XP_005256451.1	DUS1L	1.27	1.16503	1.36987	-
XP_016882509.1	DUS3L	0.94	0.901778	0.977451	-
XP_016855636.1	DUSP10	0.79	0.792825	-	-
NP_003575.2	DUSP11	0.91	0.934799	-	0.891611
NP_009171.1	DUSP12	1.03	1.06489	1.08252	0.955103
NP_001007272.1	DUSP13	1.04	1.20689	0.931442	0.987702
NP_085143.1	DUSP16	1.08	1.08283	-	-
NP_001306587.1	DUSP23	1.03	1.10967	0.880809	1.08744
XP_011508448.1	DUSP27	2.25	2.24556	-	-
NP_004081.1	DUSP3	1.09	1.12403	1.06829	1.07969
NP_001305432.1	DUSP9	1.72	2.04152	1.27782	1.84356
NP_001020420.1	DUT	1.15	-	-	1.14872
NP_004412.2	DVL1	1.07	1.00434	1.05888	1.15576
XP_005256559.1	DVL2	1.3	-	1.47128	1.12132
XP_011510815.1	DVL3	1.07	1.03828	1.14627	1.02874
NP_001367.2	DYNC1H1	0.98	0.984138	0.985806	0.980607
NP_001258717.1	DYNC1I2	0.88	0.821416	0.917741	0.9087
NP_057225.2	DYNC1LI1	0.96	0.966708	0.968887	0.931245
NP_001310884.1	DYNC1LI2	0.96	0.883717	1.0314	-
NP_001032583.1	DYNLL1	0.87	0.958296	0.784791	0.870651
NP_542408.1	DYNLL2	0.93	0.972078	0.946648	0.862917
NP_054902.1	DYNLRB1	0.91	0.824497	1.00238	-
NP_001278532.1	DYNLT1	0.96	-	-	0.964186
NP_006511.1	DYNLT3	0.96	0.964638	-	-
NP_569122.1	DYRK1A	0.96	0.881343	-	1.04717
NP_003574.1	DYRK2	1.13	1.1289	-	-
NP_001124448.1	DYSF	0.68	-	-	0.683409
XP_006723647.1	DZANK1	0.97	-	-	0.973418
NP_055749.1	DZIP1	2.2	-	2.20448	-
NP_001077057.1	E2F5	1.05	1.0474	-	-
NP_997705.1	E2F6	1.03	-	1.02644	-
XP_011518669.1	E2F8	1.01	-	1.00782	-
XP_011535260.1	EAPP	0.96	0.792149	1.12516	-
XP_011544040.1	EARS2	0.94	0.899109	0.973532	-
NP_001265867.1	EBAG9	1.24	1.19108	1.29181	-
XP_016864693.1	EBF1	0.83	0.832841	-	-
NP_006815.2	EBNA1BP2	0.91	0.894212	0.936554	0.906866
NP_006570.1	EBP	1.05	1.18514	1.04678	0.912195
NP_001129225.1	ECD	1.02	-	1.02426	-
XP_006710461.1	ECE1	1.23	1.11358	1.22318	1.36409
NP_001032401.1	ECE2	0.97	-	-	0.965743
NP_001277716.1	ECEL1	0.69	-	0.693956	-
XP_016881937.1	ECH1	0.95	0.964946	0.92798	-
NP_001099014.1	ECHDC1	0.87	0.838745	0.937908	0.83945
NP_078969.2	ECHDC3	0.97	0.930666	0.96505	1.01426
[truncated: 6,105 more rows]
