# Supplementary material for: Integrative Multi‐Omics Approaches Reveal Selectivity Profiles and Molecular Mechanisms of FIIN‐2, a Covalent FGFR Inhibitor
Source: Adv Sci (Weinh). 2025 Feb 20;12(14):2412578. doi: 10.1002/advs.202412578 (PMC11984845; doi:10.1002/advs.202412578)
Supplement: Supplementary file 7 — Supplemental Table S6 [file ADVS-12-2412578-s001.xlsx]

## Sheet: tp vs pp
Symbol	expression of protein(FIIN2)	expression of mRNA(FIIN2)
CHD5	-0.49	0.37
API5	-0.4	-0.01
HEXIM2	1.09	0.28
RALGAPB	0	-0.14
REV3L	0.1	0.3
ATG7	-0.03	0.08
ITSN1	0.01	0.16
CMBL	0.26	1.29
TMEM245	0.21	0.35
ACP1	0	0.08
BLMH	0.01	0.11
EDEM3	0.04	-0.05
PICK1	0	-0.23
GALT	0.07	0.6
MREG	-0.07	-0.51
ISY1	-0.01	0.19
UBXN6	0.14	0.08
ABHD14B	0.3	-0.07
PPP4C	-0.06	-0.24
SMARCA4	0.04	0
ELL2	0.03	0.09
SYNE2	0.15	0.24
BBX	-0.01	0.15
TBC1D1	-0.06	-0.12
TRIQK	0.2	0.14
HMGA2	0.14	-0.81
IRF2	0.18	0.76
SOX15	-0.04	0.75
EFR3A	0.04	-0.4
ABL2	-0.17	-0.28
PHF23	0.21	-0.04
NELFE	-0.18	-0.05
APLP2	0.01	0.06
LZTS3	0.14	0.91
GTF3C5	-0.04	0.1
FASTK	-0.15	0.23
SENP7	-0.07	-0.25
HIST1H1B	0.15	0.84
DHX40	0	0.22
QKI	-0.01	-0.23
NCK2	-0.15	-0.23
TIMM10B	-0.06	-0.15
MTA3	-0.09	0.58
SERAC1	0.06	0.18
FGF1	-1.22	2.27
BRD9	0.18	-0.51
TPM3	0.08	-0.19
CXXC5	0.37	0.08
SRRT	-0.17	0.1
ROBO2	0.26	0.82
GANAB	0.03	0.07
RAB4A	0.1	0.15
TOP2A	-0.22	-0.01
SOAT1	0.31	0.1
MED23	-0.03	0.44
UQCC1	0.24	-0.21
RSRC2	-0.38	0.02
TTC7B	0.19	-0.2
MASP1	0.24	0.93
FMR1	0.14	0.08
CPNE3	0.16	0.3
RNF34	0.19	0.22
MRPL17	-0.12	-0.17
URB1	-0.06	-0.7
HSF2	1.43	0.16
HIST1H2BO	0.11	-0.04
FANCA	0.82	0.16
STAT5A	-0.09	-0.24
PSME1	0.1	0.29
RPF2	0.04	-0.68
BRMS1	0.24	0.1
RGPD3	0.2	0.17
USPL1	-1.4	-0.29
RNFT2	-0.06	0.79
RIOK1	-0.09	-0.6
TRIP4	-0.06	-0.15
PSMD3	0	0.02
LRRIQ1	0.04	0.03
RAX2	-0.36	0.91
FAM160B1	0.24	0.12
STX7	0.04	-0.15
CHFR	0.25	-0.45
KMT2A	0.14	-0.23
SON	-0.1	-0.16
RABIF	0.38	-0.11
VASP	-0.06	-0.62
DNHD1	0.01	0.85
PBRM1	-0.09	0.01
PRKAA2	0.25	-0.44
RPL24	-0.07	-0.08
KITLG	0.75	-0.48
CCT6A	-0.18	-0.13
NR2C2AP	0.24	-0.7
CDKN2AIP	-0.18	0.14
R3HDM4	0.43	-0.43
CAPN2	0.06	-0.07
CLSTN3	0.2	0.4
NUP210	0.1	-0.05
DGCR2	0.06	0.06
YPEL5	0.15	0.06
RRP36	0.11	-0.25
SRP54	-0.18	-0.19
MYL12A	-0.15	-0.54
SSR3	0.24	-0.31
ANGPTL3	0.59	1.37
PPAN	-0.06	-0.68
RPS18	-0.07	0.05
CCNYL1	0.4	0.03
IK	-0.12	0.18
TRIP6	0	-0.41
C11orf68	0.01	-0.29
CXCL16	0.85	0.31
FKBP4	0.03	-0.08
MAFK	-0.12	-0.51
NSDHL	0.03	-0.42
RPL32	-0.12	-0.04
PPP3R1	-0.25	-0.56
RAB11FIP2	0.29	-0.11
ERGIC1	0.06	-0.11
FH	-0.17	-0.02
PLCD1	-0.25	0.51
MCM6	-0.2	-0.17
AMBP	0.12	0.17
MRPL57	0.1	-0.13
TOMM20	0.04	-0.32
PAWR	-0.07	-0.11
OLA1	0.23	0.04
MAPKAPK3	-0.32	-0.26
HIBADH	-0.06	0.06
CSDE1	-0.03	-0.02
PXMP4	-0.03	0.58
ABTB2	-0.1	-0.28
MAGEF1	0.33	-0.12
CREB5	0.03	-0.82
HSPA1L	-0.23	0.38
SOWAHB	0.14	0.4
NUPL2	0.06	-0.1
HSP90AB1	0.08	-0.18
GRID1	-0.14	0.08
EPS15L1	0.07	0.35
MAIP1	-0.09	-0.2
USP13	0.18	-0.06
MRPL30	0.04	-0.15
ZC2HC1A	0.04	-0.07
PGD	0.37	0.1
TMX3	0.01	-0.25
ACLY	0.04	-0.2
CHTOP	-0.07	-0.28
COX6B1	-0.12	0.09
MRPL46	-0.2	-0.14
CSK	0.08	-0.29
NT5C	0.16	-0.39
AIP	-0.01	-0.13
PAXX	-0.27	-0.28
PRPF4	-0.07	-0.14
KRT17	-0.09	-1.2
TMEM131L	0.44	0.27
SLC25A22	-0.06	-0.43
EEF1G	-0.4	0.09
PRRC2B	-0.09	0
SLC16A14	0.18	1.38
ADI1	-0.25	0.39
SGF29	-0.49	0.05
SLC30A7	-0.1	-0.46
HEATR1	-0.12	-0.52
TARS	-0.03	-0.49
RAB6B	0.01	0.18
ABCB11	0.03	0.91
NR2F6	0.38	0.38
PKP2	-0.03	-0.15
PCBD2	-0.01	-0.2
CSTF3	-0.2	0.11
SDF2	0.11	-0.04
NAT14	-0.17	-0.12
C1orf174	-0.04	0
AK1	0.31	0.33
GLB1	0.18	0.19
GABPA	-0.17	-0.08
RPL7L1	-0.09	-0.25
QSOX2	-0.18	-0.4
PNP	-0.09	-0.54
GIGYF1	-0.17	0.48
CFAP20	-0.04	-0.39
RANBP3	-0.1	0.02
TADA2B	-0.15	-0.02
RECQL	0	-0.22
PGAM1	-0.04	-0.29
LRIG1	0.18	0.06
GRIN3A	-0.07	0.91
TCEA1	-0.42	-0.02
CACYBP	-0.23	0.14
TPTEP2-CSNK1E	0.24	-0.39
STX6	0.04	-0.07
ATP6V1H	0.26	-0.02
C20orf27	-0.17	-0.04
ARNT2	-0.71	0.43
SEC22B	0.04	0
HACL1	-0.01	-0.12
AP3D1	0	0.03
MYL9	0.31	-0.11
ANPEP	0.25	0.87
CKS2	-1.12	-0.21
TOX4	-0.12	0.08
TIGAR	0.12	-0.54
LIMK2	-0.32	-0.19
CHMP2A	-0.1	-0.03
ANXA3	0.23	-0.45
NSRP1	0.54	-0.07
NDUFAF4	0.03	-0.62
CLCN7	0.14	0.08
AIFM1	0.03	0.23
RAB17	0.26	-0.16
DIRAS3	0.31	-0.63
GPX7	0.04	0.54
FAH	-0.14	0.2
RAVER1	-0.06	-0.16
XPO7	0.01	0
C2CD3	0.57	0.17
MICU3	0.76	-0.36
EIF1AD	-0.1	-0.34
PRG4	0.2	1.23
KIFC3	0.11	-0.46
ATF2	0.03	-0.02
ERCC6L2	-0.34	-0.22
CEP152	-0.07	0.01
PCBP2	-0.45	0
NEPRO	-0.18	-0.28
HPS5	0.21	-0.24
SNX1	0.06	0.13
PSMC1	0.11	-0.08
PPHLN1	-0.06	0.02
SGSH	-0.1	-0.04
CDR2	0.18	-0.29
SIRT1	3.11	0.06
B4GALT3	0.11	-0.3
ANAPC7	-0.06	-0.22
EIF4G3	-0.27	0.25
NUDT16	-0.04	0.33
ATL2	-0.01	-0.08
FARP2	-0.09	0.26
SCAF4	-0.14	-0.08
PEAK1	-1.4	0.09
GIGYF2	-0.12	0.09
SUPT5H	-0.01	0.01
PIAS2	0.2	-0.06
WDCP	-0.04	0.18
DECR1	-0.2	0.3
COX7B	0.2	0.06
SELENON	0.33	0.37
RAP1B	0	-0.41
ATP5PB	0	-0.03
MARS	-0.12	-0.27
SNRPD3	-0.17	0.02
MRPL20	0.12	-0.27
C19orf54	0.15	0.17
ABHD14A	0.03	0.14
KDM6B	0.18	0.16
ARL5A	0.21	-0.47
WDR44	0.14	-0.25
SLC6A12	-0.15	1.54
NDUFS1	-0.04	-0.17
FDPS	0.28	-0.38
SH3GLB2	0.01	0.01
EXOSC8	-0.29	-0.01
LARGE2	0.01	0.22
EXOC7	0	0.06
HECTD1	-0.01	0.16
BPHL	0.01	0.27
MTERF3	-0.06	-0.02
PRR14L	-0.2	-0.15
RPP38	0.04	-0.22
ARHGEF26	0.01	0.26
MFF	0.1	0.16
ADGRF3	-0.01	-0.68
COASY	-0.06	-0.09
ZNF146	0.14	-0.42
ZNF250	0.12	0.4
DACT2	0.07	0.1
NRDE2	-0.09	0.08
UNC119B	0.12	-0.15
GSTCD	0.21	0.19
LENG8	0.08	-0.03
KIAA0319	0.19	0.3
MIER1	0.29	-0.07
KIF21B	0.26	-0.5
SMIM19	0.03	-0.13
KATNA1	-0.06	-0.12
NCOA6	0.04	0.11
SMO	0.43	0.76
NEBL	1.08	0.36
NAPRT	0.26	0.18
RDH13	0	-0.13
GUF1	-0.01	-0.16
CLTCL1	0.18	0.59
ZNF623	-0.18	-0.23
NPR2	0.12	0.2
ZFC3H1	0.38	0.14
ABT1	0.04	-0.3
AMFR	0.08	0.05
NR4A1	0.25	-0.66
MACROD1	0.08	0.23
CNPY4	0.04	0.44
BRPF3	-0.09	0.22
IRAK1	0.01	-0.42
CC2D1B	-0.2	0.08
CELSR1	0.07	0.08
CYP26A1	-0.04	1.18
TXNDC9	-0.47	-0.23
DAGLB	0.12	0.37
CLDN9	1.53	0.11
COP1	0.56	0.25
CUL7	0.04	0.18
COPG1	0.03	0.08
SMPD4	0.14	0.08
NT5DC3	-0.15	-0.65
PLPP3	0.15	0.43
PPP3CA	0.16	-0.29
KCNAB2	0.07	0.12
NDUFA5	-0.36	0.23
HERC1	0.01	-0.16
MITD1	0.2	-0.09
DCTN2	-0.2	0.06
SLC39A14	0.1	0.08
CCDC134	-0.03	0.22
ACAP2	0.19	-0.38
ESCO1	-0.22	-0.19
CRIP2	0.07	-0.07
NR1H4	0.11	1.72
ITPK1	1.07	-0.24
PLXNB1	-0.03	0.11
CHD6	0.2	0.44
HNRNPUL1	-0.04	-0.07
SPEG	0.31	-0.12
SLIT2	0.14	0.38
PIGO	0.03	-0.27
RUNDC1	-0.12	0.13
PCDHGB5	-0.06	0.23
RPL29	0.14	-0.06
ACSL4	-0.12	-0.55
PTPA	0.39	-0.17
BCAS1	-0.23	0.83
RPS28	0.04	0.01
TESC	-0.2	-0.72
SYNJ1	0.08	0.07
APPBP2	0.14	0.19
TMTC4	0	0.12
ZFX	0.5	0.99
HSD17B10	-0.09	-0.06
STARD7	0.03	-0.12
TMEM102	0.62	0.14
FRMD7	1.15	1.41
ARPC3	-0.06	-0.2
AGK	0.01	-0.05
ANO8	0.49	0.47
PLXND1	-0.06	-0.54
HMBOX1	0.07	-0.02
TMEM41B	0.37	-0.5
SPATS2L	-0.04	-0.57
COMT	0.01	-0.11
FAM169A	0.34	-0.26
ADCK1	-0.17	0.14
PTGES3	-0.1	-0.07
VDAC2	0.04	-0.3
GATAD1	0.51	-0.09
TBC1D2B	0.07	-0.24
TNFAIP2	-0.09	-0.27
ATP9A	0.04	0.11
TRIM38	-2.47	-0.42
DNAJC17	-0.23	-0.11
HS2ST1	-0.01	-0.09
DNAJB4	-0.18	0.29
FAM173B	-0.1	-0.06
MLF2	-0.22	-0.13
ZKSCAN8	0	0.24
PPA1	0.04	-0.27
SEPT9	-0.17	0.04
MIGA1	0.28	-0.04
SEPT2	-0.01	0.05
ANKIB1	-0.04	-0.01
MBLAC2	0.11	-0.47
SLC35B2	-0.09	-0.19
PRRT1B	-0.01	1.07
AGO2	-0.1	-0.74
UBE3C	0.1	-0.31
MAU2	-0.07	0.2
XPNPEP3	0.06	0.22
NAA15	0.03	-0.46
VAPB	0	-0.14
PPIA	0.15	-0.14
RETREG3	-0.01	0.22
ZFP36L1	0.26	0.01
NFYB	-0.14	-0.03
C15orf48	0.23	-0.49
ATIC	0.26	-0.32
PRRC2A	-0.09	-0.09
NIPSNAP1	0	0.47
KIF26B	-0.23	-0.55
EXT2	-0.01	0.2
SDHA	0.06	0.12
SCARB1	0.03	0.1
TINF2	0.25	-0.05
USP22	0.11	-0.02
MALT1	0.01	-0.36
MSMO1	-0.09	-0.09
CCDC168	0.51	1.52
U2SURP	-0.17	-0.38
LPGAT1	0.23	0.11
ACAD8	0.42	0.25
RHBDD3	0.1	0.16
JADE2	-0.27	0.27
SEC61B	-0.15	-0.15
LDHAL6B	0.11	-0.21
SAMD4A	-0.2	-0.65
FBXO42	-0.1	0.11
C3orf33	0.07	-0.03
NUDT5	-0.22	0.02
ARF5	0.06	0.16
PKN1	-0.03	0.3
DENND6A	0.24	-0.11
APIP	0.54	-0.35
TMEM128	-0.25	-0.07
TLN1	-0.09	-0.27
LEMD3	0	-0.42
COPG2	0.08	-0.03
CCDC93	0.08	-0.02
ZNF628	0.29	-0.14
ARGLU1	0.21	-0.1
RAB37	0.46	0.95
WDFY1	0.12	-0.07
KIF20A	0.1	0.18
ZNF316	0.14	-0.36
RPS6KA4	-0.01	-0.6
MUC12	0.24	-2.65
NSUN5	-0.09	-0.5
CPZ	-0.1	1.6
COL18A1	0.16	0.22
GLE1	-0.07	0.19
PTP4A1	0.04	0.87
MTFR1L	-0.09	0.16
PIK3CA	0.25	0.13
HOXA5	0.74	0.85
RHOG	0.1	-0.44
TPR	-0.09	0.11
INSR	-0.06	0.24
CORO1B	0.11	0.11
RBM45	0.12	0.11
COQ8A	-0.06	0.28
SMAP2	-0.1	0
MYBBP1A	-0.12	-0.93
IL24	0.91
SF3B4	-0.22	-0.2
NOC2L	-0.03	-0.48
DERL1	-0.03	-0.2
SRSF7	-0.12	-0.35
PCBP1	-0.14	-0.19
NENF	0.26	0.15
RBBP5	0.06	-0.13
EIF3G	-0.17	-0.1
PITPNA	0.12	0.05
MRPS15	0.01	-0.23
CNOT1	-0.04	0.18
IGFBP3	0.01	-1.19
PNN	-0.17	-0.18
TOMM70	0.01	-0.29
CWC25	0.1	0.06
SLC23A2	-0.09	0.04
POC1B-GALNT4	-0.06	-0.38
MCL1	0	-0.76
CENPA	0.33	-0.17
RNF169	0.03	0
BABAM1	-0.2	0.05
GNA11	-0.06	-0.05
P3H3	0	0.16
TMUB1	0	-0.09
SART1	-0.14	-0.02
PHYHIP	0.14	-0.37
NTS	-0.25	-0.59
FABP5	-0.09	-0.89
ZC3H7B	-0.07	-0.35
LOC107986175	0.49	-0.32
DDX24	-0.04	-0.2
EXOSC3	-0.14	-0.55
GNB2	-0.04	0.04
TF	0.2	0.7
HIST1H2AD	0.03	0.96
PRPF39	0.08	-0.17
CPM	0.32	1.63
IRAK4	-0.01	0.13
MYADM	-0.15	-1.33
CENPF	-0.29	0.07
MYDGF	-0.01	-0.42
CCDC97	-0.09	0.04
CCDC86	-0.23	-0.83
C6orf132	0.6	0.31
SMAD2	0.12	-0.19
RABEPK	0.24	-0.35
SAYSD1	0.59	0.22
NUDT9	0.04	-0.13
POP4	-0.14	0.03
DIP2B	-0.04	-0.1
MRPS28	-0.04	-0.11
RAB4B	0.18	0
RRAGB	0.31	0.38
ORC1	0.36	0.07
HDLBP	-0.32	0.15
DSCAML1	0.23	-0.48
ZNF292	0.51	0.3
CD33	0.18	0.14
MTFR1	-0.04	-0.12
NDC1	-0.09	-0.21
CUX1	0.41	0.12
MYO19	0	-0.13
THYN1	0	0.44
STARD13	-0.06	-0.69
ACTN1	0.1	-1.07
PROM1	-0.25	0
OSGEPL1	-0.23	0.01
SNX33	-0.17	-0.01
PABPC1L2A	0.38
TMEM248	0.34	-0.09
SUCLG2	-0.06	0.1
NIPBL	-0.17	-0.05
MAP7	-0.04	-0.19
NSUN6	0.01	-0.51
LSM12	-0.34	-0.26
CWF19L2	-0.14	-0.09
ZNF384	0.07	-0.03
EXTL3	-0.2	-0.54
FAT3	-1.15	0.36
RPS13	0.1	-0.03
NDRG3	0.07	0.21
DBNL	-0.09	-0.19
FAM186A	0.11	-0.51
TAF1A	0.55	-0.41
MUM1	-0.04	0.32
SNRPE	0.1	-0.09
UBQLN1	-0.01	-0.26
CENPI	-0.17	0.41
APOBEC3F	0.33	0.77
FGD4	0.06	-0.23
KLHDC8B	-0.89	0.25
JCHAIN	0.61	1.52
TRAM1	-0.06	0
TMEM97	0	0.13
EHD1	0.07	-0.91
ACAT1	-0.01	0.24
PLIN4	0.12	0.09
KLC4	0.37	0.9
SAP130	-0.09	0.08
EXTL2	0.03	-0.35
CHD9	0.49	-0.29
KCNT2	0.03	0.44
PLCB3	0.03	-0.09
PLRG1	0.08	-0.03
SERINC5	0.45	1.4
CDK5RAP3	0.06	0.45
DPY30	-0.06	0.23
ZNF76	0.25	0.17
ATP2B1	-0.1	-0.54
LRRC7	-0.27	1.84
WDR86	-0.64	0.38
CORO1A	0.04	-0.42
IL17RB	-0.14	0.98
DNM1	-0.2	0.6
FLII	0.01	-0.28
MRPL58	-0.04	-0.18
PUS10	-0.1	0.17
MYD88	-0.03	0.1
CHST3	0.14	-0.88
GSTO1	0.31	-0.27
CAAP1	-0.09	-0.18
DCUN1D1	0.18	0.03
KNL1	-0.3	0.39
EFEMP1	-0.17	-0.95
AGO3	0.06	-0.36
AARSD1	0.03	-0.11
HS1BP3	-0.14	0.13
TM9SF1	0.12	0.05
BRD1	0.14	0.05
MTCH1	-0.12	-0.04
LGALSL	0.39	0.17
STN1	0.12	-0.12
TRIOBP	0.06	-0.05
MTMR14	-0.1	-0.41
LOC102724159	-0.14	-0.55
AP2A2	-0.07	0.22
MTBP	0.21	0.07
SCARB2	0.04	0.22
DSTN	0.48	-0.02
POMP	0.33	-0.3
FIS1	0.1	-0.19
SENP1	0	-0.01
YIPF3	-0.32	-0.02
PPDPF	0.51	0.21
KLHL5	0.06	-0.4
FBXL12	0	-0.32
SS18	-0.01	-0.52
TRIM41	-0.1	-0.04
HERPUD1	0.01	-0.2
SHTN1	0.04	0.04
ADCK5	0.28	0.24
DCAF16	0.04	0.31
RPS21	-0.29	0.02
STOML2	0	-0.16
PDE3B	-0.09	-0.16
EARS2	-0.09	-0.43
THOC3	-0.17	0.13
PROS1	-0.18	0.09
LMAN2	0.1	0.1
PIGS	0.04	0.09
GPAM	0.4	-0.39
LENG9	-0.2	-0.88
SHE	0.07	3.13
MGAT5	-0.01	-0.41
SLC30A6	0.12	0.08
ACSS3	0.1	0.21
PDCD2	-0.2	-0.28
IQGAP1	-0.03	-0.22
PAPOLA	0	0.15
SLX4IP	-0.01	0.15
PDCL3	-0.06	-0.18
TULP3	-0.03	0.26
TOMM5	-0.09	-0.22
CLMN	0.21	-0.6
DCAF11	0.3	0.3
ORMDL2	0.04	-0.01
PAPPA	0.83	0.28
SORCS3	-0.25	-1.02
LSM4	-0.25	0.05
TUBB2B	-0.09	-0.11
RAD23A	-0.1	-0.35
VANGL1	0.19	-0.34
ISCU	0.39	0.22
SF3B5	-0.32	-0.06
FRAS1	-0.15	0.13
DUSP3	0.12	-0.22
UBFD1	-0.09	0.08
TMEM106B	0.24	0.38
HIRA	0.01	-0.15
BCAP31	0.04	-0.23
TTC25	0.8	0.82
HSDL1	0.18	0.09
DDX1	-0.12	-0.17
MPV17L2	0.1	-0.06
VAMP3	0.06	-0.12
POLR1E	-0.07	-0.6
RRAGC	0.11	0.15
RPL9	0.03	0.06
FOXK2	-0.1	0.06
CENPC	0.49	0.25
ZC3H15	-0.3	-0.46
IKBIP	0.04	0.11
REEP6	0.1	0.74
MAGED2	0.14	0.4
MCMDC2	0.69	0.52
CHN2	-0.67	-0.02
MED4	-0.09	-0.06
U2AF1	-0.06	-0.17
SMYD4	0.21	0.03
LIN9	-0.17	-0.11
ABCB8	0	0.12
COPA	0	0.11
USP4	0.01	-0.3
NFXL1	0.04	-0.34
SMN2	-0.09	4.49
DCK	0.51	-0.4
CRAT	-0.06	0.53
NXT1	0	-0.6
NEFH	-0.03	-0.47
PRADC1	0.36	0.06
ASB7	0.42	0.01
FTSJ3	0.01	-0.05
RPL5	-0.07	-0.13
SAR1B	0.21	0.14
CCL20	-0.58	-1.8
SNRPD1	0	-0.24
GON4L	-0.15	0.04
NDUFB2	-0.43	-0.03
EPPK1	0.12	-0.21
CASC3	0.16	-0.03
C19orf25	0.03	-0.3
ZNF22	0.64	-0.34
TUBGCP2	-0.06	0.08
SNX3	0.14	0.07
KDM5B	0.18	0.29
AK3	-0.09	0.1
DIMT1	-0.14	-0.55
TRPC6	-0.18	-1.07
GDI2	0.24	-0.08
PIGW	-0.38	-0.99
OGA	0.4	-0.08
ADPGK	-0.2	-0.18
PIK3R4	-0.03	-0.06
MKLN1	0.06	-0.09
PRKAB1	-0.04	-0.51
JUNB	-0.32	-1.23
MRPL19	-0.06	-0.21
ALDH5A1	0.2	0.12
CD2BP2	-0.23	-0.2
TOMM6	-0.25	-0.17
MIEF1	0.24	-0.3
SOCS4	0.07	-0.43
RPL13A	0.03	0.07
COPS6	0.19	0.08
TM9SF4	0.12	0.06
SC5D	-0.07	-0.19
UBE2H	-0.03	-0.06
SFT2D2	0	-0.14
UQCRC1	0	0.04
KRAS	-0.09	0
C1orf35	-0.04	0.07
JUN	0.16	-0.13
ADPRHL2	0.4	-0.14
MPP5	0.12	0.17
NMD3	-0.07	-0.65
MEGF8	0.58	0.29
REST	-0.01	-0.2
SEL1L	0.12	0.57
CEPT1	0.14	0.04
DCAF8	0.14	0.47
DDX54	-0.22	-0.48
STRIP1	0.12	0.13
RBX1	-0.17	-0.04
CDC40	-0.07	0.05
GRWD1	-0.14	-0.74
FOXO3	0.19	0
NRBF2	0.28	0.15
TOP2B	0	0.12
FBRS	0.63	0.11
MMP24-AS1-EDEM2	0.25	-1.61
TWF1	-0.1	-0.26
EOMES	-0.67	-1.96
SEPSECS	0.01	0.41
PFDN5	0.01	0.11
PGK2	-1.32	-0.93
IBTK	0.29	0.03
MOCOS	0.26	0.19
MYO5B	0.1	0.16
UBASH3B	-0.1	-2.54
FDX2	0	0
APOA1	1.02	1.54
CYP2C19	0.38	1.94
FLAD1	0	-0.25
EMC8	-0.01	-0.32
RPLP2	-0.14	-0.09
TEAD3	0.01	-0.11
RPL36AL	-0.04	-0.15
C12orf29	0.42	-0.51
POLR3K	-0.18	-0.43
ARHGAP8	0.41	-0.19
CPSF2	-0.15	-0.09
H2BFS	0.12	-1.02
STYX	0.28	-0.21
ASCC2	0.01	-0.2
FAM209A	0.03	0.85
TBCD	-0.03	0.36
CCAR1	-0.07	0.07
HNRNPH2	-0.07	0.13
FAM198A	0.14	0.61
OGFR	0.49	-0.06
IARS2	0.01	0
CYR61	-0.17	-1.5
CTSC	0	-0.14
SCO1	-0.14	-0.2
FAM89A	-0.34	-1.5
ITIH3	0.34	0.8
EEF1A2	0.07	0.3
PLXNB2	0.15	-0.01
VAPA	-0.01	-0.23
MUM1L1	0.04	0.85
TRAPPC9	-0.07	0.41
NKRF	-0.04	-0.6
IPO4	-0.12	-0.74
KIAA1143	0.18	-0.15
INTS14	-0.17	-0.03
GLS	-0.23	-0.02
OSBPL2	-0.09	0.17
RPRD1A	-0.2	-0.35
PSPH	0.33	0.89
CALM3	-0.07	0.37
LPL	0.1	1.03
PRR12	-0.09	0.09
UBE2Z	-0.04	-0.09
UBE3A	0.18	-0.2
PDE12	-0.06	-0.27
TUBGCP5	-0.22	-0.32
CARHSP1	0.39	0.33
SENP3	0.01	-0.28
HMBS	0.42	-0.41
RHBDF1	-0.25	-0.31
AGAP1	-0.04	-0.33
PNMA1	0.1	-0.55
RAP1GDS1	0.31	-0.06
APBA2	-0.12	-0.03
SNRPF	-0.3	-0.09
PPIH	-0.09	-0.21
CCDC54	0.46	-0.61
RNF167	0.28	0.27
WDR76	0.06	0.11
ABCF1	-0.04	-0.23
EEFSEC	-0.03	0.07
BDH2	0.2	0.62
SLC38A10	0.1	0.17
CDKN2A	0.29	-0.35
AIMP2	-0.22	-0.53
SPTY2D1	-0.01	-0.06
MCM8	-0.06	-0.1
ALKBH1	0.3	-0.1
RBM22	-0.23	-0.2
ZCCHC8	0.18	-0.07
DHDDS	0.19	-0.08
QRICH1	0.12	-0.17
SCAPER	-0.06	0.16
MRPS18B	-0.04	-0.23
NUBP2	0.01	0.17
CEACAM8	-0.34	-1.37
AGPS	-0.06	-0.39
DYNC1LI2	-0.06	-0.03
SQLE	0.16	-0.6
ALDH1L2	0.26	-0.12
GOLGA4	-0.1	0.02
CENPT	0.06	0.27
GPD1L	0.04	-0.12
NDRG1	0.25	2.54
PLD3	0.1	0.28
TMOD3	0.01	-0.29
LGALS8	-0.34	-0.29
PRPS2	-0.22	-0.41
RAB40C	-0.22	0.41
OGFOD3	0.3	0.06
FAM186B	0.64	1.35
KALRN	0.03	0.34
RSBN1L	0.07	0.04
PDZD3	0.9	0.91
ETFDH	0.06	0.06
RSRC1	0.11	0.19
UIMC1	-0.22	0.02
SUMF1	-0.23	0.09
FAM20C	0.12	0.53
CTBP1	0.07	0.09
ROPN1L	-2.4	0.08
NR6A1	0.55	0.38
CSTF2	-0.1	-0.27
CNOT7	-0.06	-0.08
F8A2	-0.2
STXBP3	-0.09	0.07
TBC1D13	0.23	0.12
PACS1	-0.12	-0.26
DCDC2	-0.29	-0.04
BBS9	1.12	0.26
SLC37A4	-0.03	0.36
TACC2	-0.29	-0.19
DHX8	0.04	0.22
LUC7L3	-0.04	0.14
LRRC75B	-0.01	0.32
PDP1	-0.32	-0.27
NSUN2	-0.14	-0.7
DMAP1	0.04	0.1
KAT6B	-0.12	0.85
SRSF1	-0.07	-0.39
CCSER1	0.34	0.37
SATB1	0.2	1.41
USP40	0.04	0
C15orf41	-0.09	-0.23
ERCC8	-0.32	-0.14
SSH1	-0.03	-1
GMPR2	0.2	-0.01
RBM25	0.11	-0.14
FAM3D	0.04
RBCK1	0.03	-0.13
ATAD3B	-0.4	-0.15
HDAC3	0.04	0.12
RER1	0.21	0
CHMP4B	-0.2	-0.05
KLHL12	0.07	-0.01
STXBP2	0.08	0.08
ASNS	-0.17	-0.31
RPN2	0.06	-0.09
OSBPL10	-0.15	-0.94
HSPA6	0.11	-0.3
HSDL2	0.04	0.27
BRF1	-0.2	0.12
SAMD4B	0.03	-0.01
DZIP1	1.14	0.13
EBNA1BP2	-0.14	-0.84
TMPRSS6	0.28	1.46
DSG3	-0.34	0.61
LAP3	-0.03	-0.16
GTF2H1	-0.01	-0.23
POFUT2	0.24	-0.06
SYTL5	0	0.82
HIP1	-0.06	0.47
PDZD8	0.04	-0.1
PVR	-0.1	-0.83
VPS33B	0.12	0.11
NAIF1	-0.09	0.2
WSCD1	0.07	0.42
OSBP2	-0.07	0.58
GTSE1	-0.12	0.07
CFAP298	0.08	-0.12
STAU1	0.07	0.3
NHLRC3	0.1	0.15
MRPL21	-0.07	-0.05
TPST1	-0.14	0.09
SPATA5L1	-0.07	0.52
MGRN1	0.11	0.08
ELMSAN1	-0.12	0.04
CCDC90B	0.15	-0.09
CAMK4	-0.12	-1.1
DYNC1LI1	-0.06	-0.15
CPS1	0.58	2.48
SRD5A1	0.12	-0.09
GNPAT	-0.01	0.06
HMOX1	0.41	0.34
TRAPPC2L	-0.3	0
CEP104	0.26	0.12
XPO5	-0.04	-0.45
AP1G1	-0.06	0.02
PPM1A	0.03	0.14
TMEM43	0.01	-0.18
SLC9A3R1	0.06	0.89
ACOT8	0.07	0.22
MEX3D	-0.15	-0.08
SRP19	-0.32	-0.24
HJURP	-0.01	-0.31
HABP4	0.39	-0.4
IP6K1	-0.23	0.19
RTN4R	0.3	0.02
PEA15	0.08	-0.25
ORC4	-0.18	0.05
TAF9	-0.15	-0.2
ELP1	0.21	0.91
CHADL	0.21	0.98
GTPBP6	-0.01	-0.14
TUFM	-0.14	-0.14
EP300	0.18	0.07
VOPP1	-0.76	-0.21
REXO4	-0.01	-0.09
CNOT3	0.08	-0.11
IDE	0.18	0.03
CPSF4	0	-0.36
CDK11B	-0.12	0.04
CCDC59	-0.06	-0.46
MRPL52	0.14	-0.08
ATG16L1	-0.03	-0.31
UBXN1	-0.07	0.08
PBK	-0.07	0.24
USP34	0.1	-0.09
ZAN	0.03	-0.93
MARK4	-0.04	0.16
RNF181	-0.09	-0.03
RFX1	0.01	0.3
CNDP2	-0.01	-0.03
CBX1	-0.17	0.02
KCTD5	-0.18	-0.34
JAK3	0.07	-0.22
PLD6	0.25	-0.25
ARMC12	0.57	0.37
TMC1	-0.69	1.8
PDIA5	-0.14	-0.01
CD164	0.01	-0.11
DLAT	-0.14	-0.37
ATF6	-0.49	0
TTLL2	0.08	0.03
ARL1	0.08	-0.07
DNAJB12	0.08	-0.24
EGLN1	-0.45	-0.67
COPS7B	0.01	-0.11
BHLHA15	0.25	-0.22
USP46	0.11	-0.28
HSD17B11	-0.27	0.05
CSTF2T	0.15	-0.06
BZW1	-0.25	-0.46
SCAF8	-0.07	-0.11
FKBP15	0.25	0.01
ZBTB1	0.31	-0.04
GGH	-0.14	0.32
CREG1	-0.54	0.49
SIN3B	0.15	0.18
TES	0.06	-0.43
TMEM56	0.26	-0.14
PFAS	0.23	-0.37
WNT9B	0.25	-0.13
HSD17B8	-0.03	-0.44
MED7	-0.06	0.1
PHETA1	-0.1	-0.34
MRPL38	-0.06	-0.1
RLF	-0.47	-0.13
FAM129B	-0.06	0.01
SOWAHA	-0.1	0.7
PIEZO1	0.04	-0.28
RPA3	-0.17	0
SULT1A4	-0.17	21.96
TMED2	-0.14	0.13
C15orf38-AP3S2	0.04	0.39
PLOD3	-0.03	-0.33
CKAP5	-0.23	-0.04
IFI30	0.12	0.7
PEX12	0.15	-0.08
AHR	-0.49	-0.75
CPQ	0.3	0.15
CADM4	0.11	0.25
IER3IP1	0.01	-0.22
NDUFB6	0.07	0.07
UBE2D1	0.5	-0.19
HSP90B1	0.01	-0.06
PSMG2	0.53	-0.15
IRS1	0.28	0.84
MYO1E	0.01	0.04
POLR3D	-0.04	-0.76
XPO4	0.18	-0.49
SSBP2	-0.1	0.03
RBM27	-0.14	-0.28
DDX31	0.06	-0.79
ACADM	0.07	0.25
SPIN1	0.06	-0.18
PPIL1	-0.01	-0.25
RSAD1	0	-0.08
SHANK3	0.87	0.7
DPYSL2	0.04	0.05
OGT	-0.2	-0.12
IFRD1	-0.07	-0.49
AATF	-0.36	-0.3
PKD1L3	0.1	0.84
RCC2	-0.25	-0.19
CHMP4C	-0.27	-0.58
LYST	-0.38	-0.16
DLX6	-0.12	0.47
ASGR1	0.16	0.29
SORD	0.15	0.12
NSMCE4A	0.03	0.18
BRAT1	0.14	-0.14
ZFYVE16	-0.04	0.15
STX2	0.44	-0.18
PDXK	0.2	-0.38
RPL19	0.2	-0.03
TSPAN15	-0.25	-0.49
CCK	-0.56	0.53
METTL17	-0.09	-0.15
GAS2	0.04	1.26
CAMSAP2	-0.76	-0.45
B3GAT3	0.06	-0.14
RBP4	0.07	0.44
RPRD2	-0.06	0.36
SH3GLB1	-0.17	-0.27
DPY19L1	0.15	-0.58
TTI2	-0.04	0.13
SSH3	0.15	0.21
MTG2	-0.07	-0.25
RPS3	-0.07	-0.02
GRPEL1	-0.14	-0.31
TLE2	0.07	0.56
OCRL	-0.06	-0.07
TCOF1	-0.03	-0.39
FAM45A	0.14	0.45
ARNT	-0.04	0.31
ORC5	-0.06	-0.04
MICAL3	0.03	0.12
WIPF2	0.16	-0.12
SLC27A4	0.03	-0.36
LIN7C	0.03	-0.41
TCF20	-0.07	-0.24
ZNF160	0.5	-0.17
HID1	-0.03	-0.05
ATRN	0.31	1
TELO2	-0.01	-0.21
PFKM	0.07	-0.11
ARHGEF2	-0.22	-0.33
DPH6	-0.06	-0.47
PDCD11	-0.01	-0.48
SALL2	0.08	0.58
PUSL1	0.18	-0.31
THAP11	-0.09	0.09
CHCHD7	-0.1	-0.07
TFAM	0	-0.44
GSTZ1	0.07	0.02
EML3	0.08	-0.07
CBS	0.19	-0.06
BRD7	0.1	0
ZBTB48	0.07	-0.06
MRS2	0.03	-0.1
LRCH3	-0.01	0.04
FXYD2	0.12	-0.2
ELOC	0.18	-0.3
EPHA1	0.15	0.47
DAZAP1	0.07	-0.31
MYOM3	0.51	0.46
ARL6IP6	0.7	-0.1
ERGIC3	-0.01	-0.03
TOR1B	0.08	-0.07
BMF	0.44	0.68
HACD2	0.2	0.31
RBPMS	-0.34	-0.21
ARFGAP2	0.18	0
TAOK2	0	0.34
ZBTB34	0.77	-0.15
INTS7	0.11	-0.06
AK4	0.12	-0.31
DUSP13	0.06	0.19
ABCC6	0.21	0.78
BID	0.26	0
DCAF7	0.01	0.08
HIST2H2BE	0.12	-1.55
OPLAH	0.04	0.29
SNX4	0.3	0.05
GPN1	0.08	-0.41
ITPR3	-0.03	0.05
GOLGA2	-0.03	0.21
SLBP	0.1	-0.1
SMG5	0.04	-0.19
AMN1	0.01	-0.05
EPN1	0.1	-0.11
MYO9A	-0.09	-0.47
NIFK	0.01	-0.85
RHOD	-0.15	-0.4
SERBP1	-0.3	-0.39
S100PBP	-0.04	0.11
ITPA	0.31	-0.36
GHITM	-0.06	-0.14
NCL	-0.1	-0.37
SDHAF2	-0.12	-0.11
BRI3BP	-0.17	-0.56
DUOX2	0	1.6
PSMA1	0.08	-0.01
FARP1	0.1	0.02
RPS17	-0.15	0.05
UTP15	-0.09	-0.52
ERAL1	-0.15	-0.02
VASH1	0.01	0.56
ABHD17B	0.2	0.03
RABL3	0.12	-0.13
COMMD8	0.16	-0.41
NR2F1	0.03	0.07
GLG1	0.08	0.27
LRP11	-0.15	0.62
LRPAP1	-0.14	0.01
TPX2	-0.38	-0.08
TRMT2A	0.01	-0.03
SYNJ2BP-COX16	-0.09
CSTF1	-0.06	0.03
TICRR	-0.15	0.09
GNPDA1	0.11	-0.08
EIF4A3	-0.29	0.01
TIMM22	0.04	-0.06
F10	0.06	0.58
COPS2	0.04	-0.22
UQCRB	-0.04	0.25
TMOD2	0.19	0.33
ROBO3	0.15	0.51
RPL26L1	0.25	0.04
ADH6	0.2	1.21
SPCS1	-0.07	-0.04
CFI	0.33	0.43
TOR1A	0.04	0
AMER2	0.04	-1.02
PIGK	0.01	0.12
NT5DC2	0.07	-0.13
EIF1AX	-0.36	-0.24
FBXL6	0.25	-0.09
GOLGA7	0	-0.28
UBAC2	-0.06	0.08
ZNF282	1	-0.13
FAM76B	0.04	0.11
HPCA	0.1	-1.02
CTDSPL	0.38	-0.52
FCHSD2	0.26	0.08
DNAAF5	-0.04	-0.35
STX11	-0.06	-0.43
FARSA	-0.18	-0.36
CLTB	-0.06	-0.31
ZNF622	-0.23	-0.27
MYC	-0.84	-1.29
COX15	-0.2	0
CEBPA	0.4	0.43
CERS2	0.21	0.22
PDCD4	0.12	1.43
TMEM109	0.16	-0.03
ZNF800	0.1	-0.29
COPS4	0.18	0
PPM1L	-0.01	0.22
LOC102724813	-0.15	0.62
SNX2	0.06	0.17
THNSL1	0	0.15
AKAP2	0.11	-0.75
C11orf98	0.08	-0.01
ATN1	0.11	0.13
HNRNPA1	-0.15	-0.09
SMYD2	0.21	-0.13
UBAC1	0.55	0.37
DHRS7B	0.03	0.28
PPIG	0	-0.01
SMARCAL1	-0.06	0.3
RMI2	-0.03	0.09
HEBP2	0.04	0.14
STUB1	0.23	0.09
CDK2	0.11	-0.04
RBM3	0.26	-0.16
CDC73	-0.36	-0.41
ZNF564	0.08	-0.09
PSMB1	0.16	-0.14
IL6ST	-0.14	-0.33
PTCD2	0.29	-0.09
PUF60	-0.12	-0.32
CDCA2	0.1	-0.07
ZNF592	0.24	-0.07
PUDP	0.08	-0.2
ING3	-0.4	-0.22
MRPL37	0.04	-0.2
FTCD	0.59	1.07
AKR7A2	0.3	0.32
LARP7	-0.03	-0.05
CHPF	-0.56	-0.6
UQCR10	0	0.05
ZNF93	0.04	-0.37
SMIM20	0.2	-0.11
RNASEH2C	-0.14	0
BIRC2	-0.06	-0.74
RAB6A	0.23	0.03
FBXW8	-0.07	0.43
ANKRD11	0.45	-0.14
P4HA2	0.14	-0.12
TBC1D20	0.06	0.04
SP3	-0.06	-0.08
STRN3	0.14	0.02
TMSB10	-0.07	0.07
HNRNPUL2	0.06	0.11
MED30	-0.01	0.21
PPP2R3B	0.28	0.36
POP1	0.03	-0.37
TNS1	0.23	0.91
MAVS	-0.17	0.29
TBC1D10B	-0.17	-0.06
ZNF816-ZNF321P	-0.32	-0.17
CENPB	0.06	-0.09
HSPE1	-0.09	0
CNOT11	0.21	0.1
ACTR2	-0.03	-0.23
VPS52	-0.01	0.01
C4orf47	0.14	0.43
C19orf70	-0.04	-0.04
CPLX3	0.23	0.83
MTUS2	0.1	0.53
SYT7	-0.47	0.61
GDAP2	0	-0.02
NDE1	-0.12	-0.15
CAT	0.25	0.52
MAT2A	-0.01	-0.43
ATP5PO	0	0.17
VAC14	0.14	0.06
PLOD2	0.06	-0.14
PCDH15	-0.17	0.85
FYCO1	0	0.07
WWTR1	-0.42	-0.18
TOR1AIP1	-0.06	-0.07
BEND3	-0.07	0.2
MKNK2	0.3	0.53
SYNRG	0.2	0.16
CES2	0.2	0.25
CCNY	0.01	-0.35
KBTBD4	0.08	-0.04
ABCC1	0.01	-0.19
MFAP1	0	-0.13
RAB44	-0.42	0.66
DYRK2	0.18	-0.15
EXOSC9	-0.32	-0.18
POLD2	0.04	-0.29
ZNF417	0.76	0
CAB39	0.16	-0.32
HES1	-0.15	-0.08
ZNF268	-0.36	-0.29
UBR3	0.12	0
ZBTB40	0.06	0.64
SLCO1B1	0.11	1.14
ZFYVE27	-0.2	-0.06
RNF213	0.08	0.83
ERCC3	-0.06	0.02
HELLS	-0.22	0.2
SRBD1	-0.09	-0.2
YWHAE	0.04	-0.06
CNTNAP4	-0.29	-0.93
AHCYL1	0.08	-0.07
PNO1	-0.17	-0.72
RTTN	-0.06	0.1
UBE2N	0.12	-0.44
TMX2	0.08	-0.17
DDX10	-0.03	-0.53
ACP5	0.39	0.63
COPB1	-0.07	0.06
AQR	-0.07	-0.18
PRNP	-0.04	-0.48
CDK9	-0.14	0.05
KIAA1551	0.08	0.18
ARSB	-0.81	-0.16
AAGAB	-0.07	-0.08
BRMS1L	-0.01	0
H2AFY	0.08	-0.07
TRMT1L	0.04	0.39
PMVK	0.1	0.1
KAT7	0.08	0.02
SRL	-0.04	1.26
APEH	0.25	-0.38
RBBP4	-0.23	0.19
SEC23IP	-0.03	-0.15
RCOR1	-0.12	-0.13
TMEM147	-0.12	-0.04
COL2A1	-0.1	0.55
B9D1	0.39	0.37
AACS	0.12	0.1
KNTC1	-0.06	0.18
TTC39C	0.16	0.91
FAM98C	-0.2	0.07
SUMF2	0.07	0.12
TAF7	-0.14	-0.15
TMCC1	-0.04	-0.51
RREB1	0.1	0.37
TCTN3	0.41	0.16
KANSL1	0.65	0.14
FAM133B	-0.23	-0.27
PSMC4	0.12	-0.12
COL1A2	-0.18	0.26
ZW10	0.04	0.09
PLLP	0	0.12
DDX55	-0.06	-0.19
RAB1B	0.07	-0.19
PRKRA	0.08	0.08
ANKRD45	-0.1	0.91
LHX4	0.78	0.18
RPL21	0.08	-0.08
GTF3C2	0.01	-0.05
KAT8	0.08	-0.06
GRAMD1A	-0.45	-0.23
STOM	0.04	0.1
CHD4	-0.3	0.57
MAOA	-0.07	0
MYEF2	-0.04	-0.12
HDGFL1	1.6
SLC25A16	0.14	0.23
KIF7	-0.03	0.45
TUBB2A	-0.1	-0.65
SELENOO	0.3	0.25
USP9X	0.01	-0.03
PROSER2	-0.34	-1.34
PTTG1IP	-0.1	-0.18
ZC3H13	0.11	0.07
PARD3B	0.8	0.84
NONO	0	0.04
P3H1	-0.18	-0.01
ARHGAP5	0.28	-0.07
ENOPH1	-0.45	-0.25
NOL11	-0.32	-0.4
RNF41	-0.09	0
HNRNPH3	0.07	-0.15
MCOLN3	0.06	0.26
PLCB4	0.42	-0.93
CTTNBP2NL	-0.09	0.12
TMEM87A	-0.07	-0.19
ESPL1	-0.2	0.14
CDH1	0.1	0.5
PDF	-0.03	-0.22
LAMTOR4	0.11	-0.09
SMIM26	-0.32	-0.1
TGIF2	0.14	-0.03
SLC4A7	-0.23	-1.56
GTF2F2	-0.06	-0.43
MED16	0.08	-0.15
LTV1	-0.29	-0.67
PIEZO2	0.29	0.78
PTRHD1	-0.03	0
ALDH1B1	-0.06	0.36
MRPL40	0.06	0.06
ZNF775	0.03	0.24
CLK2	-0.29	0.17
RBM12B	0.08	-0.12
PCIF1	-0.27	0
KIF2A	-0.07	-0.39
TMBIM6	0.23	-0.18
TMED8	0.01	-0.14
BMP1	0.07	0.06
SCRN3	-0.23	-0.01
ZCCHC10	0.08	-0.11
MPC1	0.08	0.05
DNAJC11	0	-0.1
EI24	-0.25	-0.19
METTL7A	0.14	2.01
SETD2	0.12	0.01
ELMOD2	-0.18	0
NUFIP1	0	-0.35
SERPINE2	-0.12	-0.49
NDUFB5	-0.06	0.11
RDX	-0.32	-0.18
RCC1	-0.09	-0.36
TSPO	-0.34	0.19
HELZ	-0.04	0.22
KATNAL1	0.15	-0.09
SMDT1	-0.18	-0.02
NDUFB10	0.07	0.35
H3F3A	0.38	0.12
NINJ1	0.2	0.01
RTN2	0.1	0.01
TMPO	-0.22	0.08
SDR39U1	0.01	0.05
RAB5IF	0.03	-0.6
LRP10	0.34	-0.37
INPP5D	-0.03	0.71
SPC24	-0.03	0.04
FAM69B	0.01	0.67
GABRB2	1.74	0.45
F5	0.33	0.28
FNTA	0.45	-0.32
PRKAR1B	0.14	0.26
FAM117B	0.08	0.33
SEC63	0.07	0.04
CXCL12	0	-0.55
COMP	-0.2	0.45
SOHLH2	0.54
DNAJA1	-0.18	0.07
CLIP2	0.07	-0.1
UCK1	0.48	0.23
PGAM5	-0.01	-0.32
AASDHPPT	-0.1	0.02
DDX23	0.01	0.07
CCDC115	0.44	0.33
ADCK2	0.07	0.02
ACOT13	-0.2	0.41
TAF5	-0.58	0.34
SYF2	-0.27	0.18
ZNF804A	0.23	0.08
GSK3B	-0.01	-0.26
NXPE2	-0.18	-0.06
RNF138	-0.22	-0.27
RAP1A	-0.12	-0.16
PDHB	-0.06	-0.16
KNG1	0.87	2.05
AP3S2	-0.03	-0.08
FZD5	-0.03	-0.43
ZNF597	0.33	-0.3
MED13	-0.29	0.09
ERAP1	-0.03	-0.03
FHOD1	-0.2	-0.14
VPS41	0.06	-0.24
ARPC5L	0.1	-0.33
SQOR	-0.07	-0.61
ERG28	0.18	-0.04
CAND2	0.18	0.09
SYNCRIP	-0.1	-0.35
PABPC4	-0.15	-0.26
LOC105371253	-0.29
TRAFD1	0.24	0.28
CD320	-0.23	-0.04
ELOVL5	0	0.11
GOLT1B	0.18	-0.17
HNRNPA3	-0.04	-0.04
TRMT10C	-0.2	-0.31
MPHOSPH10	-0.07	-0.14
BMPR2	0.28	0.07
MAPK9	0.25	-0.04
SDCBP2	0.52	0.59
UHRF1BP1	0.1	0.13
PEX3	0.1	-0.24
SNAP29	-0.07	0.23
GOT1	0.32	-0.3
GBP4	0	-0.19
SAMD1	-0.01	0
TMX1	-0.03	-0.33
NRAS	-0.01	-0.32
C1QBP	-0.07	-0.38
CPD	-0.06	0.17
CBX6	0.03	-0.81
ZFP36L2	0.25	0.24
SLC17A5	0.01	0.32
RIOX1	-0.03	-0.3
IFRD2	-0.22	-0.52
CSNK2B	-0.1	-0.14
RIDA	0.1	0.49
AGMAT	-0.04	0.11
TPD52L2	0.03	-0.12
VPS8	0.39	0.36
RBM41	0.03	0.07
TDRD6	0.11	1
DDOST	0.04	0.04
TOM1	0.06	-0.4
BCL2L13	0.32	-0.14
RFC2	-0.14	-0.05
SAFB	-0.01	0.51
ICE2	0.24	0.05
CDC42BPB	0.07	0
ACBD5	0.12	0.24
RASA4	0.3	1.15
MOGS	0.01	0
DRAP1	-0.23	-0.12
RHOB	-0.18	-1
HIGD2A	0.24	0.01
RIN2	0.12	1.39
ANAPC10	0.07	-0.29
GYS2	-0.07	-0.07
CCDC9B	0.25	-0.38
TMA16	-0.17	-0.69
APOC2	0.19	0.27
PELO	-0.03	-0.23
ZDHHC1	-0.04	0.44
PLEKHA6	-0.03	-0.16
LTBP1	-0.04	-0.01
PBX2	0	0.48
SENP6	0.08	-0.27
LIFR	-0.06	-0.4
TOM1L2	0.23	-0.24
TSNAX	0.1	-0.06
IL1RAPL2	0.04	0.74
ADH5	0.2	0.3
HKDC1	0.45	-0.21
SDK1	-0.51	0.83
RPL15	-0.04	-0.1
IMP4	-0.01	-0.42
ESPN	0.18	0.31
ATAD1	-0.09	-0.42
DERA	0.01	-0.05
TRPM7	0.06	-0.13
ADGRL2	0.07	0.21
AHI1	-0.4	0.21
ANKFY1	-0.09	0.13
SFXN1	-0.01	-0.41
KIAA0825	0.44	0.28
FARS2	0.08	-0.06
TMSB4X	-0.25	-0.4
TPP1	0.03	0.29
TBL3	-0.07	-0.17
CCDC69	0.41	1.34
SRPRA	-0.06	-0.18
PSKH1	-0.14	0.35
PLS1	0.08	-0.28
MMS22L	-0.14	-0.12
ZNF888	0.19	-0.2
MTHFSD	-0.07	0.16
EVC2	-0.14	-0.13
AMPD2	0.18	-0.56
CHPT1	0.24	0.31
LUC7L	-0.17	0.41
SLC25A44	0.19	0.15
TFEB	-0.14	-0.21
TRIM5	-0.47	-0.11
PABPC1	-0.14	-0.2
ACOT1	0.2	0.28
TRIM9	-0.09	1.98
ATP1B3	0.18	-0.09
AHCY	0.2	0.08
CYP27A1	0.26	0.42
FER	0.92	-0.29
KATNAL2	0.01	1.24
NDUFA7	0.18	0.22
UFL1	0.04	0.1
UBD	-0.06	0.36
PRPF19	-0.01	-0.22
TCF25	-0.14	0.12
SDHC	-0.06	-0.01
KLC2	0	-0.27
INTU	-0.47	-0.16
L2HGDH	0	-0.09
RANBP1	0.06	-0.06
TMEM201	-0.01	-0.55
MPLKIP	0.11	-0.06
TDRP	0.39	-0.09
SDHB	-0.03	-0.06
SLC27A2	0.06	-0.18
ATP6V1E1	0.03	0.01
AP2A1	-0.07	0
SDSL	-0.01	0.47
NUDT8	0.37	0.09
SH3PXD2B	-0.1	0.54
ANGPTL4	0.51	-1.26
ATP5PD	0.12	0.11
TM7SF3	-0.42	-0.01
GPRIN1	0.56	-0.19
RASEF	0.34	-0.78
NFKBIE	0.14	-0.75
BRD3	0.03	0.34
PPT1	0.08	-0.04
CLIC4	0.15	-0.13
RPP30	-0.01	0.02
SOD1	0.07	0.18
KIAA0930	0.07	-0.39
PGM1	0.19	0.27
SPTBN1	0.08	-0.3
ZBED4	-0.32	-0.19
PPP3CC	0.07	-0.26
ARCN1	-0.3	-0.27
YTHDC1	0.08	0.22
DENND4C	-0.25	0.04
GNPTG	-0.04	0.12
POLR2J	-0.09	0.09
ABCB5	0.25	0.57
HSPD1	-0.14	-0.17
MRPL3	0.03	-0.4
AGT	0.16	0.69
SLC25A29	0.18	0.4
ANXA13	0.25	0.39
FDXR	0.06	0.94
NARS	-0.4	-0.07
UGDH	0.28	0.64
ENDOG	0.03	0.27
NBEAL1	-0.06	0.3
C19orf53	-0.09	-0.05
TEX30	0	-0.35
MYO1D	0.18	0.18
NF1	-0.09	-0.28
XKR5	-0.86	0.91
USP7	-0.15	-0.22
PCCB	-0.09	0
EEF1A1	0.08	-0.05
MRPL41	-0.01	-0.13
CABLES2	0.1	0.83
DAD1	-0.07	0
ZNFX1	-0.04	-0.46
SLC8A3	0.15
PTPRZ1	-0.06	-0.94
ZNF195	-0.18	-0.21
ZYG11B	-0.2	0.13
TMEM11	0.01	-0.33
TWISTNB	0.08	-0.52
MTO1	-0.15	-0.25
KCNJ10	-0.1	0.68
TNFRSF8	0.06	-1.37
NXN	0.06	-0.06
ENO3	-0.25	0.03
CHEK1	-0.29	-0.3
CETN2	0.1	-0.11
CBX2	0.04	0.58
IMPA1	0.08	-0.16
NEURL3	0.03	-0.54
EIF4A1	-0.12	-0.54
JARID2	-0.34	0.44
ABCC3	0.26	0.11
HIST2H4B	0.07	-0.05
CRLF3	0.03	-0.03
TAPBP	0.41	0.06
VPS13D	0.16	0.16
NSA2	0.06	-0.11
DUS3L	-0.09	-0.69
RWDD2B	0.01	-0.26
ATP1A3	0.01	2.04
PIP4K2B	-0.23	-0.07
GYS1	0.08	0.08
RABGAP1	0.2	0.41
PRMT3	-0.22	-0.53
ARHGAP1	0.06	-0.34
KIF1BP	0.06	-0.06
EIF2B2	-0.2	-0.37
VBP1	-0.34	-0.24
NME7	-0.06	-0.27
CTSZ	0.11	0.12
KBTBD7	0.16	0.22
NDUFS3	0	-0.03
MAFF	-0.3	-1.02
CDK18	0.04	-0.82
ZNF692	-0.18	0.1
TWNK	0.06	-0.62
RMC1	-0.1	0.02
DPY19L3	-0.06	-0.44
CGGBP1	-0.1	-0.07
PTPN23	-0.01	-0.26
WDTC1	0.06	0.43
PPAT	0.03	-0.84
POMGNT1	0	-0.27
TP53I3	0.21	0.28
FKRP	0.14	-0.09
SEC24C	0.03	-0.05
C17orf75	0.14	-0.19
TMEM238	-0.3	0.01
TTC28	0.01	0.42
KNSTRN	0.06	-0.07
XPNPEP1	0.12	-0.28
WRAP53	-0.25	0.04
NADK2	0.04	0.18
RRP1	-0.04	-0.65
MRM1	0.04	-0.53
RAB11FIP1	-0.07	0.29
EIF4B	-0.47	-0.06
PPP1R37	0.4	0.02
VPS16	-0.09	0.02
SURF1	0	-0.04
ZNF512B	-0.01	0.28
PLEKHG4B	0.16	0.74
HDGF	-0.09	-0.01
RAB5B	0.04	0.49
DIS3	-0.15	-0.3
PALLD	-0.12	0.02
KDM2B	0.04	0.1
RPL38	-0.29	0.07
ANAPC16	0.39	0.07
TRABD2A	0.12	0.71
PDZK1	0.25	0.61
FAM76A	0.12	-0.07
AP5M1	0.04	0.13
ZNF8	-0.12	-0.11
TTC33	-0.04	-0.15
MRPS26	0.07	-0.11
PGP	0.33	0.1
C1QTNF2	0.28	-0.09
FAM208A	0	-0.04
GSS	0.3	0
ITGA5	0.08	-0.2
RPGRIP1	-0.14	-0.03
LSM7	-0.15	-0.17
ERMP1	0.03	0.08
PTDSS2	0.01	-0.09
RDH11	0.1	0.21
CARMIL1	0.06	-0.25
STK25	-0.04	0.04
ARHGAP21	-1.03	-0.26
RCL1	-0.07	-1.32
FLNA	0.1	-0.45
SEC16A	0	0.19
FBXO25	-0.15	0.56
CCNA2	-0.56	-0.15
VPS53	-0.18	0.11
NIT1	-0.17	0.25
ZNF148	0.21	-0.04
STRA6	0.21	0.28
ATRIP	0	0.12
TUBB	-0.01	-0.21
CCDC88A	0.04	-0.11
TRAPPC5	-0.15	0.12
TPRG1L	-0.07	0.06
CFAP46	0.07	1.81
PLS3	0.18	-0.16
CDH22	-0.1	-1.02
DOHH	0.29	-0.26
MYO1F	0.33	0.26
LAMTOR3	0.07	-0.06
ARID5B	0.15	-0.09
EME1	0.14	0.08
GEMIN4	-0.14	-0.42
MYH10	-0.04	0.3
VAMP8	-0.14	0.08
PSMA7	-0.15	-0.13
PARS2	-0.07	0.05
ALDH1A2	0.6	0.91
HLTF	-0.06	-0.26
ZBTB33	0.07	0.45
LAMP1	0.15	0.05
SAP18	-0.04	0.09
DYNC1H1	-0.03	-0.11
ZSCAN29	0.08	-0.18
PDCD5	-0.1	-0.13
ATG9A	-0.03	-0.11
VPS26A	-0.09	-0.11
ALDH3B1	0.59	1.29
ERLEC1	0.12	0.01
WDR7	-0.25	0.19
RPL23	-0.1	0.1
C5orf49	0.07	-0.12
ITGA6	-0.17	-0.28
TJP2	-0.29	-1.07
RBM7	-0.17	-0.17
GFRA1	0.01	-0.31
CPOX	-0.14	-0.18
NOTCH3	0.1	1.02
LRRCC1	0.24	-0.03
SERPINE1	-0.6	-2.81
NPM3	-0.1	-0.22
GNAI3	0.03	-0.4
AK6	-0.32	-0.11
FAM69A	0.1	0.8
SLC38A3	0.65	1.99
PLEKHA5	-0.06	-0.27
PWWP2A	0.11	-0.32
MOB1A	0.1	0.04
GLYR1	0.01	0.02
GNPTAB	0.07	-0.1
SYVN1	0.14	0.02
TOE1	-0.06	-0.4
RELB	-0.18	-0.45
SOX9	-0.4	-1.33
SUPV3L1	-0.2	-0.16
MED9	-1.79	-0.37
SLC10A5	0.03	0.66
ARHGEF38	-0.15	0.85
EIF4G1	-0.14	-0.22
TIMM44	-0.18	-0.25
MLXIPL	0.07	1.36
EPN2	0.54	-0.41
RNPS1	-0.25	-0.37
PDE8A	-0.03	-0.25
PNMA3	-0.14	0.62
GPATCH1	-0.07	-0.13
GIP	0.07	-0.08
OTX1	0.12	0.38
ZSCAN25	0.21	0.15
PYGM	0.25	3.97
NPTN	0.01	-0.12
SH3BP1	-0.14	-0.41
HMGCR	0.24	-0.13
LOC102724984	0.04	-0.64
CLIC3	0.16	0.08
ZC3H3	-0.62	0.21
RAB2B	0	0.27
DNAJC21	0.01	-0.17
GET4	0.03	-0.02
NDUFA4	-0.12	0.07
SEC61A1	0.01	-0.05
PLEKHA8	0.18	0.08
ATP6V0D1	0.03	0.22
BCL2L1	-0.32	-1.69
ARVCF	0.08	0.13
METAP2	-0.1	0.15
CNNM4	0.03	-0.4
CTNNBL1	-0.4	0.17
HOOK1	0.1	-0.18
MED14	-0.03	-0.38
STK11	0.14	0.18
BROX	0.26	0.01
CPSF6	-0.18	0.08
SUV39H2	0.23	-0.39
BLM	-0.23	-0.06
NOL12	-0.14	-0.13
GALNT7	-0.09	-0.52
TRMU	0.04	0.03
PXYLP1	0.1	0.47
DNAJA3	0.03	-0.32
HEXA	0.06	0.03
CHD3	-0.14	0.46
PTGES2	0.04	-0.27
PGM3	0.29	0.21
RAB3GAP1	0.01	0.05
SYMPK	-0.2	0.13
DROSHA	-0.01	0.06
CCT7	-0.12	-0.21
PITHD1	-0.56	0.09
PLCG1	-0.04	0.12
LASP1	0.06	0.05
DIAPH2	-0.18	0.06
SERPING1	0.31	0.87
URGCP	0.08	-0.03
TRIT1	0.12	-0.17
TTC14	0.08	-0.02
HIGD1A	-0.3	-0.26
DPM1	0.08	-0.29
ENSA	0.06	-0.05
POLR1D	-0.07	-0.06
DDX42	-0.12	-0.02
DYNLT3	-0.06	-0.19
GAA	0.01	0.25
FLNB	0.25	-0.17
PDZD11	-0.23	-0.12
PGK1	0.34	-0.34
SERPINA1	0.38	0.2
LGALS3BP	0.01	0.29
NOP58	-0.03	-0.68
SPICE1	-0.18	-0.16
UBE2K	0.06	0.07
NIPSNAP2	0.04	0.29
INPP4A	-0.34	0.16
NAGS	0.08	0.6
SVIP	0.1	-0.21
CCDC102A	0.04	-0.08
PATZ1	-0.07	-0.06
EPHB4	0.08	0.15
XYLT2	0.2	-0.12
FAF1	-0.04	-0.13
COPS7A	0.14	-0.27
ZNF562	-0.51	-0.35
ARRDC5	0.5	0.91
TBC1D23	-0.04	0.33
MAP2K2	0.1	0.02
PIP4K2C	0	-0.12
TMEM45A	0.25	0.06
CFL2	0.2	-0.1
HBA2	0.19	3.12
BOP1	-0.14	-0.61
CSNK1G2	0.12	-0.18
MSH2	0.01	-0.08
ATF7	-0.34	0.27
DDX47	-0.14	-0.54
LAPTM4A	0.39	0
CTU2	0.04	-0.56
DNMT3A	-0.2	0.22
TDRD7	0.08	0.09
ARID4B	0.03	0.04
FAM120A	-0.03	-0.25
FYTTD1	0.34	-0.15
AFF4	0.18	-0.13
GIPC2	0.25	-0.02
IKBKG	0.04	-0.24
SDHD	0.1	-0.11
HIST1H1E	0.45	0.83
BAHCC1	0.49	0.88
GGPS1	0.01	0.07
POP5	-0.2	-0.28
RFWD3	-0.01	-0.08
ABCC4	0.07	0.48
OFD1	0.42	-0.07
ESRRA	-0.1	-0.68
TTF1	0.41	0.05
MOB2	0.25	0.13
PHKA1	0.04	0.46
PMS2	-0.17	0.25
HAUS1	0.5	0.26
PLEKHA2	0.04	0.15
FGF17	0.46	1.46
YWHAZ	0.08	-0.39
PCP2	-0.03	0.69
ALG2	-0.15	-0.06
SLC22A18AS	-0.25	0.58
ZCCHC9	0.11	-0.1
ABHD2	0.32	-0.17
ZNF207	-0.1	-0.16
EXOSC5	-0.27	-0.24
DENR	-0.43	-0.26
SP4	-0.51	-0.48
TOGARAM1	-0.1	0.1
MAL2	-0.12	-0.16
IL6R	1.48	1.21
POTEI	0.21
HSD17B7	0.07	0.23
NCOA3	-0.15	0.04
BPGM	0.25	-0.2
ACIN1	-0.1	0.09
PNMA8B	-0.56	-0.34
HAUS8	-0.17	-0.13
C6orf203	-0.2	0.21
TSPYL2	0.06	0.44
WIZ	-0.2	-0.04
MSL3	0.06	-0.05
CTIF	-0.03	0.57
KPNA6	-0.06	-0.02
YES1	0.11	-0.25
ABCB6	0.12	0.13
RELL1	0.01	-0.33
ARID3B	0.03	-0.07
TFB1M	-0.1	-0.49
PFN2	0.12	0.26
PCDHB16	-0.22	0.1
BIRC5	0.06	0.22
PCOLCE2	-0.23	0.02
COG3	0.18	-0.13
GPAT3	0.12	-0.16
INTS10	0.23	-0.24
SSR1	-0.12	0.01
BCAS3	0	0.49
HEATR5B	0.01	0.08
SRSF9	0.08	-0.13
RHOA	-0.07	-0.12
FASTKD3	0.21	0.19
PECAM1	0.11	1.02
LARP4B	-0.06	-0.21
TLN2	0	0.19
ARHGAP32	0.84	-0.28
PPP2R1B	0.18	0.32
SNRPB2	-0.09	-0.32
LOC112268437	0.37	-0.83
RTL8B	0.36	0.12
HSPE1-MOB4	0.06	-0.17
AAAS	-0.06	0.15
CRADD	0.04	0
TSKU	0.29	0.04
CP	-0.06	-0.17
PCDH11Y	0.28	-0.35
RPL14	-0.03	0.01
ACADVL	-0.15	-0.09
BLVRA	0.34	0.06
PIGA	0.15	0.22
PACSIN3	0.01	0.1
USP48	-0.15	0
VPS50	0.04	0.07
FGFRL1	0.26	-0.34
GUSB	0.04	0.24
PLEKHF2	0.11	-0.42
EXOC3	0.2	0.11
NDUFS8	-0.15	0.12
HMGN1	-0.06	0.04
USP10	-0.15	-0.27
PPIL2	-0.23	-0.18
TAMM41	-0.22	-0.31
ZNF784	0.31	0.33
ARL8A	-0.29	-0.31
SLC4A2	-0.07	0.1
DYNLT1	-0.06	-0.17
TUBB6	0.04	-0.59
PSMD10	0.03	0.21
LDOC1	0.15	0.14
FAM126A	-0.03	0.09
MGAT2	0.08	0.03
POGLUT1	-0.34	-0.21
LRRFIP2	-0.1	0
NAA40	-0.09	0.2
TOMM40L	-0.2	-0.32
MVB12A	-0.23	-0.04
NECAP2	0.06	-0.11
CARD10	0.49	-0.83
SLC25A5	0.08	-0.18
NDUFS4	-0.17	-0.04
ULK3	0.21	0.01
PIK3AP1	-0.2	-0.28
CDCA3	0.21	0.27
AK2	-0.07	-0.01
HIP1R	-0.07	0.24
COPZ1	0.26	0.02
C1D	-0.79	-0.3
RUFY1	-0.14	0.19
DLGAP4	-0.03	-0.6
[truncated: 5,988 more rows]
